# Supplementary material for: In silico assessment on TdP risks of drug combinations under CiPA paradigm
Source: Sci Rep. 2023 Feb 20;13:2924. doi: 10.1038/s41598-023-29208-5 (PMC9940090; doi:10.1038/s41598-023-29208-5)
Supplement: Supplementary file 1 — Supplementary Information 1. [file 41598_2023_29208_MOESM1_ESM.zip]

Archive with 99 entries (67 files):
- 1_Supplementary_Data/drugs_CiPA/
- 1_Supplementary_Data/drugs_CiPA/bepridil/
- 1_Supplementary_Data/drugs_CiPA/bepridil/IC50_samples100.csv
- 1_Supplementary_Data/drugs_CiPA/chlorpromazine/
- 1_Supplementary_Data/drugs_CiPA/chlorpromazine/IC50_samples100.csv
- 1_Supplementary_Data/drugs_CiPA/cisapride/
- 1_Supplementary_Data/drugs_CiPA/cisapride/IC50_samples100.csv
- 1_Supplementary_Data/drugs_CiPA/clarithromycin/
- 1_Supplementary_Data/drugs_CiPA/clarithromycin/IC50_samples100.csv
- 1_Supplementary_Data/drugs_CiPA/diltiazem/
- 1_Supplementary_Data/drugs_CiPA/diltiazem/IC50_samples100.csv
- 1_Supplementary_Data/drugs_CiPA/dofetilide/
- 1_Supplementary_Data/drugs_CiPA/dofetilide/IC50_samples100.csv
- 1_Supplementary_Data/drugs_CiPA/drugs_combinations_allotopic.xlsx
- 1_Supplementary_Data/drugs_CiPA/drugs_combinations_syntopic.xlsx
- 1_Supplementary_Data/drugs_CiPA/mexiletine/
- 1_Supplementary_Data/drugs_CiPA/mexiletine/IC50_samples100.csv
- 1_Supplementary_Data/drugs_CiPA/ondansetron/
- 1_Supplementary_Data/drugs_CiPA/ondansetron/IC50_samples100.csv
- 1_Supplementary_Data/drugs_CiPA/quinidine/
- 1_Supplementary_Data/drugs_CiPA/quinidine/IC50_samples100.csv
- 1_Supplementary_Data/drugs_CiPA/ranolazine/
- 1_Supplementary_Data/drugs_CiPA/ranolazine/IC50_samples100.csv
- 1_Supplementary_Data/drugs_CiPA/sotalol/
- 1_Supplementary_Data/drugs_CiPA/sotalol/IC50_samples100.csv
- 1_Supplementary_Data/drugs_CiPA/terfenadine/
- 1_Supplementary_Data/drugs_CiPA/terfenadine/IC50_samples100.csv
- 1_Supplementary_Data/drugs_CiPA/verapamil/
- 1_Supplementary_Data/drugs_CiPA/verapamil/IC50_samples100.csv
- 1_Supplementary_Data/drugs_Delaunois/
- 1_Supplementary_Data/drugs_Delaunois/azithromycin/
- 1_Supplementary_Data/drugs_Delaunois/azithromycin/IC50_samples100.csv
- 1_Supplementary_Data/drugs_Delaunois/chloroquine/
- 1_Supplementary_Data/drugs_Delaunois/chloroquine/IC50_samples100.csv
- 1_Supplementary_Data/drugs_Delaunois/combined_allotopic.xlsx
- 1_Supplementary_Data/drugs_Delaunois/combined_syntopic.xlsx
- 1_Supplementary_Data/drugs_Delaunois/erythromycin/
- 1_Supplementary_Data/drugs_Delaunois/erythromycin/IC50_samples100.csv
- 1_Supplementary_Data/drugs_Delaunois/hydroxychloroquine/
- 1_Supplementary_Data/drugs_Delaunois/hydroxychloroquine/IC50_samples100.csv
- 1_Supplementary_Data/drugs_Whittaker/
- 1_Supplementary_Data/drugs_Whittaker/azithromycin/
- 1_Supplementary_Data/drugs_Whittaker/azithromycin/IC50_samples100.csv
- 1_Supplementary_Data/drugs_Whittaker/chloroquine/
- 1_Supplementary_Data/drugs_Whittaker/chloroquine/IC50_samples100.csv
- 1_Supplementary_Data/drugs_Whittaker/drugs_combinations_allotopic.xlsx
- 1_Supplementary_Data/drugs_Whittaker/drugs_combinations_syntopic.xlsx
- 1_Supplementary_Data/drugs_Whittaker/lopinavir/
- 1_Supplementary_Data/drugs_Whittaker/lopinavir/IC50_samples100.csv
- 1_Supplementary_Data/drugs_Whittaker/moxifloxacin/
- 1_Supplementary_Data/drugs_Whittaker/moxifloxacin/IC50_samples100.csv
- 1_Supplementary_Data/drugs_Whittaker/quinidine/
- 1_Supplementary_Data/drugs_Whittaker/quinidine/IC50_samples100.csv
- 1_Supplementary_Data/drugs_Whittaker/quinine/
- 1_Supplementary_Data/drugs_Whittaker/quinine/IC50_samples100.csv
- 1_Supplementary_Data/drugs_Whittaker/ritonavir/
- 1_Supplementary_Data/drugs_Whittaker/ritonavir/IC50_samples100.csv
- 1_Supplementary_Data/source_code/
- 1_Supplementary_Data/source_code/bin/
- 1_Supplementary_Data/source_code/bin/drug_sim
- 1_Supplementary_Data/source_code/bin/exec.sh
- 1_Supplementary_Data/source_code/bin/stderr.log
- 1_Supplementary_Data/source_code/bin/stdout.log
- 1_Supplementary_Data/source_code/cellmodels/
- 1_Supplementary_Data/source_code/cellmodels/cellmodel.hpp
- 1_Supplementary_Data/source_code/cellmodels/Ohara_Rudy_2011.cpp
- 1_Supplementary_Data/source_code/cellmodels/Ohara_Rudy_2011.hpp
- 1_Supplementary_Data/source_code/cellmodels/Ohara_Rudy_2011.o
- 1_Supplementary_Data/source_code/cellmodels/Tomek_model.cpp
- 1_Supplementary_Data/source_code/cellmodels/Tomek_model.hpp
- 1_Supplementary_Data/source_code/cellmodels/Tomek_model.o
- 1_Supplementary_Data/source_code/enums/
- 1_Supplementary_Data/source_code/enums/enum_Ohara_Rudy_2011.hpp
- 1_Supplementary_Data/source_code/enums/enum_ohara_rudy_cipa_v1_2017.hpp
- 1_Supplementary_Data/source_code/enums/enum_ten_tusscher_model_2006.hpp
- 1_Supplementary_Data/source_code/enums/enum_tentusscher_noble_noble_panfilov_2004.hpp
- 1_Supplementary_Data/source_code/enums/enum_Tomek_model.hpp
- 1_Supplementary_Data/source_code/main.cpp
- 1_Supplementary_Data/source_code/main.o
- 1_Supplementary_Data/source_code/Makefile
- 1_Supplementary_Data/source_code/modules/
- 1_Supplementary_Data/source_code/modules/cipa_t.cpp
- 1_Supplementary_Data/source_code/modules/cipa_t.hpp
- 1_Supplementary_Data/source_code/modules/cipa_t.o
- 1_Supplementary_Data/source_code/modules/commons.cpp
- 1_Supplementary_Data/source_code/modules/commons.hpp
- 1_Supplementary_Data/source_code/modules/commons.o
- 1_Supplementary_Data/source_code/modules/dcomb_t.cpp
- 1_Supplementary_Data/source_code/modules/dcomb_t.hpp
- 1_Supplementary_Data/source_code/modules/dcomb_t.o
- 1_Supplementary_Data/source_code/modules/drug_sim.cpp
- 1_Supplementary_Data/source_code/modules/drug_sim.hpp
- 1_Supplementary_Data/source_code/modules/drug_sim.o
- 1_Supplementary_Data/source_code/modules/globals.cpp
- 1_Supplementary_Data/source_code/modules/globals.hpp
- 1_Supplementary_Data/source_code/modules/globals.o
- 1_Supplementary_Data/source_code/modules/param.cpp
- 1_Supplementary_Data/source_code/modules/param.hpp
- 1_Supplementary_Data/source_code/modules/param.o
