# Supplementary material for: In silico assessment on TdP risks of drug combinations under CiPA paradigm
Source: Sci Rep. 2023 Feb 20;13:2924. doi: 10.1038/s41598-023-29208-5 (PMC9940090; doi:10.1038/s41598-023-29208-5)
Supplement: Supplementary file 1 — Supplementary Information 1. [file 41598_2023_29208_MOESM1_ESM.zip › 1_Supplementary_Data/drugs_CiPA/bepridil/IC50_samples100.csv]

ICaL_IC50	ICaL_h	IK1_IC50	IK1_h	IKs_IC50	IKs_h	INa_IC50	INa_h	INaL_IC50	INaL_h	Ito_IC50	Ito_h	hERG_IC50	hERG_h
2704	0.6954	NA	NA	50490	0.6277	2371	1.984	1947	1.473	12460	2.885	53.1	1.075
2818	0.6409	NA	NA	137200	0.4536	2734	1.225	1802	1.212	12460	2.885	52.07	1.063
3939	0.718	NA	NA	26120	0.8349	3064	1.108	1921	1.421	9611	3.046	50.91	1.01
2077	0.7295	NA	NA	13220	1.184	2681	1.236	2019	1.19	5858	5.368	41.77	1.038
2568	0.704	NA	NA	41920	0.6168	2799	1.103	1897	1.36	5858	5.368	45.9	0.9555
3318	0.5962	NA	NA	67640	0.5535	2626	0.9595	1948	1.29	5480	6.169	56.11	0.9086
2394	0.611	NA	NA	81860	0.5033	2772	1.595	1948	1.353	5480	6.169	51.26	0.9721
2595	0.7116	NA	NA	30400	0.6855	2953	1.595	1645	1.308	5480	6.169	49.58	0.9419
2861	0.644	NA	NA	26600	0.6545	3384	0.9985	1742	1.457	5480	6.169	40.53	1.188
3663	0.6506	NA	NA	163100	0.3869	3181	1.08	1667	1.322	7285	4.168	52.7	1.06
2968	0.7046	NA	NA	47160	0.5676	3062	1.03	1722	1.47	7285	4.168	50.08	1.02
3534	0.4645	NA	NA	36690	0.6354	3395	1.219	1703	1.518	11320	2.935	49.79	0.9513
2612	0.7285	NA	NA	31310	0.7206	2541	1.45	1685	1.306	11300	2.81	50.65	0.9829
8969	0.2843	NA	NA	168700	0.431	3032	1.535	1874	1.343	12000	2.777	44.4	0.7867
5110	0.5567	NA	NA	33660	0.7217	2572	1.137	1961	1.351	8185	3.673	55.38	1.008
3267	0.5437	NA	NA	11380	1.025	3068	1.113	2023	1.291	7445	4.484	60.39	0.8806
1939	0.7433	NA	NA	14000	0.8804	2965	1.045	1661	1.512	7445	4.484	47.11	0.9287
2040	0.6777	NA	NA	21960	0.8032	2930	1.305	1871	1.722	7581	4.458	47.37	0.8542
3136	0.5934	NA	NA	53360	0.5889	2948	1.117	1668	1.304	713300	3.056	45.52	1.011
3117	0.674	NA	NA	17220	0.9057	2778	1.619	1757	1.497	351300	1.049	59.29	1.01
2170	0.7452	NA	NA	10130	1.117	3047	1.078	1901	1.154	18230	2.364	60.61	0.9253
2985	0.6535	NA	NA	11770	1.149	3612	0.9361	1692	1.422	12710	2.517	51.61	0.9034
3883	0.6364	NA	NA	8472	1.259	3252	1.204	1765	1.381	396300	1.289	50.18	0.8627
2659	0.7514	NA	NA	53250	0.5685	2181	1.308	1775	1.442	279100	0.941	50.61	0.966
2698	0.7444	NA	NA	22140	0.8209	3082	1.43	1830	1.244	279100	0.941	58	0.9145
2486	0.7127	NA	NA	14450	0.9529	2902	0.956	1883	1.09	6729	4.707	45.59	0.8918
3481	0.5469	NA	NA	12820	1.037	2806	1.484	1866	1.164	6729	4.707	56.39	0.8725
2818	0.6235	NA	NA	24710	0.747	2604	1.276	1678	1.483	7359	4.082	55.49	0.9797
2168	0.9843	NA	NA	14080	0.9654	2815	1.405	1837	1.285	7359	4.082	48.77	1.142
3857	0.4351	NA	NA	16920	0.9166	2858	1.304	1609	1.313	8536	3.793	53.05	1.012
3196	0.6472	NA	NA	23690	0.7794	2909	1.068	1867	1.585	7434	4.059	45.17	0.8691
7036	0.5053	NA	NA	25850	0.82	2709	1.016	1682	1.394	8913	3.36	54.71	0.7491
2808	0.6478	NA	NA	28050	0.5833	3551	0.8976	1774	1.321	16250	2.182	58.83	0.9076
2604	0.7916	NA	NA	26610	0.7995	2838	1.026	1939	1.363	16250	2.182	49.42	0.8172
2529	0.6944	NA	NA	20180	0.8618	3351	1.036	1789	1.528	8210	3.744	51.03	0.8468
2482	0.7801	NA	NA	14610	0.8649	3043	1.209	1936	1.493	8978	3.412	55.97	0.9207
4291	0.5702	NA	NA	56570	0.5392	3223	0.9651	1704	1.332	8500	3.909	41.03	0.9598
2762	0.6711	NA	NA	45010	0.6064	2871	1.016	2106	1.423	11740	3.077	57.11	0.9877
3297	0.5556	NA	NA	11190	1.104	2810	1.095	1978	1.211	13980	2.604	51.57	0.7824
1596	0.7569	NA	NA	11390	1.102	2881	1.255	1693	1.222	11380	2.89	47.5	0.8735
2349	0.7396	NA	NA	13130	0.9888	3026	1.373	1679	1.506	14530	2.333	54.16	0.7763
3074	0.6971	NA	NA	38600	0.7444	3048	1.027	1876	1.417	6886	4.122	60.71	0.9379
2728	0.6186	NA	NA	77680	0.5351	3034	1.488	1955	1.649	7879000	3.742	58.82	0.7839
4066	0.5803	NA	NA	31860	0.6914	2858	1.889	1700	1.37	1.111e+09	0.7621	56.11	0.825
3003	0.5937	NA	NA	30390	0.6393	3577	1.004	1704	1.402	371300000	5.313	50.81	0.9369
2997	0.6937	NA	NA	110600	0.5287	3137	1.001	1607	1.638	7699000	2.208	52.56	0.8624
1850	0.918	NA	NA	23820	0.6268	3155	0.9983	1943	1.352	9118	4.369	46.98	0.9446
3158	0.8072	NA	NA	50600	0.5856	2996	1.188	1883	1.338	138100000	1.115	51.18	0.8429
3219	0.5059	NA	NA	59860	0.5682	2496	1.434	1857	1.582	391600000	4.146	51.65	1.026
1982	0.9043	NA	NA	16860	1.031	2490	1.008	1870	1.309	489100000	2.012	48.86	0.9209
3529	0.7241	NA	NA	47960	0.5832	3011	1.38	1850	1.372	2.293e+09	0.5594	43.47	0.822
2834	0.5002	NA	NA	30410	0.7359	3225	1.132	1545	1.638	5727	6.444	50.82	0.9234
2914	0.5851	NA	NA	27880	0.7546	3116	1.098	1990	1.328	5727	6.444	46.69	0.7865
2875	0.5699	NA	NA	36840	0.5925	3054	0.8603	1563	1.426	4998	6.581	57.57	0.9731
3630	0.5066	NA	NA	26150	0.7062	3274	1.341	1915	1.508	5735	6.923	49.85	0.9761
2735	0.7777	NA	NA	43810	0.6473	2824	1.262	1949	1.198	5019	7.296	51.25	0.9634
3128	0.5688	NA	NA	65120	0.6118	2820	1.003	1842	1.487	5019	7.296	45.31	1
7451	0.5044	NA	NA	20840	0.7216	3887	1.133	1883	1.321	74590	1.212	47.83	0.8314
3003	0.5781	NA	NA	17710	0.8667	3244	1.137	1791	1.606	14960	2.096	60.79	0.9362
2801	0.5453	NA	NA	93420	0.4808	2806	1.67	1680	1.534	14960	2.096	55.57	1.104
2239	0.7068	NA	NA	38180	0.6719	3230	1.66	2087	1.302	12950	2.778	53.75	1.231
1750	0.7552	NA	NA	142500	0.4811	2074	1.353	1728	1.665	9581	3.521	49.7	0.7537
4432	0.6063	NA	NA	106700	0.4949	2819	1.327	1976	1.388	6173	6.351	59.17	0.9959
2840	0.5884	NA	NA	37860	0.6034	4965	0.5846	1733	1.281	2383000	9.783	57.35	0.9519
3315	0.5096	NA	NA	454300	0.3862	3169	1.039	1726	1.283	29420	1.755	58.04	0.8624
3859	0.4507	NA	NA	165800	0.491	3886	1.032	1786	1.614	29420	1.755	52.63	0.9905
3493	0.6984	NA	NA	21850	0.7859	3071	1.121	2375	1.195	18990	1.871	57.47	0.8754
2378	0.6289	NA	NA	37870	0.6464	2865	1.161	1933	1.397	38780	1.403	54.98	1.139
2902	0.7123	NA	NA	14640	0.8262	2891	1.257	1669	1.543	244400	0.8589	49.97	1.026
2330	0.6863	NA	NA	42830	0.634	2907	1.066	1839	1.598	7873	3.616	60.27	0.7429
2796	0.5982	NA	NA	38290	0.7001	3310	0.9994	1691	1.509	12990	2.913	47.31	0.9774
2772	0.5436	NA	NA	17080	0.8504	3289	1.179	1559	1.361	37430	1.381	54.74	0.9016
2234	0.9138	NA	NA	40610	0.6602	3209	0.9891	1889	1.254	123100	1.047	54.77	0.891
3379	0.5919	NA	NA	31250	0.806	3389	1.287	1852	1.014	123100	1.047	48.17	0.7577
2449	0.7015	NA	NA	54860	0.5431	2417	1.69	1601	1.334	403200	0.8757	51.53	0.9864
3285	0.6336	NA	NA	19860	0.7557	2694	1.881	1911	1.5	190000	0.9146	51.43	0.904
2459	0.7292	NA	NA	13320	0.8077	2757	1.469	2023	1.68	79050	1.205	41.16	0.9732
2759	0.8445	NA	NA	35820	0.6451	3253	1.198	1822	1.414	333700	0.786	49.63	0.8533
3194	0.5245	NA	NA	16050	0.8986	3152	1.157	1886	1.264	18680	2.89	47.08	0.9568
2602	0.7901	NA	NA	14130	0.9275	3281	0.9329	1855	1.302	18770	2.73	56.02	1.003
2559	0.6623	NA	NA	26860	0.7111	3635	0.9868	1897	1.401	13420	2.637	51.71	0.9796
2266	0.7086	NA	NA	62380	0.5819	3439	1.135	1921	1.492	17560	2.124	55.02	0.8971
2689	0.6139	NA	NA	16320	0.877	3063	1.14	1706	1.626	11020	2.946	55.43	0.9032
2708	0.6419	NA	NA	70380	0.5601	3106	1.164	1721	1.354	649200000	5.229	57.33	1.066
2500	0.7313	NA	NA	18550	0.8038	2616	1.035	1781	1.381	2.489e+09	8.176	53.32	0.9625
2844	0.6713	NA	NA	52320	0.5946	3491	1.096	1848	1.57	25880	2.418	53.53	0.9832
2191	0.8006	NA	NA	59520	0.5455	2366	1.239	1770	1.393	4441000	7.436	37.95	0.8525
2984	0.655	NA	NA	116500	0.523	3544	1.051	1756	1.496	691200	0.9028	46.62	1.006
3193	0.6024	NA	NA	180000	0.445	2913	0.9757	1785	1.626	8.043e+09	0.4565	46.22	1.089
4178	0.4357	NA	NA	111000	0.5166	2686	1.032	1773	1.319	9.475e+09	0.424	62.07	1.202
3359	0.6201	NA	NA	59770	0.558	3545	0.8239	1737	1.449	12480	3.18	56.65	0.8422
2041	0.7514	NA	NA	25120	0.8192	2889	1.386	1882	1.457	55050000	8.202	56.71	1.046
3193	0.7084	NA	NA	66250	0.5366	2568	1.422	1727	1.505	4841000	5.27	48.76	0.8583
2580	0.7346	NA	NA	46420	0.6532	2984	1.179	1741	1.562	2.032e+09	6.732	56.77	0.9545
4411	0.5449	NA	NA	49630	0.6296	3118	1.17	1700	1.174	2.239e+09	8.164	53.74	0.9601
2467	0.6747	NA	NA	20550	0.8112	2567	1.246	1702	1.715	292200000	8.418	56.45	0.7988
3121	0.662	NA	NA	49150	0.6168	2813	1.173	1668	1.367	36490000	0.3954	50.83	0.9007
2743	0.6032	NA	NA	28080	0.7604	3107	1.148	1834	1.167	36490000	0.3954	45.12	0.8039
2247	0.5871	NA	NA	15450	0.9008	3012	1.086	2011	1.484	36490000	0.3954	51.44	0.9984
2547	0.6645	NA	NA	78030	0.5272	2734	1.453	1883	1.56	4301000	3.308	45.41	0.9366
