# Supplementary material for: In silico assessment on TdP risks of drug combinations under CiPA paradigm
Source: Sci Rep. 2023 Feb 20;13:2924. doi: 10.1038/s41598-023-29208-5 (PMC9940090; doi:10.1038/s41598-023-29208-5)
Supplement: Supplementary file 1 — Supplementary Information 1. [file 41598_2023_29208_MOESM1_ESM.zip › 1_Supplementary_Data/drugs_CiPA/chlorpromazine/IC50_samples100.csv]

ICaL_IC50	ICaL_h	IK1_IC50	IK1_h	IKs_IC50	IKs_h	INa_IC50	INa_h	INaL_IC50	INaL_h	Ito_IC50	Ito_h	hERG_IC50	hERG_h
7708	0.9285	9547	0.7576	NA	NA	4667	2.165	5200	0.931	187900000	0.2804	927.4	0.8659
5812	1.033	9778	0.6401	NA	NA	4112	2.164	4893	0.9325	216900000	0.2513	964.5	0.704
8951	0.7666	8986	0.7125	NA	NA	4261	2.148	5069	0.8207	52690000	0.3198	1027	0.7267
7732	0.9868	7336	0.7337	NA	NA	4873	2.17	4038	0.895	17160000	0.3555	928.3	0.7021
7721	1.113	11170	0.6478	NA	NA	5313	2.036	4398	0.9957	34450000	0.3362	987	0.9078
8945	0.7836	9035	0.7105	NA	NA	4563	2.524	4362	0.9469	3326000	0.4188	1021	0.9067
8067	0.886	8177	0.8049	NA	NA	4365	2.107	4232	0.8025	387200	0.7211	1047	0.8084
9149	0.9729	9753	0.8039	NA	NA	5139	2.049	4649	0.9386	284100	0.8397	853.1	0.7701
9909	0.5859	7063	0.9013	NA	NA	4799	1.587	4496	0.9275	2942000	0.4305	909.6	0.8662
6903	0.9236	8010	0.7059	NA	NA	5523	3.035	4523	0.9336	653800	1.945	1108	0.8095
7386	0.7787	8085	0.71	NA	NA	4750	1.879	3735	1.042	3508000	0.4885	1025	0.8004
7106	0.9958	9437	0.666	NA	NA	4324	2.183	4247	1.127	522500000	0.2685	1051	0.8443
8313	1.03	11280	0.5655	NA	NA	4332	2.093	4508	1.121	143800000	0.2991	966.4	0.8929
11760	0.9015	8013	0.6623	NA	NA	3293	2.218	4202	0.8901	521100000	0.2847	923.3	0.8618
7777	0.9657	10220	0.6497	NA	NA	4146	2.149	5038	0.8803	521100000	0.2847	1013	0.8335
8632	0.8601	10240	0.6635	NA	NA	4586	2.572	5207	0.8992	47160	1.652	1099	0.6882
7476	0.7759	12370	0.6487	NA	NA	5379	2.696	4082	0.8646	88650	1.434	884	0.9465
8500	0.8784	13740	0.6393	NA	NA	3929	1.813	4016	1.055	4049000	0.4264	865.5	0.9039
8788	0.8028	10390	0.8031	NA	NA	4055	2.491	4260	1.038	19600000	0.3647	881.9	0.8552
8705	0.6474	8952	0.6755	NA	NA	4892	1.646	4932	0.8063	101300000	0.3019	814.5	1.107
7229	1.07	9272	0.778	NA	NA	4394	1.648	4814	0.9726	219500000	0.2849	913.9	0.9154
11000	0.6768	9964	0.7109	NA	NA	4297	2.466	4895	0.7759	17050000	0.3951	1006	0.8606
7669	0.8745	7961	0.6129	NA	NA	4264	2.139	4298	1	10940000	0.4187	987.3	0.8674
9746	0.705	22170	0.4255	NA	NA	5273	1.897	4918	1.039	54420000	0.2777	1008	0.8378
9560	0.6718	15060	0.4902	NA	NA	5664	2.224	4661	1.13	35910000	0.4636	1035	0.7131
8328	1.414	9508	0.6361	NA	NA	4775	1.855	4320	1.086	469600	0.731	1026	0.7905
8886	0.6749	14470	0.7931	NA	NA	3879	1.715	5242	0.8332	552600	0.6987	1058	0.9845
8256	0.9089	10180	0.6368	NA	NA	5057	2.123	4913	0.9134	4990000	0.4352	983.4	0.8132
8718	0.8795	11110	0.6636	NA	NA	4083	1.641	4900	0.7589	5536000	0.4709	883.7	0.8181
8193	0.9432	12720	0.5368	NA	NA	4547	1.528	4421	0.8333	4142000	0.4531	849.6	0.9095
7312	1.12	8762	0.6964	NA	NA	5280	1.832	4769	0.7923	298800	0.7818	1013	0.7535
8235	0.7749	10740	0.6764	NA	NA	4793	1.921	4317	0.9344	1343000	0.5663	964.9	1.007
10370	0.9031	8489	0.7336	NA	NA	4058	1.918	4326	1.127	809800	0.5074	1061	0.9343
7780	0.8754	8803	0.5382	NA	NA	5726	1.891	4792	0.9903	87340	1.427	1008	0.914
7012	1.105	8473	0.7201	NA	NA	5110	2.088	4626	1.096	55600	1.346	866.7	0.8859
8986	0.7858	10640	0.6931	NA	NA	4406	1.859	5129	0.973	38170	1.673	1002	0.802
8758	1.21	12370	0.568	NA	NA	5253	2.044	4502	1.028	79230	1.212	1052	0.884
9305	1.142	9445	0.6333	NA	NA	4334	2.265	4890	1.056	4.488e+09	0.2758	963.7	0.7751
8497	0.8161	10610	0.5776	NA	NA	4842	2.34	4245	0.9952	468900000	0.3386	926.7	0.7579
8566	0.7828	7652	0.6621	NA	NA	4067	2.131	4345	1.01	165200000	0.3429	1132	0.757
8194	0.8996	9196	0.6886	NA	NA	5436	2.586	4676	0.8968	281600000	0.2889	938.9	0.7506
9778	1.314	7865	0.5569	NA	NA	4620	2.163	4616	0.9151	49120000	0.2782	968.2	0.937
10040	0.986	9244	0.6752	NA	NA	4841	1.982	4130	1.017	877900000	0.2718	1049	0.7281
8410	0.7953	7174	0.8428	NA	NA	4045	1.779	4439	1.002	53980000	0.3354	898.3	0.8934
8440	0.9086	9447	0.6562	NA	NA	4103	2.104	4447	0.9628	2695000	0.5029	968.2	0.8628
11990	0.6477	9395	0.6702	NA	NA	4571	1.825	3706	1.002	363200	0.8813	1013	0.97
9827	0.7909	10440	0.6162	NA	NA	4396	2.156	4360	1.036	274600	0.9011	1045	0.8484
9697	0.9416	10360	0.6693	NA	NA	4163	1.846	3953	0.9269	1818000	0.5459	876.3	0.8742
7918	0.853	11420	0.9102	NA	NA	4823	2.144	4132	1.13	3400000	0.397	979.2	0.6871
10190	1.024	10610	0.6832	NA	NA	4581	1.888	4565	1.047	603300	0.6451	833.8	0.9093
8116	0.7567	10030	0.9553	NA	NA	5149	2.08	5074	0.9811	1146000	1.243	1029	0.7325
7406	0.9531	8941	0.9588	NA	NA	5354	2.723	4350	0.8322	277000	1.026	987.9	0.8841
9589	0.9157	10590	0.7831	NA	NA	4679	1.887	4724	1.07	2166000	0.4679	930.5	0.8755
10690	0.7632	9807	0.6899	NA	NA	5206	1.977	4275	0.928	5214000	0.4443	1064	0.7095
7454	0.7825	7542	0.8731	NA	NA	4403	2.206	4814	0.9388	743100	1.259	809	0.8152
6925	0.9614	9531	0.6885	NA	NA	3708	1.924	4557	0.9992	63810	2.109	952.1	0.8092
9029	0.7134	9267	0.7549	NA	NA	4055	1.975	4900	0.8545	30210	2.992	955.9	0.7986
7755	0.7417	7595	0.7512	NA	NA	4287	1.83	4273	0.9752	21750	3.145	1001	0.7802
7444	0.7785	8969	0.6207	NA	NA	4776	1.908	4698	1.046	20920	6.495	985.7	0.7876
8605	0.9448	7559	0.7331	NA	NA	4398	1.681	4885	1.088	14490	6.469	1002	0.8102
6861	1.241	8052	0.7044	NA	NA	4568	2.165	4192	1.038	17190	6.372	1043	0.8883
8487	0.7591	9512	0.5608	NA	NA	4622	1.808	4579	0.9517	15100	6.397	927.3	0.9685
8267	0.7817	7919	0.7015	NA	NA	4475	1.933	4127	1.052	15100	6.397	895.7	0.8886
8571	0.9424	10030	0.6305	NA	NA	4617	2.136	5114	1.031	1.707e+09	7.15	962	0.9253
8864	0.9359	12410	0.4865	NA	NA	5061	2.334	4166	0.8687	6218000	7.921	1028	0.8235
6840	0.9068	9544	0.6024	NA	NA	4054	2.175	4425	1.127	14980	7.292	1011	0.7587
9075	0.8714	8550	0.7032	NA	NA	5038	2.478	5592	0.9598	17720	6.809	1060	0.7868
8091	1.062	9074	0.7488	NA	NA	5148	2.593	4974	1.003	45040	6.835	1024	0.786
7644	0.6325	8012	0.7446	NA	NA	8489	6.035	4591	0.9228	5.968e+09	5.759	990	0.7748
7023	0.7932	6156	0.8939	NA	NA	7583	7.536	5558	0.9818	942700000	8.752	1056	0.7584
6821	0.6897	9606	0.7923	NA	NA	7693	5.739	4940	0.9265	349600000	7.83	1043	0.8612
8707	0.9434	9855	0.7373	NA	NA	7308	5.679	4599	1.113	6.438e+09	9.559	937.8	0.8928
7595	0.9613	10200	0.4948	NA	NA	7580	5.359	4395	1.033	3.408e+09	9.754	1009	0.7597
8901	0.9291	8654	0.6811	NA	NA	7640	5.178	4310	0.8545	110700	8.985	946	0.7764
8161	0.6579	10320	0.6135	NA	NA	7103	5.164	5668	0.9036	4555000	8.865	1079	0.8236
8496	0.8884	9280	0.7218	NA	NA	5917	4.488	4156	0.8606	37280000	8.016	972.4	0.918
6430	0.8362	9840	0.6968	NA	NA	7762	4.734	4729	0.8076	40900	4.725	830.8	0.8296
8074	0.8698	15250	0.4813	NA	NA	5200	2.85	3446	1.054	21780	4.625	977.1	0.7261
8791	0.9822	8699	0.5414	NA	NA	4029	1.716	3693	0.9664	44250	4.652	961.7	0.7999
8070	0.7522	10940	0.7212	NA	NA	5392	2.12	4849	1.045	55110000	4.925	1101	0.7602
7568	0.7204	11120	0.6121	NA	NA	5108	1.911	4772	0.9393	48320	3.571	980.2	0.7998
8788	0.8002	12120	0.7464	NA	NA	4915	1.996	4685	0.789	73990	1.281	1059	0.7795
8440	0.9149	7024	0.682	NA	NA	4454	2.432	4375	0.9447	129400	1.136	989.9	0.7354
8059	0.813	8088	0.797	NA	NA	4664	2.197	4774	0.9101	29930	2.524	1048	0.7128
10310	0.7864	8564	0.7547	NA	NA	3955	1.52	5133	1.023	37100	1.937	1003	0.7899
6416	0.7537	10830	0.7311	NA	NA	5223	2.039	4598	0.8743	37110	1.93	989	0.767
8516	0.743	9658	0.7481	NA	NA	3895	1.982	4848	0.8373	44730	1.812	1009	0.7492
8162	0.811	11460	0.6771	NA	NA	4067	1.853	4353	0.9469	1065000	0.5745	1094	0.8715
7990	0.8911	13750	0.6056	NA	NA	4597	2.853	4290	0.9471	1764000	0.5157	990.7	0.7399
8169	0.8416	8437	0.7443	NA	NA	4492	2.195	4545	1.093	2247000	0.4545	1115	0.7141
7613	0.9324	9618	0.6847	NA	NA	4170	2.136	5514	0.8813	33610000	0.3169	971.1	0.8998
9332	1.198	13150	0.6984	NA	NA	4929	2.326	4128	0.9386	4963000	0.5173	1005	0.7494
8533	0.8638	10500	0.5838	NA	NA	5039	2.228	4247	0.8062	919400	0.7105	1063	0.8769
6638	0.7742	10710	0.7498	NA	NA	4987	2.142	4967	0.8918	243600	0.8357	961.9	0.8912
10530	0.8731	7597	0.6932	NA	NA	4397	2.032	5097	1.034	2576000	0.5703	946.1	0.7219
8831	0.9301	9217	0.6906	NA	NA	5317	2.075	4980	1.014	20370000	0.4306	1051	0.7798
8248	0.8314	12480	0.592	NA	NA	3993	1.952	4754	1.003	90940	0.9657	894.7	0.7956
11080	0.639	9319	0.7824	NA	NA	4409	1.939	4757	0.9638	318500	0.7209	899	0.8219
9230	0.8205	11000	0.8636	NA	NA	3917	2.102	4304	1.069	163000	0.9728	961.7	0.9591
7675	0.8925	14280	0.6076	NA	NA	5582	2.325	4645	0.9615	55410000	0.3193	1019	0.8071
