# Supplementary material for: In silico assessment on TdP risks of drug combinations under CiPA paradigm
Source: Sci Rep. 2023 Feb 20;13:2924. doi: 10.1038/s41598-023-29208-5 (PMC9940090; doi:10.1038/s41598-023-29208-5)
Supplement: Supplementary file 1 — Supplementary Information 1. [file 41598_2023_29208_MOESM1_ESM.zip › 1_Supplementary_Data/drugs_CiPA/cisapride/IC50_samples100.csv]

ICaL_IC50	ICaL_h	IK1_IC50	IK1_h	IKs_IC50	IKs_h	INa_IC50	INa_h	INaL_IC50	INaL_h	Ito_IC50	Ito_h	hERG_IC50	hERG_h
719.8	5.258	628	5.789	148100	0.4699	NA	NA	NA	NA	471000	0.2132	9.006	0.839
492400000	5.96	2218	1.597	1167000	0.3622	NA	NA	NA	NA	92050	0.2698	12.78	0.557
2719000	1.071	136400	8.94	1380000	0.4112	NA	NA	NA	NA	405100	0.2001	11.63	0.6406
514500000	8.373	41870	2.524	1380000	0.4112	NA	NA	NA	NA	5e+08	0.1414	16.88	0.5979
19750000	6.677	486400	0.3595	1380000	0.4112	NA	NA	NA	NA	27580	0.3463	14.14	0.5721
195600	0.6972	486400	0.3595	33830000	0.3318	NA	NA	NA	NA	120700	0.2515	10.32	0.6242
21920000	2.137	107400	0.4823	33830000	0.3318	NA	NA	NA	NA	202800	0.2189	12.44	0.5002
14960	7.979	288800	0.3219	33830000	0.3318	NA	NA	NA	NA	25180	0.2981	21.87	0.5105
70290	2.012	396900	0.3719	241100	0.5849	NA	NA	NA	NA	19350	0.3363	13.88	0.7057
32580	4.144	935500	0.3818	106400	6.484	NA	NA	NA	NA	40700	0.2516	12.14	0.6746
120600	8.344	289600	0.3769	92710000	5.04	NA	NA	NA	NA	444100	0.2184	10.64	0.7569
11720000	7.8	289600	0.3769	2438000	2.786	NA	NA	NA	NA	189100	0.2575	13.67	0.5702
6.734e+09	9.197	1341000	3.772	591800	1.551	NA	NA	NA	NA	22330	0.3442	12.82	0.5816
386900000	2.933	428600000	1.479	658400000	2.375	NA	NA	NA	NA	53590	0.3678	9.546	0.6389
463.3	3.838	489	8.183	153500000	0.6464	NA	NA	NA	NA	91740000	0.1412	12.9	0.6076
1238	2.985	23810	6.398	1.261e+09	0.5131	NA	NA	NA	NA	1.882e+09	0.1339	9.88	0.6424
177200000	8.234	229.3	5.392	1.96e+08	0.2745	NA	NA	NA	NA	27170	0.344	11.87	0.5692
213400	9.624	231000	9.933	1.96e+08	0.2745	NA	NA	NA	NA	52260	0.2789	11.26	0.6532
186700000	7.231	4.417e+09	4.952	6517000	1.995	NA	NA	NA	NA	14190	0.3567	13.65	0.6265
5638	3.689	2941	6.546	1471000	0.4526	NA	NA	NA	NA	369200	0.2577	10.74	0.5598
318100000	0.7378	97620	9.339	1869000	0.4146	NA	NA	NA	NA	506800	0.2119	20.17	0.5724
674600000	6.732	1301	5.694	21430000	0.3513	NA	NA	NA	NA	70880	0.2715	17.74	0.5489
5444	2.514	166300	9.474	21430000	0.3513	NA	NA	NA	NA	148500000	0.1607	9.333	0.7005
31510000	8.598	323.1	1.907	21430000	0.3513	NA	NA	NA	NA	22230000	0.168	11.31	0.7487
31510000	8.598	135600	6.877	6219000	0.3352	NA	NA	NA	NA	5224000	0.2003	11.07	0.6754
15220	7.793	18170	0.6432	6219000	0.3352	NA	NA	NA	NA	6424000	0.1733	7.7	0.5697
1096000	3.67	3310	0.87	506.7	7.022	NA	NA	NA	NA	502200	0.2029	7.973	0.7191
807100	5.292	2.476e+09	9.482	208.1	7.517	NA	NA	NA	NA	434300	0.2107	11.15	0.7516
51570000	4.367	1454	7.897	1.5e+09	9.994	NA	NA	NA	NA	79060	0.2561	8.44	0.7196
462100	4.739	294300	8.551	30880	4.369	NA	NA	NA	NA	62340	0.3119	9.99	0.6009
4208	1.521	1.333e+09	1.338	248.3	8.611	NA	NA	NA	NA	14780	0.3466	14.61	0.6139
833.3	2.575	12870000	9.785	123600	6.455	NA	NA	NA	NA	59420	0.3028	13.69	0.5614
1467	2.762	8113000	5.794	188900	2.839	NA	NA	NA	NA	54650000	0.144	12.13	0.7348
1411	6.454	2082	0.7794	740.5	9.171	NA	NA	NA	NA	141700000	0.1335	13.54	0.5314
15410	2.821	504.7	1.956	281.9	4.609	NA	NA	NA	NA	43340	0.3101	9.395	0.6351
53030000	0.6024	505.2	2.712	245.9	5.768	NA	NA	NA	NA	1436000	0.1847	9.417	0.5223
6417	7.175	3.346e+09	9.746	19070000	8.09	NA	NA	NA	NA	20650	0.3214	16.1	0.6222
331.7	9.709	35900	1.306	989.7	1.829	NA	NA	NA	NA	1008000	0.1925	6.816	0.5134
151800000	7.07	2702000	1.77	6.107e+09	1.062	NA	NA	NA	NA	103400	0.2365	8.839	0.5721
1297000	9.196	65660	5.108	910.7	9.799	NA	NA	NA	NA	59240	0.2499	11.34	0.7038
3.836e+09	4.283	583800000	0.231	287.6	6.23	NA	NA	NA	NA	37450	0.3415	18.39	0.5815
487200	3.462	8966	0.7122	98070000	9.074	NA	NA	NA	NA	456400000	0.1214	9.038	0.84
583400	4.414	3018	0.9947	112600	4.226	NA	NA	NA	NA	93290	0.2996	7.629	0.6397
791500	7.394	3018	0.9947	591.5	5.027	NA	NA	NA	NA	527300	0.2271	9.811	0.67
86480	4.54	202.2	8.679	51620000	2.502	NA	NA	NA	NA	8315	0.3421	9.74	0.5903
2207	2.376	61440	3.668	3498	5.845	NA	NA	NA	NA	19090	0.3361	12.97	0.6049
858700000	7.613	288500	1.708	587200000	8.143	NA	NA	NA	NA	3944000	0.1735	13.44	0.5905
7.115e+09	3.14	8872000	0.3529	52570	0.5326	NA	NA	NA	NA	717300	0.2189	6.807	0.5133
14480000	4.541	199300	0.3878	84250000	4.182	NA	NA	NA	NA	1254000	0.2043	12.13	0.7015
7695000	8.762	333300000	0.6627	36880000	6.273	NA	NA	NA	NA	148900	0.2778	9.024	0.8003
127700	5.144	404.2	7.281	292600000	0.8046	NA	NA	NA	NA	399700	0.232	14.36	0.5679
11880000	3.241	1370000	8.924	27590	4.164	NA	NA	NA	NA	359500	0.2269	10.86	0.5958
751300	6.112	47310	8.527	3971	9.581	NA	NA	NA	NA	2466000	0.207	12.39	0.6374
527.4	5.466	135800	7.93	248500000	1.975	NA	NA	NA	NA	610500	0.2558	19.85	0.5672
6.358e+09	4.759	27790	5.979	909.1	4.858	NA	NA	NA	NA	52250000	0.152	10.53	0.6581
5.359e+09	6.108	309.7	5.25	2714000	2.925	NA	NA	NA	NA	202200	0.2462	12.56	0.5585
245100000	9.225	1057000	2.17	282500	0.7137	NA	NA	NA	NA	20390	0.3487	11.36	0.7734
2510	9.049	20080000	4.301	32840	0.8156	NA	NA	NA	NA	99690	0.2581	7.876	0.7628
247400000	1.772	129800000	1.045	20530	0.8203	NA	NA	NA	NA	1049000	0.1937	15.16	0.5656
51800000	1.963	3412	8.221	20530	0.8203	NA	NA	NA	NA	107500	0.2517	10.28	0.7373
75770000	0.408	926.3	9.608	20530	0.8203	NA	NA	NA	NA	1495000	0.2105	15.34	0.6398
181700000	8.682	1187	5.155	4660	1.23	NA	NA	NA	NA	49320	0.2847	7.27	0.429
1808	1.666	1098	8.669	67210000	2.314	NA	NA	NA	NA	12350	0.3403	14.86	0.5823
50810	7.668	3905	5.416	5573	1.018	NA	NA	NA	NA	192500000	0.1296	8.567	0.6909
13570	2.553	71680	0.4586	65100	0.6723	NA	NA	NA	NA	34540	0.3042	20.11	0.5917
17030000	4.902	71680	0.4586	65100	0.6723	NA	NA	NA	NA	20260	0.3285	12.14	0.5335
136800000	7.648	27810	0.5203	65100	0.6723	NA	NA	NA	NA	433600	0.226	8.582	0.5761
11820	8.782	27810	0.5203	67380	0.6841	NA	NA	NA	NA	1574000	0.2139	7.861	0.5935
1031	4.117	7837	2.805	34830	0.5955	NA	NA	NA	NA	17540	0.3364	10.73	0.5673
7320000	1.626	6.32e+08	8.321	5.563e+09	2.161	NA	NA	NA	NA	28310000	0.1411	8.133	0.5947
69350000	5.613	454.1	3.261	15840000	9.085	NA	NA	NA	NA	480300000	0.1528	10	0.6107
7806000	4.201	114700000	4.322	244.7	9.514	NA	NA	NA	NA	842100	0.197	16.32	0.5793
272700	7.645	236300000	1.192	1326	9.672	NA	NA	NA	NA	1721000	0.1906	20.85	0.6443
775.2	8.521	76460	1.599	894.6	5.23	NA	NA	NA	NA	95810	0.2543	10.14	0.5777
194200000	8.963	5093000	0.6871	2.622e+09	1.461	NA	NA	NA	NA	5484	0.3099	9.089	0.6559
1375000	4.685	12140000	0.2405	47650000	7.507	NA	NA	NA	NA	22620	0.3214	12.96	0.5035
32080	8.332	1128	8.707	1.465e+09	1.157	NA	NA	NA	NA	1078000	0.1982	10.5	0.7549
62660	6.935	18100	8.257	493100000	4.356	NA	NA	NA	NA	373600000	0.1412	12.64	0.5508
79580000	5.442	741300000	1.647	6104	5.431	NA	NA	NA	NA	1.308e+09	0.1171	11.21	0.5796
343000	2.422	8.562e+09	8.06	1831	1.511	NA	NA	NA	NA	12520000	0.1708	8.386	0.8726
98060000	3.593	731.7	4.912	1831	1.511	NA	NA	NA	NA	5159000	0.184	12.17	0.6961
43590	2.795	88080000	5.802	8666000	8.712	NA	NA	NA	NA	78330000	0.1523	13.18	0.6986
209800000	4.505	423400	7.033	1297000	4.182	NA	NA	NA	NA	1406000	0.1878	14.73	0.6719
1601	3.768	146100000	1.092	516.5	4.68	NA	NA	NA	NA	5308000	0.1883	11.2	0.6021
3992000	8.805	339.3	3.073	6126	1.473	NA	NA	NA	NA	162600	0.2967	10.19	0.5681
93400000	2.527	13390000	4.546	31750	8.534	NA	NA	NA	NA	24860000	0.15	10.06	0.5299
303100000	4.944	338.9	2.711	10000	9.058	NA	NA	NA	NA	172300	0.2807	8.184	0.7056
971.2	4.539	338.9	2.711	3.334e+09	6.492	NA	NA	NA	NA	19950	0.3427	10.87	0.7062
654.8	2.848	3971	0.9403	998.4	6.018	NA	NA	NA	NA	8767	0.3947	9.38	0.6921
207.2	9.173	3971	0.9403	557.2	7.378	NA	NA	NA	NA	44330	0.3067	12.9	0.6762
385.9	9.564	1359	0.9662	906.6	2.058	NA	NA	NA	NA	510100000	0.1303	13.6	0.669
2131000	7.139	27860	0.9652	241000	1.294	NA	NA	NA	NA	375200000	0.1223	12.26	0.6221
4.392e+09	5.794	1232	5.555	779900	0.4597	NA	NA	NA	NA	1269000	0.2216	9.677	0.6712
18620000	1.78	14190000	1.081	580400000	4.131	NA	NA	NA	NA	64220	0.2695	11.69	0.7212
441000	0.7504	82940000	0.2552	7654000	8.706	NA	NA	NA	NA	142900000	0.1548	6.673	0.5365
63460000	6.197	4374000	0.2885	2966000	2.599	NA	NA	NA	NA	22350000	0.1796	8.74	0.6931
50140000	9.206	4374000	0.2885	66210000	0.3214	NA	NA	NA	NA	45390	0.3414	18.15	0.6241
9019000	8.919	62910000	7.062	48430000	0.6006	NA	NA	NA	NA	58880	0.3203	10.96	0.5292
367.8	5.516	1074	3.756	269300000	3.471	NA	NA	NA	NA	16990000	0.1563	10.31	0.6473
2934	9.58	9961	7.838	763800	1.683	NA	NA	NA	NA	290400	0.2086	19.32	0.5063
