# Supplementary material for: In silico assessment on TdP risks of drug combinations under CiPA paradigm
Source: Sci Rep. 2023 Feb 20;13:2924. doi: 10.1038/s41598-023-29208-5 (PMC9940090; doi:10.1038/s41598-023-29208-5)
Supplement: Supplementary file 1 — Supplementary Information 1. [file 41598_2023_29208_MOESM1_ESM.zip › 1_Supplementary_Data/drugs_CiPA/clarithromycin/IC50_samples100.csv]

ICaL_IC50	ICaL_h	IK1_IC50	IK1_h	IKs_IC50	IKs_h	INa_IC50	INa_h	INaL_IC50	INaL_h	Ito_IC50	Ito_h	hERG_IC50	hERG_h
39720	0.7296	NA	NA	NA	NA	1053000	0.8014	1744000	3.78	NA	NA	50180	0.701
33040	0.8742	NA	NA	NA	NA	1131000	0.9176	1594000	4.301	NA	NA	56660	0.663
40180	0.932	NA	NA	NA	NA	1114000	0.9138	1539000	4.868	NA	NA	60010	0.8034
45420	1.152	NA	NA	NA	NA	1083000	0.9228	1885000	3.048	NA	NA	81920	0.7162
29000	0.7501	NA	NA	NA	NA	1063000	0.9745	1720000	3.366	NA	NA	65280	0.8277
40060	0.8519	NA	NA	NA	NA	1043000	0.9441	1629000	3.768	NA	NA	63200	0.6528
34440	0.7934	NA	NA	NA	NA	1221000	0.8219	1955000	2.794	NA	NA	65380	0.673
42480	0.8634	NA	NA	NA	NA	1018000	0.9211	2420000	1.716	NA	NA	70970	0.7324
36850	0.8341	NA	NA	NA	NA	1059000	0.9775	2870000	1.348	NA	NA	49060	0.7259
38670	0.9383	NA	NA	NA	NA	1105000	0.8555	3038000	1.383	NA	NA	70200	0.929
33960	0.6507	NA	NA	NA	NA	1124000	0.8901	1661000	3.146	NA	NA	83810	0.6697
39950	1.006	NA	NA	NA	NA	1035000	0.9345	1531000	5.035	NA	NA	70800	0.7926
29970	0.7049	NA	NA	NA	NA	1142000	0.9056	2203000	2.348	NA	NA	65590	0.6694
40180	1.001	NA	NA	NA	NA	1170000	0.7922	2400000	1.76	NA	NA	72420	0.6415
37750	0.8333	NA	NA	NA	NA	1119000	0.9055	1607000	4.016	NA	NA	62490	0.7855
37560	0.9736	NA	NA	NA	NA	1102000	0.8723	1584000	4.129	NA	NA	61350	0.8442
38380	0.962	NA	NA	NA	NA	1088000	0.8505	3166000	1.137	NA	NA	75860	0.7874
42630	0.9984	NA	NA	NA	NA	1049000	0.9129	2538000	1.656	NA	NA	74980	0.751
49060	0.7506	NA	NA	NA	NA	1169000	0.9839	4051000	1.002	NA	NA	50940	0.7217
30660	0.9682	NA	NA	NA	NA	1093000	0.8812	3981000	1.024	NA	NA	58580	0.6626
42530	0.7711	NA	NA	NA	NA	1004000	0.8284	4240000	0.9831	NA	NA	75710	0.7782
45760	0.8131	NA	NA	NA	NA	1016000	0.9337	2787000	1.391	NA	NA	59560	0.711
33200	0.7977	NA	NA	NA	NA	1064000	0.8638	2824000	1.443	NA	NA	56520	0.6437
54200	1.153	NA	NA	NA	NA	1171000	0.9427	1440000	6.967	NA	NA	60230	0.6785
34050	0.7988	NA	NA	NA	NA	1023000	0.8983	1455000	6.765	NA	NA	67460	0.6974
42080	0.8221	NA	NA	NA	NA	1056000	0.8931	1546000	5.229	NA	NA	69110	0.8283
29560	0.9764	NA	NA	NA	NA	1129000	0.837	2550000	1.528	NA	NA	65720	0.7035
34050	0.9749	NA	NA	NA	NA	1153000	0.8512	3140000	1.175	NA	NA	63570	0.7431
29790	0.8019	NA	NA	NA	NA	1120000	0.8572	2627000	1.519	NA	NA	55330	0.7693
34440	1.063	NA	NA	NA	NA	1144000	0.8389	2223000	1.899	NA	NA	67440	0.6413
31370	0.9975	NA	NA	NA	NA	1090000	0.7917	2014000	1.961	NA	NA	63780	0.7108
37570	1.016	NA	NA	NA	NA	1035000	0.8517	1578000	4.381	NA	NA	50660	0.7122
44540	0.7225	NA	NA	NA	NA	984400	1.02	1630000	3.22	NA	NA	71450	0.6667
36640	0.8938	NA	NA	NA	NA	1112000	0.8624	1515000	5.342	NA	NA	67100	0.7356
43470	0.8233	NA	NA	NA	NA	1037000	0.8969	3203000	1.235	NA	NA	59770	0.7393
33890	1.02	NA	NA	NA	NA	1023000	0.8793	3717000	1.105	NA	NA	66840	0.6469
38460	0.97	NA	NA	NA	NA	1108000	0.7855	2853000	1.427	NA	NA	58050	0.8007
29720	0.9291	NA	NA	NA	NA	1114000	0.9379	2729000	1.508	NA	NA	56390	0.7628
45970	0.8677	NA	NA	NA	NA	1070000	0.8957	2463000	1.653	NA	NA	69190	0.6405
49000	1.045	NA	NA	NA	NA	1036000	0.9085	2854000	1.366	NA	NA	64480	0.6509
55420	0.9217	NA	NA	NA	NA	1060000	0.8996	1649000	3.787	NA	NA	57110	0.693
36770	1.001	NA	NA	NA	NA	1280000	0.7952	1823000	2.809	NA	NA	57600	0.6423
28310	0.9216	NA	NA	NA	NA	1232000	0.8558	2636000	1.484	NA	NA	59030	0.6379
42100	0.9169	NA	NA	NA	NA	973500	0.9305	2145000	2.324	NA	NA	64040	0.8955
59550	0.8365	NA	NA	NA	NA	1082000	0.8047	1534000	4.583	NA	NA	64600	0.66
45510	0.955	NA	NA	NA	NA	1086000	0.8765	1796000	2.92	NA	NA	60130	0.8339
32510	1.074	NA	NA	NA	NA	1082000	0.8838	1782000	3.179	NA	NA	71880	0.7512
42190	0.8322	NA	NA	NA	NA	1055000	0.9182	1786000	3.152	NA	NA	60950	0.7065
39350	0.9114	NA	NA	NA	NA	1109000	0.8867	2138000	2.212	NA	NA	81540	0.8622
33100	0.9812	NA	NA	NA	NA	1197000	0.8047	2199000	1.787	NA	NA	58350	0.7465
29750	0.9502	NA	NA	NA	NA	991800	0.883	1789000	3.145	NA	NA	61470	0.6766
28120	0.8546	NA	NA	NA	NA	1049000	0.904	2722000	1.381	NA	NA	73810	0.721
31130	0.8461	NA	NA	NA	NA	1137000	0.9202	2001000	2.29	NA	NA	49260	0.639
42240	0.8266	NA	NA	NA	NA	1135000	0.8385	2325000	2.069	NA	NA	66310	0.736
48520	0.9807	NA	NA	NA	NA	998300	0.8679	1444000	7.371	NA	NA	53480	0.7813
35690	0.8638	NA	NA	NA	NA	1191000	0.8678	1391000	7.903	NA	NA	62100	1.044
44290	0.8399	NA	NA	NA	NA	1120000	0.9722	1388000	7.983	NA	NA	69700	0.5972
38000	0.9993	NA	NA	NA	NA	1066000	0.987	1388000	7.983	NA	NA	57850	0.7096
29460	0.9756	NA	NA	NA	NA	1135000	0.8764	1436000	7.219	NA	NA	59090	0.7495
37590	0.9987	NA	NA	NA	NA	1029000	0.8723	1397000	7.127	NA	NA	54890	0.6484
43150	0.9962	NA	NA	NA	NA	1027000	0.9439	1494000	5.135	NA	NA	48260	0.7161
29260	0.8163	NA	NA	NA	NA	1159000	0.8961	2853000	1.433	NA	NA	56500	0.74
45440	0.8291	NA	NA	NA	NA	1200000	0.7979	2833000	1.246	NA	NA	70240	0.6867
41750	0.7559	NA	NA	NA	NA	1123000	0.758	1561000	4.589	NA	NA	78940	0.6774
40730	0.7003	NA	NA	NA	NA	1012000	0.9362	1583000	4.446	NA	NA	60830	0.8726
34950	0.7566	NA	NA	NA	NA	1070000	0.8702	1694000	3.764	NA	NA	73210	0.7676
50370	0.9432	NA	NA	NA	NA	1086000	0.939	1845000	2.839	NA	NA	87400	0.7211
37790	0.9145	NA	NA	NA	NA	951300	0.921	2172000	2.147	NA	NA	54790	0.6538
31260	0.9393	NA	NA	NA	NA	1048000	0.9498	1419000	5.522	NA	NA	55510	0.7686
35520	0.7866	NA	NA	NA	NA	1202000	0.9278	1385000	8.386	NA	NA	61300	0.6615
36220	0.9313	NA	NA	NA	NA	1127000	0.8904	1424000	6.382	NA	NA	76600	0.777
44760	0.7833	NA	NA	NA	NA	1056000	0.901	1523000	5.68	NA	NA	50060	0.6588
38870	0.8063	NA	NA	NA	NA	1069000	1.013	2358000	1.924	NA	NA	67790	0.5717
36420	0.8175	NA	NA	NA	NA	1071000	0.8851	2406000	1.764	NA	NA	50790	0.6508
38090	1.023	NA	NA	NA	NA	1165000	0.8456	4732000	0.9513	NA	NA	60960	0.837
35700	0.84	NA	NA	NA	NA	1127000	0.8291	4732000	0.9513	NA	NA	61320	0.6682
43630	0.8973	NA	NA	NA	NA	1132000	0.8723	1409000	8.129	NA	NA	67970	0.6409
46600	0.9829	NA	NA	NA	NA	1066000	0.9418	1389000	7.491	NA	NA	56600	0.6981
31580	0.815	NA	NA	NA	NA	1092000	0.9094	1389000	7.491	NA	NA	65150	0.6232
34530	0.8815	NA	NA	NA	NA	1130000	0.8271	1432000	7.189	NA	NA	60450	0.7584
33100	0.7667	NA	NA	NA	NA	1120000	0.8875	1432000	7.189	NA	NA	59470	0.8336
46370	1.125	NA	NA	NA	NA	1112000	0.9226	1396000	7.465	NA	NA	67220	0.6747
46800	0.8392	NA	NA	NA	NA	1072000	0.9388	1534000	4.828	NA	NA	59610	0.7244
29580	0.7585	NA	NA	NA	NA	1139000	0.8552	1675000	4.002	NA	NA	69570	0.7397
34720	0.9515	NA	NA	NA	NA	1109000	0.8488	1867000	2.508	NA	NA	45540	0.727
52130	1.285	NA	NA	NA	NA	1154000	0.8806	3370000	1.159	NA	NA	64280	0.7161
42640	1.034	NA	NA	NA	NA	1222000	0.842	2830000	1.333	NA	NA	61350	0.6988
51120	0.8082	NA	NA	NA	NA	1168000	0.9218	3745000	1.049	NA	NA	64200	0.683
36390	0.7788	NA	NA	NA	NA	1176000	0.8975	4193000	1.062	NA	NA	60440	0.7367
40390	1.047	NA	NA	NA	NA	1160000	0.8733	2087000	2.562	NA	NA	68530	0.7735
35370	0.9349	NA	NA	NA	NA	1050000	0.8546	1402000	6.665	NA	NA	60470	0.7247
41590	0.9156	NA	NA	NA	NA	1029000	0.9222	4253000	1.072	NA	NA	52200	0.6668
38580	0.8935	NA	NA	NA	NA	1028000	0.9025	4526000	0.8893	NA	NA	47840	0.7023
42770	0.9584	NA	NA	NA	NA	1131000	0.8824	4118000	0.9986	NA	NA	67320	0.7041
43050	1.258	NA	NA	NA	NA	1005000	0.9893	4003000	1.004	NA	NA	59990	0.7747
39570	1.084	NA	NA	NA	NA	1122000	0.9523	1654000	4.119	NA	NA	60460	0.7268
34890	0.9533	NA	NA	NA	NA	1200000	0.8932	1693000	3.861	NA	NA	62300	0.7339
22590	0.875	NA	NA	NA	NA	1074000	0.9456	1617000	4.206	NA	NA	62770	0.7025
37510	0.9035	NA	NA	NA	NA	1079000	0.9033	1640000	4.165	NA	NA	72090	0.6687
50740	0.7765	NA	NA	NA	NA	1096000	0.9047	2452000	1.597	NA	NA	64210	0.7702
