# Supplementary material for: In silico assessment on TdP risks of drug combinations under CiPA paradigm
Source: Sci Rep. 2023 Feb 20;13:2924. doi: 10.1038/s41598-023-29208-5 (PMC9940090; doi:10.1038/s41598-023-29208-5)
Supplement: Supplementary file 1 — Supplementary Information 1. [file 41598_2023_29208_MOESM1_ESM.zip › 1_Supplementary_Data/drugs_CiPA/diltiazem/IC50_samples100.csv]

ICaL_IC50	ICaL_h	IK1_IC50	IK1_h	IKs_IC50	IKs_h	INa_IC50	INa_h	INaL_IC50	INaL_h	Ito_IC50	Ito_h	hERG_IC50	hERG_h
89.69	0.7018	NA	NA	NA	NA	91090	0.7113	20050	0.6317	68980000	0.2041	13600	0.9247
94.14	0.4895	NA	NA	NA	NA	91090	0.7113	19210	0.7724	379800000	0.1931	13400	0.9748
130.5	0.9987	NA	NA	NA	NA	28190	2.137	20360	0.736	4200000	0.285	13750	0.8799
110.5	0.8141	NA	NA	NA	NA	122100	0.6056	18820	0.7802	1.458e+09	0.183	13330	0.9094
83.55	0.8883	NA	NA	NA	NA	299500	0.5012	21920	0.7052	1103000	0.3728	13030	0.9148
142.9	0.9778	NA	NA	NA	NA	282200	0.471	40800	0.4847	91770000	0.2252	12940	0.9307
115.6	0.6772	NA	NA	NA	NA	271500	0.4664	42400	0.5338	261200000	0.1889	12950	0.9391
109.6	0.7523	NA	NA	NA	NA	314600	0.4836	27680	0.5551	3.043e+09	0.2017	12590	0.9518
113.1	0.8585	NA	NA	NA	NA	283700	0.4916	19540	0.8833	3.44e+09	0.1619	13500	0.9601
160.6	0.7883	NA	NA	NA	NA	283700	0.4916	18660	0.7544	1.009e+09	0.1845	13300	0.8918
120.9	0.6398	NA	NA	NA	NA	351100	0.5163	21280	0.7083	344300000	0.197	14100	0.91
110.8	0.5596	NA	NA	NA	NA	351100	0.5163	23360	0.6364	29430000	0.2594	13030	0.9038
111.1	0.733	NA	NA	NA	NA	351100	0.5163	19810	0.6283	143200000	0.2399	13380	0.8767
76.86	0.6198	NA	NA	NA	NA	346000	0.4484	20800	0.7303	219100000	0.1925	11990	0.9053
124.2	0.8159	NA	NA	NA	NA	251200	0.5078	20870	0.6399	4372000	0.3275	12870	0.8536
136.7	0.7962	NA	NA	NA	NA	207200	0.6222	21620	0.6449	178400000	0.2222	13070	0.91
166.2	0.5497	NA	NA	NA	NA	222700	0.6816	23870	0.6526	114100000	0.1969	13480	0.9326
87.19	0.6324	NA	NA	NA	NA	222700	0.6816	21110	0.5771	796700000	0.1719	12670	0.8987
85.69	0.6583	NA	NA	NA	NA	106800	0.8353	22870	0.6735	9227000	0.2668	12240	1.017
143	0.6288	NA	NA	NA	NA	106800	0.8353	20500	0.6985	98520000	0.2277	12860	0.9298
130.4	0.6089	NA	NA	NA	NA	118000	0.7241	25530	0.6237	298700000	0.1813	13470	0.9185
126.8	0.8874	NA	NA	NA	NA	118000	0.7241	20000	0.6893	65140000	0.2311	13060	0.937
103.2	0.6632	NA	NA	NA	NA	22130	2.669	21570	0.7739	7.445e+09	0.1643	13150	0.9273
114.2	0.7876	NA	NA	NA	NA	22470	2.591	24250	0.6571	714500000	0.1942	12930	0.9152
150.8	1.22	NA	NA	NA	NA	29310	1.592	19110	0.787	2133000	0.3179	12740	0.9524
132.8	0.7866	NA	NA	NA	NA	21120	3.23	24920	0.579	867200000	0.1915	12180	0.9112
85.89	0.6523	NA	NA	NA	NA	21450	3.288	20790	0.6762	542500000	0.1838	12560	0.9034
103.1	0.6727	NA	NA	NA	NA	29380	1.705	17260	0.7605	68570000	0.2141	12940	0.9178
126.5	0.6946	NA	NA	NA	NA	23770	2.942	22480	0.7481	2.311e+09	0.1659	13270	0.8594
136.3	0.7448	NA	NA	NA	NA	43060	1.152	18750	0.7855	106900000	0.2066	13270	0.9018
80.59	0.6029	NA	NA	NA	NA	36860	1.139	22530	0.7691	533200000	0.1988	12470	0.8639
116.4	0.8706	NA	NA	NA	NA	14960	9.086	15870	0.9412	293400000	0.1885	13360	0.9221
97.01	0.6823	NA	NA	NA	NA	14500	9.293	21450	0.5882	743200000	0.2069	13330	0.9037
95.56	0.8482	NA	NA	NA	NA	14740	9.488	20220	0.6746	602500000	0.1875	12670	0.9061
119.2	0.6514	NA	NA	NA	NA	14740	9.488	19740	0.7492	526600000	0.2004	12950	0.8732
113.6	0.8167	NA	NA	NA	NA	14330	9.343	19480	0.7919	7.606e+09	0.1486	12610	0.8812
62.6	0.5863	NA	NA	NA	NA	14360	8.976	23870	0.6884	35860000	0.2355	12900	0.9125
109.1	0.8961	NA	NA	NA	NA	14590	9.497	19000	0.7151	46420000	0.2354	13130	0.8637
112.3	1.039	NA	NA	NA	NA	14590	9.497	21280	0.7049	2.731e+09	0.1649	12790	0.9796
141.9	0.6941	NA	NA	NA	NA	14590	9.497	24470	0.6716	7.283e+09	0.1545	13160	0.9244
126.8	0.9896	NA	NA	NA	NA	14740	9.337	24260	0.6814	5.476e+09	0.1726	13330	0.9069
103.1	0.6417	NA	NA	NA	NA	14740	9.337	33520	0.5172	59100000	0.2565	13590	0.9106
122.7	0.7759	NA	NA	NA	NA	15200	8.166	24680	0.6597	292500000	0.1942	13870	0.9279
90.1	0.5652	NA	NA	NA	NA	15200	8.166	21880	0.7531	17830000	0.2623	13380	0.8529
120.3	0.8404	NA	NA	NA	NA	15300	7.995	19700	0.7995	137300000	0.2283	12840	0.8837
102.8	0.7201	NA	NA	NA	NA	15070	9.396	23690	0.646	448900000	0.1648	12580	0.9718
113.4	0.7512	NA	NA	NA	NA	15070	9.396	22480	0.6331	611100000	0.1836	13060	0.9213
70.21	0.818	NA	NA	NA	NA	15070	9.396	22580	0.5975	468900000	0.2143	12940	0.9205
121.6	0.6516	NA	NA	NA	NA	15760	6.215	24430	0.6325	4046000	0.295	13130	0.9118
121	0.6979	NA	NA	NA	NA	16420	6.316	20490	0.6581	42010000	0.2372	13360	0.8996
94.79	0.8263	NA	NA	NA	NA	15120	8.33	18570	0.6295	131200000	0.2275	13550	0.9198
101.6	0.6823	NA	NA	NA	NA	15120	8.33	23140	0.5947	2.149e+09	0.1856	12410	0.9375
111	0.876	NA	NA	NA	NA	15120	8.33	23690	0.6667	7608000	0.3148	12610	0.9565
157.4	1.056	NA	NA	NA	NA	15120	8.33	17490	0.6905	18280000	0.2582	13070	0.9381
107.4	0.9213	NA	NA	NA	NA	15460	8.347	22640	0.6245	1.008e+09	0.2136	12410	0.9378
86.73	0.6309	NA	NA	NA	NA	15220	7.939	20690	0.5759	804100000	0.2156	13710	0.9362
101.7	0.7411	NA	NA	NA	NA	15100	7.596	20600	0.6962	1.341e+09	0.183	13020	0.9474
133.3	0.7516	NA	NA	NA	NA	68930	0.9419	30780	0.6419	109800000	0.2251	12820	0.8775
130.6	0.6404	NA	NA	NA	NA	82340	0.8306	17780	0.8777	76680000	0.2323	12630	0.8821
115.9	0.7068	NA	NA	NA	NA	82340	0.8306	19790	0.81	190100000	0.2269	12310	0.8799
127.5	0.6024	NA	NA	NA	NA	91140	0.7546	17050	0.7077	515800000	0.2052	13230	0.9276
139.1	0.7791	NA	NA	NA	NA	97670	0.8059	19520	0.5895	2.947e+09	0.1561	13150	0.9847
159.9	0.6689	NA	NA	NA	NA	103400	0.7538	19130	0.599	718200000	0.1807	13810	0.8767
74.18	0.5862	NA	NA	NA	NA	102400	0.7328	20510	0.6917	2004000	0.2817	12690	0.9385
148	0.554	NA	NA	NA	NA	102400	0.7328	28090	0.6276	94150000	0.2144	12590	0.9154
149.9	0.7597	NA	NA	NA	NA	79480	0.9529	21710	0.7144	459400000	0.2011	12780	0.9047
97.35	0.551	NA	NA	NA	NA	104100	0.6988	26250	0.5797	392700000	0.2013	13600	0.9144
108.1	0.7557	NA	NA	NA	NA	92480	0.7261	23720	0.7108	628200000	0.1871	13110	0.9478
96.16	0.7408	NA	NA	NA	NA	119500	0.6685	17870	0.7878	55150000	0.2292	12340	0.9231
116	0.6023	NA	NA	NA	NA	119500	0.6685	22340	0.6985	6744000	0.3314	13690	0.938
85.66	0.8701	NA	NA	NA	NA	119500	0.6685	25070	0.6768	170700000	0.2244	13450	0.8959
138.3	0.8626	NA	NA	NA	NA	140000	0.6274	21620	0.6846	136400000	0.2288	12980	0.9431
117.2	0.5903	NA	NA	NA	NA	71620	0.8218	24990	0.6248	1896000	0.3016	13970	0.9135
100.7	0.8401	NA	NA	NA	NA	59800	1.036	23390	0.6586	918800000	0.208	13020	0.8935
153.6	0.5538	NA	NA	NA	NA	59800	1.036	21910	0.699	1.673e+09	0.1841	13370	0.9022
108	0.6786	NA	NA	NA	NA	58580	0.9198	20330	0.6908	10700000	0.3098	12800	0.9077
103.9	0.8732	NA	NA	NA	NA	55400	1	18200	0.6531	1.086e+09	0.1699	14350	0.9
115.3	0.8277	NA	NA	NA	NA	68250	0.9147	25900	0.6676	2.628e+09	0.1583	13310	0.8786
117.2	0.8618	NA	NA	NA	NA	68250	0.9147	21420	0.6506	242100000	0.2015	13110	0.9263
169.5	0.7056	NA	NA	NA	NA	79260	0.8858	20600	0.7301	20890000	0.248	13850	0.8811
136.1	0.6913	NA	NA	NA	NA	53890	1.222	15430	0.7721	5.911e+09	0.1644	13630	0.9399
91.87	0.8369	NA	NA	NA	NA	17700	5.174	23850	0.6474	8.618e+09	0.1584	12440	0.8911
107.8	0.5344	NA	NA	NA	NA	100900	0.6965	21890	0.639	6.853e+09	0.1628	13410	0.8956
88.67	0.8836	NA	NA	NA	NA	100900	0.6965	26380	0.5461	621600000	0.1811	12960	0.9135
97.97	0.6252	NA	NA	NA	NA	100900	0.6965	26370	0.7327	24130000	0.2551	12970	0.9159
110.6	0.5535	NA	NA	NA	NA	120400	0.7149	17240	0.9139	2.299e+09	0.1677	13340	0.9547
120.2	0.884	NA	NA	NA	NA	139600	0.7523	21590	0.7461	9.137e+09	0.1542	13460	0.9242
97.9	0.6034	NA	NA	NA	NA	139600	0.7523	29120	0.6287	2.625e+09	0.1736	13540	0.9386
112.2	0.9738	NA	NA	NA	NA	139600	0.7523	19500	0.7771	134300000	0.2394	13240	0.9203
124.6	0.6314	NA	NA	NA	NA	149300	0.552	21520	0.6735	180900000	0.2322	12090	0.8996
116.3	0.5785	NA	NA	NA	NA	149300	0.552	25490	0.6007	364200000	0.2238	13150	0.9333
106.3	0.6988	NA	NA	NA	NA	16820	4.896	25530	0.5764	143200000	0.2144	13640	0.8975
134.7	0.9214	NA	NA	NA	NA	16510	5.992	23530	0.6504	955600000	0.1888	12840	0.9586
87.26	0.8276	NA	NA	NA	NA	17120	4.654	21640	0.7593	942600000	0.1878	13020	0.9127
100.2	0.791	NA	NA	NA	NA	70730	0.8999	20550	0.6561	3.745e+09	0.1774	13520	0.9023
129.4	0.7947	NA	NA	NA	NA	91970	0.7422	15630	0.9569	3.432e+09	0.177	13220	0.9382
132.2	0.6164	NA	NA	NA	NA	78010	0.8793	21400	0.7289	1.444e+09	0.1665	12680	0.8755
90.11	0.7262	NA	NA	NA	NA	16730	5.944	18630	0.7341	9.829e+09	0.1728	13300	0.9195
144.5	0.6243	NA	NA	NA	NA	16010	5.738	18450	0.7405	2.224e+09	0.1727	12290	0.9271
105.8	0.5719	NA	NA	NA	NA	16710	5.661	22880	0.7452	31050000	0.2608	12710	0.9483
