# Supplementary material for: In silico assessment on TdP risks of drug combinations under CiPA paradigm
Source: Sci Rep. 2023 Feb 20;13:2924. doi: 10.1038/s41598-023-29208-5 (PMC9940090; doi:10.1038/s41598-023-29208-5)
Supplement: Supplementary file 1 — Supplementary Information 1. [file 41598_2023_29208_MOESM1_ESM.zip › 1_Supplementary_Data/drugs_CiPA/dofetilide/IC50_samples100.csv]

ICaL_IC50	ICaL_h	IK1_IC50	IK1_h	IKs_IC50	IKs_h	INa_IC50	INa_h	INaL_IC50	INaL_h	Ito_IC50	Ito_h	hERG_IC50	hERG_h
29060000	0.5139	17570	0.9403	NA	NA	61340	0.4113	26.52	7.663	180	0.3691	5.506	1.069
229.3	8.492	24340	4.206	NA	NA	4584	0.6293	5871000	9.533	73.05	0.4925	6.535	1.076
13370	1.806	955200000	0.2557	NA	NA	5125	0.6084	80290	5.676	16.3	0.8641	5.478	1.05
53.24	5.07	3210000	0.3392	NA	NA	31.44	2.817	1424000	0.3515	10.57	1.068	6.382	1.107
42560	0.5106	544300	3.164	NA	NA	21.06	3.471	1424000	0.3515	16.54	0.8391	5.682	1.136
42560	0.5106	1.016e+09	9.524	NA	NA	20.02	3.824	1.727e+09	0.1816	14.38	0.9189	6.394	0.9496
42560	0.5106	272600	8.937	NA	NA	25.34	3.797	317400000	0.1754	14.25	0.9956	5.88	1.104
42560	0.5106	6062000	9.531	NA	NA	395200000	3.083	317400000	0.1754	49.22	0.479	5.811	0.9968
178000	0.4881	1.03e+08	7.409	NA	NA	9218	6.551	317400000	0.1754	49.61	0.5495	5.664	1.01
615.7	8.094	1445000	8.782	NA	NA	12.28	5.821	317400000	0.1754	37.22	0.5294	7.218	1.018
12.5	5.862	29.48	8.828	NA	NA	12.28	5.821	1.486e+09	0.1543	20.1	0.7693	6.531	1.107
305600000	8.902	11.63	8.476	NA	NA	12.28	5.821	1.486e+09	0.1543	57.94	0.4795	6.239	1.163
474300	5.01	10580000	7.062	NA	NA	11.87	4.767	1.486e+09	0.1543	20.62	0.6283	6.382	0.9998
446300	4.732	354500	0.4508	NA	NA	11.38	5.161	1.486e+09	0.1543	16.71	0.7448	5.793	1.01
3.011e+09	7.377	418600000	2.77	NA	NA	11.2	5.414	1.486e+09	0.1543	52.41	0.5086	5.797	1.152
53.51	1.859	179300000	3.828	NA	NA	12.5	4.963	1.486e+09	0.1543	24.67	0.6588	5.734	1.043
561100	4.706	1.196e+09	9.606	NA	NA	12.5	4.963	1.486e+09	0.1543	42.22	0.5509	5.971	1.171
11.72	7.187	116.2	7.095	NA	NA	15.5	4.839	1.486e+09	0.1543	21.02	0.8121	6.25	1.011
103200000	9.786	164300000	7.087	NA	NA	15.5	4.839	1.486e+09	0.1543	146.7	0.4323	6.545	1.056
373.5	2.038	543600	4.249	NA	NA	47.19	2.24	125700000	0.1982	3118	0.1958	6.197	1.095
25610000	1.341	538	3.978	NA	NA	27.93	2.221	366300000	0.1866	22240	0.1791	6.534	1.232
4198000	0.8465	220.5	9.677	NA	NA	20120000	0.3432	366300000	0.1866	26910	0.1597	5.82	1.021
27460000	1.584	3.689e+09	9.288	NA	NA	20120000	0.3432	15060	3.473	17820	0.1883	5.876	1.13
451800000	8.53	14820000	7.824	NA	NA	20120000	0.3432	13550	4.958	42750	0.1734	6.364	0.9478
451800000	8.53	65980000	9.492	NA	NA	38040000	0.2311	1562	8.29	7434	0.2109	6.65	1.055
585500	8.801	13130	3.598	NA	NA	8750000	0.3298	4585	2.088	7010	0.2072	5.997	1.143
153.6	5.325	1061	6.994	NA	NA	310.7	0.9288	3464	0.4371	15150	0.2105	5.648	1.078
484500000	6.554	136500	5.164	NA	NA	11220	0.5167	2902	0.5283	6415	0.1973	6.483	0.9852
390.1	6.147	6462	4.273	NA	NA	11220	0.5167	2902	0.5283	6426	0.1741	6.931	0.987
298900	0.4883	100	2.473	NA	NA	4422	0.5601	961.7	0.478	2517	0.2249	6.398	0.9916
1560000	0.407	16.48	5.697	NA	NA	364.3	0.9443	3.138e+09	5.788	413.4	0.3148	6.07	1.084
1560000	0.407	19.08	2.466	NA	NA	26.23	2.548	724000	5.589	29.51	0.5989	5.883	0.9703
1560000	0.407	243800000	3.657	NA	NA	28.84	2.248	46570	4.524	34.39	0.6153	5.84	1.145
2239000	0.3772	637.5	3.793	NA	NA	28.84	2.248	1.251e+09	9.859	21.3	0.7056	6.572	1.245
7348000	0.3734	3537000	8.734	NA	NA	129.8	1.097	2035	9.182	90.84	0.4189	5.841	1.057
449700000	0.3441	632000	3.664	NA	NA	129.8	1.097	117600	6.953	26.31	0.5965	6.54	0.8949
1890	0.7036	682700	6.472	NA	NA	588.2	0.8029	15750000	4.533	16.51	0.9075	6.026	1.058
58.36	1.865	3353	3.402	NA	NA	958.3	0.7816	3720	8.479	25.17	0.7197	5.446	1.109
51.42	2.962	771800	3.672	NA	NA	213400	0.3579	76.63	7.333	44.16	0.5005	6.68	1.066
3725000	0.4505	1613	4.693	NA	NA	4405	0.5491	2710	2.465	29.78	0.5212	6.611	1.065
785.5	2.151	1.8e+08	7.404	NA	NA	5837	0.5927	855500000	5.285	16.94	0.9918	6.176	1.091
23.74	4.888	29830000	6.004	NA	NA	257300	0.4033	18870	0.4875	14.09	0.9094	6.122	1.019
527700	1.006	207100	5.076	NA	NA	257300	0.4033	52900	0.3626	13.57	1.044	5.868	1.086
18860000	4.778	3.951e+09	5.244	NA	NA	257300	0.4033	5234	0.3723	15.4	0.9201	5.924	1.141
256300000	0.8541	1.917e+09	1.347	NA	NA	3537	0.6438	997000	3.933	35.39	0.6452	5.882	1.161
61690	6.937	8.745	6.964	NA	NA	12890	0.493	9.636	4.811	12.77	0.9814	5.532	1.01
1431000	8.094	2639000	4.623	NA	NA	81750	0.4126	484400	1.201	15.72	0.9704	6.239	1.052
19940	6.315	11.47	7.786	NA	NA	262.1	1.006	51.7	1.117	37.4	0.6744	6.586	1.19
19.62	7.877	1842000	2.506	NA	NA	88780000	0.2515	78.85	1.101	27.64	0.6317	5.81	1.208
9544	8.663	1146000	1.442	NA	NA	94.34	1.408	75	1.201	34.26	0.5637	5.464	1.112
14660000	2.496	3.001e+09	6.628	NA	NA	3509	0.5762	942400000	1.679	41.03	0.5182	5.448	1.035
10160	7.108	3908000	8.006	NA	NA	23620	0.4619	720700000	2.897	35.34	0.6848	6.514	0.9984
138300000	0.5748	38000	3.652	NA	NA	7576	0.5582	1.36e+08	0.7567	24.9	0.6696	6.013	1.184
60430	9.911	173.8	1.158	NA	NA	7993	0.5845	501600	1.331	11.63	1.113	6.146	1.213
6.653e+09	1.762	77.89	1.119	NA	NA	1150	0.6778	2.911e+09	1.165	15.26	0.9439	5.601	1.51
2.059e+09	0.3595	55.17	1.787	NA	NA	507600	0.3667	1.744e+09	0.1607	31.06	0.6828	6.407	1.19
1.27e+08	9.658	1.853e+09	0.2527	NA	NA	2232000	0.3196	1.744e+09	0.1607	70.48	0.4648	6.229	1.046
3426000	5.599	100100	2.171	NA	NA	1464000	0.3043	1.744e+09	0.1607	51.38	0.4783	6.419	1.087
1454	6.753	3.298e+09	0.1921	NA	NA	1531000	0.3015	1.744e+09	0.1607	21.86	0.8142	6.341	1.227
5.914e+09	6.127	404.1	1.374	NA	NA	13480000	0.3158	1.744e+09	0.1607	11.23	1.159	6.367	1.098
1.107e+09	0.7627	395.4	1.241	NA	NA	1.294e+09	0.2128	1.744e+09	0.1607	10.53	1.205	6.267	1.055
569100	5.228	6717	1.235	NA	NA	1.294e+09	0.2128	1.744e+09	0.1607	61.96	0.4725	6.43	1.033
190900	6.461	813.5	2.666	NA	NA	1.294e+09	0.2128	5994000	0.2702	635.2	0.3087	6.307	1.065
96070000	6.267	32.77	6.995	NA	NA	1.294e+09	0.2128	5994000	0.2702	14.61	0.9389	5.533	1.122
518.5	6.204	1676	1.969	NA	NA	10170000	0.2853	5994000	0.2702	11.21	1.052	6.552	0.9578
2.073e+09	7.02	8.606e+09	7.091	NA	NA	24870000	0.2498	6739000	0.2437	24.38	0.6244	6.114	1.065
809800000	8.613	589800	6.426	NA	NA	11340000	0.2785	993400	0.2817	14.73	0.8483	5.475	1.185
5196	2.507	3900000	7.839	NA	NA	43910000	0.2824	993400	0.2817	13.14	0.97	6.945	1.261
1300000	3.734	2955000	5.693	NA	NA	43910000	0.2824	440500	0.3191	13.54	0.9465	6.34	0.882
239700000	6.45	1.032e+09	0.427	NA	NA	34.41	2.016	440500	0.3191	26.04	0.6274	6.564	1.027
9204000	6.732	631.8	0.6046	NA	NA	30.51	2.37	440500	0.3191	21.17	0.7109	6.248	1.096
31300000	7.405	2005	0.6155	NA	NA	24.22	3.051	2.5e+09	0.1412	24.5	0.6421	5.795	1.005
1073	6.988	369.8	0.7849	NA	NA	24.22	3.051	2.5e+09	0.1412	13.26	0.8911	5.577	1.131
9.32e+08	2.806	876900	9.561	NA	NA	19.62	2.953	2.5e+09	0.1412	31.72	0.6911	6.197	1.228
13610	4.938	11.69	6.029	NA	NA	27.97	2.454	2.5e+09	0.1412	20.58	0.7499	5.876	1.121
139.7	4.832	82470000	5.832	NA	NA	77.27	1.83	4.822e+09	0.2039	15.58	0.9667	5.363	1.041
15.94	8.662	61.64	8.109	NA	NA	78040	4.058	17.99	2.153	29.85	0.5187	6	1.027
10.89	7.378	16250	0.4005	NA	NA	9.916	8.862	34.11	1.569	31.48	0.5978	7.164	0.9253
119600	2.092	19940000	0.2109	NA	NA	10.68	8.958	607.8	0.5958	16.7	0.7479	5.764	1.148
1167000	2.112	19940000	0.2109	NA	NA	27680000	4.827	21.73	2.112	12.07	1.001	5.108	1.073
107700000	4.98	1.338e+09	3.752	NA	NA	1211	0.7914	43.49	1.19	24.83	0.668	7.049	1.02
4.45e+09	4.318	11.62	5.924	NA	NA	700700	0.7869	63.25	1.006	22.87	0.5983	5.74	1.196
4.45e+09	4.318	98130000	7.831	NA	NA	614600000	0.237	164.6	0.873	25.01	0.7512	6.65	1.143
627.3	5.218	12290000	6.211	NA	NA	2851	0.5949	3015	0.5126	12.39	0.9646	6.056	1
24270	0.8273	1678	2.853	NA	NA	5942	0.5567	3015	0.5126	11.04	1.027	5.106	0.9798
133300	4.533	283900000	5.495	NA	NA	174.9	1.092	77680000	0.3246	25.43	0.67	5.449	1.118
282400	2.301	982900	6.047	NA	NA	2641	0.6993	24460000	0.2539	28.64	0.7201	6.556	1.268
370.4	8.826	12240	5.174	NA	NA	2641	0.6993	31890000	0.2262	10.29	1.208	6.822	1.135
63.4	2.459	52850000	1.191	NA	NA	1.489e+09	0.2005	1063000	0.2644	10.74	1.105	5.708	1.097
57.86	1.961	31.87	2.546	NA	NA	1.489e+09	0.2005	173900	0.3048	14.61	0.7937	7.419	1.008
1993000	1.563	62.02	5.68	NA	NA	1.489e+09	0.2005	173900	0.3048	105.4	0.4298	6.17	1.046
2.709e+09	3.554	25890000	8.159	NA	NA	118100000	0.2445	231100	0.3013	243.5	0.3387	6.327	1.048
2522000	0.3743	281700	8.506	NA	NA	13120000	0.3049	3.625e+09	6.161	276.2	0.3322	5.984	1.17
2522000	0.3743	127500000	9.21	NA	NA	23280000	0.3019	2910	1.217	316.7	0.3057	6.419	1.047
88390	1.101	1421	9.337	NA	NA	23280000	0.3019	121400000	9.641	10.29	1.226	6.15	1.048
54910000	0.9493	667800	8.026	NA	NA	84020000	0.2354	7280000	9.346	14.79	0.9771	6.538	0.9922
1.583e+09	8.335	629800	3.832	NA	NA	1.068e+09	0.2007	47840000	5.661	10.76	0.9713	7.047	1.032
12260	2.409	111900000	4.903	NA	NA	1.068e+09	0.2007	693.3	9.39	21	0.8163	6.814	1.008
64930	5.363	114800000	0.7193	NA	NA	2212000	0.433	2742	9.234	27.32	0.6682	6.516	1.101
18810	0.7013	3563	2.207	NA	NA	35730000	0.3047	172900000	3.776	13.85	0.8458	5.938	1.007
