# Supplementary material for: In silico assessment on TdP risks of drug combinations under CiPA paradigm
Source: Sci Rep. 2023 Feb 20;13:2924. doi: 10.1038/s41598-023-29208-5 (PMC9940090; doi:10.1038/s41598-023-29208-5)
Supplement: Supplementary file 1 — Supplementary Information 1. [file 41598_2023_29208_MOESM1_ESM.zip › 1_Supplementary_Data/drugs_CiPA/drugs_combinations_allotopic.xlsx]

## Sheet: Recap
Sample_ID	APD90	Conc_a	Conc_b	Qnet	Qnet (uC/uF)	CaD90	Combined_Drugs	Combined_Risks	Predicted_Risk
80	307.5	0	0	7.2e-05	0.072	764	quinidine_bepridil	high_high	low
60	307.5	0	0	7.2e-05	0.072	764	quinidine_bepridil	high_high	low
40	307.5	0	0	7.2e-05	0.072	764	quinidine_bepridil	high_high	low
20	307.5	0	0	7.2e-05	0.072	764	quinidine_bepridil	high_high	low
0	307.5	0	0	7.2e-05	0.072	764	quinidine_bepridil	high_high	low
80	391.5	0	33	5.2e-05	0.052	796	quinidine_bepridil	high_high	inter
60	381.5	0	33	5.4e-05	0.054	792	quinidine_bepridil	high_high	inter
40	395.5	0	33	5.1e-05	0.051	794	quinidine_bepridil	high_high	high
20	383.5	0	33	5.4e-05	0.054	790	quinidine_bepridil	high_high	inter
0	387	0	33	5.3e-05	0.053	794	quinidine_bepridil	high_high	inter
80	446.5	0	66	4.2e-05	0.042	822	quinidine_bepridil	high_high	high
60	447.5	0	66	4.2e-05	0.042	824	quinidine_bepridil	high_high	high
40	438	0	66	4.3e-05	0.043	818	quinidine_bepridil	high_high	high
20	430.5	0	66	4.5e-05	0.045	812	quinidine_bepridil	high_high	high
0	446.5	0	66	4.2e-05	0.042	822	quinidine_bepridil	high_high	high
80	487.5	0	99	3.5e-05	0.035	848	quinidine_bepridil	high_high	high
60	500.5	0	99	3.4e-05	0.034	858	quinidine_bepridil	high_high	high
40	468.5	0	99	3.8e-05	0.038	836	quinidine_bepridil	high_high	high
20	465.5	0	99	3.9e-05	0.039	832	quinidine_bepridil	high_high	high
0	492	0	99	3.5e-05	0.035	852	quinidine_bepridil	high_high	high
80	520	0	132	3.1e-05	0.031	870	quinidine_bepridil	high_high	high
60	543.5	0	132	2.8e-05	0.028	890	quinidine_bepridil	high_high	high
40	492.5	0	132	3.5e-05	0.035	852	quinidine_bepridil	high_high	high
20	493.5	0	132	3.5e-05	0.035	852	quinidine_bepridil	high_high	high
0	528.5	0	132	3e-05	0.03	878	quinidine_bepridil	high_high	high
80	530	3237	0	2.9e-05	0.029	876	quinidine_bepridil	high_high	high
60	581.5	3237	0	2.2e-05	0.022	918	quinidine_bepridil	high_high	high
40	583	3237	0	2e-05	0.02	920	quinidine_bepridil	high_high	high
20	565	3237	0	2.4e-05	0.024	914	quinidine_bepridil	high_high	high
0	555	3237	0	2.4e-05	0.024	896	quinidine_bepridil	high_high	high
80	629	3237	33	1.7e-05	0.017	960	quinidine_bepridil	high_high	high
60	680	3237	33	1.2e-05	0.012	1008	quinidine_bepridil	high_high	high
40	704	3237	33	8e-06	0.008	1030	quinidine_bepridil	high_high	high
20	659.5	3237	33	1.4e-05	0.014	996	quinidine_bepridil	high_high	high
0	656	3237	33	1.3e-05	0.013	986	quinidine_bepridil	high_high	high
80	698.5	3237	66	1.1e-05	0.011	1024	quinidine_bepridil	high_high	high
60	789	3237	66	5e-06	0.005	1112	quinidine_bepridil	high_high	high
40	775.5	3237	66	3e-06	0.003	1100	quinidine_bepridil	high_high	high
20	724	3237	66	9e-06	0.009	1056	quinidine_bepridil	high_high	high
0	742	3237	66	7e-06	0.007	1068	quinidine_bepridil	high_high	high
80	757	3237	99	7e-06	0.007	1078	quinidine_bepridil	high_high	high
60	961.5	3237	99	-2e-06	-0.002	1278	quinidine_bepridil	high_high	high
40	841.5	3237	99	0	0	1166	quinidine_bepridil	high_high	high
20	779	3237	99	6e-06	0.006	1110	quinidine_bepridil	high_high	high
0	830	3237	99	2e-06	0.002	1154	quinidine_bepridil	high_high	high
80	812	3237	132	4e-06	0.004	1132	quinidine_bepridil	high_high	high
60	1334	3237	132	-2.4e-05	-0.024	1618	quinidine_bepridil	high_high	high
40	920	3237	132	-3e-06	-0.003	1242	quinidine_bepridil	high_high	high
20	832	3237	132	3e-06	0.003	1160	quinidine_bepridil	high_high	high
0	970	3237	132	-3e-06	-0.003	1286	quinidine_bepridil	high_high	high
80	640.5	6474	0	1.7e-05	0.017	952	quinidine_bepridil	high_high	high
60	759.5	6474	0	6e-06	0.006	1054	quinidine_bepridil	high_high	high
40	818	6474	0	2e-06	0.002	1102	quinidine_bepridil	high_high	high
20	741	6474	0	1.2e-05	0.012	1040	quinidine_bepridil	high_high	high
0	685.5	6474	0	1.1e-05	0.011	996	quinidine_bepridil	high_high	high
80	782.5	6474	33	6e-06	0.006	1090	quinidine_bepridil	high_high	high
60	1459	6474	33	-2.9e-05	-0.029	1700	quinidine_bepridil	high_high	high
40	1472	6474	33	-2.9e-05	-0.029	1644	quinidine_bepridil	high_high	high
20	966.5	6474	33	1e-06	0.001	1252	quinidine_bepridil	high_high	high
0	865.5	6474	33	0	0	1174	quinidine_bepridil	high_high	high
80	984	6474	66	-2e-06	-0.002	1284	quinidine_bepridil	high_high	high
60	0	6474	66	-0.000116	-0.116	1982	quinidine_bepridil	high_high	high
40	0	6474	66	-0.000127	-0.127	1982	quinidine_bepridil	high_high	high
20	1456.5	6474	66	-2.5e-05	-0.025	1700	quinidine_bepridil	high_high	high
0	1499	6474	66	-3.4e-05	-0.034	1694	quinidine_bepridil	high_high	high
80	1422.5	6474	99	-2.4e-05	-0.024	1690	quinidine_bepridil	high_high	high
60	0	6474	99	-0.000122	-0.122	1982	quinidine_bepridil	high_high	high
40	1850	6474	99	-4.2e-05	-0.042	1274	quinidine_bepridil	high_high	high
20	0	6474	99	-0.000109	-0.109	1982	quinidine_bepridil	high_high	high
0	1465.5	6474	99	-2.6e-05	-0.026	1668	quinidine_bepridil	high_high	high
80	1419	6474	132	-2.5e-05	-0.025	1614	quinidine_bepridil	high_high	high
60	1967	6474	132	-4.7e-05	-0.047	1390	quinidine_bepridil	high_high	high
40	1975	6474	132	-4.9e-05	-0.049	1402	quinidine_bepridil	high_high	high
20	0	6474	132	-0.000111	-0.111	1982	quinidine_bepridil	high_high	high
0	0	6474	132	-0.000121	-0.121	1982	quinidine_bepridil	high_high	high
80	743	9711	0	8e-06	0.008	1030	quinidine_bepridil	high_high	high
60	1531	9711	0	-3.1e-05	-0.031	1736	quinidine_bepridil	high_high	high
40	1896	9711	0	-4.3e-05	-0.043	838	quinidine_bepridil	high_high	high
20	1771.5	9711	0	-1.8e-05	-0.018	1792	quinidine_bepridil	high_high	high
0	818.5	9711	0	3e-06	0.003	1108	quinidine_bepridil	high_high	high
80	1496.5	9711	33	-2.6e-05	-0.026	1734	quinidine_bepridil	high_high	high
60	0	9711	33	-0.000125	-0.125	1982	quinidine_bepridil	high_high	high
40	1299	9711	33	-4.2e-05	-0.042	1298	quinidine_bepridil	high_high	high
20	1989.5	9711	33	-4.4e-05	-0.044	1384	quinidine_bepridil	high_high	high
0	0	9711	33	-0.000116	-0.116	1982	quinidine_bepridil	high_high	high
80	0	9711	66	-0.000116	-0.116	1982	quinidine_bepridil	high_high	high
60	1927	9711	66	-4.6e-05	-0.046	1366	quinidine_bepridil	high_high	high
40	775.5	9711	66	-4.3e-05	-0.043	1212	quinidine_bepridil	high_high	high
20	1884.5	9711	66	-5e-05	-0.05	1374	quinidine_bepridil	high_high	high
0	1899	9711	66	-4.4e-05	-0.044	838	quinidine_bepridil	high_high	high
80	0	9711	99	-0.000124	-0.124	1982	quinidine_bepridil	high_high	high
60	1458	9711	99	-4.7e-05	-0.047	860	quinidine_bepridil	high_high	high
40	760.5	9711	99	-4.4e-05	-0.044	800	quinidine_bepridil	high_high	high
20	1904.5	9711	99	-4.2e-05	-0.042	1336	quinidine_bepridil	high_high	high
0	1919	9711	99	-4.6e-05	-0.046	1362	quinidine_bepridil	high_high	high
80	1859	9711	132	-4.1e-05	-0.041	824	quinidine_bepridil	high_high	high
60	1416.5	9711	132	-4.4e-05	-0.044	1328	quinidine_bepridil	high_high	high
40	752	9711	132	-4.5e-05	-0.045	796	quinidine_bepridil	high_high	high
20	1875.5	9711	132	-4e-05	-0.04	1344	quinidine_bepridil	high_high	high
0	1989.5	9711	132	-5.4e-05	-0.054	1378	quinidine_bepridil	high_high	high
80	866.5	12948	0	2e-06	0.002	1134	quinidine_bepridil	high_high	high
60	0	12948	0	-0.000127	-0.127	1982	quinidine_bepridil	high_high	high
40	1358.5	12948	0	-4.3e-05	-0.043	1322	quinidine_bepridil	high_high	high
20	1965.5	12948	0	-4.4e-05	-0.044	1350	quinidine_bepridil	high_high	high
0	1830	12948	0	-3.8e-05	-0.038	1982	quinidine_bepridil	high_high	high
80	0	12948	33	-0.00012	-0.12	1982	quinidine_bepridil	high_high	high
60	1546.5	12948	33	-5.1e-05	-0.051	872	quinidine_bepridil	high_high	high
40	751.5	12948	33	-4.6e-05	-0.046	804	quinidine_bepridil	high_high	high
20	1439	12948	33	-4.2e-05	-0.042	858	quinidine_bepridil	high_high	high
0	1362.5	12948	33	-4.4e-05	-0.044	806	quinidine_bepridil	high_high	high
80	1989.5	12948	66	-5e-05	-0.05	1406	quinidine_bepridil	high_high	high
60	1391	12948	66	-4.4e-05	-0.044	854	quinidine_bepridil	high_high	high
40	720	12948	66	-4.9e-05	-0.049	804	quinidine_bepridil	high_high	high
20	1368.5	12948	66	-3.9e-05	-0.039	1296	quinidine_bepridil	high_high	high
0	1496.5	12948	66	-5e-05	-0.05	864	quinidine_bepridil	high_high	high
80	1951.5	12948	99	-4.8e-05	-0.048	1390	quinidine_bepridil	high_high	high
60	1335.5	12948	99	-4.4e-05	-0.044	844	quinidine_bepridil	high_high	high
40	685	12948	99	-5e-05	-0.05	804	quinidine_bepridil	high_high	high
20	1328	12948	99	-3.9e-05	-0.039	840	quinidine_bepridil	high_high	high
0	1406	12948	99	-4.6e-05	-0.046	854	quinidine_bepridil	high_high	high
80	1486.5	12948	132	-4.8e-05	-0.048	862	quinidine_bepridil	high_high	high
60	834.5	12948	132	-4.4e-05	-0.044	836	quinidine_bepridil	high_high	high
40	261.5	12948	132	-5.1e-05	-0.051	804	quinidine_bepridil	high_high	high
20	1294.5	12948	132	-4e-05	-0.04	834	quinidine_bepridil	high_high	high
0	1364.5	12948	132	-4.5e-05	-0.045	848	quinidine_bepridil	high_high	high
81	307.5	0	0	7.2e-05	0.072	764	quinidine_bepridil	high_high	low
61	307.5	0	0	7.2e-05	0.072	764	quinidine_bepridil	high_high	low
41	307.5	0	0	7.2e-05	0.072	764	quinidine_bepridil	high_high	low
21	307.5	0	0	7.2e-05	0.072	764	quinidine_bepridil	high_high	low
1	307.5	0	0	7.2e-05	0.072	764	quinidine_bepridil	high_high	low
81	391	0	33	5.2e-05	0.052	794	quinidine_bepridil	high_high	inter
61	401.5	0	33	5e-05	0.05	798	quinidine_bepridil	high_high	high
41	383.5	0	33	5.4e-05	0.054	790	quinidine_bepridil	high_high	inter
21	394	0	33	5.2e-05	0.052	794	quinidine_bepridil	high_high	inter
1	389	0	33	5.3e-05	0.053	796	quinidine_bepridil	high_high	inter
81	440	0	66	4.3e-05	0.043	818	quinidine_bepridil	high_high	high
61	445	0	66	4.2e-05	0.042	822	quinidine_bepridil	high_high	high
41	432	0	66	4.4e-05	0.044	812	quinidine_bepridil	high_high	high
21	444.5	0	66	4.2e-05	0.042	818	quinidine_bepridil	high_high	high
1	448	0	66	4.2e-05	0.042	824	quinidine_bepridil	high_high	high
81	476	0	99	3.7e-05	0.037	842	quinidine_bepridil	high_high	high
61	476	0	99	3.7e-05	0.037	842	quinidine_bepridil	high_high	high
41	468	0	99	3.8e-05	0.038	832	quinidine_bepridil	high_high	high
21	481	0	99	3.6e-05	0.036	840	quinidine_bepridil	high_high	high
1	493	0	99	3.5e-05	0.035	852	quinidine_bepridil	high_high	high
81	505	0	132	3.3e-05	0.033	862	quinidine_bepridil	high_high	high
61	500	0	132	3.3e-05	0.033	860	quinidine_bepridil	high_high	high
41	497.5	0	132	3.4e-05	0.034	850	quinidine_bepridil	high_high	high
21	510	0	132	3.2e-05	0.032	860	quinidine_bepridil	high_high	high
1	529.5	0	132	3e-05	0.03	878	quinidine_bepridil	high_high	high
81	534.5	3237	0	2.7e-05	0.027	892	quinidine_bepridil	high_high	high
61	610	3237	0	1.9e-05	0.019	942	quinidine_bepridil	high_high	high
41	585.5	3237	0	2.2e-05	0.022	928	quinidine_bepridil	high_high	high
21	553.5	3237	0	2.5e-05	0.025	898	quinidine_bepridil	high_high	high
1	524.5	3237	0	2.9e-05	0.029	876	quinidine_bepridil	high_high	high
81	641.5	3237	33	1.5e-05	0.015	982	quinidine_bepridil	high_high	high
61	749	3237	33	6e-06	0.006	1072	quinidine_bepridil	high_high	high
41	683	3237	33	1.2e-05	0.012	1016	quinidine_bepridil	high_high	high
21	662	3237	33	1.3e-05	0.013	992	quinidine_bepridil	high_high	high
1	626	3237	33	1.7e-05	0.017	964	quinidine_bepridil	high_high	high
81	711	3237	66	8e-06	0.008	1048	quinidine_bepridil	high_high	high
61	838	3237	66	1e-06	0.001	1160	quinidine_bepridil	high_high	high
41	755	3237	66	7e-06	0.007	1084	quinidine_bepridil	high_high	high
21	733	3237	66	8e-06	0.008	1060	quinidine_bepridil	high_high	high
1	707.5	3237	66	1e-05	0.01	1038	quinidine_bepridil	high_high	high
81	770	3237	99	4e-06	0.004	1104	quinidine_bepridil	high_high	high
61	945	3237	99	-3e-06	-0.003	1262	quinidine_bepridil	high_high	high
41	825	3237	99	3e-06	0.003	1150	quinidine_bepridil	high_high	high
21	795.5	3237	99	4e-06	0.004	1120	quinidine_bepridil	high_high	high
1	781	3237	99	5e-06	0.005	1108	quinidine_bepridil	high_high	high
81	827	3237	132	1e-06	0.001	1160	quinidine_bepridil	high_high	high
61	1362	3237	132	-2.5e-05	-0.025	1640	quinidine_bepridil	high_high	high
41	913	3237	132	0	0	1234	quinidine_bepridil	high_high	high
21	861.5	3237	132	1e-06	0.001	1182	quinidine_bepridil	high_high	high
1	863.5	3237	132	1e-06	0.001	1188	quinidine_bepridil	high_high	high
81	648	6474	0	1.3e-05	0.013	962	quinidine_bepridil	high_high	high
61	864	6474	0	-3e-06	-0.003	1150	quinidine_bepridil	high_high	high
41	829	6474	0	2e-06	0.002	1126	quinidine_bepridil	high_high	high
21	674	6474	0	1.3e-05	0.013	988	quinidine_bepridil	high_high	high
1	623	6474	0	1.7e-05	0.017	926	quinidine_bepridil	high_high	high
81	803	6474	33	1e-06	0.001	1114	quinidine_bepridil	high_high	high
61	1492.5	6474	33	-3.1e-05	-0.031	1674	quinidine_bepridil	high_high	high
41	1576.5	6474	33	-4.2e-05	-0.042	1756	quinidine_bepridil	high_high	high
21	850	6474	33	1e-06	0.001	1160	quinidine_bepridil	high_high	high
1	758	6474	33	5e-06	0.005	1058	quinidine_bepridil	high_high	high
81	1022	6474	66	-7e-06	-0.007	1326	quinidine_bepridil	high_high	high
61	0	6474	66	-0.000129	-0.129	1982	quinidine_bepridil	high_high	high
41	0	6474	66	-0.000121	-0.121	1982	quinidine_bepridil	high_high	high
21	1417	6474	66	-2.4e-05	-0.024	1682	quinidine_bepridil	high_high	high
1	944.5	6474	66	-3e-06	-0.003	1242	quinidine_bepridil	high_high	high
81	1448	6474	99	-3e-05	-0.03	1718	quinidine_bepridil	high_high	high
61	1920	6474	99	-4.4e-05	-0.044	1342	quinidine_bepridil	high_high	high
41	1837.5	6474	99	-5.9e-05	-0.059	1412	quinidine_bepridil	high_high	high
21	0	6474	99	-0.000114	-0.114	1982	quinidine_bepridil	high_high	high
1	1426.5	6474	99	-2.8e-05	-0.028	1686	quinidine_bepridil	high_high	high
81	1440	6474	132	-2.9e-05	-0.029	1642	quinidine_bepridil	high_high	high
61	1823	6474	132	-4.1e-05	-0.041	810	quinidine_bepridil	high_high	high
41	1852	6474	132	-4.1e-05	-0.041	1292	quinidine_bepridil	high_high	high
21	1443.5	6474	132	-2.5e-05	-0.025	1648	quinidine_bepridil	high_high	high
1	1425	6474	132	-2.6e-05	-0.026	1624	quinidine_bepridil	high_high	high
81	747	9711	0	3e-06	0.003	1022	quinidine_bepridil	high_high	high
61	0	9711	0	-0.000129	-0.129	1982	quinidine_bepridil	high_high	high
41	1831	9711	0	-5.3e-05	-0.053	1412	quinidine_bepridil	high_high	high
21	786	9711	0	5e-06	0.005	1074	quinidine_bepridil	high_high	high
1	705.5	9711	0	8e-06	0.008	960	quinidine_bepridil	high_high	high
81	1516.5	9711	33	-3.3e-05	-0.033	1746	quinidine_bepridil	high_high	high
61	1455	9711	33	-4.9e-05	-0.049	864	quinidine_bepridil	high_high	high
41	1330.5	9711	33	-4.1e-05	-0.041	1322	quinidine_bepridil	high_high	high
21	1605.5	9711	33	-2.6e-05	-0.026	1860	quinidine_bepridil	high_high	high
1	931	9711	33	-4e-06	-0.004	1192	quinidine_bepridil	high_high	high
81	0	9711	66	-0.000123	-0.123	1982	quinidine_bepridil	high_high	high
61	1392	9711	66	-4.5e-05	-0.045	1334	quinidine_bepridil	high_high	high
41	1224	9711	66	-4.2e-05	-0.042	1250	quinidine_bepridil	high_high	high
21	0	9711	66	-0.00012	-0.12	1982	quinidine_bepridil	high_high	high
1	0	9711	66	-0.000118	-0.118	1982	quinidine_bepridil	high_high	high
81	0	9711	99	-0.00013	-0.13	1982	quinidine_bepridil	high_high	high
61	1364.5	9711	99	-4.4e-05	-0.044	1316	quinidine_bepridil	high_high	high
41	765.5	9711	99	-4.3e-05	-0.043	800	quinidine_bepridil	high_high	high
21	1951	9711	99	-4.5e-05	-0.045	1346	quinidine_bepridil	high_high	high
1	0	9711	99	-0.000125	-0.125	1982	quinidine_bepridil	high_high	high
81	1383.5	9711	132	-4.2e-05	-0.042	824	quinidine_bepridil	high_high	high
61	1348	9711	132	-4.4e-05	-0.044	1292	quinidine_bepridil	high_high	high
41	755.5	9711	132	-4.4e-05	-0.044	794	quinidine_bepridil	high_high	high
21	1347.5	9711	132	-4.1e-05	-0.041	806	quinidine_bepridil	high_high	high
1	1881.5	9711	132	-4.1e-05	-0.041	830	quinidine_bepridil	high_high	high
81	851.5	12948	0	-5e-06	-0.005	1088	quinidine_bepridil	high_high	high
61	1509.5	12948	0	-5.2e-05	-0.052	866	quinidine_bepridil	high_high	high
41	1306.5	12948	0	-4.2e-05	-0.042	1298	quinidine_bepridil	high_high	high
21	942.5	12948	0	-2e-06	-0.002	1206	quinidine_bepridil	high_high	high
1	786.5	12948	0	1e-06	0.001	998	quinidine_bepridil	high_high	high
81	0	12948	33	-0.000126	-0.126	1982	quinidine_bepridil	high_high	high
61	826	12948	33	-4.6e-05	-0.046	834	quinidine_bepridil	high_high	high
41	752.5	12948	33	-4.6e-05	-0.046	804	quinidine_bepridil	high_high	high
21	1959.5	12948	33	-5e-05	-0.05	1380	quinidine_bepridil	high_high	high
1	0	12948	33	-0.000119	-0.119	1982	quinidine_bepridil	high_high	high
81	1365.5	12948	66	-4.3e-05	-0.043	808	quinidine_bepridil	high_high	high
61	808.5	12948	66	-4.6e-05	-0.046	824	quinidine_bepridil	high_high	high
41	722.5	12948	66	-4.8e-05	-0.048	798	quinidine_bepridil	high_high	high
21	1938	12948	66	-4.6e-05	-0.046	1364	quinidine_bepridil	high_high	high
1	1935.5	12948	66	-4.4e-05	-0.044	846	quinidine_bepridil	high_high	high
81	1989.5	12948	99	-5.2e-05	-0.052	1378	quinidine_bepridil	high_high	high
61	802	12948	99	-4.7e-05	-0.047	820	quinidine_bepridil	high_high	high
41	694.5	12948	99	-5e-05	-0.05	796	quinidine_bepridil	high_high	high
21	1460.5	12948	99	-4.8e-05	-0.048	1372	quinidine_bepridil	high_high	high
1	1922.5	12948	99	-4.5e-05	-0.045	1362	quinidine_bepridil	high_high	high
81	1535	12948	132	-5e-05	-0.05	874	quinidine_bepridil	high_high	high
61	800	12948	132	-4.8e-05	-0.048	818	quinidine_bepridil	high_high	high
41	258	12948	132	-5.1e-05	-0.051	794	quinidine_bepridil	high_high	high
21	1498.5	12948	132	-4.8e-05	-0.048	864	quinidine_bepridil	high_high	high
1	1989.5	12948	132	-5.3e-05	-0.053	1374	quinidine_bepridil	high_high	high
82	307.5	0	0	7.2e-05	0.072	764	quinidine_bepridil	high_high	low
62	307.5	0	0	7.2e-05	0.072	764	quinidine_bepridil	high_high	low
42	307.5	0	0	7.2e-05	0.072	764	quinidine_bepridil	high_high	low
22	307.5	0	0	7.2e-05	0.072	764	quinidine_bepridil	high_high	low
2	307.5	0	0	7.2e-05	0.072	764	quinidine_bepridil	high_high	low
82	389.5	0	33	5.3e-05	0.053	798	quinidine_bepridil	high_high	inter
62	383	0	33	5.4e-05	0.054	792	quinidine_bepridil	high_high	inter
42	391	0	33	5.2e-05	0.052	798	quinidine_bepridil	high_high	inter
22	397	0	33	5.1e-05	0.051	796	quinidine_bepridil	high_high	high
2	392	0	33	5.2e-05	0.052	790	quinidine_bepridil	high_high	inter
82	438.5	0	66	4.3e-05	0.043	822	quinidine_bepridil	high_high	high
62	435	0	66	4.4e-05	0.044	816	quinidine_bepridil	high_high	high
42	433	0	66	4.4e-05	0.044	820	quinidine_bepridil	high_high	high
22	445.5	0	66	4.2e-05	0.042	820	quinidine_bepridil	high_high	high
2	449	0	66	4.1e-05	0.041	816	quinidine_bepridil	high_high	high
82	474.5	0	99	3.7e-05	0.037	844	quinidine_bepridil	high_high	high
62	475	0	99	3.7e-05	0.037	840	quinidine_bepridil	high_high	high
42	463.5	0	99	3.9e-05	0.039	840	quinidine_bepridil	high_high	high
22	480.5	0	99	3.7e-05	0.037	842	quinidine_bepridil	high_high	high
2	492	0	99	3.4e-05	0.034	842	quinidine_bepridil	high_high	high
82	503	0	132	3.3e-05	0.033	864	quinidine_bepridil	high_high	high
62	507.5	0	132	3.3e-05	0.033	862	quinidine_bepridil	high_high	high
42	487.5	0	132	3.5e-05	0.035	858	quinidine_bepridil	high_high	high
22	508	0	132	3.3e-05	0.033	860	quinidine_bepridil	high_high	high
2	526	0	132	3e-05	0.03	866	quinidine_bepridil	high_high	high
82	564	3237	0	2.4e-05	0.024	904	quinidine_bepridil	high_high	high
62	558	3237	0	2.5e-05	0.025	910	quinidine_bepridil	high_high	high
42	575.5	3237	0	2.3e-05	0.023	914	quinidine_bepridil	high_high	high
22	524	3237	0	3.1e-05	0.031	882	quinidine_bepridil	high_high	high
2	548	3237	0	2.4e-05	0.024	880	quinidine_bepridil	high_high	high
82	666.5	3237	33	1.3e-05	0.013	998	quinidine_bepridil	high_high	high
62	651	3237	33	1.5e-05	0.015	992	quinidine_bepridil	high_high	high
42	683.5	3237	33	1.2e-05	0.012	1016	quinidine_bepridil	high_high	high
22	627	3237	33	1.9e-05	0.019	966	quinidine_bepridil	high_high	high
2	661.5	3237	33	1.2e-05	0.012	978	quinidine_bepridil	high_high	high
82	735	3237	66	8e-06	0.008	1064	quinidine_bepridil	high_high	high
62	722	3237	66	9e-06	0.009	1058	quinidine_bepridil	high_high	high
42	745	3237	66	7e-06	0.007	1076	quinidine_bepridil	high_high	high
22	687	3237	66	1.4e-05	0.014	1022	quinidine_bepridil	high_high	high
2	755	3237	66	5e-06	0.005	1068	quinidine_bepridil	high_high	high
82	794	3237	99	4e-06	0.004	1122	quinidine_bepridil	high_high	high
62	785.5	3237	99	5e-06	0.005	1118	quinidine_bepridil	high_high	high
42	797	3237	99	4e-06	0.004	1128	quinidine_bepridil	high_high	high
22	734	3237	99	1.1e-05	0.011	1066	quinidine_bepridil	high_high	high
2	867.5	3237	99	-1e-06	-0.001	1178	quinidine_bepridil	high_high	high
82	853.5	3237	132	1e-06	0.001	1180	quinidine_bepridil	high_high	high
62	852.5	3237	132	2e-06	0.002	1182	quinidine_bepridil	high_high	high
42	847	3237	132	2e-06	0.002	1176	quinidine_bepridil	high_high	high
22	775	3237	132	8e-06	0.008	1104	quinidine_bepridil	high_high	high
2	1320	3237	132	-2.5e-05	-0.025	1582	quinidine_bepridil	high_high	high
82	714	6474	0	8e-06	0.008	1016	quinidine_bepridil	high_high	high
62	689	6474	0	9e-06	0.009	1004	quinidine_bepridil	high_high	high
42	733	6474	0	1e-05	0.01	1040	quinidine_bepridil	high_high	high
22	679.5	6474	0	1e-05	0.01	996	quinidine_bepridil	high_high	high
2	678	6474	0	9e-06	0.009	972	quinidine_bepridil	high_high	high
82	927.5	6474	33	-3e-06	-0.003	1230	quinidine_bepridil	high_high	high
62	840.5	6474	33	-1e-06	-0.001	1154	quinidine_bepridil	high_high	high
42	1432.5	6474	33	-2.6e-05	-0.026	1682	quinidine_bepridil	high_high	high
22	900.5	6474	33	-4e-06	-0.004	1214	quinidine_bepridil	high_high	high
2	896.5	6474	33	-4e-06	-0.004	1188	quinidine_bepridil	high_high	high
82	1415.5	6474	66	-2.7e-05	-0.027	1682	quinidine_bepridil	high_high	high
62	1418	6474	66	-2.7e-05	-0.027	1686	quinidine_bepridil	high_high	high
42	1456.5	6474	66	-3e-05	-0.03	1660	quinidine_bepridil	high_high	high
22	1458	6474	66	-3.2e-05	-0.032	1728	quinidine_bepridil	high_high	high
2	1412	6474	66	-3.2e-05	-0.032	1588	quinidine_bepridil	high_high	high
82	1412	6474	99	-2.6e-05	-0.026	1616	quinidine_bepridil	high_high	high
62	1685.5	6474	99	-4.5e-05	-0.045	1882	quinidine_bepridil	high_high	high
42	1413.5	6474	99	-2.3e-05	-0.023	1622	quinidine_bepridil	high_high	high
22	1476.5	6474	99	-2.9e-05	-0.029	1680	quinidine_bepridil	high_high	high
2	0	6474	99	-0.000124	-0.124	1982	quinidine_bepridil	high_high	high
82	1471	6474	132	-2.6e-05	-0.026	1672	quinidine_bepridil	high_high	high
62	1448.5	6474	132	-2.7e-05	-0.027	1656	quinidine_bepridil	high_high	high
42	1477	6474	132	-2.4e-05	-0.024	1678	quinidine_bepridil	high_high	high
22	0	6474	132	-0.000125	-0.125	1982	quinidine_bepridil	high_high	high
2	1816.5	6474	132	-6.1e-05	-0.061	1426	quinidine_bepridil	high_high	high
82	904.5	9711	0	-3e-06	-0.003	1176	quinidine_bepridil	high_high	high
62	822.5	9711	0	-2e-06	-0.002	1100	quinidine_bepridil	high_high	high
42	0	9711	0	-0.000109	-0.109	1982	quinidine_bepridil	high_high	high
22	858.5	9711	0	-6e-06	-0.006	1150	quinidine_bepridil	high_high	high
2	810.5	9711	0	0	0	1074	quinidine_bepridil	high_high	high
82	0	9711	33	-0.000119	-0.119	1982	quinidine_bepridil	high_high	high
62	1548	9711	33	-3.2e-05	-0.032	1796	quinidine_bepridil	high_high	high
42	1843.5	9711	33	-3.9e-05	-0.039	1294	quinidine_bepridil	high_high	high
22	1959.5	9711	33	-5.5e-05	-0.055	1382	quinidine_bepridil	high_high	high
2	0	9711	33	-0.000123	-0.123	1982	quinidine_bepridil	high_high	high
82	0	9711	66	-0.000128	-0.128	1982	quinidine_bepridil	high_high	high
62	0	9711	66	-0.000125	-0.125	1982	quinidine_bepridil	high_high	high
42	1863.5	9711	66	-5.8e-05	-0.058	1374	quinidine_bepridil	high_high	high
22	1477	9711	66	-5.2e-05	-0.052	1394	quinidine_bepridil	high_high	high
2	1989.5	9711	66	-5.4e-05	-0.054	1428	quinidine_bepridil	high_high	high
82	1837	9711	99	-4.1e-05	-0.041	816	quinidine_bepridil	high_high	high
62	1950	9711	99	-4.5e-05	-0.045	1346	quinidine_bepridil	high_high	high
42	1925.5	9711	99	-4.3e-05	-0.043	1380	quinidine_bepridil	high_high	high
22	1443	9711	99	-4.9e-05	-0.049	860	quinidine_bepridil	high_high	high
2	1485.5	9711	99	-5.4e-05	-0.054	856	quinidine_bepridil	high_high	high
82	1862	9711	132	-5.1e-05	-0.051	1406	quinidine_bepridil	high_high	high
62	1340.5	9711	132	-4.1e-05	-0.041	804	quinidine_bepridil	high_high	high
42	1898.5	9711	132	-4.1e-05	-0.041	1370	quinidine_bepridil	high_high	high
22	1391.5	9711	132	-4.7e-05	-0.047	856	quinidine_bepridil	high_high	high
2	1880	9711	132	-4.6e-05	-0.046	1364	quinidine_bepridil	high_high	high
82	0	12948	0	-0.000119	-0.119	1982	quinidine_bepridil	high_high	high
62	1796	12948	0	-4.4e-05	-0.044	1972	quinidine_bepridil	high_high	high
42	1829.5	12948	0	-5.8e-05	-0.058	1400	quinidine_bepridil	high_high	high
22	0	12948	0	-0.000123	-0.123	1982	quinidine_bepridil	high_high	high
2	1796.5	12948	0	-4.4e-05	-0.044	1954	quinidine_bepridil	high_high	high
82	1989.5	12948	33	-5.1e-05	-0.051	1404	quinidine_bepridil	high_high	high
62	1947	12948	33	-5.1e-05	-0.051	1378	quinidine_bepridil	high_high	high
42	1751.5	12948	33	-4e-05	-0.04	1314	quinidine_bepridil	high_high	high
22	1498.5	12948	33	-5.1e-05	-0.051	874	quinidine_bepridil	high_high	high
2	1989.5	12948	33	-5.7e-05	-0.057	1370	quinidine_bepridil	high_high	high
82	1953.5	12948	66	-4.8e-05	-0.048	1392	quinidine_bepridil	high_high	high
62	1921.5	12948	66	-4.6e-05	-0.046	1354	quinidine_bepridil	high_high	high
42	1268	12948	66	-4e-05	-0.04	1274	quinidine_bepridil	high_high	high
22	867.5	12948	66	-4.8e-05	-0.048	846	quinidine_bepridil	high_high	high
2	1391.5	12948	66	-4.6e-05	-0.046	1334	quinidine_bepridil	high_high	high
82	1463.5	12948	99	-4.8e-05	-0.048	858	quinidine_bepridil	high_high	high
62	1537.5	12948	99	-5e-05	-0.05	872	quinidine_bepridil	high_high	high
42	1236	12948	99	-4e-05	-0.04	1250	quinidine_bepridil	high_high	high
22	837.5	12948	99	-4.9e-05	-0.049	834	quinidine_bepridil	high_high	high
2	1318.5	12948	99	-4.5e-05	-0.045	1300	quinidine_bepridil	high_high	high
82	1435.5	12948	132	-4.6e-05	-0.046	856	quinidine_bepridil	high_high	high
62	1458	12948	132	-4.7e-05	-0.047	858	quinidine_bepridil	high_high	high
42	1200	12948	132	-4e-05	-0.04	1234	quinidine_bepridil	high_high	high
22	820.5	12948	132	-5e-05	-0.05	828	quinidine_bepridil	high_high	high
2	810.5	12948	132	-4.5e-05	-0.045	1254	quinidine_bepridil	high_high	high
83	307.5	0	0	7.2e-05	0.072	764	quinidine_bepridil	high_high	low
63	307.5	0	0	7.2e-05	0.072	764	quinidine_bepridil	high_high	low
43	307.5	0	0	7.2e-05	0.072	764	quinidine_bepridil	high_high	low
23	307.5	0	0	7.2e-05	0.072	764	quinidine_bepridil	high_high	low
3	307.5	0	0	7.2e-05	0.072	764	quinidine_bepridil	high_high	low
83	382	0	33	5.4e-05	0.054	794	quinidine_bepridil	high_high	inter
63	386.5	0	33	5.3e-05	0.053	790	quinidine_bepridil	high_high	inter
43	391.5	0	33	5.2e-05	0.052	798	quinidine_bepridil	high_high	inter
23	394.5	0	33	5.1e-05	0.051	792	quinidine_bepridil	high_high	high
3	405	0	33	5e-05	0.05	800	quinidine_bepridil	high_high	high
83	438	0	66	4.3e-05	0.043	820	quinidine_bepridil	high_high	high
63	437	0	66	4.3e-05	0.043	812	quinidine_bepridil	high_high	high
43	436	0	66	4.4e-05	0.044	820	quinidine_bepridil	high_high	high
23	449.5	0	66	4.1e-05	0.041	820	quinidine_bepridil	high_high	high
3	469	0	66	3.8e-05	0.038	834	quinidine_bepridil	high_high	high
83	481.5	0	99	3.6e-05	0.036	846	quinidine_bepridil	high_high	high
63	475	0	99	3.6e-05	0.036	832	quinidine_bepridil	high_high	high
43	468.5	0	99	3.9e-05	0.039	842	quinidine_bepridil	high_high	high
23	490.5	0	99	3.5e-05	0.035	844	quinidine_bepridil	high_high	high
3	515.5	0	99	3.2e-05	0.032	864	quinidine_bepridil	high_high	high
83	516.5	0	132	3.2e-05	0.032	870	quinidine_bepridil	high_high	high
63	505	0	132	3.2e-05	0.032	850	quinidine_bepridil	high_high	high
43	494	0	132	3.5e-05	0.035	858	quinidine_bepridil	high_high	high
23	523	0	132	3e-05	0.03	868	quinidine_bepridil	high_high	high
3	552	0	132	2.7e-05	0.027	894	quinidine_bepridil	high_high	high
83	565.5	3237	0	2.4e-05	0.024	904	quinidine_bepridil	high_high	high
63	536	3237	0	2.7e-05	0.027	892	quinidine_bepridil	high_high	high
43	548.5	3237	0	2.6e-05	0.026	900	quinidine_bepridil	high_high	high
23	584	3237	0	2.2e-05	0.022	930	quinidine_bepridil	high_high	high
3	520.5	3237	0	3.1e-05	0.031	874	quinidine_bepridil	high_high	high
83	662.5	3237	33	1.3e-05	0.013	992	quinidine_bepridil	high_high	high
63	630.5	3237	33	1.6e-05	0.016	968	quinidine_bepridil	high_high	high
43	652	3237	33	1.5e-05	0.015	992	quinidine_bepridil	high_high	high
23	702	3237	33	1e-05	0.01	1036	quinidine_bepridil	high_high	high
3	638	3237	33	1.7e-05	0.017	972	quinidine_bepridil	high_high	high
83	745.5	3237	66	7e-06	0.007	1072	quinidine_bepridil	high_high	high
63	694.5	3237	66	1e-05	0.01	1024	quinidine_bepridil	high_high	high
43	712	3237	66	1e-05	0.01	1048	quinidine_bepridil	high_high	high
23	798.5	3237	66	4e-06	0.004	1128	quinidine_bepridil	high_high	high
3	724.5	3237	66	1e-05	0.01	1052	quinidine_bepridil	high_high	high
83	828	3237	99	2e-06	0.002	1152	quinidine_bepridil	high_high	high
63	747.5	3237	99	6e-06	0.006	1072	quinidine_bepridil	high_high	high
43	761	3237	99	7e-06	0.007	1096	quinidine_bepridil	high_high	high
23	928.5	3237	99	-1e-06	-0.001	1252	quinidine_bepridil	high_high	high
3	803.5	3237	99	6e-06	0.006	1126	quinidine_bepridil	high_high	high
83	946.5	3237	132	-2e-06	-0.002	1264	quinidine_bepridil	high_high	high
63	795.5	3237	132	3e-06	0.003	1118	quinidine_bepridil	high_high	high
43	805.5	3237	132	5e-06	0.005	1140	quinidine_bepridil	high_high	high
23	1329	3237	132	-2.2e-05	-0.022	1614	quinidine_bepridil	high_high	high
3	899	3237	132	2e-06	0.002	1218	quinidine_bepridil	high_high	high
83	689.5	6474	0	1.2e-05	0.012	996	quinidine_bepridil	high_high	high
63	642.5	6474	0	1.5e-05	0.015	936	quinidine_bepridil	high_high	high
43	704.5	6474	0	7e-06	0.007	1010	quinidine_bepridil	high_high	high
23	755.5	6474	0	3e-06	0.003	1048	quinidine_bepridil	high_high	high
3	649.5	6474	0	1.4e-05	0.014	970	quinidine_bepridil	high_high	high
83	842	6474	33	2e-06	0.002	1148	quinidine_bepridil	high_high	high
63	769.5	6474	33	4e-06	0.004	1054	quinidine_bepridil	high_high	high
43	943	6474	33	-6e-06	-0.006	1248	quinidine_bepridil	high_high	high
23	1420.5	6474	33	-2.9e-05	-0.029	1672	quinidine_bepridil	high_high	high
3	858	6474	33	-1e-06	-0.001	1172	quinidine_bepridil	high_high	high
83	1412.5	6474	66	-2.3e-05	-0.023	1676	quinidine_bepridil	high_high	high
63	905.5	6474	66	-2e-06	-0.002	1186	quinidine_bepridil	high_high	high
43	1491	6474	66	-3.6e-05	-0.036	1684	quinidine_bepridil	high_high	high
23	1461.5	6474	66	-2.9e-05	-0.029	1654	quinidine_bepridil	high_high	high
3	1492	6474	66	-3.1e-05	-0.031	1762	quinidine_bepridil	high_high	high
83	1413.5	6474	99	-2.5e-05	-0.025	1610	quinidine_bepridil	high_high	high
63	1423	6474	99	-2.6e-05	-0.026	1658	quinidine_bepridil	high_high	high
43	1455	6474	99	-2.9e-05	-0.029	1658	quinidine_bepridil	high_high	high
23	0	6474	99	-0.000125	-0.125	1982	quinidine_bepridil	high_high	high
3	0	6474	99	-0.000121	-0.121	1982	quinidine_bepridil	high_high	high
83	1481.5	6474	132	-2.5e-05	-0.025	1678	quinidine_bepridil	high_high	high
63	1499.5	6474	132	-3.3e-05	-0.033	1672	quinidine_bepridil	high_high	high
43	0	6474	132	-0.000123	-0.123	1982	quinidine_bepridil	high_high	high
23	1867	6474	132	-6.2e-05	-0.062	1400	quinidine_bepridil	high_high	high
3	0	6474	132	-0.000127	-0.127	1982	quinidine_bepridil	high_high	high
83	806	9711	0	5e-06	0.005	1086	quinidine_bepridil	high_high	high
63	739	9711	0	4e-06	0.004	950	quinidine_bepridil	high_high	high
43	899.5	9711	0	-8e-06	-0.008	1166	quinidine_bepridil	high_high	high
23	1647.5	9711	0	-5.1e-05	-0.051	1852	quinidine_bepridil	high_high	high
3	767.5	9711	0	4e-06	0.004	1064	quinidine_bepridil	high_high	high
83	1501	9711	33	-2.4e-05	-0.024	1746	quinidine_bepridil	high_high	high
63	983.5	9711	33	-7e-06	-0.007	1196	quinidine_bepridil	high_high	high
43	0	9711	33	-0.000132	-0.132	1982	quinidine_bepridil	high_high	high
23	1989.5	9711	33	-5e-05	-0.05	1388	quinidine_bepridil	high_high	high
3	0	9711	33	-0.00012	-0.12	1982	quinidine_bepridil	high_high	high
83	0	9711	66	-0.000117	-0.117	1982	quinidine_bepridil	high_high	high
63	0	9711	66	-0.000119	-0.119	1982	quinidine_bepridil	high_high	high
43	1974.5	9711	66	-4.9e-05	-0.049	1396	quinidine_bepridil	high_high	high
23	1919	9711	66	-4.6e-05	-0.046	1364	quinidine_bepridil	high_high	high
3	1468.5	9711	66	-4.8e-05	-0.048	886	quinidine_bepridil	high_high	high
83	1861.5	9711	99	-5.1e-05	-0.051	1404	quinidine_bepridil	high_high	high
63	0	9711	99	-0.000124	-0.124	1982	quinidine_bepridil	high_high	high
43	1989.5	9711	99	-5.7e-05	-0.057	1350	quinidine_bepridil	high_high	high
23	1478.5	9711	99	-5.1e-05	-0.051	856	quinidine_bepridil	high_high	high
3	1518.5	9711	99	-4.9e-05	-0.049	878	quinidine_bepridil	high_high	high
83	1833	9711	132	-4e-05	-0.04	818	quinidine_bepridil	high_high	high
63	0	9711	132	-0.000129	-0.129	1982	quinidine_bepridil	high_high	high
43	1457.5	9711	132	-4.9e-05	-0.049	862	quinidine_bepridil	high_high	high
23	1431	9711	132	-4.6e-05	-0.046	1322	quinidine_bepridil	high_high	high
3	1424.5	9711	132	-4.6e-05	-0.046	858	quinidine_bepridil	high_high	high
83	1015.5	12948	0	-2e-06	-0.002	1268	quinidine_bepridil	high_high	high
63	847.5	12948	0	-6e-06	-0.006	988	quinidine_bepridil	high_high	high
43	0	12948	0	-0.000129	-0.129	1982	quinidine_bepridil	high_high	high
23	0	12948	0	-0.000137	-0.137	1982	quinidine_bepridil	high_high	high
3	886.5	12948	0	-4e-06	-0.004	1162	quinidine_bepridil	high_high	high
83	0	12948	33	-0.000119	-0.119	1982	quinidine_bepridil	high_high	high
63	0	12948	33	-0.000126	-0.126	1982	quinidine_bepridil	high_high	high
43	1537.5	12948	33	-5.3e-05	-0.053	878	quinidine_bepridil	high_high	high
23	1506	12948	33	-5.2e-05	-0.052	864	quinidine_bepridil	high_high	high
3	1515	12948	33	-4.8e-05	-0.048	898	quinidine_bepridil	high_high	high
83	1345	12948	66	-4.1e-05	-0.041	804	quinidine_bepridil	high_high	high
63	1883	12948	66	-4e-05	-0.04	830	quinidine_bepridil	high_high	high
43	1390	12948	66	-4.7e-05	-0.047	854	quinidine_bepridil	high_high	high
23	1393	12948	66	-4.6e-05	-0.046	856	quinidine_bepridil	high_high	high
3	1486.5	12948	66	-4.8e-05	-0.048	888	quinidine_bepridil	high_high	high
83	1989.5	12948	99	-5.2e-05	-0.052	1366	quinidine_bepridil	high_high	high
63	1960.5	12948	99	-4.4e-05	-0.044	1380	quinidine_bepridil	high_high	high
43	856.5	12948	99	-4.7e-05	-0.047	844	quinidine_bepridil	high_high	high
23	1349.5	12948	99	-4.5e-05	-0.045	848	quinidine_bepridil	high_high	high
3	897.5	12948	99	-4.7e-05	-0.047	858	quinidine_bepridil	high_high	high
83	1532	12948	132	-5e-05	-0.05	866	quinidine_bepridil	high_high	high
63	1989.5	12948	132	-4.8e-05	-0.048	1402	quinidine_bepridil	high_high	high
43	843	12948	132	-4.7e-05	-0.047	838	quinidine_bepridil	high_high	high
23	1312	12948	132	-4.5e-05	-0.045	840	quinidine_bepridil	high_high	high
3	872.5	12948	132	-4.8e-05	-0.048	850	quinidine_bepridil	high_high	high
84	307.5	0	0	7.2e-05	0.072	764	quinidine_bepridil	high_high	low
64	307.5	0	0	7.2e-05	0.072	764	quinidine_bepridil	high_high	low
44	307.5	0	0	7.2e-05	0.072	764	quinidine_bepridil	high_high	low
24	307.5	0	0	7.2e-05	0.072	764	quinidine_bepridil	high_high	low
4	307.5	0	0	7.2e-05	0.072	764	quinidine_bepridil	high_high	low
84	390.5	0	33	5.2e-05	0.052	792	quinidine_bepridil	high_high	inter
64	388	0	33	5.3e-05	0.053	802	quinidine_bepridil	high_high	inter
44	394	0	33	5.2e-05	0.052	798	quinidine_bepridil	high_high	inter
24	386.5	0	33	5.3e-05	0.053	790	quinidine_bepridil	high_high	inter
4	401	0	33	5e-05	0.05	796	quinidine_bepridil	high_high	high
84	443.5	0	66	4.2e-05	0.042	816	quinidine_bepridil	high_high	high
64	434	0	66	4.4e-05	0.044	826	quinidine_bepridil	high_high	high
44	447	0	66	4.2e-05	0.042	826	quinidine_bepridil	high_high	high
24	434.5	0	66	4.4e-05	0.044	814	quinidine_bepridil	high_high	high
4	457.5	0	66	4e-05	0.04	826	quinidine_bepridil	high_high	high
84	483	0	99	3.6e-05	0.036	840	quinidine_bepridil	high_high	high
64	468	0	99	3.9e-05	0.039	846	quinidine_bepridil	high_high	high
44	486	0	99	3.6e-05	0.036	850	quinidine_bepridil	high_high	high
24	470.5	0	99	3.8e-05	0.038	836	quinidine_bepridil	high_high	high
4	499.5	0	99	3.3e-05	0.033	852	quinidine_bepridil	high_high	high
84	514.5	0	132	3.1e-05	0.031	860	quinidine_bepridil	high_high	high
64	494.5	0	132	3.5e-05	0.035	864	quinidine_bepridil	high_high	high
44	517	0	132	3.1e-05	0.031	872	quinidine_bepridil	high_high	high
24	498.5	0	132	3.4e-05	0.034	854	quinidine_bepridil	high_high	high
4	532.5	0	132	2.9e-05	0.029	876	quinidine_bepridil	high_high	high
84	551.5	3237	0	2.5e-05	0.025	896	quinidine_bepridil	high_high	high
64	583.5	3237	0	2.2e-05	0.022	916	quinidine_bepridil	high_high	high
44	574.5	3237	0	2.4e-05	0.024	914	quinidine_bepridil	high_high	high
24	568.5	3237	0	2.4e-05	0.024	914	quinidine_bepridil	high_high	high
4	569.5	3237	0	2.3e-05	0.023	906	quinidine_bepridil	high_high	high
84	658.5	3237	33	1.3e-05	0.013	986	quinidine_bepridil	high_high	high
64	688	3237	33	1.1e-05	0.011	1018	quinidine_bepridil	high_high	high
44	686	3237	33	1.2e-05	0.012	1018	quinidine_bepridil	high_high	high
24	671	3237	33	1.3e-05	0.013	1006	quinidine_bepridil	high_high	high
4	694	3237	33	1.1e-05	0.011	1018	quinidine_bepridil	high_high	high
84	737.5	3237	66	7e-06	0.007	1060	quinidine_bepridil	high_high	high
64	754.5	3237	66	6e-06	0.006	1084	quinidine_bepridil	high_high	high
44	766.5	3237	66	7e-06	0.007	1094	quinidine_bepridil	high_high	high
24	743.5	3237	66	8e-06	0.008	1074	quinidine_bepridil	high_high	high
4	790.5	3237	66	4e-06	0.004	1110	quinidine_bepridil	high_high	high
84	812	3237	99	3e-06	0.003	1132	quinidine_bepridil	high_high	high
64	812	3237	99	3e-06	0.003	1140	quinidine_bepridil	high_high	high
44	845	3237	99	3e-06	0.003	1170	quinidine_bepridil	high_high	high
24	811	3237	99	5e-06	0.005	1140	quinidine_bepridil	high_high	high
4	913.5	3237	99	-1e-06	-0.001	1228	quinidine_bepridil	high_high	high
84	906.5	3237	132	-1e-06	-0.001	1222	quinidine_bepridil	high_high	high
64	870.5	3237	132	1e-06	0.001	1196	quinidine_bepridil	high_high	high
44	952.5	3237	132	-1e-06	-0.001	1272	quinidine_bepridil	high_high	high
24	890	3237	132	2e-06	0.002	1216	quinidine_bepridil	high_high	high
4	1330.5	3237	132	-2.3e-05	-0.023	1604	quinidine_bepridil	high_high	high
84	701	6474	0	8e-06	0.008	1014	quinidine_bepridil	high_high	high
64	769	6474	0	3e-06	0.003	1060	quinidine_bepridil	high_high	high
44	715	6474	0	1.1e-05	0.011	1026	quinidine_bepridil	high_high	high
24	721	6474	0	6e-06	0.006	1016	quinidine_bepridil	high_high	high
4	695	6474	0	1.2e-05	0.012	996	quinidine_bepridil	high_high	high
84	957.5	6474	33	-6e-06	-0.006	1264	quinidine_bepridil	high_high	high
64	1455	6474	33	-2.9e-05	-0.029	1710	quinidine_bepridil	high_high	high
44	962.5	6474	33	0	0	1268	quinidine_bepridil	high_high	high
24	979	6474	33	-6e-06	-0.006	1270	quinidine_bepridil	high_high	high
4	955.5	6474	33	-1e-06	-0.001	1250	quinidine_bepridil	high_high	high
84	1432.5	6474	66	-3e-05	-0.03	1626	quinidine_bepridil	high_high	high
64	0	6474	66	-0.000118	-0.118	1982	quinidine_bepridil	high_high	high
44	1447.5	6474	66	-2.7e-05	-0.027	1648	quinidine_bepridil	high_high	high
24	1466.5	6474	66	-3.5e-05	-0.035	1658	quinidine_bepridil	high_high	high
4	1464.5	6474	66	-3.1e-05	-0.031	1656	quinidine_bepridil	high_high	high
84	0	6474	99	-0.000124	-0.124	1982	quinidine_bepridil	high_high	high
64	0	6474	99	-0.000122	-0.122	1982	quinidine_bepridil	high_high	high
44	1436.5	6474	99	-2.3e-05	-0.023	1642	quinidine_bepridil	high_high	high
24	0	6474	99	-0.000119	-0.119	1982	quinidine_bepridil	high_high	high
4	1477	6474	99	-2.4e-05	-0.024	1668	quinidine_bepridil	high_high	high
84	1873	6474	132	-6.1e-05	-0.061	1398	quinidine_bepridil	high_high	high
64	0	6474	132	-0.000125	-0.125	1982	quinidine_bepridil	high_high	high
44	0	6474	132	-0.000114	-0.114	1982	quinidine_bepridil	high_high	high
24	0	6474	132	-0.000123	-0.123	1982	quinidine_bepridil	high_high	high
4	0	6474	132	-0.000117	-0.117	1982	quinidine_bepridil	high_high	high
84	871.5	9711	0	-3e-06	-0.003	1164	quinidine_bepridil	high_high	high
64	1544.5	9711	0	-3.2e-05	-0.032	1758	quinidine_bepridil	high_high	high
44	896	9711	0	3e-06	0.003	1182	quinidine_bepridil	high_high	high
24	908.5	9711	0	-8e-06	-0.008	1148	quinidine_bepridil	high_high	high
4	817	9711	0	5e-06	0.005	1084	quinidine_bepridil	high_high	high
84	0	9711	33	-0.000129	-0.129	1982	quinidine_bepridil	high_high	high
64	1386.5	9711	33	-4.3e-05	-0.043	822	quinidine_bepridil	high_high	high
44	0	9711	33	-0.000113	-0.113	1982	quinidine_bepridil	high_high	high
24	0	9711	33	-0.000129	-0.129	1982	quinidine_bepridil	high_high	high
4	0	9711	33	-0.000114	-0.114	1982	quinidine_bepridil	high_high	high
84	1989.5	9711	66	-5.5e-05	-0.055	1402	quinidine_bepridil	high_high	high
64	1989.5	9711	66	-5.1e-05	-0.051	1388	quinidine_bepridil	high_high	high
44	1882	9711	66	-5.4e-05	-0.054	1390	quinidine_bepridil	high_high	high
24	1350.5	9711	66	-4.3e-05	-0.043	808	quinidine_bepridil	high_high	high
4	1989.5	9711	66	-4.8e-05	-0.048	1402	quinidine_bepridil	high_high	high
84	1440.5	9711	99	-4.8e-05	-0.048	866	quinidine_bepridil	high_high	high
64	1507.5	9711	99	-4.9e-05	-0.049	866	quinidine_bepridil	high_high	high
44	1805	9711	99	-4e-05	-0.04	812	quinidine_bepridil	high_high	high
24	1989.5	9711	99	-5.3e-05	-0.053	1404	quinidine_bepridil	high_high	high
4	1336	9711	99	-4.1e-05	-0.041	802	quinidine_bepridil	high_high	high
84	1393.5	9711	132	-4.6e-05	-0.046	1322	quinidine_bepridil	high_high	high
64	1456	9711	132	-4.7e-05	-0.047	858	quinidine_bepridil	high_high	high
44	1989.5	9711	132	-4.8e-05	-0.048	1416	quinidine_bepridil	high_high	high
24	1989.5	9711	132	-5.3e-05	-0.053	1400	quinidine_bepridil	high_high	high
4	1942.5	9711	132	-4.5e-05	-0.045	1374	quinidine_bepridil	high_high	high
84	0	12948	0	-0.000119	-0.119	1982	quinidine_bepridil	high_high	high
64	1396.5	12948	0	-4.4e-05	-0.044	820	quinidine_bepridil	high_high	high
44	0	12948	0	-0.00011	-0.11	1982	quinidine_bepridil	high_high	high
24	0	12948	0	-0.000128	-0.128	1982	quinidine_bepridil	high_high	high
4	1034.5	12948	0	-2e-06	-0.002	1268	quinidine_bepridil	high_high	high
84	1502	12948	33	-5.4e-05	-0.054	1384	quinidine_bepridil	high_high	high
64	1459	12948	33	-4.8e-05	-0.048	862	quinidine_bepridil	high_high	high
44	1906	12948	33	-5.3e-05	-0.053	1384	quinidine_bepridil	high_high	high
24	1989.5	12948	33	-5.2e-05	-0.052	1404	quinidine_bepridil	high_high	high
4	1393.5	12948	33	-4.1e-05	-0.041	824	quinidine_bepridil	high_high	high
84	1365.5	12948	66	-4.7e-05	-0.047	850	quinidine_bepridil	high_high	high
64	1359.5	12948	66	-4.6e-05	-0.046	848	quinidine_bepridil	high_high	high
44	1537	12948	66	-5e-05	-0.05	862	quinidine_bepridil	high_high	high
24	1430	12948	66	-4.7e-05	-0.047	862	quinidine_bepridil	high_high	high
4	1989.5	12948	66	-4.9e-05	-0.049	1390	quinidine_bepridil	high_high	high
84	835.5	12948	99	-4.7e-05	-0.047	838	quinidine_bepridil	high_high	high
64	866.5	12948	99	-4.6e-05	-0.046	844	quinidine_bepridil	high_high	high
44	1448	12948	99	-4.5e-05	-0.045	858	quinidine_bepridil	high_high	high
24	1381.5	12948	99	-4.6e-05	-0.046	852	quinidine_bepridil	high_high	high
4	1492.5	12948	99	-4.8e-05	-0.048	862	quinidine_bepridil	high_high	high
84	819.5	12948	132	-4.8e-05	-0.048	828	quinidine_bepridil	high_high	high
64	858.5	12948	132	-4.6e-05	-0.046	840	quinidine_bepridil	high_high	high
44	1423	12948	132	-4.4e-05	-0.044	858	quinidine_bepridil	high_high	high
24	1349.5	12948	132	-4.5e-05	-0.045	846	quinidine_bepridil	high_high	high
4	1449	12948	132	-4.6e-05	-0.046	856	quinidine_bepridil	high_high	high
85	307.5	0	0	7.2e-05	0.072	764	quinidine_bepridil	high_high	low
65	307.5	0	0	7.2e-05	0.072	764	quinidine_bepridil	high_high	low
45	307.5	0	0	7.2e-05	0.072	764	quinidine_bepridil	high_high	low
25	307.5	0	0	7.2e-05	0.072	764	quinidine_bepridil	high_high	low
5	307.5	0	0	7.2e-05	0.072	764	quinidine_bepridil	high_high	low
85	389.5	0	33	5.2e-05	0.052	794	quinidine_bepridil	high_high	inter
65	389	0	33	5.3e-05	0.053	806	quinidine_bepridil	high_high	inter
45	395	0	33	5.1e-05	0.051	794	quinidine_bepridil	high_high	high
25	402	0	33	5e-05	0.05	796	quinidine_bepridil	high_high	high
5	389	0	33	5.3e-05	0.053	794	quinidine_bepridil	high_high	inter
85	444	0	66	4.2e-05	0.042	820	quinidine_bepridil	high_high	high
65	444.5	0	66	4.3e-05	0.043	834	quinidine_bepridil	high_high	high
45	443.5	0	66	4.2e-05	0.042	816	quinidine_bepridil	high_high	high
25	454	0	66	4.1e-05	0.041	822	quinidine_bepridil	high_high	high
5	438	0	66	4.3e-05	0.043	818	quinidine_bepridil	high_high	high
85	485	0	99	3.5e-05	0.035	846	quinidine_bepridil	high_high	high
65	485.5	0	99	3.6e-05	0.036	860	quinidine_bepridil	high_high	high
45	479	0	99	3.6e-05	0.036	838	quinidine_bepridil	high_high	high
25	491.5	0	99	3.5e-05	0.035	844	quinidine_bepridil	high_high	high
5	474.5	0	99	3.7e-05	0.037	838	quinidine_bepridil	high_high	high
85	518	0	132	3.1e-05	0.031	868	quinidine_bepridil	high_high	high
65	518.5	0	132	3.1e-05	0.031	882	quinidine_bepridil	high_high	high
45	507	0	132	3.2e-05	0.032	856	quinidine_bepridil	high_high	high
25	520.5	0	132	3.1e-05	0.031	864	quinidine_bepridil	high_high	high
5	503.5	0	132	3.3e-05	0.033	858	quinidine_bepridil	high_high	high
85	566.5	3237	0	2.4e-05	0.024	906	quinidine_bepridil	high_high	high
65	548	3237	0	2.6e-05	0.026	890	quinidine_bepridil	high_high	high
45	558.5	3237	0	2.5e-05	0.025	908	quinidine_bepridil	high_high	high
25	550	3237	0	2.6e-05	0.026	902	quinidine_bepridil	high_high	high
5	549	3237	0	2.6e-05	0.026	900	quinidine_bepridil	high_high	high
85	677	3237	33	1.2e-05	0.012	1004	quinidine_bepridil	high_high	high
65	649	3237	33	1.5e-05	0.015	988	quinidine_bepridil	high_high	high
45	672	3237	33	1.3e-05	0.013	1006	quinidine_bepridil	high_high	high
25	668.5	3237	33	1.3e-05	0.013	1002	quinidine_bepridil	high_high	high
5	650	3237	33	1.5e-05	0.015	988	quinidine_bepridil	high_high	high
85	765	3237	66	5e-06	0.005	1088	quinidine_bepridil	high_high	high
65	722.5	3237	66	9e-06	0.009	1056	quinidine_bepridil	high_high	high
45	744.5	3237	66	7e-06	0.007	1074	quinidine_bepridil	high_high	high
25	745	3237	66	8e-06	0.008	1074	quinidine_bepridil	high_high	high
5	716.5	3237	66	9e-06	0.009	1048	quinidine_bepridil	high_high	high
85	861	3237	99	1e-06	0.001	1182	quinidine_bepridil	high_high	high
65	785	3237	99	4e-06	0.004	1114	quinidine_bepridil	high_high	high
45	809.5	3237	99	3e-06	0.003	1136	quinidine_bepridil	high_high	high
25	813.5	3237	99	4e-06	0.004	1138	quinidine_bepridil	high_high	high
5	772.5	3237	99	6e-06	0.006	1102	quinidine_bepridil	high_high	high
85	1365.5	3237	132	-2.6e-05	-0.026	1634	quinidine_bepridil	high_high	high
65	846	3237	132	1e-06	0.001	1174	quinidine_bepridil	high_high	high
45	883	3237	132	0	0	1206	quinidine_bepridil	high_high	high
25	892	3237	132	1e-06	0.001	1214	quinidine_bepridil	high_high	high
5	826	3237	132	3e-06	0.003	1152	quinidine_bepridil	high_high	high
85	724.5	6474	0	6e-06	0.006	1034	quinidine_bepridil	high_high	high
65	679	6474	0	1.4e-05	0.014	986	quinidine_bepridil	high_high	high
45	696.5	6474	0	8e-06	0.008	996	quinidine_bepridil	high_high	high
25	678	6474	0	1.1e-05	0.011	994	quinidine_bepridil	high_high	high
5	663.5	6474	0	1.2e-05	0.012	970	quinidine_bepridil	high_high	high
85	1538.5	6474	33	-3.7e-05	-0.037	1780	quinidine_bepridil	high_high	high
65	833.5	6474	33	3e-06	0.003	1146	quinidine_bepridil	high_high	high
45	920	6474	33	-5e-06	-0.005	1216	quinidine_bepridil	high_high	high
25	905	6474	33	-2e-06	-0.002	1214	quinidine_bepridil	high_high	high
5	805.5	6474	33	2e-06	0.002	1110	quinidine_bepridil	high_high	high
85	1432	6474	66	-2.9e-05	-0.029	1636	quinidine_bepridil	high_high	high
65	1451.5	6474	66	-2.5e-05	-0.025	1716	quinidine_bepridil	high_high	high
45	1439	6474	66	-3.1e-05	-0.031	1694	quinidine_bepridil	high_high	high
25	1494	6474	66	-3.4e-05	-0.034	1686	quinidine_bepridil	high_high	high
5	983.5	6474	66	-5e-06	-0.005	1282	quinidine_bepridil	high_high	high
85	0	6474	99	-0.000124	-0.124	1982	quinidine_bepridil	high_high	high
65	1489.5	6474	99	-2.9e-05	-0.029	1676	quinidine_bepridil	high_high	high
45	1442.5	6474	99	-2.9e-05	-0.029	1638	quinidine_bepridil	high_high	high
25	1449.5	6474	99	-2.7e-05	-0.027	1652	quinidine_bepridil	high_high	high
5	1433	6474	99	-2.6e-05	-0.026	1698	quinidine_bepridil	high_high	high
85	0	6474	132	-0.000131	-0.131	1982	quinidine_bepridil	high_high	high
65	0	6474	132	-0.000113	-0.113	1982	quinidine_bepridil	high_high	high
45	0	6474	132	-0.000122	-0.122	1982	quinidine_bepridil	high_high	high
25	0	6474	132	-0.00012	-0.12	1982	quinidine_bepridil	high_high	high
5	1459.5	6474	132	-3.1e-05	-0.031	1654	quinidine_bepridil	high_high	high
85	930	9711	0	-6e-06	-0.006	1220	quinidine_bepridil	high_high	high
65	812.5	9711	0	6e-06	0.006	1094	quinidine_bepridil	high_high	high
45	837	9711	0	-5e-06	-0.005	1080	quinidine_bepridil	high_high	high
25	803.5	9711	0	0	0	1084	quinidine_bepridil	high_high	high
5	764.5	9711	0	2e-06	0.002	1024	quinidine_bepridil	high_high	high
85	0	9711	33	-0.000129	-0.129	1982	quinidine_bepridil	high_high	high
65	1653	9711	33	-2.4e-05	-0.024	1908	quinidine_bepridil	high_high	high
45	0	9711	33	-0.000125	-0.125	1982	quinidine_bepridil	high_high	high
25	0	9711	33	-0.000121	-0.121	1982	quinidine_bepridil	high_high	high
5	1595.5	9711	33	-3.7e-05	-0.037	1800	quinidine_bepridil	high_high	high
85	1942.5	9711	66	-4.8e-05	-0.048	1378	quinidine_bepridil	high_high	high
65	0	9711	66	-0.000117	-0.117	1982	quinidine_bepridil	high_high	high
45	1949	9711	66	-4.5e-05	-0.045	1322	quinidine_bepridil	high_high	high
25	1890.5	9711	66	-4.4e-05	-0.044	836	quinidine_bepridil	high_high	high
5	0	9711	66	-0.000119	-0.119	1982	quinidine_bepridil	high_high	high
85	1484.5	9711	99	-5.1e-05	-0.051	858	quinidine_bepridil	high_high	high
65	1945	9711	99	-4.3e-05	-0.043	1330	quinidine_bepridil	high_high	high
45	1989.5	9711	99	-5e-05	-0.05	1416	quinidine_bepridil	high_high	high
25	1947	9711	99	-4.7e-05	-0.047	1378	quinidine_bepridil	high_high	high
5	0	9711	99	-0.000123	-0.123	1982	quinidine_bepridil	high_high	high
85	1424.5	9711	132	-4.6e-05	-0.046	862	quinidine_bepridil	high_high	high
65	1345.5	9711	132	-4e-05	-0.04	804	quinidine_bepridil	high_high	high
45	1989.5	9711	132	-5.3e-05	-0.053	1376	quinidine_bepridil	high_high	high
25	1973.5	9711	132	-4.9e-05	-0.049	1402	quinidine_bepridil	high_high	high
5	0	9711	132	-0.000127	-0.127	1982	quinidine_bepridil	high_high	high
85	0	12948	0	-0.000123	-0.123	1982	quinidine_bepridil	high_high	high
65	1612.5	12948	0	-3e-05	-0.03	1808	quinidine_bepridil	high_high	high
45	1829	12948	0	-4.8e-05	-0.048	1960	quinidine_bepridil	high_high	high
25	991.5	12948	0	-9e-06	-0.009	1240	quinidine_bepridil	high_high	high
5	877.5	12948	0	-7e-06	-0.007	1092	quinidine_bepridil	high_high	high
85	1461.5	12948	33	-5e-05	-0.05	1376	quinidine_bepridil	high_high	high
65	1964.5	12948	33	-4.5e-05	-0.045	860	quinidine_bepridil	high_high	high
45	1989.5	12948	33	-5e-05	-0.05	1392	quinidine_bepridil	high_high	high
25	1989.5	12948	33	-5e-05	-0.05	1398	quinidine_bepridil	high_high	high
5	0	12948	33	-0.000123	-0.123	1982	quinidine_bepridil	high_high	high
85	1403.5	12948	66	-4.6e-05	-0.046	856	quinidine_bepridil	high_high	high
65	1424	12948	66	-4.5e-05	-0.045	868	quinidine_bepridil	high_high	high
45	1540.5	12948	66	-5.1e-05	-0.051	876	quinidine_bepridil	high_high	high
25	1503.5	12948	66	-5e-05	-0.05	868	quinidine_bepridil	high_high	high
5	1989.5	12948	66	-4.7e-05	-0.047	1386	quinidine_bepridil	high_high	high
85	1338.5	12948	99	-4.6e-05	-0.046	846	quinidine_bepridil	high_high	high
65	1549	12948	99	-4.9e-05	-0.049	876	quinidine_bepridil	high_high	high
45	1441.5	12948	99	-4.7e-05	-0.047	858	quinidine_bepridil	high_high	high
25	1418.5	12948	99	-4.6e-05	-0.046	854	quinidine_bepridil	high_high	high
5	1360.5	12948	99	-4.1e-05	-0.041	804	quinidine_bepridil	high_high	high
85	841	12948	132	-4.6e-05	-0.046	838	quinidine_bepridil	high_high	high
65	1477	12948	132	-4.6e-05	-0.046	860	quinidine_bepridil	high_high	high
45	1406	12948	132	-4.6e-05	-0.046	852	quinidine_bepridil	high_high	high
25	1380	12948	132	-4.6e-05	-0.046	850	quinidine_bepridil	high_high	high
5	1963.5	12948	132	-4.5e-05	-0.045	1368	quinidine_bepridil	high_high	high
86	307.5	0	0	7.2e-05	0.072	764	quinidine_bepridil	high_high	low
66	307.5	0	0	7.2e-05	0.072	764	quinidine_bepridil	high_high	low
46	307.5	0	0	7.2e-05	0.072	764	quinidine_bepridil	high_high	low
26	307.5	0	0	7.2e-05	0.072	764	quinidine_bepridil	high_high	low
6	307.5	0	0	7.2e-05	0.072	764	quinidine_bepridil	high_high	low
86	416.5	0	33	4.7e-05	0.047	800	quinidine_bepridil	high_high	high
66	388.5	0	33	5.3e-05	0.053	792	quinidine_bepridil	high_high	inter
46	400.5	0	33	5e-05	0.05	792	quinidine_bepridil	high_high	high
26	388.5	0	33	5.3e-05	0.053	800	quinidine_bepridil	high_high	inter
6	392.5	0	33	5.2e-05	0.052	800	quinidine_bepridil	high_high	inter
86	471.5	0	66	3.7e-05	0.037	830	quinidine_bepridil	high_high	high
66	435.5	0	66	4.4e-05	0.044	812	quinidine_bepridil	high_high	high
46	456.5	0	66	4e-05	0.04	818	quinidine_bepridil	high_high	high
26	434.5	0	66	4.5e-05	0.045	824	quinidine_bepridil	high_high	high
6	447.5	0	66	4.2e-05	0.042	830	quinidine_bepridil	high_high	high
86	510.5	0	99	3.2e-05	0.032	856	quinidine_bepridil	high_high	high
66	470	0	99	3.8e-05	0.038	832	quinidine_bepridil	high_high	high
46	497.5	0	99	3.3e-05	0.033	844	quinidine_bepridil	high_high	high
26	468.5	0	99	3.9e-05	0.039	844	quinidine_bepridil	high_high	high
6	488	0	99	3.6e-05	0.036	856	quinidine_bepridil	high_high	high
86	540.5	0	132	2.8e-05	0.028	880	quinidine_bepridil	high_high	high
66	497	0	132	3.4e-05	0.034	850	quinidine_bepridil	high_high	high
46	530.5	0	132	2.9e-05	0.029	866	quinidine_bepridil	high_high	high
26	495	0	132	3.6e-05	0.036	864	quinidine_bepridil	high_high	high
6	520.5	0	132	3.1e-05	0.031	880	quinidine_bepridil	high_high	high
86	569	3237	0	2.3e-05	0.023	912	quinidine_bepridil	high_high	high
66	588.5	3237	0	2.1e-05	0.021	930	quinidine_bepridil	high_high	high
46	568.5	3237	0	2.5e-05	0.025	914	quinidine_bepridil	high_high	high
26	549.5	3237	0	2.5e-05	0.025	898	quinidine_bepridil	high_high	high
6	541	3237	0	2.7e-05	0.027	898	quinidine_bepridil	high_high	high
86	723.5	3237	33	8e-06	0.008	1050	quinidine_bepridil	high_high	high
66	697	3237	33	1.1e-05	0.011	1028	quinidine_bepridil	high_high	high
46	689.5	3237	33	1.3e-05	0.013	1016	quinidine_bepridil	high_high	high
26	653	3237	33	1.3e-05	0.013	992	quinidine_bepridil	high_high	high
6	647.5	3237	33	1.5e-05	0.015	994	quinidine_bepridil	high_high	high
86	836.5	3237	66	1e-06	0.001	1158	quinidine_bepridil	high_high	high
66	773.5	3237	66	6e-06	0.006	1100	quinidine_bepridil	high_high	high
46	782.5	3237	66	6e-06	0.006	1104	quinidine_bepridil	high_high	high
26	718	3237	66	8e-06	0.008	1054	quinidine_bepridil	high_high	high
6	723	3237	66	8e-06	0.008	1064	quinidine_bepridil	high_high	high
86	1366	3237	99	-2.6e-05	-0.026	1634	quinidine_bepridil	high_high	high
66	850.5	3237	99	2e-06	0.002	1174	quinidine_bepridil	high_high	high
46	897	3237	99	2e-06	0.002	1214	quinidine_bepridil	high_high	high
26	771.5	3237	99	5e-06	0.005	1106	quinidine_bepridil	high_high	high
6	788	3237	99	4e-06	0.004	1128	quinidine_bepridil	high_high	high
86	1338.5	3237	132	-2.5e-05	-0.025	1618	quinidine_bepridil	high_high	high
66	966	3237	132	-2e-06	-0.002	1284	quinidine_bepridil	high_high	high
46	1317	3237	132	-2.1e-05	-0.021	1590	quinidine_bepridil	high_high	high
26	821.5	3237	132	2e-06	0.002	1156	quinidine_bepridil	high_high	high
6	854	3237	132	1e-06	0.001	1192	quinidine_bepridil	high_high	high
86	718	6474	0	7e-06	0.007	1032	quinidine_bepridil	high_high	high
66	741	6474	0	8e-06	0.008	1046	quinidine_bepridil	high_high	high
46	792	6474	0	1e-06	0.001	1092	quinidine_bepridil	high_high	high
26	694.5	6474	0	8e-06	0.008	1004	quinidine_bepridil	high_high	high
6	660.5	6474	0	1e-05	0.01	962	quinidine_bepridil	high_high	high
86	1431	6474	33	-2.8e-05	-0.028	1698	quinidine_bepridil	high_high	high
66	1420.5	6474	33	-2.6e-05	-0.026	1670	quinidine_bepridil	high_high	high
46	1418.5	6474	33	-3e-05	-0.03	1614	quinidine_bepridil	high_high	high
26	898	6474	33	-4e-06	-0.004	1212	quinidine_bepridil	high_high	high
6	818	6474	33	-1e-06	-0.001	1122	quinidine_bepridil	high_high	high
86	1487	6474	66	-2.9e-05	-0.029	1684	quinidine_bepridil	high_high	high
66	1403	6474	66	-2.6e-05	-0.026	1594	quinidine_bepridil	high_high	high
46	0	6474	66	-0.000131	-0.131	1982	quinidine_bepridil	high_high	high
26	1484	6474	66	-3e-05	-0.03	1762	quinidine_bepridil	high_high	high
6	1469	6474	66	-3.2e-05	-0.032	1722	quinidine_bepridil	high_high	high
86	0	6474	99	-0.000125	-0.125	1982	quinidine_bepridil	high_high	high
66	1466.5	6474	99	-2.5e-05	-0.025	1664	quinidine_bepridil	high_high	high
46	1831	6474	99	-6.4e-05	-0.064	1410	quinidine_bepridil	high_high	high
26	0	6474	99	-0.00012	-0.12	1982	quinidine_bepridil	high_high	high
6	1472.5	6474	99	-3.4e-05	-0.034	1664	quinidine_bepridil	high_high	high
86	1854	6474	132	-5.8e-05	-0.058	1404	quinidine_bepridil	high_high	high
66	0	6474	132	-0.000118	-0.118	1982	quinidine_bepridil	high_high	high
46	1831.5	6474	132	-6.1e-05	-0.061	1406	quinidine_bepridil	high_high	high
26	0	6474	132	-0.000124	-0.124	1982	quinidine_bepridil	high_high	high
6	1457.5	6474	132	-2.9e-05	-0.029	1660	quinidine_bepridil	high_high	high
86	880.5	9711	0	-3e-06	-0.003	1168	quinidine_bepridil	high_high	high
66	976	9711	0	-3e-06	-0.003	1244	quinidine_bepridil	high_high	high
46	0	9711	0	-0.000129	-0.129	1982	quinidine_bepridil	high_high	high
26	844.5	9711	0	-3e-06	-0.003	1126	quinidine_bepridil	high_high	high
6	769.5	9711	0	-2e-06	-0.002	1010	quinidine_bepridil	high_high	high
86	0	9711	33	-0.000129	-0.129	1982	quinidine_bepridil	high_high	high
66	0	9711	33	-0.00012	-0.12	1982	quinidine_bepridil	high_high	high
46	1429	9711	33	-4.9e-05	-0.049	1356	quinidine_bepridil	high_high	high
26	0	9711	33	-0.000125	-0.125	1982	quinidine_bepridil	high_high	high
6	1516	9711	33	-3.6e-05	-0.036	1726	quinidine_bepridil	high_high	high
86	1972.5	9711	66	-4.8e-05	-0.048	1394	quinidine_bepridil	high_high	high
66	1880	9711	66	-4.2e-05	-0.042	1298	quinidine_bepridil	high_high	high
46	1327	9711	66	-4.5e-05	-0.045	1322	quinidine_bepridil	high_high	high
26	1989.5	9711	66	-5.2e-05	-0.052	1396	quinidine_bepridil	high_high	high
6	0	9711	66	-0.000128	-0.128	1982	quinidine_bepridil	high_high	high
86	1963	9711	99	-4.9e-05	-0.049	1400	quinidine_bepridil	high_high	high
66	1989.5	9711	99	-4.9e-05	-0.049	1418	quinidine_bepridil	high_high	high
46	1248	9711	99	-4.6e-05	-0.046	1274	quinidine_bepridil	high_high	high
26	1462	9711	99	-5e-05	-0.05	1364	quinidine_bepridil	high_high	high
6	1989.5	9711	99	-4.9e-05	-0.049	1396	quinidine_bepridil	high_high	high
86	1469	9711	132	-4.8e-05	-0.048	858	quinidine_bepridil	high_high	high
66	1898	9711	132	-5.7e-05	-0.057	1378	quinidine_bepridil	high_high	high
46	793	9711	132	-4.7e-05	-0.047	1216	quinidine_bepridil	high_high	high
26	1481.5	9711	132	-4.9e-05	-0.049	864	quinidine_bepridil	high_high	high
6	1359	9711	132	-4.1e-05	-0.041	808	quinidine_bepridil	high_high	high
86	1623	12948	0	-3.3e-05	-0.033	1850	quinidine_bepridil	high_high	high
66	0	12948	0	-0.000119	-0.119	1982	quinidine_bepridil	high_high	high
46	1492.5	12948	0	-5.5e-05	-0.055	1402	quinidine_bepridil	high_high	high
26	1649	12948	0	-3.7e-05	-0.037	1856	quinidine_bepridil	high_high	high
6	893	12948	0	-1.4e-05	-0.014	1074	quinidine_bepridil	high_high	high
86	1980.5	12948	33	-5e-05	-0.05	1388	quinidine_bepridil	high_high	high
66	1929	12948	33	-4.6e-05	-0.046	1368	quinidine_bepridil	high_high	high
46	805	12948	33	-4.8e-05	-0.048	824	quinidine_bepridil	high_high	high
26	1518	12948	33	-5.2e-05	-0.052	908	quinidine_bepridil	high_high	high
6	0	12948	33	-0.000135	-0.135	1982	quinidine_bepridil	high_high	high
86	1441.5	12948	66	-4.7e-05	-0.047	858	quinidine_bepridil	high_high	high
66	1475	12948	66	-5e-05	-0.05	858	quinidine_bepridil	high_high	high
46	770.5	12948	66	-5e-05	-0.05	806	quinidine_bepridil	high_high	high
26	1441.5	12948	66	-4.8e-05	-0.048	862	quinidine_bepridil	high_high	high
6	1989.5	12948	66	-4.9e-05	-0.049	1404	quinidine_bepridil	high_high	high
86	1396	12948	99	-4.5e-05	-0.045	850	quinidine_bepridil	high_high	high
66	1424	12948	99	-4.6e-05	-0.046	862	quinidine_bepridil	high_high	high
46	750	12948	99	-5.2e-05	-0.052	800	quinidine_bepridil	high_high	high
26	883	12948	99	-4.7e-05	-0.047	848	quinidine_bepridil	high_high	high
6	1466.5	12948	99	-4.8e-05	-0.048	1374	quinidine_bepridil	high_high	high
86	1368	12948	132	-4.5e-05	-0.045	846	quinidine_bepridil	high_high	high
66	1402.5	12948	132	-4.5e-05	-0.045	1316	quinidine_bepridil	high_high	high
46	734	12948	132	-5.3e-05	-0.053	798	quinidine_bepridil	high_high	high
26	864	12948	132	-4.7e-05	-0.047	842	quinidine_bepridil	high_high	high
6	1486	12948	132	-4.8e-05	-0.048	862	quinidine_bepridil	high_high	high
87	307.5	0	0	7.2e-05	0.072	764	quinidine_bepridil	high_high	low
67	307.5	0	0	7.2e-05	0.072	764	quinidine_bepridil	high_high	low
47	307.5	0	0	7.2e-05	0.072	764	quinidine_bepridil	high_high	low
27	307.5	0	0	7.2e-05	0.072	764	quinidine_bepridil	high_high	low
7	307.5	0	0	7.2e-05	0.072	764	quinidine_bepridil	high_high	low
87	398.5	0	33	5.1e-05	0.051	796	quinidine_bepridil	high_high	high
67	382	0	33	5.4e-05	0.054	794	quinidine_bepridil	high_high	inter
47	397.5	0	33	5.1e-05	0.051	792	quinidine_bepridil	high_high	high
27	387	0	33	5.3e-05	0.053	796	quinidine_bepridil	high_high	inter
7	395.5	0	33	5.1e-05	0.051	796	quinidine_bepridil	high_high	high
87	458	0	66	4e-05	0.04	828	quinidine_bepridil	high_high	high
67	443.5	0	66	4.3e-05	0.043	824	quinidine_bepridil	high_high	high
47	445.5	0	66	4.2e-05	0.042	814	quinidine_bepridil	high_high	high
27	439.5	0	66	4.3e-05	0.043	822	quinidine_bepridil	high_high	high
7	449	0	66	4.2e-05	0.042	824	quinidine_bepridil	high_high	high
87	502.5	0	99	3.3e-05	0.033	856	quinidine_bepridil	high_high	high
67	491	0	99	3.5e-05	0.035	854	quinidine_bepridil	high_high	high
47	480	0	99	3.6e-05	0.036	834	quinidine_bepridil	high_high	high
27	479.5	0	99	3.7e-05	0.037	846	quinidine_bepridil	high_high	high
7	488.5	0	99	3.6e-05	0.036	848	quinidine_bepridil	high_high	high
87	537.5	0	132	2.8e-05	0.028	880	quinidine_bepridil	high_high	high
67	529.5	0	132	3e-05	0.03	882	quinidine_bepridil	high_high	high
47	507.5	0	132	3.2e-05	0.032	852	quinidine_bepridil	high_high	high
27	511	0	132	3.2e-05	0.032	868	quinidine_bepridil	high_high	high
7	520	0	132	3.2e-05	0.032	872	quinidine_bepridil	high_high	high
87	572	3237	0	2.3e-05	0.023	916	quinidine_bepridil	high_high	high
67	593	3237	0	2e-05	0.02	930	quinidine_bepridil	high_high	high
47	528	3237	0	2.9e-05	0.029	886	quinidine_bepridil	high_high	high
27	582	3237	0	2.1e-05	0.021	920	quinidine_bepridil	high_high	high
7	565	3237	0	2.5e-05	0.025	912	quinidine_bepridil	high_high	high
87	690	3237	33	1.1e-05	0.011	1020	quinidine_bepridil	high_high	high
67	695	3237	33	1e-05	0.01	1028	quinidine_bepridil	high_high	high
47	639.5	3237	33	1.6e-05	0.016	976	quinidine_bepridil	high_high	high
27	684.5	3237	33	1.1e-05	0.011	1016	quinidine_bepridil	high_high	high
7	678	3237	33	1.4e-05	0.014	1012	quinidine_bepridil	high_high	high
87	784.5	3237	66	5e-06	0.005	1112	quinidine_bepridil	high_high	high
67	798	3237	66	3e-06	0.003	1126	quinidine_bepridil	high_high	high
47	705.5	3237	66	1.1e-05	0.011	1036	quinidine_bepridil	high_high	high
27	763.5	3237	66	5e-06	0.005	1092	quinidine_bepridil	high_high	high
7	760	3237	66	8e-06	0.008	1090	quinidine_bepridil	high_high	high
87	897	3237	99	0	0	1218	quinidine_bepridil	high_high	high
67	943.5	3237	99	-3e-06	-0.003	1264	quinidine_bepridil	high_high	high
47	761	3237	99	7e-06	0.007	1088	quinidine_bepridil	high_high	high
27	842	3237	99	1e-06	0.001	1168	quinidine_bepridil	high_high	high
7	842	3237	99	4e-06	0.004	1170	quinidine_bepridil	high_high	high
87	1334	3237	132	-2.3e-05	-0.023	1614	quinidine_bepridil	high_high	high
67	1351	3237	132	-2.4e-05	-0.024	1638	quinidine_bepridil	high_high	high
47	815	3237	132	4e-06	0.004	1140	quinidine_bepridil	high_high	high
27	949.5	3237	132	-3e-06	-0.003	1270	quinidine_bepridil	high_high	high
7	965	3237	132	0	0	1286	quinidine_bepridil	high_high	high
87	701.5	6474	0	1.1e-05	0.011	1014	quinidine_bepridil	high_high	high
67	753.5	6474	0	8e-06	0.008	1056	quinidine_bepridil	high_high	high
47	624.5	6474	0	1.8e-05	0.018	944	quinidine_bepridil	high_high	high
27	724	6474	0	8e-06	0.008	1032	quinidine_bepridil	high_high	high
7	720	6474	0	1e-05	0.01	1026	quinidine_bepridil	high_high	high
87	925.5	6474	33	-1e-06	-0.001	1232	quinidine_bepridil	high_high	high
67	1460.5	6474	33	-2.7e-05	-0.027	1710	quinidine_bepridil	high_high	high
47	780	6474	33	5e-06	0.005	1088	quinidine_bepridil	high_high	high
27	939	6474	33	-2e-06	-0.002	1246	quinidine_bepridil	high_high	high
7	1444.5	6474	33	-2.7e-05	-0.027	1694	quinidine_bepridil	high_high	high
87	1419.5	6474	66	-2.8e-05	-0.028	1626	quinidine_bepridil	high_high	high
67	0	6474	66	-0.000114	-0.114	1982	quinidine_bepridil	high_high	high
47	955.5	6474	66	-2e-06	-0.002	1258	quinidine_bepridil	high_high	high
27	1467.5	6474	66	-3.1e-05	-0.031	1668	quinidine_bepridil	high_high	high
7	1415.5	6474	66	-2.4e-05	-0.024	1616	quinidine_bepridil	high_high	high
87	1414	6474	99	-2.3e-05	-0.023	1624	quinidine_bepridil	high_high	high
67	0	6474	99	-0.000119	-0.119	1982	quinidine_bepridil	high_high	high
47	1420	6474	99	-2.4e-05	-0.024	1684	quinidine_bepridil	high_high	high
27	1424.5	6474	99	-2.5e-05	-0.025	1634	quinidine_bepridil	high_high	high
7	0	6474	99	-0.000117	-0.117	1982	quinidine_bepridil	high_high	high
87	0	6474	132	-0.000115	-0.115	1982	quinidine_bepridil	high_high	high
67	1844.5	6474	132	-5.5e-05	-0.055	1408	quinidine_bepridil	high_high	high
47	1438	6474	132	-2.8e-05	-0.028	1628	quinidine_bepridil	high_high	high
27	1512.5	6474	132	-2.6e-05	-0.026	1706	quinidine_bepridil	high_high	high
7	0	6474	132	-0.000121	-0.121	1982	quinidine_bepridil	high_high	high
87	828.5	9711	0	3e-06	0.003	1112	quinidine_bepridil	high_high	high
67	1718.5	9711	0	-3.4e-05	-0.034	1920	quinidine_bepridil	high_high	high
47	706	9711	0	1e-05	0.01	984	quinidine_bepridil	high_high	high
27	889	9711	0	0	0	1170	quinidine_bepridil	high_high	high
7	954	9711	0	-2e-06	-0.002	1224	quinidine_bepridil	high_high	high
87	0	9711	33	-0.000113	-0.113	1982	quinidine_bepridil	high_high	high
67	0	9711	33	-0.00012	-0.12	1982	quinidine_bepridil	high_high	high
47	1032.5	9711	33	-4e-06	-0.004	1304	quinidine_bepridil	high_high	high
27	0	9711	33	-0.000115	-0.115	1982	quinidine_bepridil	high_high	high
7	1928.5	9711	33	-6e-05	-0.06	1372	quinidine_bepridil	high_high	high
87	0	9711	66	-0.000118	-0.118	1982	quinidine_bepridil	high_high	high
67	1964	9711	66	-4.7e-05	-0.047	1392	quinidine_bepridil	high_high	high
47	0	9711	66	-0.000117	-0.117	1982	quinidine_bepridil	high_high	high
27	0	9711	66	-0.000123	-0.123	1982	quinidine_bepridil	high_high	high
7	1933.5	9711	66	-4.7e-05	-0.047	1374	quinidine_bepridil	high_high	high
87	1883	9711	99	-5.6e-05	-0.056	1390	quinidine_bepridil	high_high	high
67	1989.5	9711	99	-5.4e-05	-0.054	1376	quinidine_bepridil	high_high	high
47	0	9711	99	-0.000123	-0.123	1982	quinidine_bepridil	high_high	high
27	1877	9711	99	-4.1e-05	-0.041	828	quinidine_bepridil	high_high	high
7	1989.5	9711	99	-5.3e-05	-0.053	1402	quinidine_bepridil	high_high	high
87	1897	9711	132	-4e-05	-0.04	1322	quinidine_bepridil	high_high	high
67	1446.5	9711	132	-4.7e-05	-0.047	860	quinidine_bepridil	high_high	high
27	1332.5	9711	132	-4.1e-05	-0.041	798	quinidine_bepridil	high_high	high
7	1439	9711	132	-4.7e-05	-0.047	864	quinidine_bepridil	high_high	high
87	1831.5	12948	0	-3.8e-05	-0.038	1982	quinidine_bepridil	high_high	high
67	0	12948	0	-0.000119	-0.119	1982	quinidine_bepridil	high_high	high
47	785.5	12948	0	3e-06	0.003	1024	quinidine_bepridil	high_high	high
27	0	12948	0	-0.000116	-0.116	1982	quinidine_bepridil	high_high	high
7	0	12948	0	-0.000123	-0.123	1982	quinidine_bepridil	high_high	high
87	0	12948	33	-0.000121	-0.121	1982	quinidine_bepridil	high_high	high
67	1951	12948	33	-4.9e-05	-0.049	1392	quinidine_bepridil	high_high	high
47	0	12948	33	-0.000119	-0.119	1982	quinidine_bepridil	high_high	high
27	1393.5	12948	33	-4.2e-05	-0.042	826	quinidine_bepridil	high_high	high
7	1502.5	12948	33	-5.2e-05	-0.052	862	quinidine_bepridil	high_high	high
87	1341.5	12948	66	-4e-05	-0.04	804	quinidine_bepridil	high_high	high
67	1417	12948	66	-4.6e-05	-0.046	858	quinidine_bepridil	high_high	high
47	1392.5	12948	66	-4.2e-05	-0.042	824	quinidine_bepridil	high_high	high
27	1414.5	12948	66	-4.5e-05	-0.045	1332	quinidine_bepridil	high_high	high
7	1388.5	12948	66	-4.6e-05	-0.046	1302	quinidine_bepridil	high_high	high
87	1938.5	12948	99	-4.4e-05	-0.044	1370	quinidine_bepridil	high_high	high
67	1371	12948	99	-4.5e-05	-0.045	848	quinidine_bepridil	high_high	high
47	1420	12948	99	-4.6e-05	-0.046	1340	quinidine_bepridil	high_high	high
27	1547	12948	99	-5e-05	-0.05	874	quinidine_bepridil	high_high	high
7	1343.5	12948	99	-4.5e-05	-0.045	1274	quinidine_bepridil	high_high	high
87	1989.5	12948	132	-4.9e-05	-0.049	1392	quinidine_bepridil	high_high	high
67	1338.5	12948	132	-4.5e-05	-0.045	844	quinidine_bepridil	high_high	high
47	1568	12948	132	-5.5e-05	-0.055	1340	quinidine_bepridil	high_high	high
27	1483.5	12948	132	-4.7e-05	-0.047	860	quinidine_bepridil	high_high	high
7	1302.5	12948	132	-4.5e-05	-0.045	838	quinidine_bepridil	high_high	high
88	307.5	0	0	7.2e-05	0.072	764	quinidine_bepridil	high_high	low
68	307.5	0	0	7.2e-05	0.072	764	quinidine_bepridil	high_high	low
48	307.5	0	0	7.2e-05	0.072	764	quinidine_bepridil	high_high	low
28	307.5	0	0	7.2e-05	0.072	764	quinidine_bepridil	high_high	low
8	307.5	0	0	7.2e-05	0.072	764	quinidine_bepridil	high_high	low
88	397.5	0	33	5.1e-05	0.051	798	quinidine_bepridil	high_high	high
68	393	0	33	5.2e-05	0.052	794	quinidine_bepridil	high_high	inter
48	389.5	0	33	5.3e-05	0.053	804	quinidine_bepridil	high_high	inter
28	392	0	33	5.2e-05	0.052	788	quinidine_bepridil	high_high	inter
8	406	0	33	4.9e-05	0.049	800	quinidine_bepridil	high_high	high
88	463	0	66	3.9e-05	0.039	830	quinidine_bepridil	high_high	high
68	451.5	0	66	4.1e-05	0.041	822	quinidine_bepridil	high_high	high
48	447	0	66	4.2e-05	0.042	834	quinidine_bepridil	high_high	high
28	457.5	0	66	4e-05	0.04	818	quinidine_bepridil	high_high	high
8	482.5	0	66	3.6e-05	0.036	840	quinidine_bepridil	high_high	high
88	512	0	99	3.1e-05	0.031	862	quinidine_bepridil	high_high	high
68	495.5	0	99	3.4e-05	0.034	850	quinidine_bepridil	high_high	high
48	490.5	0	99	3.5e-05	0.035	862	quinidine_bepridil	high_high	high
28	507.5	0	99	3.2e-05	0.032	850	quinidine_bepridil	high_high	high
8	540	0	99	2.8e-05	0.028	880	quinidine_bepridil	high_high	high
88	551.5	0	132	2.6e-05	0.026	890	quinidine_bepridil	high_high	high
68	530.5	0	132	2.9e-05	0.029	874	quinidine_bepridil	high_high	high
48	525.5	0	132	3e-05	0.03	886	quinidine_bepridil	high_high	high
28	548	0	132	2.8e-05	0.028	880	quinidine_bepridil	high_high	high
8	586	0	132	2.3e-05	0.023	916	quinidine_bepridil	high_high	high
88	555	3237	0	2.6e-05	0.026	904	quinidine_bepridil	high_high	high
68	551	3237	0	2.6e-05	0.026	900	quinidine_bepridil	high_high	high
48	587.5	3237	0	2.1e-05	0.021	924	quinidine_bepridil	high_high	high
28	604.5	3237	0	1.8e-05	0.018	942	quinidine_bepridil	high_high	high
8	600	3237	0	1.9e-05	0.019	936	quinidine_bepridil	high_high	high
88	666	3237	33	1.4e-05	0.014	1000	quinidine_bepridil	high_high	high
68	661.5	3237	33	1.3e-05	0.013	994	quinidine_bepridil	high_high	high
48	698	3237	33	1e-05	0.01	1034	quinidine_bepridil	high_high	high
28	725.5	3237	33	7e-06	0.007	1052	quinidine_bepridil	high_high	high
8	740.5	3237	33	7e-06	0.007	1068	quinidine_bepridil	high_high	high
88	759.5	3237	66	7e-06	0.007	1086	quinidine_bepridil	high_high	high
68	749.5	3237	66	7e-06	0.007	1076	quinidine_bepridil	high_high	high
48	792	3237	66	3e-06	0.003	1126	quinidine_bepridil	high_high	high
28	883	3237	66	-1e-06	-0.001	1202	quinidine_bepridil	high_high	high
8	970.5	3237	66	-3e-06	-0.003	1288	quinidine_bepridil	high_high	high
88	859	3237	99	2e-06	0.002	1180	quinidine_bepridil	high_high	high
68	840.5	3237	99	2e-06	0.002	1164	quinidine_bepridil	high_high	high
48	900	3237	99	-2e-06	-0.002	1230	quinidine_bepridil	high_high	high
28	1349	3237	99	-2.9e-05	-0.029	1578	quinidine_bepridil	high_high	high
8	1330.5	3237	99	-2.5e-05	-0.025	1544	quinidine_bepridil	high_high	high
88	1349.5	3237	132	-2.3e-05	-0.023	1624	quinidine_bepridil	high_high	high
68	993.5	3237	132	-3e-06	-0.003	1308	quinidine_bepridil	high_high	high
48	1376	3237	132	-2.5e-05	-0.025	1666	quinidine_bepridil	high_high	high
28	1303.5	3237	132	-2.2e-05	-0.022	1536	quinidine_bepridil	high_high	high
8	1339	3237	132	-2.2e-05	-0.022	1574	quinidine_bepridil	high_high	high
88	700	6474	0	1e-05	0.01	996	quinidine_bepridil	high_high	high
68	676	6474	0	1e-05	0.01	986	quinidine_bepridil	high_high	high
48	787	6474	0	0	0	1084	quinidine_bepridil	high_high	high
28	808.5	6474	0	0	0	1120	quinidine_bepridil	high_high	high
8	791.5	6474	0	3e-06	0.003	1098	quinidine_bepridil	high_high	high
88	945.5	6474	33	-3e-06	-0.003	1238	quinidine_bepridil	high_high	high
68	855.5	6474	33	-2e-06	-0.002	1160	quinidine_bepridil	high_high	high
48	1480	6474	33	-3.2e-05	-0.032	1748	quinidine_bepridil	high_high	high
28	1414.5	6474	33	-3.1e-05	-0.031	1604	quinidine_bepridil	high_high	high
8	1410	6474	33	-2.8e-05	-0.028	1606	quinidine_bepridil	high_high	high
88	1417	6474	66	-2.8e-05	-0.028	1602	quinidine_bepridil	high_high	high
68	1432	6474	66	-2.9e-05	-0.029	1696	quinidine_bepridil	high_high	high
48	0	6474	66	-0.000126	-0.126	1982	quinidine_bepridil	high_high	high
28	0	6474	66	-0.000125	-0.125	1982	quinidine_bepridil	high_high	high
8	0	6474	66	-0.000126	-0.126	1982	quinidine_bepridil	high_high	high
88	0	6474	99	-0.000119	-0.119	1982	quinidine_bepridil	high_high	high
68	1443.5	6474	99	-2.8e-05	-0.028	1644	quinidine_bepridil	high_high	high
48	1989.5	6474	99	-5e-05	-0.05	1390	quinidine_bepridil	high_high	high
28	1875.5	6474	99	-4.3e-05	-0.043	1326	quinidine_bepridil	high_high	high
8	1819	6474	99	-4.1e-05	-0.041	1268	quinidine_bepridil	high_high	high
88	0	6474	132	-0.000124	-0.124	1982	quinidine_bepridil	high_high	high
68	0	6474	132	-0.000122	-0.122	1982	quinidine_bepridil	high_high	high
48	1346.5	6474	132	-4.3e-05	-0.043	806	quinidine_bepridil	high_high	high
28	1989.5	6474	132	-5.3e-05	-0.053	1426	quinidine_bepridil	high_high	high
8	1943.5	6474	132	-4.7e-05	-0.047	1384	quinidine_bepridil	high_high	high
88	877	9711	0	-4e-06	-0.004	1118	quinidine_bepridil	high_high	high
68	791.5	9711	0	-1e-06	-0.001	1066	quinidine_bepridil	high_high	high
48	1596	9711	0	-3.6e-05	-0.036	1820	quinidine_bepridil	high_high	high
28	0	9711	0	-0.000119	-0.119	1982	quinidine_bepridil	high_high	high
8	1534.5	9711	0	-3e-05	-0.03	1776	quinidine_bepridil	high_high	high
88	0	9711	33	-0.000126	-0.126	1982	quinidine_bepridil	high_high	high
68	1564	9711	33	-3.3e-05	-0.033	1806	quinidine_bepridil	high_high	high
48	1989.5	9711	33	-5.1e-05	-0.051	1408	quinidine_bepridil	high_high	high
28	1989.5	9711	33	-5.3e-05	-0.053	1420	quinidine_bepridil	high_high	high
8	1982.5	9711	33	-5e-05	-0.05	1410	quinidine_bepridil	high_high	high
88	1961	9711	66	-4.7e-05	-0.047	1390	quinidine_bepridil	high_high	high
68	0	9711	66	-0.000129	-0.129	1982	quinidine_bepridil	high_high	high
48	1478	9711	66	-4.9e-05	-0.049	864	quinidine_bepridil	high_high	high
28	1441.5	9711	66	-4.8e-05	-0.048	1340	quinidine_bepridil	high_high	high
8	1425	9711	66	-4.7e-05	-0.047	1350	quinidine_bepridil	high_high	high
88	1478	9711	99	-5e-05	-0.05	858	quinidine_bepridil	high_high	high
68	1357.5	9711	99	-4.2e-05	-0.042	810	quinidine_bepridil	high_high	high
48	1403	9711	99	-4.6e-05	-0.046	854	quinidine_bepridil	high_high	high
28	1386	9711	99	-4.4e-05	-0.044	1354	quinidine_bepridil	high_high	high
8	1376	9711	99	-4.4e-05	-0.044	1344	quinidine_bepridil	high_high	high
88	1422	9711	132	-4.5e-05	-0.045	1324	quinidine_bepridil	high_high	high
68	1936.5	9711	132	-4.6e-05	-0.046	1368	quinidine_bepridil	high_high	high
48	1361.5	9711	132	-4.5e-05	-0.045	848	quinidine_bepridil	high_high	high
28	1357	9711	132	-4.4e-05	-0.044	1338	quinidine_bepridil	high_high	high
88	0	12948	0	-0.000125	-0.125	1982	quinidine_bepridil	high_high	high
68	933	12948	0	-1e-05	-0.01	1172	quinidine_bepridil	high_high	high
48	1989.5	12948	0	-5.5e-05	-0.055	1368	quinidine_bepridil	high_high	high
28	1374	12948	0	-4.4e-05	-0.044	812	quinidine_bepridil	high_high	high
8	1387	12948	0	-4.4e-05	-0.044	822	quinidine_bepridil	high_high	high
88	1911.5	12948	33	-6.5e-05	-0.065	868	quinidine_bepridil	high_high	high
68	0	12948	33	-0.000133	-0.133	1982	quinidine_bepridil	high_high	high
48	1418	12948	33	-4.8e-05	-0.048	858	quinidine_bepridil	high_high	high
28	1413.5	12948	33	-4.6e-05	-0.046	860	quinidine_bepridil	high_high	high
8	1401	12948	33	-4.6e-05	-0.046	1292	quinidine_bepridil	high_high	high
88	1383.5	12948	66	-4.6e-05	-0.046	854	quinidine_bepridil	high_high	high
68	1421	12948	66	-4.6e-05	-0.046	868	quinidine_bepridil	high_high	high
48	859	12948	66	-4.7e-05	-0.047	840	quinidine_bepridil	high_high	high
28	1322	12948	66	-4.5e-05	-0.045	1274	quinidine_bepridil	high_high	high
8	1295	12948	66	-4.5e-05	-0.045	836	quinidine_bepridil	high_high	high
88	1303	12948	99	-4.5e-05	-0.045	840	quinidine_bepridil	high_high	high
68	1490	12948	99	-4.8e-05	-0.048	862	quinidine_bepridil	high_high	high
48	839.5	12948	99	-4.8e-05	-0.048	834	quinidine_bepridil	high_high	high
28	818	12948	99	-4.6e-05	-0.046	828	quinidine_bepridil	high_high	high
8	813.5	12948	99	-4.6e-05	-0.046	824	quinidine_bepridil	high_high	high
88	827.5	12948	132	-4.6e-05	-0.046	832	quinidine_bepridil	high_high	high
68	1431	12948	132	-4.6e-05	-0.046	856	quinidine_bepridil	high_high	high
48	829	12948	132	-4.9e-05	-0.049	828	quinidine_bepridil	high_high	high
28	808.5	12948	132	-4.6e-05	-0.046	822	quinidine_bepridil	high_high	high
8	806.5	12948	132	-4.7e-05	-0.047	822	quinidine_bepridil	high_high	high
89	307.5	0	0	7.2e-05	0.072	764	quinidine_bepridil	high_high	low
69	307.5	0	0	7.2e-05	0.072	764	quinidine_bepridil	high_high	low
49	307.5	0	0	7.2e-05	0.072	764	quinidine_bepridil	high_high	low
29	307.5	0	0	7.2e-05	0.072	764	quinidine_bepridil	high_high	low
9	307.5	0	0	7.2e-05	0.072	764	quinidine_bepridil	high_high	low
89	370.5	0	33	5.7e-05	0.057	800	quinidine_bepridil	high_high	inter
69	391.5	0	33	5.2e-05	0.052	794	quinidine_bepridil	high_high	inter
49	397.5	0	33	5.1e-05	0.051	790	quinidine_bepridil	high_high	high
29	386.5	0	33	5.4e-05	0.054	808	quinidine_bepridil	high_high	inter
9	389.5	0	33	5.3e-05	0.053	792	quinidine_bepridil	high_high	inter
89	430	0	66	4.5e-05	0.045	828	quinidine_bepridil	high_high	high
69	431	0	66	4.4e-05	0.044	814	quinidine_bepridil	high_high	high
49	450.5	0	66	4.1e-05	0.041	814	quinidine_bepridil	high_high	high
29	442	0	66	4.4e-05	0.044	836	quinidine_bepridil	high_high	high
9	449	0	66	4.1e-05	0.041	820	quinidine_bepridil	high_high	high
89	477.5	0	99	3.7e-05	0.037	854	quinidine_bepridil	high_high	high
69	459.5	0	99	4e-05	0.04	832	quinidine_bepridil	high_high	high
49	489	0	99	3.5e-05	0.035	836	quinidine_bepridil	high_high	high
29	483	0	99	3.7e-05	0.037	862	quinidine_bepridil	high_high	high
9	494.5	0	99	3.4e-05	0.034	848	quinidine_bepridil	high_high	high
89	517	0	132	3.2e-05	0.032	880	quinidine_bepridil	high_high	high
69	481.5	0	132	3.6e-05	0.036	846	quinidine_bepridil	high_high	high
49	519	0	132	3.1e-05	0.031	856	quinidine_bepridil	high_high	high
29	516	0	132	3.3e-05	0.033	884	quinidine_bepridil	high_high	high
9	531	0	132	2.9e-05	0.029	874	quinidine_bepridil	high_high	high
89	560	3237	0	2.5e-05	0.025	906	quinidine_bepridil	high_high	high
69	527.5	3237	0	2.9e-05	0.029	876	quinidine_bepridil	high_high	high
49	574.5	3237	0	2.3e-05	0.023	926	quinidine_bepridil	high_high	high
29	567.5	3237	0	2.3e-05	0.023	904	quinidine_bepridil	high_high	high
9	555	3237	0	2.5e-05	0.025	904	quinidine_bepridil	high_high	high
89	638	3237	33	1.6e-05	0.016	984	quinidine_bepridil	high_high	high
69	630.5	3237	33	1.6e-05	0.016	964	quinidine_bepridil	high_high	high
49	695.5	3237	33	1.1e-05	0.011	1028	quinidine_bepridil	high_high	high
29	664.5	3237	33	1.3e-05	0.013	1004	quinidine_bepridil	high_high	high
9	665	3237	33	1.3e-05	0.013	1000	quinidine_bepridil	high_high	high
89	716	3237	66	1e-05	0.01	1056	quinidine_bepridil	high_high	high
69	682.5	3237	66	1.1e-05	0.011	1012	quinidine_bepridil	high_high	high
49	785.5	3237	66	5e-06	0.005	1114	quinidine_bepridil	high_high	high
29	738.5	3237	66	7e-06	0.007	1074	quinidine_bepridil	high_high	high
9	759.5	3237	66	6e-06	0.006	1088	quinidine_bepridil	high_high	high
89	789.5	3237	99	5e-06	0.005	1124	quinidine_bepridil	high_high	high
69	721.5	3237	99	8e-06	0.008	1050	quinidine_bepridil	high_high	high
49	892.5	3237	99	0	0	1216	quinidine_bepridil	high_high	high
29	804	3237	99	4e-06	0.004	1136	quinidine_bepridil	high_high	high
9	868.5	3237	99	0	0	1192	quinidine_bepridil	high_high	high
89	870	3237	132	1e-06	0.001	1200	quinidine_bepridil	high_high	high
69	754.5	3237	132	6e-06	0.006	1082	quinidine_bepridil	high_high	high
49	1335	3237	132	-2.3e-05	-0.023	1612	quinidine_bepridil	high_high	high
29	871.5	3237	132	1e-06	0.001	1202	quinidine_bepridil	high_high	high
9	1350	3237	132	-2.4e-05	-0.024	1628	quinidine_bepridil	high_high	high
89	743	6474	0	4e-06	0.004	1044	quinidine_bepridil	high_high	high
69	639.5	6474	0	1.3e-05	0.013	948	quinidine_bepridil	high_high	high
49	731	6474	0	5e-06	0.005	1046	quinidine_bepridil	high_high	high
29	714.5	6474	0	5e-06	0.005	998	quinidine_bepridil	high_high	high
9	699	6474	0	8e-06	0.008	1006	quinidine_bepridil	high_high	high
89	908	6474	33	-6e-06	-0.006	1218	quinidine_bepridil	high_high	high
69	789	6474	33	1e-06	0.001	1094	quinidine_bepridil	high_high	high
49	1446	6474	33	-3.1e-05	-0.031	1706	quinidine_bepridil	high_high	high
29	886	6474	33	-5e-06	-0.005	1182	quinidine_bepridil	high_high	high
9	931	6474	33	-5e-06	-0.005	1236	quinidine_bepridil	high_high	high
89	1497.5	6474	66	-3.6e-05	-0.036	1750	quinidine_bepridil	high_high	high
69	906.5	6474	66	-4e-06	-0.004	1210	quinidine_bepridil	high_high	high
49	1436.5	6474	66	-2.9e-05	-0.029	1640	quinidine_bepridil	high_high	high
29	1447.5	6474	66	-3e-05	-0.03	1710	quinidine_bepridil	high_high	high
9	1443.5	6474	66	-3.1e-05	-0.031	1636	quinidine_bepridil	high_high	high
89	0	6474	99	-0.000125	-0.125	1982	quinidine_bepridil	high_high	high
69	1460	6474	99	-3.1e-05	-0.031	1714	quinidine_bepridil	high_high	high
49	0	6474	99	-0.000124	-0.124	1982	quinidine_bepridil	high_high	high
29	1447	6474	99	-3e-05	-0.03	1638	quinidine_bepridil	high_high	high
9	0	6474	99	-0.000127	-0.127	1982	quinidine_bepridil	high_high	high
89	1900.5	6474	132	-5.3e-05	-0.053	1388	quinidine_bepridil	high_high	high
69	1452	6474	132	-2.9e-05	-0.029	1720	quinidine_bepridil	high_high	high
49	0	6474	132	-0.000128	-0.128	1982	quinidine_bepridil	high_high	high
29	1512	6474	132	-3e-05	-0.03	1700	quinidine_bepridil	high_high	high
9	1914	6474	132	-4.5e-05	-0.045	1336	quinidine_bepridil	high_high	high
89	1676	9711	0	-5.2e-05	-0.052	1912	quinidine_bepridil	high_high	high
69	739	9711	0	3e-06	0.003	1012	quinidine_bepridil	high_high	high
49	914	9711	0	-9e-06	-0.009	1188	quinidine_bepridil	high_high	high
29	881	9711	0	-9e-06	-0.009	1112	quinidine_bepridil	high_high	high
9	850.5	9711	0	-4e-06	-0.004	1122	quinidine_bepridil	high_high	high
89	0	9711	33	-0.000133	-0.133	1982	quinidine_bepridil	high_high	high
69	1602.5	9711	33	-3.9e-05	-0.039	1818	quinidine_bepridil	high_high	high
49	0	9711	33	-0.000131	-0.131	1982	quinidine_bepridil	high_high	high
29	0	9711	33	-0.000125	-0.125	1982	quinidine_bepridil	high_high	high
9	0	9711	33	-0.000127	-0.127	1982	quinidine_bepridil	high_high	high
89	1549	9711	66	-5.3e-05	-0.053	1360	quinidine_bepridil	high_high	high
69	0	9711	66	-0.000122	-0.122	1982	quinidine_bepridil	high_high	high
49	1989.5	9711	66	-5.1e-05	-0.051	1408	quinidine_bepridil	high_high	high
29	0	9711	66	-0.000135	-0.135	1982	quinidine_bepridil	high_high	high
9	1932.5	9711	66	-4.8e-05	-0.048	1370	quinidine_bepridil	high_high	high
89	1461.5	9711	99	-4.8e-05	-0.048	862	quinidine_bepridil	high_high	high
69	0	9711	99	-0.000127	-0.127	1982	quinidine_bepridil	high_high	high
49	1980.5	9711	99	-5e-05	-0.05	1406	quinidine_bepridil	high_high	high
29	1363	9711	99	-4.1e-05	-0.041	810	quinidine_bepridil	high_high	high
9	1459	9711	99	-4.9e-05	-0.049	860	quinidine_bepridil	high_high	high
89	1390.5	9711	132	-4.6e-05	-0.046	852	quinidine_bepridil	high_high	high
69	0	9711	132	-0.000132	-0.132	1982	quinidine_bepridil	high_high	high
49	1485.5	9711	132	-4.9e-05	-0.049	858	quinidine_bepridil	high_high	high
29	1971.5	9711	132	-4.6e-05	-0.046	1384	quinidine_bepridil	high_high	high
9	1400.5	9711	132	-4.6e-05	-0.046	860	quinidine_bepridil	high_high	high
89	1989.5	12948	0	-4.9e-05	-0.049	872	quinidine_bepridil	high_high	high
69	841.5	12948	0	-5e-06	-0.005	1082	quinidine_bepridil	high_high	high
49	0	12948	0	-0.000124	-0.124	1982	quinidine_bepridil	high_high	high
29	1634.5	12948	0	-4.2e-05	-0.042	1784	quinidine_bepridil	high_high	high
9	1627.5	12948	0	-4e-05	-0.04	1816	quinidine_bepridil	high_high	high
89	1603	12948	33	-5.2e-05	-0.052	920	quinidine_bepridil	high_high	high
69	0	12948	33	-0.000127	-0.127	1982	quinidine_bepridil	high_high	high
49	1568	12948	33	-5.2e-05	-0.052	922	quinidine_bepridil	high_high	high
29	1395	12948	33	-4.2e-05	-0.042	820	quinidine_bepridil	high_high	high
9	1564.5	12948	33	-5.5e-05	-0.055	1358	quinidine_bepridil	high_high	high
89	894.5	12948	66	-4.7e-05	-0.047	852	quinidine_bepridil	high_high	high
69	1397.5	12948	66	-4.4e-05	-0.044	824	quinidine_bepridil	high_high	high
49	1460	12948	66	-4.7e-05	-0.047	860	quinidine_bepridil	high_high	high
29	1478	12948	66	-4.8e-05	-0.048	890	quinidine_bepridil	high_high	high
9	1406	12948	66	-4.7e-05	-0.047	856	quinidine_bepridil	high_high	high
89	857.5	12948	99	-4.8e-05	-0.048	840	quinidine_bepridil	high_high	high
69	1444.5	12948	99	-4.7e-05	-0.047	876	quinidine_bepridil	high_high	high
49	1396.5	12948	99	-4.6e-05	-0.046	852	quinidine_bepridil	high_high	high
29	1484	12948	99	-4.7e-05	-0.047	866	quinidine_bepridil	high_high	high
9	851.5	12948	99	-4.6e-05	-0.046	842	quinidine_bepridil	high_high	high
89	839	12948	132	-4.9e-05	-0.049	834	quinidine_bepridil	high_high	high
69	1492.5	12948	132	-4.9e-05	-0.049	898	quinidine_bepridil	high_high	high
49	1338	12948	132	-4.5e-05	-0.045	846	quinidine_bepridil	high_high	high
29	1438	12948	132	-4.6e-05	-0.046	856	quinidine_bepridil	high_high	high
9	832	12948	132	-4.7e-05	-0.047	832	quinidine_bepridil	high_high	high
90	307.5	0	0	7.2e-05	0.072	764	quinidine_bepridil	high_high	low
70	307.5	0	0	7.2e-05	0.072	764	quinidine_bepridil	high_high	low
50	307.5	0	0	7.2e-05	0.072	764	quinidine_bepridil	high_high	low
30	307.5	0	0	7.2e-05	0.072	764	quinidine_bepridil	high_high	low
10	307.5	0	0	7.2e-05	0.072	764	quinidine_bepridil	high_high	low
90	391	0	33	5.2e-05	0.052	794	quinidine_bepridil	high_high	inter
70	397.5	0	33	5.1e-05	0.051	800	quinidine_bepridil	high_high	high
50	408	0	33	4.9e-05	0.049	798	quinidine_bepridil	high_high	high
30	403.5	0	33	5e-05	0.05	798	quinidine_bepridil	high_high	high
10	393.5	0	33	5.2e-05	0.052	792	quinidine_bepridil	high_high	inter
90	437	0	66	4.3e-05	0.043	814	quinidine_bepridil	high_high	high
70	454.5	0	66	4e-05	0.04	830	quinidine_bepridil	high_high	high
50	458	0	66	4e-05	0.04	824	quinidine_bepridil	high_high	high
30	455.5	0	66	4e-05	0.04	826	quinidine_bepridil	high_high	high
10	452	0	66	4.1e-05	0.041	820	quinidine_bepridil	high_high	high
90	470.5	0	99	3.7e-05	0.037	832	quinidine_bepridil	high_high	high
70	496.5	0	99	3.4e-05	0.034	856	quinidine_bepridil	high_high	high
50	493.5	0	99	3.4e-05	0.034	846	quinidine_bepridil	high_high	high
30	493	0	99	3.4e-05	0.034	848	quinidine_bepridil	high_high	high
10	496	0	99	3.4e-05	0.034	848	quinidine_bepridil	high_high	high
90	497	0	132	3.3e-05	0.033	850	quinidine_bepridil	high_high	high
70	530	0	132	2.9e-05	0.029	880	quinidine_bepridil	high_high	high
50	521.5	0	132	3.1e-05	0.031	866	quinidine_bepridil	high_high	high
30	522.5	0	132	3e-05	0.03	870	quinidine_bepridil	high_high	high
10	531	0	132	2.9e-05	0.029	872	quinidine_bepridil	high_high	high
90	569.5	3237	0	2.4e-05	0.024	912	quinidine_bepridil	high_high	high
70	584	3237	0	2.1e-05	0.021	928	quinidine_bepridil	high_high	high
50	562.5	3237	0	2.5e-05	0.025	908	quinidine_bepridil	high_high	high
30	594	3237	0	2e-05	0.02	928	quinidine_bepridil	high_high	high
10	523.5	3237	0	3e-05	0.03	876	quinidine_bepridil	high_high	high
90	678.5	3237	33	1.2e-05	0.012	1008	quinidine_bepridil	high_high	high
70	703.5	3237	33	9e-06	0.009	1038	quinidine_bepridil	high_high	high
50	688.5	3237	33	1.2e-05	0.012	1018	quinidine_bepridil	high_high	high
30	727	3237	33	8e-06	0.008	1050	quinidine_bepridil	high_high	high
10	627	3237	33	1.7e-05	0.017	960	quinidine_bepridil	high_high	high
90	747	3237	66	7e-06	0.007	1072	quinidine_bepridil	high_high	high
70	796.5	3237	66	3e-06	0.003	1126	quinidine_bepridil	high_high	high
50	765.5	3237	66	7e-06	0.007	1092	quinidine_bepridil	high_high	high
30	826	3237	66	2e-06	0.002	1146	quinidine_bepridil	high_high	high
10	704.5	3237	66	1e-05	0.01	1030	quinidine_bepridil	high_high	high
90	807	3237	99	3e-06	0.003	1128	quinidine_bepridil	high_high	high
70	903	3237	99	-2e-06	-0.002	1228	quinidine_bepridil	high_high	high
50	840.5	3237	99	4e-06	0.004	1164	quinidine_bepridil	high_high	high
30	971	3237	99	-3e-06	-0.003	1284	quinidine_bepridil	high_high	high
10	773.5	3237	99	6e-06	0.006	1094	quinidine_bepridil	high_high	high
90	869	3237	132	1e-06	0.001	1188	quinidine_bepridil	high_high	high
70	1363	3237	132	-2.5e-05	-0.025	1648	quinidine_bepridil	high_high	high
50	944	3237	132	0	0	1262	quinidine_bepridil	high_high	high
30	1322.5	3237	132	-2.3e-05	-0.023	1602	quinidine_bepridil	high_high	high
10	848	3237	132	2e-06	0.002	1166	quinidine_bepridil	high_high	high
90	732	6474	0	7e-06	0.007	1046	quinidine_bepridil	high_high	high
70	746.5	6474	0	4e-06	0.004	1050	quinidine_bepridil	high_high	high
50	704	6474	0	1.1e-05	0.011	1016	quinidine_bepridil	high_high	high
30	780.5	6474	0	4e-06	0.004	1084	quinidine_bepridil	high_high	high
10	655.5	6474	0	1.2e-05	0.012	946	quinidine_bepridil	high_high	high
90	1657.5	6474	33	-3.9e-05	-0.039	1896	quinidine_bepridil	high_high	high
70	1435	6474	33	-2.9e-05	-0.029	1696	quinidine_bepridil	high_high	high
50	1419	6474	33	-2.6e-05	-0.026	1672	quinidine_bepridil	high_high	high
30	1521	6474	33	-4e-05	-0.04	1714	quinidine_bepridil	high_high	high
10	825.5	6474	33	0	0	1114	quinidine_bepridil	high_high	high
90	0	6474	66	-0.000117	-0.117	1982	quinidine_bepridil	high_high	high
70	1460.5	6474	66	-2.9e-05	-0.029	1660	quinidine_bepridil	high_high	high
50	1388.5	6474	66	-2.5e-05	-0.025	1586	quinidine_bepridil	high_high	high
30	0	6474	66	-0.000119	-0.119	1982	quinidine_bepridil	high_high	high
10	1432	6474	66	-2.8e-05	-0.028	1678	quinidine_bepridil	high_high	high
90	1513	6474	99	-2.9e-05	-0.029	1702	quinidine_bepridil	high_high	high
70	0	6474	99	-0.000125	-0.125	1982	quinidine_bepridil	high_high	high
50	1445.5	6474	99	-2.4e-05	-0.024	1652	quinidine_bepridil	high_high	high
30	0	6474	99	-0.000123	-0.123	1982	quinidine_bepridil	high_high	high
10	1438	6474	99	-2.8e-05	-0.028	1624	quinidine_bepridil	high_high	high
90	0	6474	132	-0.000123	-0.123	1982	quinidine_bepridil	high_high	high
70	0	6474	132	-0.000129	-0.129	1982	quinidine_bepridil	high_high	high
50	0	6474	132	-0.000116	-0.116	1982	quinidine_bepridil	high_high	high
30	0	6474	132	-0.000127	-0.127	1982	quinidine_bepridil	high_high	high
10	0	6474	132	-0.000122	-0.122	1982	quinidine_bepridil	high_high	high
90	964.5	9711	0	-5e-06	-0.005	1252	quinidine_bepridil	high_high	high
70	1020.5	9711	0	-9e-06	-0.009	1284	quinidine_bepridil	high_high	high
50	874	9711	0	0	0	1160	quinidine_bepridil	high_high	high
30	1488.5	9711	0	-2.8e-05	-0.028	1728	quinidine_bepridil	high_high	high
10	788.5	9711	0	-1e-06	-0.001	1022	quinidine_bepridil	high_high	high
90	0	9711	33	-0.000128	-0.128	1982	quinidine_bepridil	high_high	high
70	1887	9711	33	-5.2e-05	-0.052	1402	quinidine_bepridil	high_high	high
50	0	9711	33	-0.000121	-0.121	1982	quinidine_bepridil	high_high	high
30	1827	9711	33	-4.2e-05	-0.042	812	quinidine_bepridil	high_high	high
10	0	9711	33	-0.000123	-0.123	1982	quinidine_bepridil	high_high	high
90	1983	9711	66	-4.9e-05	-0.049	1398	quinidine_bepridil	high_high	high
70	1910	9711	66	-4.7e-05	-0.047	1356	quinidine_bepridil	high_high	high
50	1863	9711	66	-4.2e-05	-0.042	1276	quinidine_bepridil	high_high	high
30	1983.5	9711	66	-5e-05	-0.05	1418	quinidine_bepridil	high_high	high
10	1377.5	9711	66	-4.3e-05	-0.043	818	quinidine_bepridil	high_high	high
90	1945.5	9711	99	-4.9e-05	-0.049	1388	quinidine_bepridil	high_high	high
70	1479.5	9711	99	-5e-05	-0.05	858	quinidine_bepridil	high_high	high
50	1977	9711	99	-4.8e-05	-0.048	1404	quinidine_bepridil	high_high	high
30	1447.5	9711	99	-4.8e-05	-0.048	1338	quinidine_bepridil	high_high	high
10	1984.5	9711	99	-5e-05	-0.05	1412	quinidine_bepridil	high_high	high
90	1480	9711	132	-4.8e-05	-0.048	860	quinidine_bepridil	high_high	high
70	1433	9711	132	-4.6e-05	-0.046	862	quinidine_bepridil	high_high	high
50	1879	9711	132	-5.4e-05	-0.054	1396	quinidine_bepridil	high_high	high
30	1886	9711	132	-4.5e-05	-0.045	1356	quinidine_bepridil	high_high	high
10	1454.5	9711	132	-4.9e-05	-0.049	860	quinidine_bepridil	high_high	high
90	0	12948	0	-0.000122	-0.122	1982	quinidine_bepridil	high_high	high
70	0	12948	0	-0.000128	-0.128	1982	quinidine_bepridil	high_high	high
50	0	12948	0	-0.000116	-0.116	1982	quinidine_bepridil	high_high	high
30	1920.5	12948	0	-4.5e-05	-0.045	842	quinidine_bepridil	high_high	high
10	974	12948	0	-1.3e-05	-0.013	1158	quinidine_bepridil	high_high	high
90	1576.5	12948	33	-5.2e-05	-0.052	894	quinidine_bepridil	high_high	high
70	1505.5	12948	33	-5.1e-05	-0.051	866	quinidine_bepridil	high_high	high
50	1989.5	12948	33	-5.5e-05	-0.055	1372	quinidine_bepridil	high_high	high
30	1416.5	12948	33	-4.6e-05	-0.046	1340	quinidine_bepridil	high_high	high
10	1940.5	12948	33	-4.8e-05	-0.048	1368	quinidine_bepridil	high_high	high
90	1415.5	12948	66	-4.6e-05	-0.046	856	quinidine_bepridil	high_high	high
70	1386	12948	66	-4.6e-05	-0.046	854	quinidine_bepridil	high_high	high
50	1451.5	12948	66	-4.8e-05	-0.048	860	quinidine_bepridil	high_high	high
30	1359.5	12948	66	-4.5e-05	-0.045	1324	quinidine_bepridil	high_high	high
10	1437	12948	66	-4.8e-05	-0.048	860	quinidine_bepridil	high_high	high
90	1342.5	12948	99	-4.6e-05	-0.046	848	quinidine_bepridil	high_high	high
70	1329.5	12948	99	-4.5e-05	-0.045	844	quinidine_bepridil	high_high	high
50	1409.5	12948	99	-4.5e-05	-0.045	858	quinidine_bepridil	high_high	high
30	1327.5	12948	99	-4.4e-05	-0.044	1300	quinidine_bepridil	high_high	high
10	1352.5	12948	99	-4.6e-05	-0.046	848	quinidine_bepridil	high_high	high
90	862	12948	132	-4.6e-05	-0.046	844	quinidine_bepridil	high_high	high
70	841	12948	132	-4.6e-05	-0.046	836	quinidine_bepridil	high_high	high
50	1388	12948	132	-4.5e-05	-0.045	854	quinidine_bepridil	high_high	high
30	1302.5	12948	132	-4.5e-05	-0.045	1274	quinidine_bepridil	high_high	high
10	842.5	12948	132	-4.6e-05	-0.046	838	quinidine_bepridil	high_high	high
91	307.5	0	0	7.2e-05	0.072	764	quinidine_bepridil	high_high	low
71	307.5	0	0	7.2e-05	0.072	764	quinidine_bepridil	high_high	low
51	307.5	0	0	7.2e-05	0.072	764	quinidine_bepridil	high_high	low
31	307.5	0	0	7.2e-05	0.072	764	quinidine_bepridil	high_high	low
11	307.5	0	0	7.2e-05	0.072	764	quinidine_bepridil	high_high	low
91	383.5	0	33	5.4e-05	0.054	792	quinidine_bepridil	high_high	inter
71	389.5	0	33	5.3e-05	0.053	802	quinidine_bepridil	high_high	inter
51	393	0	33	5.2e-05	0.052	806	quinidine_bepridil	high_high	inter
31	395.5	0	33	5.1e-05	0.051	798	quinidine_bepridil	high_high	high
11	393.5	0	33	5.2e-05	0.052	808	quinidine_bepridil	high_high	inter
91	438.5	0	66	4.3e-05	0.043	818	quinidine_bepridil	high_high	high
71	438	0	66	4.4e-05	0.044	828	quinidine_bepridil	high_high	high
51	445.5	0	66	4.2e-05	0.042	834	quinidine_bepridil	high_high	high
31	436.5	0	66	4.4e-05	0.044	818	quinidine_bepridil	high_high	high
11	448	0	66	4.2e-05	0.042	838	quinidine_bepridil	high_high	high
91	481	0	99	3.6e-05	0.036	844	quinidine_bepridil	high_high	high
71	474	0	99	3.8e-05	0.038	850	quinidine_bepridil	high_high	high
51	483.5	0	99	3.6e-05	0.036	858	quinidine_bepridil	high_high	high
31	465.5	0	99	3.9e-05	0.039	834	quinidine_bepridil	high_high	high
11	488	0	99	3.6e-05	0.036	862	quinidine_bepridil	high_high	high
91	515.5	0	132	3.2e-05	0.032	868	quinidine_bepridil	high_high	high
71	502	0	132	3.4e-05	0.034	870	quinidine_bepridil	high_high	high
51	513.5	0	132	3.2e-05	0.032	880	quinidine_bepridil	high_high	high
31	488.5	0	132	3.5e-05	0.035	848	quinidine_bepridil	high_high	high
11	520	0	132	3.1e-05	0.031	886	quinidine_bepridil	high_high	high
91	534	3237	0	2.7e-05	0.027	884	quinidine_bepridil	high_high	high
71	536.5	3237	0	2.8e-05	0.028	890	quinidine_bepridil	high_high	high
51	580	3237	0	2.2e-05	0.022	920	quinidine_bepridil	high_high	high
31	578.5	3237	0	2.3e-05	0.023	926	quinidine_bepridil	high_high	high
11	550	3237	0	2.7e-05	0.027	894	quinidine_bepridil	high_high	high
91	629.5	3237	33	1.6e-05	0.016	964	quinidine_bepridil	high_high	high
71	637.5	3237	33	1.7e-05	0.017	980	quinidine_bepridil	high_high	high
51	689.5	3237	33	1.1e-05	0.011	1028	quinidine_bepridil	high_high	high
31	696.5	3237	33	1.1e-05	0.011	1034	quinidine_bepridil	high_high	high
11	651.5	3237	33	1.6e-05	0.016	992	quinidine_bepridil	high_high	high
91	706	3237	66	9e-06	0.009	1034	quinidine_bepridil	high_high	high
71	701.5	3237	66	1.1e-05	0.011	1040	quinidine_bepridil	high_high	high
51	766	3237	66	5e-06	0.005	1102	quinidine_bepridil	high_high	high
31	762	3237	66	6e-06	0.006	1096	quinidine_bepridil	high_high	high
11	719.5	3237	66	1e-05	0.01	1056	quinidine_bepridil	high_high	high
91	774	3237	99	5e-06	0.005	1100	quinidine_bepridil	high_high	high
71	753	3237	99	8e-06	0.008	1090	quinidine_bepridil	high_high	high
51	835.5	3237	99	2e-06	0.002	1170	quinidine_bepridil	high_high	high
31	819	3237	99	3e-06	0.003	1150	quinidine_bepridil	high_high	high
11	775.5	3237	99	7e-06	0.007	1110	quinidine_bepridil	high_high	high
91	845	3237	132	1e-06	0.001	1170	quinidine_bepridil	high_high	high
71	798.5	3237	132	5e-06	0.005	1132	quinidine_bepridil	high_high	high
51	915	3237	132	-2e-06	-0.002	1246	quinidine_bepridil	high_high	high
31	880	3237	132	1e-06	0.001	1206	quinidine_bepridil	high_high	high
11	826.5	3237	132	4e-06	0.004	1158	quinidine_bepridil	high_high	high
91	643.5	6474	0	1.4e-05	0.014	956	quinidine_bepridil	high_high	high
71	636.5	6474	0	1.9e-05	0.019	956	quinidine_bepridil	high_high	high
51	695	6474	0	1.4e-05	0.014	1006	quinidine_bepridil	high_high	high
31	738	6474	0	7e-06	0.007	1030	quinidine_bepridil	high_high	high
11	689.5	6474	0	1.2e-05	0.012	1004	quinidine_bepridil	high_high	high
91	777	6474	33	3e-06	0.003	1084	quinidine_bepridil	high_high	high
71	769	6474	33	8e-06	0.008	1088	quinidine_bepridil	high_high	high
51	869.5	6474	33	4e-06	0.004	1184	quinidine_bepridil	high_high	high
31	1441	6474	33	-2.8e-05	-0.028	1682	quinidine_bepridil	high_high	high
11	864	6474	33	1e-06	0.001	1184	quinidine_bepridil	high_high	high
91	965	6474	66	-5e-06	-0.005	1266	quinidine_bepridil	high_high	high
71	890.5	6474	66	3e-06	0.003	1206	quinidine_bepridil	high_high	high
51	1421	6474	66	-2e-05	-0.02	1696	quinidine_bepridil	high_high	high
31	0	6474	66	-0.000116	-0.116	1982	quinidine_bepridil	high_high	high
11	1437.5	6474	66	-2.4e-05	-0.024	1718	quinidine_bepridil	high_high	high
91	1452.5	6474	99	-2.8e-05	-0.028	1720	quinidine_bepridil	high_high	high
71	1464.5	6474	99	-2.3e-05	-0.023	1732	quinidine_bepridil	high_high	high
51	1467	6474	99	-2.6e-05	-0.026	1662	quinidine_bepridil	high_high	high
31	1468	6474	99	-2.7e-05	-0.027	1656	quinidine_bepridil	high_high	high
11	0	6474	99	-0.000113	-0.113	1982	quinidine_bepridil	high_high	high
91	1446	6474	132	-2.7e-05	-0.027	1644	quinidine_bepridil	high_high	high
71	1459	6474	132	-2.2e-05	-0.022	1740	quinidine_bepridil	high_high	high
51	0	6474	132	-0.000109	-0.109	1982	quinidine_bepridil	high_high	high
31	0	6474	132	-0.000119	-0.119	1982	quinidine_bepridil	high_high	high
11	0	6474	132	-0.000114	-0.114	1982	quinidine_bepridil	high_high	high
91	736.5	9711	0	6e-06	0.006	1014	quinidine_bepridil	high_high	high
71	719.5	9711	0	1.3e-05	0.013	1008	quinidine_bepridil	high_high	high
51	803.5	9711	0	9e-06	0.009	1082	quinidine_bepridil	high_high	high
31	953	9711	0	-8e-06	-0.008	1160	quinidine_bepridil	high_high	high
11	852	9711	0	1e-06	0.001	1148	quinidine_bepridil	high_high	high
91	993.5	9711	33	-6e-06	-0.006	1268	quinidine_bepridil	high_high	high
71	953	9711	33	2e-06	0.002	1244	quinidine_bepridil	high_high	high
51	1536.5	9711	33	-1.9e-05	-0.019	1788	quinidine_bepridil	high_high	high
31	0	9711	33	-0.000128	-0.128	1982	quinidine_bepridil	high_high	high
11	0	9711	33	-0.000116	-0.116	1982	quinidine_bepridil	high_high	high
91	0	9711	66	-0.000118	-0.118	1982	quinidine_bepridil	high_high	high
71	0	9711	66	-0.000108	-0.108	1982	quinidine_bepridil	high_high	high
51	0	9711	66	-0.000109	-0.109	1982	quinidine_bepridil	high_high	high
31	1360	9711	66	-4e-05	-0.04	812	quinidine_bepridil	high_high	high
11	1926	9711	66	-5.1e-05	-0.051	1382	quinidine_bepridil	high_high	high
91	0	9711	99	-0.000127	-0.127	1982	quinidine_bepridil	high_high	high
71	0	9711	99	-0.000111	-0.111	1982	quinidine_bepridil	high_high	high
51	0	9711	99	-0.000113	-0.113	1982	quinidine_bepridil	high_high	high
31	1958.5	9711	99	-4.6e-05	-0.046	1386	quinidine_bepridil	high_high	high
11	1348.5	9711	99	-4.2e-05	-0.042	804	quinidine_bepridil	high_high	high
91	1374.5	9711	132	-4.1e-05	-0.041	816	quinidine_bepridil	high_high	high
71	0	9711	132	-0.000114	-0.114	1982	quinidine_bepridil	high_high	high
51	1949	9711	132	-5.2e-05	-0.052	1356	quinidine_bepridil	high_high	high
31	1989.5	9711	132	-5.1e-05	-0.051	1396	quinidine_bepridil	high_high	high
11	1942	9711	132	-4.6e-05	-0.046	1366	quinidine_bepridil	high_high	high
91	830	12948	0	0	0	1074	quinidine_bepridil	high_high	high
71	806	12948	0	8e-06	0.008	1068	quinidine_bepridil	high_high	high
51	1015	12948	0	4e-06	0.004	1258	quinidine_bepridil	high_high	high
31	0	12948	0	-0.000131	-0.131	1982	quinidine_bepridil	high_high	high
11	0	12948	0	-0.000115	-0.115	1982	quinidine_bepridil	high_high	high
91	0	12948	33	-0.000118	-0.118	1982	quinidine_bepridil	high_high	high
71	0	12948	33	-0.000108	-0.108	1982	quinidine_bepridil	high_high	high
51	0	12948	33	-0.000112	-0.112	1982	quinidine_bepridil	high_high	high
31	1977	12948	33	-4.8e-05	-0.048	1400	quinidine_bepridil	high_high	high
11	1989.5	12948	33	-5e-05	-0.05	1394	quinidine_bepridil	high_high	high
91	1399.5	12948	66	-4.2e-05	-0.042	824	quinidine_bepridil	high_high	high
71	0	12948	66	-0.000116	-0.116	1982	quinidine_bepridil	high_high	high
51	1384.5	12948	66	-3.9e-05	-0.039	822	quinidine_bepridil	high_high	high
31	1453.5	12948	66	-4.7e-05	-0.047	858	quinidine_bepridil	high_high	high
11	1545	12948	66	-5e-05	-0.05	882	quinidine_bepridil	high_high	high
91	1568.5	12948	99	-5.1e-05	-0.051	920	quinidine_bepridil	high_high	high
71	1401.5	12948	99	-4e-05	-0.04	830	quinidine_bepridil	high_high	high
51	1989.5	12948	99	-4.7e-05	-0.047	1384	quinidine_bepridil	high_high	high
31	1415.5	12948	99	-4.5e-05	-0.045	856	quinidine_bepridil	high_high	high
11	1448.5	12948	99	-4.6e-05	-0.046	858	quinidine_bepridil	high_high	high
91	1543.5	12948	132	-4.8e-05	-0.048	882	quinidine_bepridil	high_high	high
71	1989.5	12948	132	-5.1e-05	-0.051	1318	quinidine_bepridil	high_high	high
51	1936.5	12948	132	-4.3e-05	-0.043	1356	quinidine_bepridil	high_high	high
31	1395	12948	132	-4.5e-05	-0.045	852	quinidine_bepridil	high_high	high
11	1410	12948	132	-4.5e-05	-0.045	854	quinidine_bepridil	high_high	high
92	307.5	0	0	7.2e-05	0.072	764	quinidine_bepridil	high_high	low
72	307.5	0	0	7.2e-05	0.072	764	quinidine_bepridil	high_high	low
52	307.5	0	0	7.2e-05	0.072	764	quinidine_bepridil	high_high	low
32	307.5	0	0	7.2e-05	0.072	764	quinidine_bepridil	high_high	low
12	307.5	0	0	7.2e-05	0.072	764	quinidine_bepridil	high_high	low
92	400	0	33	5e-05	0.05	796	quinidine_bepridil	high_high	high
72	391.5	0	33	5.2e-05	0.052	788	quinidine_bepridil	high_high	inter
52	403	0	33	5e-05	0.05	802	quinidine_bepridil	high_high	high
32	386.5	0	33	5.3e-05	0.053	792	quinidine_bepridil	high_high	inter
12	393	0	33	5.2e-05	0.052	794	quinidine_bepridil	high_high	inter
92	450	0	66	4.1e-05	0.041	822	quinidine_bepridil	high_high	high
72	440.5	0	66	4.3e-05	0.043	808	quinidine_bepridil	high_high	high
52	449	0	66	4.2e-05	0.042	828	quinidine_bepridil	high_high	high
32	435	0	66	4.4e-05	0.044	816	quinidine_bepridil	high_high	high
12	448.5	0	66	4.2e-05	0.042	822	quinidine_bepridil	high_high	high
92	486	0	99	3.5e-05	0.035	844	quinidine_bepridil	high_high	high
72	476.5	0	99	3.7e-05	0.037	828	quinidine_bepridil	high_high	high
52	481	0	99	3.7e-05	0.037	848	quinidine_bepridil	high_high	high
32	470.5	0	99	3.8e-05	0.038	836	quinidine_bepridil	high_high	high
12	489.5	0	99	3.5e-05	0.035	848	quinidine_bepridil	high_high	high
92	514.5	0	132	3.1e-05	0.031	864	quinidine_bepridil	high_high	high
72	504.5	0	132	3.3e-05	0.033	848	quinidine_bepridil	high_high	high
52	506.5	0	132	3.3e-05	0.033	866	quinidine_bepridil	high_high	high
32	499.5	0	132	3.4e-05	0.034	854	quinidine_bepridil	high_high	high
12	522	0	132	3.1e-05	0.031	870	quinidine_bepridil	high_high	high
92	550.5	3237	0	2.6e-05	0.026	896	quinidine_bepridil	high_high	high
72	568	3237	0	2.5e-05	0.025	916	quinidine_bepridil	high_high	high
52	567	3237	0	2.4e-05	0.024	908	quinidine_bepridil	high_high	high
32	559.5	3237	0	2.5e-05	0.025	914	quinidine_bepridil	high_high	high
12	556.5	3237	0	2.5e-05	0.025	910	quinidine_bepridil	high_high	high
92	669	3237	33	1.3e-05	0.013	1000	quinidine_bepridil	high_high	high
72	680.5	3237	33	1.3e-05	0.013	1010	quinidine_bepridil	high_high	high
52	683.5	3237	33	1.2e-05	0.012	1016	quinidine_bepridil	high_high	high
32	661	3237	33	1.4e-05	0.014	1004	quinidine_bepridil	high_high	high
12	666.5	3237	33	1.3e-05	0.013	1004	quinidine_bepridil	high_high	high
92	743	3237	66	7e-06	0.007	1070	quinidine_bepridil	high_high	high
72	760	3237	66	8e-06	0.008	1084	quinidine_bepridil	high_high	high
52	747	3237	66	8e-06	0.008	1076	quinidine_bepridil	high_high	high
32	730	3237	66	8e-06	0.008	1068	quinidine_bepridil	high_high	high
12	749	3237	66	7e-06	0.007	1082	quinidine_bepridil	high_high	high
92	810	3237	99	3e-06	0.003	1134	quinidine_bepridil	high_high	high
72	841.5	3237	99	4e-06	0.004	1162	quinidine_bepridil	high_high	high
52	798	3237	99	5e-06	0.005	1126	quinidine_bepridil	high_high	high
32	791	3237	99	5e-06	0.005	1126	quinidine_bepridil	high_high	high
12	829	3237	99	3e-06	0.003	1160	quinidine_bepridil	high_high	high
92	886.5	3237	132	0	0	1208	quinidine_bepridil	high_high	high
72	971.5	3237	132	0	0	1284	quinidine_bepridil	high_high	high
52	845.5	3237	132	3e-06	0.003	1172	quinidine_bepridil	high_high	high
32	853.5	3237	132	2e-06	0.002	1186	quinidine_bepridil	high_high	high
12	940.5	3237	132	-1e-06	-0.001	1266	quinidine_bepridil	high_high	high
92	669.5	6474	0	1.2e-05	0.012	976	quinidine_bepridil	high_high	high
72	715	6474	0	9e-06	0.009	1004	quinidine_bepridil	high_high	high
52	796.5	6474	0	1e-06	0.001	1110	quinidine_bepridil	high_high	high
32	734	6474	0	3e-06	0.003	1036	quinidine_bepridil	high_high	high
12	725.5	6474	0	5e-06	0.005	1016	quinidine_bepridil	high_high	high
92	868	6474	33	-1e-06	-0.001	1170	quinidine_bepridil	high_high	high
72	1481.5	6474	33	-3.2e-05	-0.032	1696	quinidine_bepridil	high_high	high
52	1448.5	6474	33	-3.2e-05	-0.032	1642	quinidine_bepridil	high_high	high
32	1571	6474	33	-4.6e-05	-0.046	1850	quinidine_bepridil	high_high	high
12	1564.5	6474	33	-3.8e-05	-0.038	1790	quinidine_bepridil	high_high	high
92	1426	6474	66	-2.7e-05	-0.027	1688	quinidine_bepridil	high_high	high
72	1400.5	6474	66	-2.7e-05	-0.027	1578	quinidine_bepridil	high_high	high
52	0	6474	66	-0.000125	-0.125	1982	quinidine_bepridil	high_high	high
32	1459.5	6474	66	-3.4e-05	-0.034	1648	quinidine_bepridil	high_high	high
12	1442	6474	66	-3e-05	-0.03	1630	quinidine_bepridil	high_high	high
92	1422	6474	99	-2.7e-05	-0.027	1618	quinidine_bepridil	high_high	high
72	0	6474	99	-0.000118	-0.118	1982	quinidine_bepridil	high_high	high
52	0	6474	99	-0.00013	-0.13	1982	quinidine_bepridil	high_high	high
32	0	6474	99	-0.000128	-0.128	1982	quinidine_bepridil	high_high	high
12	0	6474	99	-0.000124	-0.124	1982	quinidine_bepridil	high_high	high
92	1489.5	6474	132	-2.7e-05	-0.027	1682	quinidine_bepridil	high_high	high
72	0	6474	132	-0.000122	-0.122	1982	quinidine_bepridil	high_high	high
52	1925.5	6474	132	-4.5e-05	-0.045	1342	quinidine_bepridil	high_high	high
32	0	6474	132	-0.000134	-0.134	1982	quinidine_bepridil	high_high	high
12	0	6474	132	-0.00013	-0.13	1982	quinidine_bepridil	high_high	high
92	779	9711	0	2e-06	0.002	1048	quinidine_bepridil	high_high	high
72	895	9711	0	-5e-06	-0.005	1108	quinidine_bepridil	high_high	high
52	0	9711	0	-0.000127	-0.127	1982	quinidine_bepridil	high_high	high
32	983.5	9711	0	-1.6e-05	-0.016	1216	quinidine_bepridil	high_high	high
12	957.5	9711	0	-1.1e-05	-0.011	1178	quinidine_bepridil	high_high	high
92	0	9711	33	-0.000118	-0.118	1982	quinidine_bepridil	high_high	high
72	0	9711	33	-0.000128	-0.128	1982	quinidine_bepridil	high_high	high
52	1478	9711	33	-5.1e-05	-0.051	862	quinidine_bepridil	high_high	high
32	1913.5	9711	33	-4.6e-05	-0.046	842	quinidine_bepridil	high_high	high
12	1988	9711	33	-4.8e-05	-0.048	1350	quinidine_bepridil	high_high	high
92	0	9711	66	-0.000127	-0.127	1982	quinidine_bepridil	high_high	high
72	1983.5	9711	66	-5e-05	-0.05	1414	quinidine_bepridil	high_high	high
52	1389	9711	66	-4.6e-05	-0.046	856	quinidine_bepridil	high_high	high
32	1781.5	9711	66	-6e-05	-0.06	924	quinidine_bepridil	high_high	high
12	1989.5	9711	66	-5.1e-05	-0.051	1410	quinidine_bepridil	high_high	high
92	1370	9711	99	-4.2e-05	-0.042	818	quinidine_bepridil	high_high	high
72	1871.5	9711	99	-5.7e-05	-0.057	1398	quinidine_bepridil	high_high	high
52	1345	9711	99	-4.6e-05	-0.046	846	quinidine_bepridil	high_high	high
32	1435	9711	99	-4.8e-05	-0.048	860	quinidine_bepridil	high_high	high
12	1450	9711	99	-4.8e-05	-0.048	860	quinidine_bepridil	high_high	high
92	1989.5	9711	132	-4.8e-05	-0.048	1406	quinidine_bepridil	high_high	high
72	1921.5	9711	132	-4.8e-05	-0.048	1368	quinidine_bepridil	high_high	high
52	847	9711	132	-4.6e-05	-0.046	840	quinidine_bepridil	high_high	high
32	1389.5	9711	132	-4.6e-05	-0.046	854	quinidine_bepridil	high_high	high
12	1410	9711	132	-4.6e-05	-0.046	860	quinidine_bepridil	high_high	high
92	913.5	12948	0	-6e-06	-0.006	1148	quinidine_bepridil	high_high	high
72	0	12948	0	-0.000129	-0.129	1982	quinidine_bepridil	high_high	high
52	1533	12948	0	-5.3e-05	-0.053	882	quinidine_bepridil	high_high	high
32	0	12948	0	-0.000144	-0.144	1982	quinidine_bepridil	high_high	high
12	0	12948	0	-0.000137	-0.137	1982	quinidine_bepridil	high_high	high
92	1953	12948	33	-4.5e-05	-0.045	854	quinidine_bepridil	high_high	high
72	1989.5	12948	33	-5.5e-05	-0.055	1398	quinidine_bepridil	high_high	high
52	835	12948	33	-4.8e-05	-0.048	834	quinidine_bepridil	high_high	high
32	1464	12948	33	-5e-05	-0.05	866	quinidine_bepridil	high_high	high
12	1477.5	12948	33	-5e-05	-0.05	864	quinidine_bepridil	high_high	high
92	1989.5	12948	66	-5.2e-05	-0.052	1376	quinidine_bepridil	high_high	high
72	1392	12948	66	-4.6e-05	-0.046	1354	quinidine_bepridil	high_high	high
52	811.5	12948	66	-4.9e-05	-0.049	826	quinidine_bepridil	high_high	high
32	866.5	12948	66	-4.7e-05	-0.047	844	quinidine_bepridil	high_high	high
12	1359.5	12948	66	-4.6e-05	-0.046	848	quinidine_bepridil	high_high	high
92	1496	12948	99	-4.9e-05	-0.049	862	quinidine_bepridil	high_high	high
72	1347	12948	99	-4.5e-05	-0.045	1330	quinidine_bepridil	high_high	high
52	799.5	12948	99	-5e-05	-0.05	820	quinidine_bepridil	high_high	high
32	841.5	12948	99	-4.8e-05	-0.048	836	quinidine_bepridil	high_high	high
12	843	12948	99	-4.6e-05	-0.046	838	quinidine_bepridil	high_high	high
92	1440.5	12948	132	-4.7e-05	-0.047	858	quinidine_bepridil	high_high	high
72	1316	12948	132	-4.5e-05	-0.045	1308	quinidine_bepridil	high_high	high
52	791.5	12948	132	-5.1e-05	-0.051	820	quinidine_bepridil	high_high	high
32	827.5	12948	132	-4.9e-05	-0.049	830	quinidine_bepridil	high_high	high
12	831.5	12948	132	-4.7e-05	-0.047	832	quinidine_bepridil	high_high	high
93	307.5	0	0	7.2e-05	0.072	764	quinidine_bepridil	high_high	low
73	307.5	0	0	7.2e-05	0.072	764	quinidine_bepridil	high_high	low
53	307.5	0	0	7.2e-05	0.072	764	quinidine_bepridil	high_high	low
33	307.5	0	0	7.2e-05	0.072	764	quinidine_bepridil	high_high	low
13	307.5	0	0	7.2e-05	0.072	764	quinidine_bepridil	high_high	low
93	387	0	33	5.3e-05	0.053	792	quinidine_bepridil	high_high	inter
73	401	0	33	5.1e-05	0.051	802	quinidine_bepridil	high_high	high
53	385	0	33	5.4e-05	0.054	796	quinidine_bepridil	high_high	inter
33	400	0	33	5e-05	0.05	792	quinidine_bepridil	high_high	high
13	404	0	33	5.1e-05	0.051	828	quinidine_bepridil	high_high	high
93	438	0	66	4.3e-05	0.043	816	quinidine_bepridil	high_high	high
73	444	0	66	4.3e-05	0.043	824	quinidine_bepridil	high_high	high
53	436.5	0	66	4.3e-05	0.043	820	quinidine_bepridil	high_high	high
33	446.5	0	66	4.2e-05	0.042	814	quinidine_bepridil	high_high	high
13	451.5	0	66	4.2e-05	0.042	854	quinidine_bepridil	high_high	high
93	476.5	0	99	3.7e-05	0.037	838	quinidine_bepridil	high_high	high
73	473.5	0	99	3.9e-05	0.039	844	quinidine_bepridil	high_high	high
53	475.5	0	99	3.7e-05	0.037	842	quinidine_bepridil	high_high	high
33	480	0	99	3.6e-05	0.036	834	quinidine_bepridil	high_high	high
13	485	0	99	3.7e-05	0.037	876	quinidine_bepridil	high_high	high
93	507.5	0	132	3.2e-05	0.032	858	quinidine_bepridil	high_high	high
73	496.5	0	132	3.6e-05	0.036	860	quinidine_bepridil	high_high	high
53	507	0	132	3.2e-05	0.032	862	quinidine_bepridil	high_high	high
33	506.5	0	132	3.2e-05	0.032	852	quinidine_bepridil	high_high	high
13	510.5	0	132	3.3e-05	0.033	892	quinidine_bepridil	high_high	high
93	543.5	3237	0	2.7e-05	0.027	902	quinidine_bepridil	high_high	high
73	560.5	3237	0	2.4e-05	0.024	900	quinidine_bepridil	high_high	high
53	552.5	3237	0	2.5e-05	0.025	900	quinidine_bepridil	high_high	high
33	579	3237	0	2.3e-05	0.023	926	quinidine_bepridil	high_high	high
13	561.5	3237	0	2.4e-05	0.024	910	quinidine_bepridil	high_high	high
93	642.5	3237	33	1.6e-05	0.016	984	quinidine_bepridil	high_high	high
73	679	3237	33	1.3e-05	0.013	1008	quinidine_bepridil	high_high	high
53	650	3237	33	1.4e-05	0.014	988	quinidine_bepridil	high_high	high
33	699.5	3237	33	1.1e-05	0.011	1032	quinidine_bepridil	high_high	high
13	686.5	3237	33	1.1e-05	0.011	1040	quinidine_bepridil	high_high	high
93	712	3237	66	1e-05	0.01	1048	quinidine_bepridil	high_high	high
73	740	3237	66	8e-06	0.008	1066	quinidine_bepridil	high_high	high
53	721	3237	66	8e-06	0.008	1054	quinidine_bepridil	high_high	high
33	775.5	3237	66	6e-06	0.006	1102	quinidine_bepridil	high_high	high
13	754	3237	66	6e-06	0.006	1104	quinidine_bepridil	high_high	high
93	772.5	3237	99	6e-06	0.006	1106	quinidine_bepridil	high_high	high
73	789	3237	99	6e-06	0.006	1114	quinidine_bepridil	high_high	high
53	783.5	3237	99	4e-06	0.004	1112	quinidine_bepridil	high_high	high
33	851	3237	99	3e-06	0.003	1174	quinidine_bepridil	high_high	high
13	808.5	3237	99	2e-06	0.002	1156	quinidine_bepridil	high_high	high
93	832	3237	132	2e-06	0.002	1164	quinidine_bepridil	high_high	high
73	834	3237	132	4e-06	0.004	1158	quinidine_bepridil	high_high	high
53	846.5	3237	132	1e-06	0.001	1172	quinidine_bepridil	high_high	high
33	956	3237	132	-1e-06	-0.001	1274	quinidine_bepridil	high_high	high
13	859.5	3237	132	0	0	1204	quinidine_bepridil	high_high	high
93	668.5	6474	0	1.1e-05	0.011	984	quinidine_bepridil	high_high	high
73	716	6474	0	8e-06	0.008	1014	quinidine_bepridil	high_high	high
53	714.5	6474	0	6e-06	0.006	1032	quinidine_bepridil	high_high	high
33	732	6474	0	6e-06	0.006	1024	quinidine_bepridil	high_high	high
13	701	6474	0	1e-05	0.01	1012	quinidine_bepridil	high_high	high
93	824	6474	33	0	0	1134	quinidine_bepridil	high_high	high
73	1484.5	6474	33	-3.1e-05	-0.031	1726	quinidine_bepridil	high_high	high
53	925	6474	33	-6e-06	-0.006	1242	quinidine_bepridil	high_high	high
33	1400.5	6474	33	-2.7e-05	-0.027	1640	quinidine_bepridil	high_high	high
13	918.5	6474	33	-2e-06	-0.002	1242	quinidine_bepridil	high_high	high
93	1470	6474	66	-3e-05	-0.03	1730	quinidine_bepridil	high_high	high
73	0	6474	66	-0.000116	-0.116	1982	quinidine_bepridil	high_high	high
53	1509	6474	66	-3.7e-05	-0.037	1698	quinidine_bepridil	high_high	high
33	1390	6474	66	-2.7e-05	-0.027	1574	quinidine_bepridil	high_high	high
13	1492.5	6474	66	-2.6e-05	-0.026	1784	quinidine_bepridil	high_high	high
93	1477.5	6474	99	-3.3e-05	-0.033	1670	quinidine_bepridil	high_high	high
73	1492	6474	99	-2.7e-05	-0.027	1682	quinidine_bepridil	high_high	high
53	0	6474	99	-0.000123	-0.123	1982	quinidine_bepridil	high_high	high
33	1447.5	6474	99	-2.7e-05	-0.027	1640	quinidine_bepridil	high_high	high
13	0	6474	99	-0.000113	-0.113	1982	quinidine_bepridil	high_high	high
93	0	6474	132	-0.000119	-0.119	1982	quinidine_bepridil	high_high	high
73	0	6474	132	-0.00012	-0.12	1982	quinidine_bepridil	high_high	high
53	0	6474	132	-0.000128	-0.128	1982	quinidine_bepridil	high_high	high
33	0	6474	132	-0.000119	-0.119	1982	quinidine_bepridil	high_high	high
13	0	6474	132	-0.000116	-0.116	1980	quinidine_bepridil	high_high	high
93	785.5	9711	0	0	0	1054	quinidine_bepridil	high_high	high
73	918.5	9711	0	-4e-06	-0.004	1184	quinidine_bepridil	high_high	high
53	921	9711	0	-7e-06	-0.007	1220	quinidine_bepridil	high_high	high
33	928	9711	0	-8e-06	-0.008	1150	quinidine_bepridil	high_high	high
13	850.5	9711	0	2e-06	0.002	1126	quinidine_bepridil	high_high	high
93	1566	9711	33	-3.3e-05	-0.033	1802	quinidine_bepridil	high_high	high
73	1964.5	9711	33	-4.7e-05	-0.047	1324	quinidine_bepridil	high_high	high
53	0	9711	33	-0.00013	-0.13	1982	quinidine_bepridil	high_high	high
33	0	9711	33	-0.000127	-0.127	1982	quinidine_bepridil	high_high	high
13	0	9711	33	-0.000115	-0.115	1982	quinidine_bepridil	high_high	high
93	0	9711	66	-0.000128	-0.128	1982	quinidine_bepridil	high_high	high
73	1910.5	9711	66	-4.7e-05	-0.047	1356	quinidine_bepridil	high_high	high
53	1944	9711	66	-4.9e-05	-0.049	1374	quinidine_bepridil	high_high	high
33	1928	9711	66	-4.3e-05	-0.043	1346	quinidine_bepridil	high_high	high
13	0	9711	66	-0.000125	-0.125	1982	quinidine_bepridil	high_high	high
93	1379	9711	99	-4.3e-05	-0.043	818	quinidine_bepridil	high_high	high
73	1989.5	9711	99	-5.3e-05	-0.053	1376	quinidine_bepridil	high_high	high
53	1525.5	9711	99	-5.1e-05	-0.051	870	quinidine_bepridil	high_high	high
33	1782	9711	99	-4e-05	-0.04	804	quinidine_bepridil	high_high	high
13	1382.5	9711	99	-4.2e-05	-0.042	818	quinidine_bepridil	high_high	high
93	1946	9711	132	-4.7e-05	-0.047	1368	quinidine_bepridil	high_high	high
73	1461.5	9711	132	-4.8e-05	-0.048	860	quinidine_bepridil	high_high	high
53	1440.5	9711	132	-4.7e-05	-0.047	858	quinidine_bepridil	high_high	high
33	1967	9711	132	-4.6e-05	-0.046	1398	quinidine_bepridil	high_high	high
13	1989.5	9711	132	-4.8e-05	-0.048	1374	quinidine_bepridil	high_high	high
93	923.5	12948	0	-1e-05	-0.01	1144	quinidine_bepridil	high_high	high
73	0	12948	0	-0.000123	-0.123	1982	quinidine_bepridil	high_high	high
53	0	12948	0	-0.000126	-0.126	1982	quinidine_bepridil	high_high	high
33	0	12948	0	-0.000129	-0.129	1982	quinidine_bepridil	high_high	high
13	1600	12948	0	-2.8e-05	-0.028	1798	quinidine_bepridil	high_high	high
93	1989.5	12948	33	-4.8e-05	-0.048	886	quinidine_bepridil	high_high	high
73	1473.5	12948	33	-5e-05	-0.05	866	quinidine_bepridil	high_high	high
53	1808	12948	33	-6.1e-05	-0.061	948	quinidine_bepridil	high_high	high
33	1956.5	12948	33	-4.6e-05	-0.046	1384	quinidine_bepridil	high_high	high
13	1368.5	12948	33	-4.3e-05	-0.043	808	quinidine_bepridil	high_high	high
93	1551	12948	66	-5.1e-05	-0.051	918	quinidine_bepridil	high_high	high
73	1379	12948	66	-4.6e-05	-0.046	852	quinidine_bepridil	high_high	high
53	1399	12948	66	-4.7e-05	-0.047	856	quinidine_bepridil	high_high	high
33	1989.5	12948	66	-5.2e-05	-0.052	1398	quinidine_bepridil	high_high	high
13	1528	12948	66	-4.8e-05	-0.048	906	quinidine_bepridil	high_high	high
93	1513	12948	99	-4.9e-05	-0.049	876	quinidine_bepridil	high_high	high
73	858	12948	99	-4.6e-05	-0.046	842	quinidine_bepridil	high_high	high
53	865.5	12948	99	-4.7e-05	-0.047	844	quinidine_bepridil	high_high	high
33	1439.5	12948	99	-4.7e-05	-0.047	862	quinidine_bepridil	high_high	high
13	1580	12948	99	-4.8e-05	-0.048	904	quinidine_bepridil	high_high	high
93	1440	12948	132	-4.7e-05	-0.047	858	quinidine_bepridil	high_high	high
73	848	12948	132	-4.6e-05	-0.046	838	quinidine_bepridil	high_high	high
53	849.5	12948	132	-4.7e-05	-0.047	838	quinidine_bepridil	high_high	high
33	1420	12948	132	-4.5e-05	-0.045	1310	quinidine_bepridil	high_high	high
13	1519.5	12948	132	-4.7e-05	-0.047	882	quinidine_bepridil	high_high	high
94	307.5	0	0	7.2e-05	0.072	764	quinidine_bepridil	high_high	low
74	307.5	0	0	7.2e-05	0.072	764	quinidine_bepridil	high_high	low
54	307.5	0	0	7.2e-05	0.072	764	quinidine_bepridil	high_high	low
34	307.5	0	0	7.2e-05	0.072	764	quinidine_bepridil	high_high	low
14	307.5	0	0	7.2e-05	0.072	764	quinidine_bepridil	high_high	low
94	389	0	33	5.3e-05	0.053	798	quinidine_bepridil	high_high	inter
74	392	0	33	5.2e-05	0.052	796	quinidine_bepridil	high_high	inter
54	393.5	0	33	5.2e-05	0.052	804	quinidine_bepridil	high_high	inter
34	396.5	0	33	5.1e-05	0.051	796	quinidine_bepridil	high_high	high
14	386	0	33	5.3e-05	0.053	794	quinidine_bepridil	high_high	inter
94	441.5	0	66	4.3e-05	0.043	824	quinidine_bepridil	high_high	high
74	447.5	0	66	4.2e-05	0.042	824	quinidine_bepridil	high_high	high
54	449	0	66	4.2e-05	0.042	834	quinidine_bepridil	high_high	high
34	444.5	0	66	4.2e-05	0.042	820	quinidine_bepridil	high_high	high
14	440.5	0	66	4.3e-05	0.043	820	quinidine_bepridil	high_high	high
94	480	0	99	3.7e-05	0.037	846	quinidine_bepridil	high_high	high
74	489	0	99	3.6e-05	0.036	850	quinidine_bepridil	high_high	high
54	490.5	0	99	3.5e-05	0.035	860	quinidine_bepridil	high_high	high
34	479	0	99	3.6e-05	0.036	840	quinidine_bepridil	high_high	high
14	481.5	0	99	3.6e-05	0.036	844	quinidine_bepridil	high_high	high
94	511	0	132	3.3e-05	0.033	868	quinidine_bepridil	high_high	high
74	522	0	132	3.1e-05	0.031	874	quinidine_bepridil	high_high	high
54	523.5	0	132	3.1e-05	0.031	884	quinidine_bepridil	high_high	high
34	506	0	132	3.3e-05	0.033	860	quinidine_bepridil	high_high	high
14	514.5	0	132	3.2e-05	0.032	866	quinidine_bepridil	high_high	high
94	560.5	3237	0	2.5e-05	0.025	906	quinidine_bepridil	high_high	high
74	549.5	3237	0	2.6e-05	0.026	902	quinidine_bepridil	high_high	high
54	543.5	3237	0	2.6e-05	0.026	892	quinidine_bepridil	high_high	high
34	546.5	3237	0	2.6e-05	0.026	890	quinidine_bepridil	high_high	high
14	570.5	3237	0	2.2e-05	0.022	910	quinidine_bepridil	high_high	high
94	663.5	3237	33	1.4e-05	0.014	1000	quinidine_bepridil	high_high	high
74	656	3237	33	1.5e-05	0.015	994	quinidine_bepridil	high_high	high
54	652	3237	33	1.4e-05	0.014	994	quinidine_bepridil	high_high	high
34	657	3237	33	1.3e-05	0.013	984	quinidine_bepridil	high_high	high
14	671.5	3237	33	1.2e-05	0.012	1002	quinidine_bepridil	high_high	high
94	738	3237	66	8e-06	0.008	1070	quinidine_bepridil	high_high	high
74	734	3237	66	9e-06	0.009	1068	quinidine_bepridil	high_high	high
54	731	3237	66	8e-06	0.008	1068	quinidine_bepridil	high_high	high
34	723.5	3237	66	8e-06	0.008	1048	quinidine_bepridil	high_high	high
14	751.5	3237	66	5e-06	0.005	1078	quinidine_bepridil	high_high	high
94	806	3237	99	4e-06	0.004	1136	quinidine_bepridil	high_high	high
74	806	3237	99	5e-06	0.005	1136	quinidine_bepridil	high_high	high
54	801	3237	99	3e-06	0.003	1136	quinidine_bepridil	high_high	high
34	778.5	3237	99	5e-06	0.005	1102	quinidine_bepridil	high_high	high
14	830	3237	99	1e-06	0.001	1154	quinidine_bepridil	high_high	high
94	883.5	3237	132	1e-06	0.001	1210	quinidine_bepridil	high_high	high
74	888.5	3237	132	1e-06	0.001	1216	quinidine_bepridil	high_high	high
54	877	3237	132	0	0	1208	quinidine_bepridil	high_high	high
34	832	3237	132	2e-06	0.002	1152	quinidine_bepridil	high_high	high
14	939	3237	132	-3e-06	-0.003	1258	quinidine_bepridil	high_high	high
94	696.5	6474	0	1.1e-05	0.011	1006	quinidine_bepridil	high_high	high
74	685.5	6474	0	1.2e-05	0.012	1002	quinidine_bepridil	high_high	high
54	661.5	6474	0	1.2e-05	0.012	972	quinidine_bepridil	high_high	high
34	667	6474	0	1.5e-05	0.015	988	quinidine_bepridil	high_high	high
14	739.5	6474	0	5e-06	0.005	1044	quinidine_bepridil	high_high	high
94	887.5	6474	33	0	0	1198	quinidine_bepridil	high_high	high
74	880.5	6474	33	1e-06	0.001	1194	quinidine_bepridil	high_high	high
54	820	6474	33	0	0	1134	quinidine_bepridil	high_high	high
34	852.5	6474	33	4e-06	0.004	1168	quinidine_bepridil	high_high	high
14	1729.5	6474	33	-4.9e-05	-0.049	1982	quinidine_bepridil	high_high	high
94	1431	6474	66	-2.5e-05	-0.025	1702	quinidine_bepridil	high_high	high
74	1423.5	6474	66	-2.6e-05	-0.026	1696	quinidine_bepridil	high_high	high
54	1462.5	6474	66	-3e-05	-0.03	1728	quinidine_bepridil	high_high	high
34	1405	6474	66	-2.2e-05	-0.022	1676	quinidine_bepridil	high_high	high
14	1435.5	6474	66	-3e-05	-0.03	1632	quinidine_bepridil	high_high	high
94	1429.5	6474	99	-2.4e-05	-0.024	1634	quinidine_bepridil	high_high	high
74	1438.5	6474	99	-2.4e-05	-0.024	1648	quinidine_bepridil	high_high	high
54	1474	6474	99	-3.2e-05	-0.032	1670	quinidine_bepridil	high_high	high
34	1482	6474	99	-3.1e-05	-0.031	1682	quinidine_bepridil	high_high	high
14	0	6474	99	-0.000124	-0.124	1982	quinidine_bepridil	high_high	high
94	0	6474	132	-0.000117	-0.117	1982	quinidine_bepridil	high_high	high
74	0	6474	132	-0.000117	-0.117	1982	quinidine_bepridil	high_high	high
54	1466	6474	132	-2.8e-05	-0.028	1672	quinidine_bepridil	high_high	high
34	1425	6474	132	-2.2e-05	-0.022	1636	quinidine_bepridil	high_high	high
14	0	6474	132	-0.000128	-0.128	1982	quinidine_bepridil	high_high	high
94	845	9711	0	1e-06	0.001	1126	quinidine_bepridil	high_high	high
74	832	9711	0	3e-06	0.003	1122	quinidine_bepridil	high_high	high
54	765.5	9711	0	2e-06	0.002	1042	quinidine_bepridil	high_high	high
34	784	9711	0	1e-05	0.01	1092	quinidine_bepridil	high_high	high
14	1033.5	9711	0	-8e-06	-0.008	1310	quinidine_bepridil	high_high	high
94	0	9711	33	-0.000117	-0.117	1982	quinidine_bepridil	high_high	high
74	0	9711	33	-0.000117	-0.117	1982	quinidine_bepridil	high_high	high
54	1513	9711	33	-3.1e-05	-0.031	1758	quinidine_bepridil	high_high	high
34	0	9711	33	-0.00011	-0.11	1982	quinidine_bepridil	high_high	high
14	0	9711	33	-0.000131	-0.131	1982	quinidine_bepridil	high_high	high
94	1989.5	9711	66	-4.9e-05	-0.049	1390	quinidine_bepridil	high_high	high
74	1910.5	9711	66	-4.4e-05	-0.044	1312	quinidine_bepridil	high_high	high
54	0	9711	66	-0.000122	-0.122	1982	quinidine_bepridil	high_high	high
34	0	9711	66	-0.000117	-0.117	1982	quinidine_bepridil	high_high	high
14	1909	9711	66	-4.7e-05	-0.047	1354	quinidine_bepridil	high_high	high
94	1877	9711	99	-5.3e-05	-0.053	1400	quinidine_bepridil	high_high	high
74	1953.5	9711	99	-4.7e-05	-0.047	1386	quinidine_bepridil	high_high	high
54	1941.5	9711	99	-5.3e-05	-0.053	1368	quinidine_bepridil	high_high	high
34	1891.5	9711	99	-4.2e-05	-0.042	1300	quinidine_bepridil	high_high	high
14	1478	9711	99	-5e-05	-0.05	860	quinidine_bepridil	high_high	high
94	1910.5	9711	132	-4.6e-05	-0.046	1356	quinidine_bepridil	high_high	high
74	1976	9711	132	-4.9e-05	-0.049	1408	quinidine_bepridil	high_high	high
54	1374	9711	132	-4.2e-05	-0.042	818	quinidine_bepridil	high_high	high
34	1911.5	9711	132	-5.7e-05	-0.057	1372	quinidine_bepridil	high_high	high
14	1423.5	9711	132	-4.6e-05	-0.046	860	quinidine_bepridil	high_high	high
94	1569.5	12948	0	-2.8e-05	-0.028	1782	quinidine_bepridil	high_high	high
74	1569.5	12948	0	-2.8e-05	-0.028	1790	quinidine_bepridil	high_high	high
54	884	12948	0	-6e-06	-0.006	1130	quinidine_bepridil	high_high	high
34	1012.5	12948	0	4e-06	0.004	1306	quinidine_bepridil	high_high	high
14	0	12948	0	-0.000128	-0.128	1982	quinidine_bepridil	high_high	high
94	1989.5	12948	33	-5.7e-05	-0.057	1326	quinidine_bepridil	high_high	high
74	1982	12948	33	-4.9e-05	-0.049	1400	quinidine_bepridil	high_high	high
54	0	12948	33	-0.000125	-0.125	1982	quinidine_bepridil	high_high	high
34	1384	12948	33	-4.3e-05	-0.043	822	quinidine_bepridil	high_high	high
14	1526.5	12948	33	-5.2e-05	-0.052	874	quinidine_bepridil	high_high	high
94	1989.5	12948	66	-5.3e-05	-0.053	1376	quinidine_bepridil	high_high	high
74	1461	12948	66	-4.9e-05	-0.049	860	quinidine_bepridil	high_high	high
54	1365	12948	66	-4.3e-05	-0.043	806	quinidine_bepridil	high_high	high
34	1989.5	12948	66	-5.1e-05	-0.051	1396	quinidine_bepridil	high_high	high
14	1383	12948	66	-4.6e-05	-0.046	852	quinidine_bepridil	high_high	high
94	1437	12948	99	-4.7e-05	-0.047	860	quinidine_bepridil	high_high	high
74	1399.5	12948	99	-4.5e-05	-0.045	856	quinidine_bepridil	high_high	high
54	1567	12948	99	-5.1e-05	-0.051	1346	quinidine_bepridil	high_high	high
34	1501	12948	99	-5e-05	-0.05	862	quinidine_bepridil	high_high	high
14	850.5	12948	99	-4.6e-05	-0.046	842	quinidine_bepridil	high_high	high
94	1404.5	12948	132	-4.5e-05	-0.045	854	quinidine_bepridil	high_high	high
74	1367	12948	132	-4.5e-05	-0.045	848	quinidine_bepridil	high_high	high
54	1564.5	12948	132	-4.9e-05	-0.049	888	quinidine_bepridil	high_high	high
34	1451	12948	132	-4.7e-05	-0.047	858	quinidine_bepridil	high_high	high
14	836.5	12948	132	-4.6e-05	-0.046	834	quinidine_bepridil	high_high	high
95	307.5	0	0	7.2e-05	0.072	764	quinidine_bepridil	high_high	low
75	307.5	0	0	7.2e-05	0.072	764	quinidine_bepridil	high_high	low
55	307.5	0	0	7.2e-05	0.072	764	quinidine_bepridil	high_high	low
35	307.5	0	0	7.2e-05	0.072	764	quinidine_bepridil	high_high	low
15	307.5	0	0	7.2e-05	0.072	764	quinidine_bepridil	high_high	low
95	392.5	0	33	5.2e-05	0.052	796	quinidine_bepridil	high_high	inter
75	394.5	0	33	5.2e-05	0.052	798	quinidine_bepridil	high_high	inter
55	393	0	33	5.2e-05	0.052	792	quinidine_bepridil	high_high	inter
35	389	0	33	5.3e-05	0.053	790	quinidine_bepridil	high_high	inter
15	384.5	0	33	5.4e-05	0.054	798	quinidine_bepridil	high_high	inter
95	436	0	66	4.4e-05	0.044	818	quinidine_bepridil	high_high	high
75	445	0	66	4.2e-05	0.042	824	quinidine_bepridil	high_high	high
55	447	0	66	4.2e-05	0.042	818	quinidine_bepridil	high_high	high
35	439	0	66	4.3e-05	0.043	814	quinidine_bepridil	high_high	high
15	430	0	66	4.5e-05	0.045	822	quinidine_bepridil	high_high	high
95	467	0	99	3.8e-05	0.038	838	quinidine_bepridil	high_high	high
75	482.5	0	99	3.6e-05	0.036	848	quinidine_bepridil	high_high	high
55	487	0	99	3.6e-05	0.036	842	quinidine_bepridil	high_high	high
35	476	0	99	3.7e-05	0.037	836	quinidine_bepridil	high_high	high
15	463.5	0	99	4e-05	0.04	842	quinidine_bepridil	high_high	high
95	492	0	132	3.5e-05	0.035	854	quinidine_bepridil	high_high	high
75	512.5	0	132	3.2e-05	0.032	870	quinidine_bepridil	high_high	high
55	519	0	132	3.1e-05	0.031	864	quinidine_bepridil	high_high	high
35	505.5	0	132	3.3e-05	0.033	856	quinidine_bepridil	high_high	high
15	490	0	132	3.6e-05	0.036	858	quinidine_bepridil	high_high	high
95	554	3237	0	2.5e-05	0.025	902	quinidine_bepridil	high_high	high
75	565.5	3237	0	2.5e-05	0.025	916	quinidine_bepridil	high_high	high
55	568	3237	0	2.2e-05	0.022	908	quinidine_bepridil	high_high	high
35	557.5	3237	0	2.5e-05	0.025	902	quinidine_bepridil	high_high	high
15	570	3237	0	2.3e-05	0.023	918	quinidine_bepridil	high_high	high
95	663.5	3237	33	1.3e-05	0.013	998	quinidine_bepridil	high_high	high
75	675	3237	33	1.3e-05	0.013	1014	quinidine_bepridil	high_high	high
55	683	3237	33	1.1e-05	0.011	1010	quinidine_bepridil	high_high	high
35	660.5	3237	33	1.4e-05	0.014	990	quinidine_bepridil	high_high	high
15	670	3237	33	1.2e-05	0.012	1012	quinidine_bepridil	high_high	high
95	726	3237	66	8e-06	0.008	1058	quinidine_bepridil	high_high	high
75	749	3237	66	8e-06	0.008	1086	quinidine_bepridil	high_high	high
55	772.5	3237	66	4e-06	0.004	1094	quinidine_bepridil	high_high	high
35	732.5	3237	66	9e-06	0.009	1056	quinidine_bepridil	high_high	high
15	735.5	3237	66	7e-06	0.007	1074	quinidine_bepridil	high_high	high
95	777	3237	99	4e-06	0.004	1106	quinidine_bepridil	high_high	high
75	816	3237	99	4e-06	0.004	1150	quinidine_bepridil	high_high	high
55	875.5	3237	99	0	0	1194	quinidine_bepridil	high_high	high
35	796.5	3237	99	5e-06	0.005	1118	quinidine_bepridil	high_high	high
15	792	3237	99	3e-06	0.003	1128	quinidine_bepridil	high_high	high
95	824	3237	132	2e-06	0.002	1152	quinidine_bepridil	high_high	high
75	892.5	3237	132	1e-06	0.001	1224	quinidine_bepridil	high_high	high
55	1342	3237	132	-2.4e-05	-0.024	1614	quinidine_bepridil	high_high	high
35	867	3237	132	2e-06	0.002	1186	quinidine_bepridil	high_high	high
15	847	3237	132	1e-06	0.001	1182	quinidine_bepridil	high_high	high
95	663.5	6474	0	1.5e-05	0.015	980	quinidine_bepridil	high_high	high
75	750.5	6474	0	5e-06	0.005	1048	quinidine_bepridil	high_high	high
55	711	6474	0	7e-06	0.007	1014	quinidine_bepridil	high_high	high
35	710	6474	0	1e-05	0.01	1024	quinidine_bepridil	high_high	high
15	710.5	6474	0	8e-06	0.008	1004	quinidine_bepridil	high_high	high
95	821	6474	33	5e-06	0.005	1132	quinidine_bepridil	high_high	high
75	1442.5	6474	33	-2.8e-05	-0.028	1692	quinidine_bepridil	high_high	high
55	1007	6474	33	-6e-06	-0.006	1302	quinidine_bepridil	high_high	high
35	955	6474	33	-3e-06	-0.003	1262	quinidine_bepridil	high_high	high
15	900.5	6474	33	-2e-06	-0.002	1200	quinidine_bepridil	high_high	high
95	1017	6474	66	-2e-06	-0.002	1320	quinidine_bepridil	high_high	high
75	1445.5	6474	66	-2.7e-05	-0.027	1638	quinidine_bepridil	high_high	high
55	1402.5	6474	66	-2.8e-05	-0.028	1598	quinidine_bepridil	high_high	high
35	1459.5	6474	66	-3.3e-05	-0.033	1660	quinidine_bepridil	high_high	high
15	1433	6474	66	-2.6e-05	-0.026	1696	quinidine_bepridil	high_high	high
95	1415.5	6474	99	-2.2e-05	-0.022	1688	quinidine_bepridil	high_high	high
75	0	6474	99	-0.00012	-0.12	1982	quinidine_bepridil	high_high	high
55	0	6474	99	-0.000121	-0.121	1982	quinidine_bepridil	high_high	high
35	1477	6474	99	-2.6e-05	-0.026	1676	quinidine_bepridil	high_high	high
15	0	6474	99	-0.000116	-0.116	1982	quinidine_bepridil	high_high	high
95	1447.5	6474	132	-2.7e-05	-0.027	1648	quinidine_bepridil	high_high	high
75	0	6474	132	-0.000124	-0.124	1982	quinidine_bepridil	high_high	high
55	0	6474	132	-0.000125	-0.125	1982	quinidine_bepridil	high_high	high
35	0	6474	132	-0.00012	-0.12	1982	quinidine_bepridil	high_high	high
15	1473	6474	132	-2.7e-05	-0.027	1668	quinidine_bepridil	high_high	high
95	754	9711	0	1.1e-05	0.011	1040	quinidine_bepridil	high_high	high
75	0	9711	0	-0.000117	-0.117	1982	quinidine_bepridil	high_high	high
55	872	9711	0	-3e-06	-0.003	1148	quinidine_bepridil	high_high	high
35	906.5	9711	0	-1e-06	-0.001	1202	quinidine_bepridil	high_high	high
15	867.5	9711	0	-3e-06	-0.003	1104	quinidine_bepridil	high_high	high
95	1477	9711	33	-2.1e-05	-0.021	1714	quinidine_bepridil	high_high	high
75	1989.5	9711	33	-5.2e-05	-0.052	1396	quinidine_bepridil	high_high	high
55	0	9711	33	-0.000124	-0.124	1982	quinidine_bepridil	high_high	high
35	0	9711	33	-0.000123	-0.123	1982	quinidine_bepridil	high_high	high
15	0	9711	33	-0.00012	-0.12	1982	quinidine_bepridil	high_high	high
95	0	9711	66	-0.00011	-0.11	1982	quinidine_bepridil	high_high	high
75	1857	9711	66	-4.2e-05	-0.042	1350	quinidine_bepridil	high_high	high
55	1823	9711	66	-4.2e-05	-0.042	812	quinidine_bepridil	high_high	high
35	1989.5	9711	66	-5.2e-05	-0.052	1422	quinidine_bepridil	high_high	high
15	0	9711	66	-0.000129	-0.129	1982	quinidine_bepridil	high_high	high
95	0	9711	99	-0.000112	-0.112	1982	quinidine_bepridil	high_high	high
75	1352.5	9711	99	-4.1e-05	-0.041	1328	quinidine_bepridil	high_high	high
55	1867.5	9711	99	-5.5e-05	-0.055	1404	quinidine_bepridil	high_high	high
35	1963	9711	99	-5e-05	-0.05	1402	quinidine_bepridil	high_high	high
15	1361	9711	99	-4.1e-05	-0.041	814	quinidine_bepridil	high_high	high
95	0	9711	132	-0.000115	-0.115	1982	quinidine_bepridil	high_high	high
75	1323	9711	132	-4.1e-05	-0.041	1308	quinidine_bepridil	high_high	high
55	1989.5	9711	132	-5.3e-05	-0.053	1408	quinidine_bepridil	high_high	high
35	1449	9711	132	-4.8e-05	-0.048	864	quinidine_bepridil	high_high	high
15	1989.5	9711	132	-4.8e-05	-0.048	1416	quinidine_bepridil	high_high	high
95	857	12948	0	6e-06	0.006	1112	quinidine_bepridil	high_high	high
75	1563	12948	0	-5.2e-05	-0.052	868	quinidine_bepridil	high_high	high
55	1602.5	12948	0	-3.2e-05	-0.032	1816	quinidine_bepridil	high_high	high
35	0	12948	0	-0.000118	-0.118	1982	quinidine_bepridil	high_high	high
15	1634.5	12948	0	-3.5e-05	-0.035	1774	quinidine_bepridil	high_high	high
95	0	12948	33	-0.00011	-0.11	1982	quinidine_bepridil	high_high	high
75	1273.5	12948	33	-4.2e-05	-0.042	1266	quinidine_bepridil	high_high	high
55	1948	12948	33	-4.8e-05	-0.048	1382	quinidine_bepridil	high_high	high
35	1989.5	12948	33	-5.5e-05	-0.055	1366	quinidine_bepridil	high_high	high
15	1935	12948	33	-5.5e-05	-0.055	1376	quinidine_bepridil	high_high	high
95	0	12948	66	-0.000118	-0.118	1982	quinidine_bepridil	high_high	high
75	781	12948	66	-4.3e-05	-0.043	814	quinidine_bepridil	high_high	high
55	1443	12948	66	-4.8e-05	-0.048	864	quinidine_bepridil	high_high	high
35	1397	12948	66	-4.6e-05	-0.046	858	quinidine_bepridil	high_high	high
15	1955.5	12948	66	-4.8e-05	-0.048	1394	quinidine_bepridil	high_high	high
95	1853.5	12948	99	-3.9e-05	-0.039	828	quinidine_bepridil	high_high	high
75	767	12948	99	-4.4e-05	-0.044	808	quinidine_bepridil	high_high	high
55	1391	12948	99	-4.5e-05	-0.045	1328	quinidine_bepridil	high_high	high
35	1342	12948	99	-4.5e-05	-0.045	846	quinidine_bepridil	high_high	high
15	1466	12948	99	-4.9e-05	-0.049	860	quinidine_bepridil	high_high	high
95	1342	12948	132	-3.9e-05	-0.039	802	quinidine_bepridil	high_high	high
75	759	12948	132	-4.5e-05	-0.045	804	quinidine_bepridil	high_high	high
55	1361.5	12948	132	-4.5e-05	-0.045	1316	quinidine_bepridil	high_high	high
35	835.5	12948	132	-4.5e-05	-0.045	838	quinidine_bepridil	high_high	high
15	1432.5	12948	132	-4.6e-05	-0.046	858	quinidine_bepridil	high_high	high
96	307.5	0	0	7.2e-05	0.072	764	quinidine_bepridil	high_high	low
[truncated: 162,987 more rows]
