# Supplementary material for: In silico assessment on TdP risks of drug combinations under CiPA paradigm
Source: Sci Rep. 2023 Feb 20;13:2924. doi: 10.1038/s41598-023-29208-5 (PMC9940090; doi:10.1038/s41598-023-29208-5)
Supplement: Supplementary file 1 — Supplementary Information 1. [file 41598_2023_29208_MOESM1_ESM.zip › 1_Supplementary_Data/drugs_CiPA/drugs_combinations_syntopic.xlsx]

## Sheet: Recap
Sample_ID	APD90	Conc_a	Conc_b	Qnet	Qnet (uC/uF)	CaD90	Combined_Drugs	Combined_Risks	Predicted_Risk
80	307.5	0	0	7.2e-05	0.072	764	quinidine_bepridil	high_high	low
60	307.5	0	0	7.2e-05	0.072	764	quinidine_bepridil	high_high	low
40	307.5	0	0	7.2e-05	0.072	764	quinidine_bepridil	high_high	low
20	307.5	0	0	7.2e-05	0.072	764	quinidine_bepridil	high_high	low
0	307.5	0	0	7.2e-05	0.072	764	quinidine_bepridil	high_high	low
80	391.5	0	33	5.2e-05	0.052	796	quinidine_bepridil	high_high	inter
60	381.5	0	33	5.4e-05	0.054	792	quinidine_bepridil	high_high	inter
40	395.5	0	33	5.1e-05	0.051	794	quinidine_bepridil	high_high	high
20	383.5	0	33	5.4e-05	0.054	790	quinidine_bepridil	high_high	inter
0	387	0	33	5.3e-05	0.053	794	quinidine_bepridil	high_high	inter
80	446.5	0	66	4.2e-05	0.042	822	quinidine_bepridil	high_high	high
60	447.5	0	66	4.2e-05	0.042	824	quinidine_bepridil	high_high	high
40	438	0	66	4.3e-05	0.043	818	quinidine_bepridil	high_high	high
20	430.5	0	66	4.5e-05	0.045	812	quinidine_bepridil	high_high	high
0	446.5	0	66	4.2e-05	0.042	822	quinidine_bepridil	high_high	high
80	487.5	0	99	3.5e-05	0.035	848	quinidine_bepridil	high_high	high
60	500.5	0	99	3.4e-05	0.034	858	quinidine_bepridil	high_high	high
40	468.5	0	99	3.8e-05	0.038	836	quinidine_bepridil	high_high	high
20	465.5	0	99	3.9e-05	0.039	832	quinidine_bepridil	high_high	high
0	492	0	99	3.5e-05	0.035	852	quinidine_bepridil	high_high	high
80	520	0	132	3.1e-05	0.031	870	quinidine_bepridil	high_high	high
60	543.5	0	132	2.8e-05	0.028	890	quinidine_bepridil	high_high	high
40	492.5	0	132	3.5e-05	0.035	852	quinidine_bepridil	high_high	high
20	493.5	0	132	3.5e-05	0.035	852	quinidine_bepridil	high_high	high
0	528.5	0	132	3e-05	0.03	878	quinidine_bepridil	high_high	high
80	530	3237	0	2.9e-05	0.029	876	quinidine_bepridil	high_high	high
60	581.5	3237	0	2.2e-05	0.022	918	quinidine_bepridil	high_high	high
40	583	3237	0	2e-05	0.02	920	quinidine_bepridil	high_high	high
20	565	3237	0	2.4e-05	0.024	914	quinidine_bepridil	high_high	high
0	555	3237	0	2.4e-05	0.024	896	quinidine_bepridil	high_high	high
80	563	3237	33	2.5e-05	0.025	906	quinidine_bepridil	high_high	high
60	607.5	3237	33	1.9e-05	0.019	946	quinidine_bepridil	high_high	high
40	616	3237	33	1.6e-05	0.016	952	quinidine_bepridil	high_high	high
20	591.5	3237	33	2.1e-05	0.021	940	quinidine_bepridil	high_high	high
0	585.5	3237	33	2.1e-05	0.021	926	quinidine_bepridil	high_high	high
80	590.5	3237	66	2.2e-05	0.022	930	quinidine_bepridil	high_high	high
60	639.5	3237	66	1.6e-05	0.016	976	quinidine_bepridil	high_high	high
40	637	3237	66	1.4e-05	0.014	974	quinidine_bepridil	high_high	high
20	612.5	3237	66	1.9e-05	0.019	958	quinidine_bepridil	high_high	high
0	615.5	3237	66	1.7e-05	0.017	954	quinidine_bepridil	high_high	high
80	615	3237	99	1.9e-05	0.019	952	quinidine_bepridil	high_high	high
60	671.5	3237	99	1.3e-05	0.013	1008	quinidine_bepridil	high_high	high
40	654.5	3237	99	1.3e-05	0.013	990	quinidine_bepridil	high_high	high
20	631	3237	99	1.7e-05	0.017	976	quinidine_bepridil	high_high	high
0	643.5	3237	99	1.5e-05	0.015	980	quinidine_bepridil	high_high	high
80	636.5	3237	132	1.7e-05	0.017	972	quinidine_bepridil	high_high	high
60	703	3237	132	1.1e-05	0.011	1038	quinidine_bepridil	high_high	high
40	669	3237	132	1.2e-05	0.012	1006	quinidine_bepridil	high_high	high
20	647	3237	132	1.6e-05	0.016	990	quinidine_bepridil	high_high	high
0	669	3237	132	1.2e-05	0.012	1004	quinidine_bepridil	high_high	high
80	640.5	6474	0	1.7e-05	0.017	952	quinidine_bepridil	high_high	high
60	759.5	6474	0	6e-06	0.006	1054	quinidine_bepridil	high_high	high
40	818	6474	0	2e-06	0.002	1102	quinidine_bepridil	high_high	high
20	741	6474	0	1.2e-05	0.012	1040	quinidine_bepridil	high_high	high
0	685.5	6474	0	1.1e-05	0.011	996	quinidine_bepridil	high_high	high
80	668	6474	33	1.4e-05	0.014	982	quinidine_bepridil	high_high	high
60	782.5	6474	33	4e-06	0.004	1082	quinidine_bepridil	high_high	high
40	867	6474	33	-1e-06	-0.001	1154	quinidine_bepridil	high_high	high
20	766	6474	33	1e-05	0.01	1066	quinidine_bepridil	high_high	high
0	712.5	6474	33	9e-06	0.009	1028	quinidine_bepridil	high_high	high
80	693	6474	66	1.2e-05	0.012	1008	quinidine_bepridil	high_high	high
60	817.5	6474	66	2e-06	0.002	1120	quinidine_bepridil	high_high	high
40	907	6474	66	-2e-06	-0.002	1194	quinidine_bepridil	high_high	high
20	788.5	6474	66	9e-06	0.009	1088	quinidine_bepridil	high_high	high
0	742	6474	66	7e-06	0.007	1058	quinidine_bepridil	high_high	high
80	717	6474	99	1e-05	0.01	1032	quinidine_bepridil	high_high	high
60	861	6474	99	0	0	1164	quinidine_bepridil	high_high	high
40	948.5	6474	99	-4e-06	-0.004	1236	quinidine_bepridil	high_high	high
20	810	6474	99	8e-06	0.008	1108	quinidine_bepridil	high_high	high
0	773	6474	99	5e-06	0.005	1090	quinidine_bepridil	high_high	high
80	739.5	6474	132	8e-06	0.008	1054	quinidine_bepridil	high_high	high
60	918	6474	132	-2e-06	-0.002	1220	quinidine_bepridil	high_high	high
40	996.5	6474	132	-5e-06	-0.005	1282	quinidine_bepridil	high_high	high
20	830.5	6474	132	7e-06	0.007	1128	quinidine_bepridil	high_high	high
0	804.5	6474	132	3e-06	0.003	1122	quinidine_bepridil	high_high	high
80	743	9711	0	8e-06	0.008	1030	quinidine_bepridil	high_high	high
60	1531	9711	0	-3.1e-05	-0.031	1736	quinidine_bepridil	high_high	high
40	1896	9711	0	-4.3e-05	-0.043	838	quinidine_bepridil	high_high	high
20	1771.5	9711	0	-1.8e-05	-0.018	1792	quinidine_bepridil	high_high	high
0	818.5	9711	0	3e-06	0.003	1108	quinidine_bepridil	high_high	high
80	771.5	9711	33	6e-06	0.006	1062	quinidine_bepridil	high_high	high
60	1527.5	9711	33	-2.9e-05	-0.029	1746	quinidine_bepridil	high_high	high
40	1989.5	9711	33	-4.9e-05	-0.049	1414	quinidine_bepridil	high_high	high
20	0	9711	33	-0.000103	-0.103	1982	quinidine_bepridil	high_high	high
0	853	9711	33	2e-06	0.002	1148	quinidine_bepridil	high_high	high
80	801	9711	66	5e-06	0.005	1094	quinidine_bepridil	high_high	high
60	1561.5	9711	66	-2.8e-05	-0.028	1790	quinidine_bepridil	high_high	high
40	1949	9711	66	-4.6e-05	-0.046	1376	quinidine_bepridil	high_high	high
20	0	9711	66	-0.000103	-0.103	1982	quinidine_bepridil	high_high	high
0	902.5	9711	66	0	0	1198	quinidine_bepridil	high_high	high
80	831.5	9711	99	3e-06	0.003	1126	quinidine_bepridil	high_high	high
60	0	9711	99	-0.000115	-0.115	1982	quinidine_bepridil	high_high	high
40	1989.5	9711	99	-5.1e-05	-0.051	1390	quinidine_bepridil	high_high	high
20	0	9711	99	-0.000102	-0.102	1982	quinidine_bepridil	high_high	high
0	975.5	9711	99	-2e-06	-0.002	1270	quinidine_bepridil	high_high	high
80	864	9711	132	2e-06	0.002	1158	quinidine_bepridil	high_high	high
60	0	9711	132	-0.000116	-0.116	1982	quinidine_bepridil	high_high	high
40	1978	9711	132	-4.9e-05	-0.049	1398	quinidine_bepridil	high_high	high
20	0	9711	132	-0.000103	-0.103	1982	quinidine_bepridil	high_high	high
0	1812	9711	132	-3.7e-05	-0.037	1982	quinidine_bepridil	high_high	high
80	866.5	12948	0	2e-06	0.002	1134	quinidine_bepridil	high_high	high
60	0	12948	0	-0.000127	-0.127	1982	quinidine_bepridil	high_high	high
40	1358.5	12948	0	-4.3e-05	-0.043	1322	quinidine_bepridil	high_high	high
20	1965.5	12948	0	-4.4e-05	-0.044	1350	quinidine_bepridil	high_high	high
0	1830	12948	0	-3.8e-05	-0.038	1982	quinidine_bepridil	high_high	high
80	909.5	12948	33	0	0	1182	quinidine_bepridil	high_high	high
60	1629.5	12948	33	-5.1e-05	-0.051	932	quinidine_bepridil	high_high	high
40	1343	12948	33	-4.3e-05	-0.043	1304	quinidine_bepridil	high_high	high
20	1962	12948	33	-3.8e-05	-0.038	858	quinidine_bepridil	high_high	high
0	1603.5	12948	33	-2.8e-05	-0.028	1836	quinidine_bepridil	high_high	high
80	970.5	12948	66	-2e-06	-0.002	1242	quinidine_bepridil	high_high	high
60	1980.5	12948	66	-4.5e-05	-0.045	864	quinidine_bepridil	high_high	high
40	1331	12948	66	-4.3e-05	-0.043	1288	quinidine_bepridil	high_high	high
20	1419	12948	66	-3.4e-05	-0.034	834	quinidine_bepridil	high_high	high
0	0	12948	66	-0.000112	-0.112	1982	quinidine_bepridil	high_high	high
80	1101	12948	99	-4e-06	-0.004	1370	quinidine_bepridil	high_high	high
60	1417	12948	99	-4.2e-05	-0.042	834	quinidine_bepridil	high_high	high
40	1320	12948	99	-4.3e-05	-0.043	1268	quinidine_bepridil	high_high	high
20	1388.5	12948	99	-3.2e-05	-0.032	816	quinidine_bepridil	high_high	high
0	0	12948	99	-0.000115	-0.115	1982	quinidine_bepridil	high_high	high
80	1624	12948	132	-3.1e-05	-0.031	1848	quinidine_bepridil	high_high	high
60	1380	12948	132	-4.2e-05	-0.042	814	quinidine_bepridil	high_high	high
40	1308	12948	132	-4.3e-05	-0.043	842	quinidine_bepridil	high_high	high
20	1646	12948	132	-4.5e-05	-0.045	940	quinidine_bepridil	high_high	high
0	0	12948	132	-0.000117	-0.117	1982	quinidine_bepridil	high_high	high
81	307.5	0	0	7.2e-05	0.072	764	quinidine_bepridil	high_high	low
61	307.5	0	0	7.2e-05	0.072	764	quinidine_bepridil	high_high	low
41	307.5	0	0	7.2e-05	0.072	764	quinidine_bepridil	high_high	low
21	307.5	0	0	7.2e-05	0.072	764	quinidine_bepridil	high_high	low
1	307.5	0	0	7.2e-05	0.072	764	quinidine_bepridil	high_high	low
81	391	0	33	5.2e-05	0.052	794	quinidine_bepridil	high_high	inter
61	401.5	0	33	5e-05	0.05	798	quinidine_bepridil	high_high	high
41	383.5	0	33	5.4e-05	0.054	790	quinidine_bepridil	high_high	inter
21	394	0	33	5.2e-05	0.052	794	quinidine_bepridil	high_high	inter
1	389	0	33	5.3e-05	0.053	796	quinidine_bepridil	high_high	inter
81	440	0	66	4.3e-05	0.043	818	quinidine_bepridil	high_high	high
61	445	0	66	4.2e-05	0.042	822	quinidine_bepridil	high_high	high
41	432	0	66	4.4e-05	0.044	812	quinidine_bepridil	high_high	high
21	444.5	0	66	4.2e-05	0.042	818	quinidine_bepridil	high_high	high
1	448	0	66	4.2e-05	0.042	824	quinidine_bepridil	high_high	high
81	476	0	99	3.7e-05	0.037	842	quinidine_bepridil	high_high	high
61	476	0	99	3.7e-05	0.037	842	quinidine_bepridil	high_high	high
41	468	0	99	3.8e-05	0.038	832	quinidine_bepridil	high_high	high
21	481	0	99	3.6e-05	0.036	840	quinidine_bepridil	high_high	high
1	493	0	99	3.5e-05	0.035	852	quinidine_bepridil	high_high	high
81	505	0	132	3.3e-05	0.033	862	quinidine_bepridil	high_high	high
61	500	0	132	3.3e-05	0.033	860	quinidine_bepridil	high_high	high
41	497.5	0	132	3.4e-05	0.034	850	quinidine_bepridil	high_high	high
21	510	0	132	3.2e-05	0.032	860	quinidine_bepridil	high_high	high
1	529.5	0	132	3e-05	0.03	878	quinidine_bepridil	high_high	high
81	534.5	3237	0	2.7e-05	0.027	892	quinidine_bepridil	high_high	high
61	610	3237	0	1.9e-05	0.019	942	quinidine_bepridil	high_high	high
41	585.5	3237	0	2.2e-05	0.022	928	quinidine_bepridil	high_high	high
21	553.5	3237	0	2.5e-05	0.025	898	quinidine_bepridil	high_high	high
1	524.5	3237	0	2.9e-05	0.029	876	quinidine_bepridil	high_high	high
81	571.5	3237	33	2.3e-05	0.023	924	quinidine_bepridil	high_high	high
61	643	3237	33	1.5e-05	0.015	976	quinidine_bepridil	high_high	high
41	610	3237	33	1.9e-05	0.019	952	quinidine_bepridil	high_high	high
21	586.5	3237	33	2.1e-05	0.021	930	quinidine_bepridil	high_high	high
1	560.5	3237	33	2.4e-05	0.024	910	quinidine_bepridil	high_high	high
81	599.5	3237	66	1.9e-05	0.019	950	quinidine_bepridil	high_high	high
61	663	3237	66	1.3e-05	0.013	998	quinidine_bepridil	high_high	high
41	630	3237	66	1.7e-05	0.017	970	quinidine_bepridil	high_high	high
21	612	3237	66	1.8e-05	0.018	952	quinidine_bepridil	high_high	high
1	594	3237	66	2.1e-05	0.021	940	quinidine_bepridil	high_high	high
81	623	3237	99	1.7e-05	0.017	972	quinidine_bepridil	high_high	high
61	679	3237	99	1.2e-05	0.012	1014	quinidine_bepridil	high_high	high
41	648	3237	99	1.5e-05	0.015	988	quinidine_bepridil	high_high	high
21	633.5	3237	99	1.6e-05	0.016	972	quinidine_bepridil	high_high	high
1	624.5	3237	99	1.7e-05	0.017	966	quinidine_bepridil	high_high	high
81	643.5	3237	132	1.5e-05	0.015	990	quinidine_bepridil	high_high	high
61	692.5	3237	132	1.1e-05	0.011	1028	quinidine_bepridil	high_high	high
41	664.5	3237	132	1.4e-05	0.014	1002	quinidine_bepridil	high_high	high
21	652.5	3237	132	1.5e-05	0.015	988	quinidine_bepridil	high_high	high
1	652	3237	132	1.5e-05	0.015	992	quinidine_bepridil	high_high	high
81	648	6474	0	1.3e-05	0.013	962	quinidine_bepridil	high_high	high
61	864	6474	0	-3e-06	-0.003	1150	quinidine_bepridil	high_high	high
41	829	6474	0	2e-06	0.002	1126	quinidine_bepridil	high_high	high
21	674	6474	0	1.3e-05	0.013	988	quinidine_bepridil	high_high	high
1	623	6474	0	1.7e-05	0.017	926	quinidine_bepridil	high_high	high
81	679.5	6474	33	1e-05	0.01	996	quinidine_bepridil	high_high	high
61	915.5	6474	33	-5e-06	-0.005	1204	quinidine_bepridil	high_high	high
41	862.5	6474	33	0	0	1162	quinidine_bepridil	high_high	high
21	701.5	6474	33	1e-05	0.01	1018	quinidine_bepridil	high_high	high
1	653	6474	33	1.4e-05	0.014	960	quinidine_bepridil	high_high	high
81	705	6474	66	8e-06	0.008	1024	quinidine_bepridil	high_high	high
61	956	6474	66	-7e-06	-0.007	1246	quinidine_bepridil	high_high	high
41	899.5	6474	66	-2e-06	-0.002	1198	quinidine_bepridil	high_high	high
21	725	6474	66	9e-06	0.009	1042	quinidine_bepridil	high_high	high
1	683.5	6474	66	1.1e-05	0.011	990	quinidine_bepridil	high_high	high
81	728	6474	99	6e-06	0.006	1046	quinidine_bepridil	high_high	high
61	997.5	6474	99	-8e-06	-0.008	1288	quinidine_bepridil	high_high	high
41	943	6474	99	-3e-06	-0.003	1240	quinidine_bepridil	high_high	high
21	746.5	6474	99	7e-06	0.007	1062	quinidine_bepridil	high_high	high
1	713	6474	99	9e-06	0.009	1020	quinidine_bepridil	high_high	high
81	749.5	6474	132	4e-06	0.004	1068	quinidine_bepridil	high_high	high
61	1041.5	6474	132	-9e-06	-0.009	1330	quinidine_bepridil	high_high	high
41	999	6474	132	-5e-06	-0.005	1294	quinidine_bepridil	high_high	high
21	767	6474	132	6e-06	0.006	1082	quinidine_bepridil	high_high	high
1	741.5	6474	132	7e-06	0.007	1048	quinidine_bepridil	high_high	high
81	747	9711	0	3e-06	0.003	1022	quinidine_bepridil	high_high	high
61	0	9711	0	-0.000129	-0.129	1982	quinidine_bepridil	high_high	high
41	1831	9711	0	-5.3e-05	-0.053	1412	quinidine_bepridil	high_high	high
21	786	9711	0	5e-06	0.005	1074	quinidine_bepridil	high_high	high
1	705.5	9711	0	8e-06	0.008	960	quinidine_bepridil	high_high	high
81	778.5	9711	33	1e-06	0.001	1058	quinidine_bepridil	high_high	high
61	0	9711	33	-0.00013	-0.13	1982	quinidine_bepridil	high_high	high
41	1978	9711	33	-4.7e-05	-0.047	1398	quinidine_bepridil	high_high	high
21	817	9711	33	3e-06	0.003	1108	quinidine_bepridil	high_high	high
1	733.5	9711	33	6e-06	0.006	994	quinidine_bepridil	high_high	high
81	806.5	9711	66	-1e-06	-0.001	1088	quinidine_bepridil	high_high	high
61	0	9711	66	-0.000131	-0.131	1982	quinidine_bepridil	high_high	high
41	1915	9711	66	-5.5e-05	-0.055	1372	quinidine_bepridil	high_high	high
21	846.5	9711	66	2e-06	0.002	1138	quinidine_bepridil	high_high	high
1	765	9711	66	4e-06	0.004	1028	quinidine_bepridil	high_high	high
81	834	9711	99	-2e-06	-0.002	1118	quinidine_bepridil	high_high	high
61	0	9711	99	-0.000132	-0.132	1982	quinidine_bepridil	high_high	high
41	1989.5	9711	99	-5e-05	-0.05	1406	quinidine_bepridil	high_high	high
21	877.5	9711	99	0	0	1170	quinidine_bepridil	high_high	high
1	798.5	9711	99	2e-06	0.002	1064	quinidine_bepridil	high_high	high
81	862	9711	132	-4e-06	-0.004	1146	quinidine_bepridil	high_high	high
61	0	9711	132	-0.000133	-0.133	1982	quinidine_bepridil	high_high	high
41	1989.5	9711	132	-5.4e-05	-0.054	1362	quinidine_bepridil	high_high	high
21	911.5	9711	132	-1e-06	-0.001	1204	quinidine_bepridil	high_high	high
1	834	9711	132	0	0	1102	quinidine_bepridil	high_high	high
81	851.5	12948	0	-5e-06	-0.005	1088	quinidine_bepridil	high_high	high
61	1509.5	12948	0	-5.2e-05	-0.052	866	quinidine_bepridil	high_high	high
41	1306.5	12948	0	-4.2e-05	-0.042	1298	quinidine_bepridil	high_high	high
21	942.5	12948	0	-2e-06	-0.002	1206	quinidine_bepridil	high_high	high
1	786.5	12948	0	1e-06	0.001	998	quinidine_bepridil	high_high	high
81	892	12948	33	-7e-06	-0.007	1134	quinidine_bepridil	high_high	high
61	1502.5	12948	33	-5.1e-05	-0.051	866	quinidine_bepridil	high_high	high
41	1302	12948	33	-4.2e-05	-0.042	1288	quinidine_bepridil	high_high	high
21	1010	12948	33	-4e-06	-0.004	1274	quinidine_bepridil	high_high	high
1	816.5	12948	33	-1e-06	-0.001	1034	quinidine_bepridil	high_high	high
81	934.5	12948	66	-9e-06	-0.009	1178	quinidine_bepridil	high_high	high
61	1501.5	12948	66	-5e-05	-0.05	868	quinidine_bepridil	high_high	high
41	1290	12948	66	-4.2e-05	-0.042	1276	quinidine_bepridil	high_high	high
21	1839	12948	66	-3.6e-05	-0.036	1982	quinidine_bepridil	high_high	high
1	854	12948	66	-3e-06	-0.003	1076	quinidine_bepridil	high_high	high
81	986	12948	99	-1e-05	-0.01	1232	quinidine_bepridil	high_high	high
61	1503	12948	99	-5e-05	-0.05	868	quinidine_bepridil	high_high	high
41	1273	12948	99	-4.3e-05	-0.043	1260	quinidine_bepridil	high_high	high
21	1617	12948	99	-3e-05	-0.03	1838	quinidine_bepridil	high_high	high
1	900	12948	99	-5e-06	-0.005	1124	quinidine_bepridil	high_high	high
81	1056	12948	132	-1.2e-05	-0.012	1302	quinidine_bepridil	high_high	high
61	1505.5	12948	132	-4.9e-05	-0.049	870	quinidine_bepridil	high_high	high
41	816	12948	132	-4.3e-05	-0.043	834	quinidine_bepridil	high_high	high
21	1621	12948	132	-2.8e-05	-0.028	1854	quinidine_bepridil	high_high	high
1	961.5	12948	132	-7e-06	-0.007	1188	quinidine_bepridil	high_high	high
82	307.5	0	0	7.2e-05	0.072	764	quinidine_bepridil	high_high	low
62	307.5	0	0	7.2e-05	0.072	764	quinidine_bepridil	high_high	low
42	307.5	0	0	7.2e-05	0.072	764	quinidine_bepridil	high_high	low
22	307.5	0	0	7.2e-05	0.072	764	quinidine_bepridil	high_high	low
2	307.5	0	0	7.2e-05	0.072	764	quinidine_bepridil	high_high	low
82	389.5	0	33	5.3e-05	0.053	798	quinidine_bepridil	high_high	inter
62	383	0	33	5.4e-05	0.054	792	quinidine_bepridil	high_high	inter
42	391	0	33	5.2e-05	0.052	798	quinidine_bepridil	high_high	inter
22	397	0	33	5.1e-05	0.051	796	quinidine_bepridil	high_high	high
2	392	0	33	5.2e-05	0.052	790	quinidine_bepridil	high_high	inter
82	438.5	0	66	4.3e-05	0.043	822	quinidine_bepridil	high_high	high
62	435	0	66	4.4e-05	0.044	816	quinidine_bepridil	high_high	high
42	433	0	66	4.4e-05	0.044	820	quinidine_bepridil	high_high	high
22	445.5	0	66	4.2e-05	0.042	820	quinidine_bepridil	high_high	high
2	449	0	66	4.1e-05	0.041	816	quinidine_bepridil	high_high	high
82	474.5	0	99	3.7e-05	0.037	844	quinidine_bepridil	high_high	high
62	475	0	99	3.7e-05	0.037	840	quinidine_bepridil	high_high	high
42	463.5	0	99	3.9e-05	0.039	840	quinidine_bepridil	high_high	high
22	480.5	0	99	3.7e-05	0.037	842	quinidine_bepridil	high_high	high
2	492	0	99	3.4e-05	0.034	842	quinidine_bepridil	high_high	high
82	503	0	132	3.3e-05	0.033	864	quinidine_bepridil	high_high	high
62	507.5	0	132	3.3e-05	0.033	862	quinidine_bepridil	high_high	high
42	487.5	0	132	3.5e-05	0.035	858	quinidine_bepridil	high_high	high
22	508	0	132	3.3e-05	0.033	860	quinidine_bepridil	high_high	high
2	526	0	132	3e-05	0.03	866	quinidine_bepridil	high_high	high
82	564	3237	0	2.4e-05	0.024	904	quinidine_bepridil	high_high	high
62	558	3237	0	2.5e-05	0.025	910	quinidine_bepridil	high_high	high
42	575.5	3237	0	2.3e-05	0.023	914	quinidine_bepridil	high_high	high
22	524	3237	0	3.1e-05	0.031	882	quinidine_bepridil	high_high	high
2	548	3237	0	2.4e-05	0.024	880	quinidine_bepridil	high_high	high
82	593	3237	33	2e-05	0.02	936	quinidine_bepridil	high_high	high
62	585	3237	33	2.2e-05	0.022	938	quinidine_bepridil	high_high	high
42	604.5	3237	33	2e-05	0.02	946	quinidine_bepridil	high_high	high
22	559	3237	33	2.7e-05	0.027	912	quinidine_bepridil	high_high	high
2	585.5	3237	33	2e-05	0.02	914	quinidine_bepridil	high_high	high
82	616	3237	66	1.8e-05	0.018	958	quinidine_bepridil	high_high	high
62	609.5	3237	66	1.9e-05	0.019	960	quinidine_bepridil	high_high	high
42	623.5	3237	66	1.8e-05	0.018	966	quinidine_bepridil	high_high	high
22	583.5	3237	66	2.4e-05	0.024	934	quinidine_bepridil	high_high	high
2	618.5	3237	66	1.6e-05	0.016	944	quinidine_bepridil	high_high	high
82	635.5	3237	99	1.6e-05	0.016	978	quinidine_bepridil	high_high	high
62	631	3237	99	1.7e-05	0.017	978	quinidine_bepridil	high_high	high
42	639	3237	99	1.6e-05	0.016	982	quinidine_bepridil	high_high	high
22	604	3237	99	2.2e-05	0.022	952	quinidine_bepridil	high_high	high
2	649	3237	99	1.3e-05	0.013	970	quinidine_bepridil	high_high	high
82	653	3237	132	1.4e-05	0.014	994	quinidine_bepridil	high_high	high
62	650.5	3237	132	1.5e-05	0.015	996	quinidine_bepridil	high_high	high
42	652	3237	132	1.5e-05	0.015	996	quinidine_bepridil	high_high	high
22	621.5	3237	132	2e-05	0.02	968	quinidine_bepridil	high_high	high
2	676.5	3237	132	1.1e-05	0.011	996	quinidine_bepridil	high_high	high
82	714	6474	0	8e-06	0.008	1016	quinidine_bepridil	high_high	high
62	689	6474	0	9e-06	0.009	1004	quinidine_bepridil	high_high	high
42	733	6474	0	1e-05	0.01	1040	quinidine_bepridil	high_high	high
22	679.5	6474	0	1e-05	0.01	996	quinidine_bepridil	high_high	high
2	678	6474	0	9e-06	0.009	972	quinidine_bepridil	high_high	high
82	736.5	6474	33	7e-06	0.007	1046	quinidine_bepridil	high_high	high
62	711.5	6474	33	7e-06	0.007	1030	quinidine_bepridil	high_high	high
42	757.5	6474	33	8e-06	0.008	1070	quinidine_bepridil	high_high	high
22	715.5	6474	33	7e-06	0.007	1036	quinidine_bepridil	high_high	high
2	713	6474	33	6e-06	0.006	1010	quinidine_bepridil	high_high	high
82	757	6474	66	5e-06	0.005	1068	quinidine_bepridil	high_high	high
62	734	6474	66	6e-06	0.006	1054	quinidine_bepridil	high_high	high
42	775	6474	66	7e-06	0.007	1090	quinidine_bepridil	high_high	high
22	744.5	6474	66	5e-06	0.005	1066	quinidine_bepridil	high_high	high
2	748.5	6474	66	3e-06	0.003	1044	quinidine_bepridil	high_high	high
82	776	6474	99	4e-06	0.004	1088	quinidine_bepridil	high_high	high
62	755.5	6474	99	4e-06	0.004	1076	quinidine_bepridil	high_high	high
42	790.5	6474	99	6e-06	0.006	1108	quinidine_bepridil	high_high	high
22	771.5	6474	99	3e-06	0.003	1092	quinidine_bepridil	high_high	high
2	784.5	6474	99	1e-06	0.001	1082	quinidine_bepridil	high_high	high
82	794.5	6474	132	3e-06	0.003	1106	quinidine_bepridil	high_high	high
62	777	6474	132	3e-06	0.003	1096	quinidine_bepridil	high_high	high
42	804.5	6474	132	5e-06	0.005	1122	quinidine_bepridil	high_high	high
22	796.5	6474	132	1e-06	0.001	1118	quinidine_bepridil	high_high	high
2	823	6474	132	-1e-06	-0.001	1120	quinidine_bepridil	high_high	high
82	904.5	9711	0	-3e-06	-0.003	1176	quinidine_bepridil	high_high	high
62	822.5	9711	0	-2e-06	-0.002	1100	quinidine_bepridil	high_high	high
42	0	9711	0	-0.000109	-0.109	1982	quinidine_bepridil	high_high	high
22	858.5	9711	0	-6e-06	-0.006	1150	quinidine_bepridil	high_high	high
2	810.5	9711	0	0	0	1074	quinidine_bepridil	high_high	high
82	938	9711	33	-4e-06	-0.004	1216	quinidine_bepridil	high_high	high
62	849	9711	33	-3e-06	-0.003	1132	quinidine_bepridil	high_high	high
42	0	9711	33	-0.000107	-0.107	1982	quinidine_bepridil	high_high	high
22	923.5	9711	33	-9e-06	-0.009	1220	quinidine_bepridil	high_high	high
2	859	9711	33	-3e-06	-0.003	1126	quinidine_bepridil	high_high	high
82	985	9711	66	-5e-06	-0.005	1264	quinidine_bepridil	high_high	high
62	880.5	9711	66	-4e-06	-0.004	1164	quinidine_bepridil	high_high	high
42	0	9711	66	-0.000106	-0.106	1982	quinidine_bepridil	high_high	high
22	1005	9711	66	-1.1e-05	-0.011	1300	quinidine_bepridil	high_high	high
2	924	9711	66	-5e-06	-0.005	1192	quinidine_bepridil	high_high	high
82	1044	9711	99	-7e-06	-0.007	1320	quinidine_bepridil	high_high	high
62	917	9711	99	-6e-06	-0.006	1202	quinidine_bepridil	high_high	high
42	0	9711	99	-0.000106	-0.106	1982	quinidine_bepridil	high_high	high
22	1709	9711	99	-4.5e-05	-0.045	1946	quinidine_bepridil	high_high	high
2	1037.5	9711	99	-8e-06	-0.008	1302	quinidine_bepridil	high_high	high
82	1691.5	9711	132	-3.8e-05	-0.038	1910	quinidine_bepridil	high_high	high
62	962.5	9711	132	-7e-06	-0.007	1248	quinidine_bepridil	high_high	high
42	0	9711	132	-0.000107	-0.107	1982	quinidine_bepridil	high_high	high
22	1591	9711	132	-3.6e-05	-0.036	1852	quinidine_bepridil	high_high	high
2	1527	9711	132	-3.3e-05	-0.033	1748	quinidine_bepridil	high_high	high
82	0	12948	0	-0.000119	-0.119	1982	quinidine_bepridil	high_high	high
62	1796	12948	0	-4.4e-05	-0.044	1972	quinidine_bepridil	high_high	high
42	1829.5	12948	0	-5.8e-05	-0.058	1400	quinidine_bepridil	high_high	high
22	0	12948	0	-0.000123	-0.123	1982	quinidine_bepridil	high_high	high
2	1796.5	12948	0	-4.4e-05	-0.044	1954	quinidine_bepridil	high_high	high
82	0	12948	33	-0.000119	-0.119	1982	quinidine_bepridil	high_high	high
62	1616	12948	33	-3.9e-05	-0.039	1810	quinidine_bepridil	high_high	high
42	1845.5	12948	33	-5.4e-05	-0.054	1392	quinidine_bepridil	high_high	high
22	0	12948	33	-0.000128	-0.128	1982	quinidine_bepridil	high_high	high
2	1638	12948	33	-3.2e-05	-0.032	1830	quinidine_bepridil	high_high	high
82	0	12948	66	-0.000119	-0.119	1982	quinidine_bepridil	high_high	high
62	1586	12948	66	-3.5e-05	-0.035	1796	quinidine_bepridil	high_high	high
42	1841.5	12948	66	-5.1e-05	-0.051	1398	quinidine_bepridil	high_high	high
22	0	12948	66	-0.000132	-0.132	1982	quinidine_bepridil	high_high	high
2	0	12948	66	-0.00012	-0.12	1982	quinidine_bepridil	high_high	high
82	0	12948	99	-0.00012	-0.12	1982	quinidine_bepridil	high_high	high
62	1644.5	12948	99	-3.4e-05	-0.034	1862	quinidine_bepridil	high_high	high
42	1989.5	12948	99	-4.9e-05	-0.049	1402	quinidine_bepridil	high_high	high
22	1989.5	12948	99	-5.1e-05	-0.051	908	quinidine_bepridil	high_high	high
2	0	12948	99	-0.000123	-0.123	1982	quinidine_bepridil	high_high	high
82	0	12948	132	-0.000121	-0.121	1982	quinidine_bepridil	high_high	high
62	0	12948	132	-0.00012	-0.12	1982	quinidine_bepridil	high_high	high
42	1989.5	12948	132	-4.8e-05	-0.048	1404	quinidine_bepridil	high_high	high
22	1468.5	12948	132	-4.8e-05	-0.048	858	quinidine_bepridil	high_high	high
2	0	12948	132	-0.000127	-0.127	1982	quinidine_bepridil	high_high	high
83	307.5	0	0	7.2e-05	0.072	764	quinidine_bepridil	high_high	low
63	307.5	0	0	7.2e-05	0.072	764	quinidine_bepridil	high_high	low
43	307.5	0	0	7.2e-05	0.072	764	quinidine_bepridil	high_high	low
23	307.5	0	0	7.2e-05	0.072	764	quinidine_bepridil	high_high	low
3	307.5	0	0	7.2e-05	0.072	764	quinidine_bepridil	high_high	low
83	382	0	33	5.4e-05	0.054	794	quinidine_bepridil	high_high	inter
63	386.5	0	33	5.3e-05	0.053	790	quinidine_bepridil	high_high	inter
43	391.5	0	33	5.2e-05	0.052	798	quinidine_bepridil	high_high	inter
23	394.5	0	33	5.1e-05	0.051	792	quinidine_bepridil	high_high	high
3	405	0	33	5e-05	0.05	800	quinidine_bepridil	high_high	high
83	438	0	66	4.3e-05	0.043	820	quinidine_bepridil	high_high	high
63	437	0	66	4.3e-05	0.043	812	quinidine_bepridil	high_high	high
43	436	0	66	4.4e-05	0.044	820	quinidine_bepridil	high_high	high
23	449.5	0	66	4.1e-05	0.041	820	quinidine_bepridil	high_high	high
3	469	0	66	3.8e-05	0.038	834	quinidine_bepridil	high_high	high
83	481.5	0	99	3.6e-05	0.036	846	quinidine_bepridil	high_high	high
63	475	0	99	3.6e-05	0.036	832	quinidine_bepridil	high_high	high
43	468.5	0	99	3.9e-05	0.039	842	quinidine_bepridil	high_high	high
23	490.5	0	99	3.5e-05	0.035	844	quinidine_bepridil	high_high	high
3	515.5	0	99	3.2e-05	0.032	864	quinidine_bepridil	high_high	high
83	516.5	0	132	3.2e-05	0.032	870	quinidine_bepridil	high_high	high
63	505	0	132	3.2e-05	0.032	850	quinidine_bepridil	high_high	high
43	494	0	132	3.5e-05	0.035	858	quinidine_bepridil	high_high	high
23	523	0	132	3e-05	0.03	868	quinidine_bepridil	high_high	high
3	552	0	132	2.7e-05	0.027	894	quinidine_bepridil	high_high	high
83	565.5	3237	0	2.4e-05	0.024	904	quinidine_bepridil	high_high	high
63	536	3237	0	2.7e-05	0.027	892	quinidine_bepridil	high_high	high
43	548.5	3237	0	2.6e-05	0.026	900	quinidine_bepridil	high_high	high
23	584	3237	0	2.2e-05	0.022	930	quinidine_bepridil	high_high	high
3	520.5	3237	0	3.1e-05	0.031	874	quinidine_bepridil	high_high	high
83	593.5	3237	33	2e-05	0.02	934	quinidine_bepridil	high_high	high
63	567	3237	33	2.3e-05	0.023	916	quinidine_bepridil	high_high	high
43	580.5	3237	33	2.3e-05	0.023	932	quinidine_bepridil	high_high	high
23	615.5	3237	33	1.8e-05	0.018	960	quinidine_bepridil	high_high	high
3	563	3237	33	2.5e-05	0.025	910	quinidine_bepridil	high_high	high
83	620.5	3237	66	1.7e-05	0.017	960	quinidine_bepridil	high_high	high
63	592	3237	66	2e-05	0.02	936	quinidine_bepridil	high_high	high
43	602	3237	66	2e-05	0.02	952	quinidine_bepridil	high_high	high
23	642	3237	66	1.6e-05	0.016	984	quinidine_bepridil	high_high	high
3	600.5	3237	66	2.1e-05	0.021	942	quinidine_bepridil	high_high	high
83	646	3237	99	1.5e-05	0.015	984	quinidine_bepridil	high_high	high
63	613.5	3237	99	1.8e-05	0.018	954	quinidine_bepridil	high_high	high
43	620	3237	99	1.9e-05	0.019	970	quinidine_bepridil	high_high	high
23	666	3237	99	1.3e-05	0.013	1006	quinidine_bepridil	high_high	high
3	632.5	3237	99	1.8e-05	0.018	972	quinidine_bepridil	high_high	high
83	669.5	3237	132	1.3e-05	0.013	1004	quinidine_bepridil	high_high	high
63	632.5	3237	132	1.6e-05	0.016	970	quinidine_bepridil	high_high	high
43	635.5	3237	132	1.7e-05	0.017	986	quinidine_bepridil	high_high	high
23	687.5	3237	132	1.2e-05	0.012	1026	quinidine_bepridil	high_high	high
3	661.5	3237	132	1.5e-05	0.015	998	quinidine_bepridil	high_high	high
83	689.5	6474	0	1.2e-05	0.012	996	quinidine_bepridil	high_high	high
63	642.5	6474	0	1.5e-05	0.015	936	quinidine_bepridil	high_high	high
43	704.5	6474	0	7e-06	0.007	1010	quinidine_bepridil	high_high	high
23	755.5	6474	0	3e-06	0.003	1048	quinidine_bepridil	high_high	high
3	649.5	6474	0	1.4e-05	0.014	970	quinidine_bepridil	high_high	high
83	711	6474	33	1e-05	0.01	1022	quinidine_bepridil	high_high	high
63	666.5	6474	33	1.2e-05	0.012	960	quinidine_bepridil	high_high	high
43	734.5	6474	33	5e-06	0.005	1046	quinidine_bepridil	high_high	high
23	786	6474	33	1e-06	0.001	1082	quinidine_bepridil	high_high	high
3	692	6474	33	1e-05	0.01	1014	quinidine_bepridil	high_high	high
83	735	6474	66	9e-06	0.009	1048	quinidine_bepridil	high_high	high
63	688	6474	66	1e-05	0.01	980	quinidine_bepridil	high_high	high
43	758	6474	66	3e-06	0.003	1072	quinidine_bepridil	high_high	high
23	816.5	6474	66	-1e-06	-0.001	1114	quinidine_bepridil	high_high	high
3	735	6474	66	7e-06	0.007	1056	quinidine_bepridil	high_high	high
83	759	6474	99	7e-06	0.007	1072	quinidine_bepridil	high_high	high
63	707.5	6474	99	9e-06	0.009	1000	quinidine_bepridil	high_high	high
43	778.5	6474	99	2e-06	0.002	1094	quinidine_bepridil	high_high	high
23	847.5	6474	99	-2e-06	-0.002	1146	quinidine_bepridil	high_high	high
3	777	6474	99	4e-06	0.004	1096	quinidine_bepridil	high_high	high
83	783.5	6474	132	6e-06	0.006	1096	quinidine_bepridil	high_high	high
63	726	6474	132	7e-06	0.007	1018	quinidine_bepridil	high_high	high
43	798	6474	132	1e-06	0.001	1116	quinidine_bepridil	high_high	high
23	881.5	6474	132	-4e-06	-0.004	1180	quinidine_bepridil	high_high	high
3	820.5	6474	132	1e-06	0.001	1140	quinidine_bepridil	high_high	high
83	806	9711	0	5e-06	0.005	1086	quinidine_bepridil	high_high	high
63	739	9711	0	4e-06	0.004	950	quinidine_bepridil	high_high	high
43	899.5	9711	0	-8e-06	-0.008	1166	quinidine_bepridil	high_high	high
23	1647.5	9711	0	-5.1e-05	-0.051	1852	quinidine_bepridil	high_high	high
3	767.5	9711	0	4e-06	0.004	1064	quinidine_bepridil	high_high	high
83	828.5	9711	33	4e-06	0.004	1114	quinidine_bepridil	high_high	high
63	760.5	9711	33	3e-06	0.003	976	quinidine_bepridil	high_high	high
43	957.5	9711	33	-1e-05	-0.01	1230	quinidine_bepridil	high_high	high
23	1546	9711	33	-3.9e-05	-0.039	1724	quinidine_bepridil	high_high	high
3	819.5	9711	33	0	0	1118	quinidine_bepridil	high_high	high
83	858.5	9711	66	3e-06	0.003	1146	quinidine_bepridil	high_high	high
63	782	9711	66	1e-06	0.001	1000	quinidine_bepridil	high_high	high
43	1030.5	9711	66	-1.2e-05	-0.012	1304	quinidine_bepridil	high_high	high
23	1542	9711	66	-3.6e-05	-0.036	1734	quinidine_bepridil	high_high	high
3	881.5	9711	66	-3e-06	-0.003	1180	quinidine_bepridil	high_high	high
83	894	9711	99	1e-06	0.001	1182	quinidine_bepridil	high_high	high
63	803.5	9711	99	0	0	1022	quinidine_bepridil	high_high	high
43	1856.5	9711	99	-4.8e-05	-0.048	1982	quinidine_bepridil	high_high	high
23	1594.5	9711	99	-3.6e-05	-0.036	1796	quinidine_bepridil	high_high	high
3	963.5	9711	99	-6e-06	-0.006	1262	quinidine_bepridil	high_high	high
83	937.5	9711	132	0	0	1224	quinidine_bepridil	high_high	high
63	825	9711	132	-1e-06	-0.001	1044	quinidine_bepridil	high_high	high
43	1562	9711	132	-3.6e-05	-0.036	1798	quinidine_bepridil	high_high	high
23	0	9711	132	-0.000123	-0.123	1982	quinidine_bepridil	high_high	high
3	1840.5	9711	132	-4e-05	-0.04	1982	quinidine_bepridil	high_high	high
83	1015.5	12948	0	-2e-06	-0.002	1268	quinidine_bepridil	high_high	high
63	847.5	12948	0	-6e-06	-0.006	988	quinidine_bepridil	high_high	high
43	0	12948	0	-0.000129	-0.129	1982	quinidine_bepridil	high_high	high
23	0	12948	0	-0.000137	-0.137	1982	quinidine_bepridil	high_high	high
3	886.5	12948	0	-4e-06	-0.004	1162	quinidine_bepridil	high_high	high
83	1762	12948	33	-3.2e-05	-0.032	1962	quinidine_bepridil	high_high	high
63	870.5	12948	33	-7e-06	-0.007	1016	quinidine_bepridil	high_high	high
43	0	12948	33	-0.00013	-0.13	1982	quinidine_bepridil	high_high	high
23	0	12948	33	-0.000139	-0.139	1982	quinidine_bepridil	high_high	high
3	966	12948	33	-7e-06	-0.007	1242	quinidine_bepridil	high_high	high
83	1702.5	12948	66	-3.4e-05	-0.034	1902	quinidine_bepridil	high_high	high
63	898	12948	66	-8e-06	-0.008	1046	quinidine_bepridil	high_high	high
43	0	12948	66	-0.000133	-0.133	1982	quinidine_bepridil	high_high	high
23	1961	12948	66	-5e-05	-0.05	1374	quinidine_bepridil	high_high	high
3	1121	12948	66	-1.1e-05	-0.011	1390	quinidine_bepridil	high_high	high
83	1565	12948	99	-2.5e-05	-0.025	1786	quinidine_bepridil	high_high	high
63	928.5	12948	99	-1e-05	-0.01	1080	quinidine_bepridil	high_high	high
43	0	12948	99	-0.000135	-0.135	1982	quinidine_bepridil	high_high	high
23	1989.5	12948	99	-4.5e-05	-0.045	864	quinidine_bepridil	high_high	high
3	0	12948	99	-0.000118	-0.118	1982	quinidine_bepridil	high_high	high
83	1606	12948	132	-2.4e-05	-0.024	1834	quinidine_bepridil	high_high	high
63	964.5	12948	132	-1.1e-05	-0.011	1118	quinidine_bepridil	high_high	high
43	1989.5	12948	132	-5e-05	-0.05	902	quinidine_bepridil	high_high	high
23	1437	12948	132	-4.3e-05	-0.043	844	quinidine_bepridil	high_high	high
3	0	12948	132	-0.000123	-0.123	1982	quinidine_bepridil	high_high	high
84	307.5	0	0	7.2e-05	0.072	764	quinidine_bepridil	high_high	low
64	307.5	0	0	7.2e-05	0.072	764	quinidine_bepridil	high_high	low
44	307.5	0	0	7.2e-05	0.072	764	quinidine_bepridil	high_high	low
24	307.5	0	0	7.2e-05	0.072	764	quinidine_bepridil	high_high	low
4	307.5	0	0	7.2e-05	0.072	764	quinidine_bepridil	high_high	low
84	390.5	0	33	5.2e-05	0.052	792	quinidine_bepridil	high_high	inter
64	388	0	33	5.3e-05	0.053	802	quinidine_bepridil	high_high	inter
44	394	0	33	5.2e-05	0.052	798	quinidine_bepridil	high_high	inter
24	386.5	0	33	5.3e-05	0.053	790	quinidine_bepridil	high_high	inter
4	401	0	33	5e-05	0.05	796	quinidine_bepridil	high_high	high
84	443.5	0	66	4.2e-05	0.042	816	quinidine_bepridil	high_high	high
64	434	0	66	4.4e-05	0.044	826	quinidine_bepridil	high_high	high
44	447	0	66	4.2e-05	0.042	826	quinidine_bepridil	high_high	high
24	434.5	0	66	4.4e-05	0.044	814	quinidine_bepridil	high_high	high
4	457.5	0	66	4e-05	0.04	826	quinidine_bepridil	high_high	high
84	483	0	99	3.6e-05	0.036	840	quinidine_bepridil	high_high	high
64	468	0	99	3.9e-05	0.039	846	quinidine_bepridil	high_high	high
44	486	0	99	3.6e-05	0.036	850	quinidine_bepridil	high_high	high
24	470.5	0	99	3.8e-05	0.038	836	quinidine_bepridil	high_high	high
4	499.5	0	99	3.3e-05	0.033	852	quinidine_bepridil	high_high	high
84	514.5	0	132	3.1e-05	0.031	860	quinidine_bepridil	high_high	high
64	494.5	0	132	3.5e-05	0.035	864	quinidine_bepridil	high_high	high
44	517	0	132	3.1e-05	0.031	872	quinidine_bepridil	high_high	high
24	498.5	0	132	3.4e-05	0.034	854	quinidine_bepridil	high_high	high
4	532.5	0	132	2.9e-05	0.029	876	quinidine_bepridil	high_high	high
84	551.5	3237	0	2.5e-05	0.025	896	quinidine_bepridil	high_high	high
64	583.5	3237	0	2.2e-05	0.022	916	quinidine_bepridil	high_high	high
44	574.5	3237	0	2.4e-05	0.024	914	quinidine_bepridil	high_high	high
24	568.5	3237	0	2.4e-05	0.024	914	quinidine_bepridil	high_high	high
4	569.5	3237	0	2.3e-05	0.023	906	quinidine_bepridil	high_high	high
84	585	3237	33	2.1e-05	0.021	926	quinidine_bepridil	high_high	high
64	610	3237	33	1.9e-05	0.019	950	quinidine_bepridil	high_high	high
44	604.5	3237	33	2e-05	0.02	946	quinidine_bepridil	high_high	high
24	597.5	3237	33	2.1e-05	0.021	942	quinidine_bepridil	high_high	high
4	605.5	3237	33	1.9e-05	0.019	940	quinidine_bepridil	high_high	high
84	613.5	3237	66	1.8e-05	0.018	950	quinidine_bepridil	high_high	high
64	629.5	3237	66	1.7e-05	0.017	970	quinidine_bepridil	high_high	high
44	629.5	3237	66	1.8e-05	0.018	970	quinidine_bepridil	high_high	high
24	620	3237	66	1.8e-05	0.018	964	quinidine_bepridil	high_high	high
4	635	3237	66	1.6e-05	0.016	968	quinidine_bepridil	high_high	high
84	638	3237	99	1.6e-05	0.016	972	quinidine_bepridil	high_high	high
64	646	3237	99	1.5e-05	0.015	986	quinidine_bepridil	high_high	high
44	651	3237	99	1.6e-05	0.016	990	quinidine_bepridil	high_high	high
24	640	3237	99	1.7e-05	0.017	982	quinidine_bepridil	high_high	high
4	661	3237	99	1.4e-05	0.014	992	quinidine_bepridil	high_high	high
84	660	3237	132	1.4e-05	0.014	992	quinidine_bepridil	high_high	high
64	660.5	3237	132	1.4e-05	0.014	1000	quinidine_bepridil	high_high	high
44	670.5	3237	132	1.4e-05	0.014	1008	quinidine_bepridil	high_high	high
24	657.5	3237	132	1.5e-05	0.015	1000	quinidine_bepridil	high_high	high
4	684.5	3237	132	1.2e-05	0.012	1014	quinidine_bepridil	high_high	high
84	701	6474	0	8e-06	0.008	1014	quinidine_bepridil	high_high	high
64	769	6474	0	3e-06	0.003	1060	quinidine_bepridil	high_high	high
44	715	6474	0	1.1e-05	0.011	1026	quinidine_bepridil	high_high	high
24	721	6474	0	6e-06	0.006	1016	quinidine_bepridil	high_high	high
4	695	6474	0	1.2e-05	0.012	996	quinidine_bepridil	high_high	high
84	734.5	6474	33	5e-06	0.005	1048	quinidine_bepridil	high_high	high
64	791	6474	33	2e-06	0.002	1092	quinidine_bepridil	high_high	high
44	739.5	6474	33	1e-05	0.01	1056	quinidine_bepridil	high_high	high
24	747.5	6474	33	4e-06	0.004	1046	quinidine_bepridil	high_high	high
4	725.5	6474	33	1e-05	0.01	1028	quinidine_bepridil	high_high	high
84	766.5	6474	66	3e-06	0.003	1080	quinidine_bepridil	high_high	high
64	811.5	6474	66	1e-06	0.001	1114	quinidine_bepridil	high_high	high
44	762.5	6474	66	8e-06	0.008	1080	quinidine_bepridil	high_high	high
24	771	6474	66	3e-06	0.003	1072	quinidine_bepridil	high_high	high
4	753.5	6474	66	8e-06	0.008	1058	quinidine_bepridil	high_high	high
84	798	6474	99	1e-06	0.001	1112	quinidine_bepridil	high_high	high
64	831	6474	99	0	0	1136	quinidine_bepridil	high_high	high
44	784.5	6474	99	7e-06	0.007	1102	quinidine_bepridil	high_high	high
24	794	6474	99	2e-06	0.002	1096	quinidine_bepridil	high_high	high
4	781	6474	99	6e-06	0.006	1084	quinidine_bepridil	high_high	high
84	830.5	6474	132	-1e-06	-0.001	1144	quinidine_bepridil	high_high	high
64	850.5	6474	132	-1e-06	-0.001	1156	quinidine_bepridil	high_high	high
44	806	6474	132	6e-06	0.006	1124	quinidine_bepridil	high_high	high
24	816	6474	132	1e-06	0.001	1118	quinidine_bepridil	high_high	high
4	807.5	6474	132	5e-06	0.005	1112	quinidine_bepridil	high_high	high
84	871.5	9711	0	-3e-06	-0.003	1164	quinidine_bepridil	high_high	high
64	1544.5	9711	0	-3.2e-05	-0.032	1758	quinidine_bepridil	high_high	high
44	896	9711	0	3e-06	0.003	1182	quinidine_bepridil	high_high	high
24	908.5	9711	0	-8e-06	-0.008	1148	quinidine_bepridil	high_high	high
4	817	9711	0	5e-06	0.005	1084	quinidine_bepridil	high_high	high
84	935.5	9711	33	-6e-06	-0.006	1230	quinidine_bepridil	high_high	high
64	1578.5	9711	33	-3.2e-05	-0.032	1806	quinidine_bepridil	high_high	high
44	932.5	9711	33	2e-06	0.002	1224	quinidine_bepridil	high_high	high
24	964.5	9711	33	-1e-05	-0.01	1208	quinidine_bepridil	high_high	high
4	853.5	9711	33	3e-06	0.003	1124	quinidine_bepridil	high_high	high
84	1039	9711	66	-8e-06	-0.008	1330	quinidine_bepridil	high_high	high
64	1650.5	9711	66	-3.2e-05	-0.032	1886	quinidine_bepridil	high_high	high
44	987	9711	66	0	0	1276	quinidine_bepridil	high_high	high
24	1041	9711	66	-1.1e-05	-0.011	1286	quinidine_bepridil	high_high	high
4	895	9711	66	2e-06	0.002	1166	quinidine_bepridil	high_high	high
84	1554.5	9711	99	-3.4e-05	-0.034	1802	quinidine_bepridil	high_high	high
64	0	9711	99	-0.000118	-0.118	1982	quinidine_bepridil	high_high	high
44	1867.5	9711	99	-4.2e-05	-0.042	1982	quinidine_bepridil	high_high	high
24	1646.5	9711	99	-4.3e-05	-0.043	1832	quinidine_bepridil	high_high	high
4	945.5	9711	99	0	0	1218	quinidine_bepridil	high_high	high
84	1574	9711	132	-3.2e-05	-0.032	1834	quinidine_bepridil	high_high	high
64	0	9711	132	-0.000119	-0.119	1982	quinidine_bepridil	high_high	high
44	1554	9711	132	-2.7e-05	-0.027	1796	quinidine_bepridil	high_high	high
24	1544	9711	132	-3.5e-05	-0.035	1750	quinidine_bepridil	high_high	high
4	1016	9711	132	-2e-06	-0.002	1286	quinidine_bepridil	high_high	high
84	0	12948	0	-0.000119	-0.119	1982	quinidine_bepridil	high_high	high
64	1396.5	12948	0	-4.4e-05	-0.044	820	quinidine_bepridil	high_high	high
44	0	12948	0	-0.00011	-0.11	1982	quinidine_bepridil	high_high	high
24	0	12948	0	-0.000128	-0.128	1982	quinidine_bepridil	high_high	high
4	1034.5	12948	0	-2e-06	-0.002	1268	quinidine_bepridil	high_high	high
84	0	12948	33	-0.000122	-0.122	1982	quinidine_bepridil	high_high	high
64	1410.5	12948	33	-4.4e-05	-0.044	826	quinidine_bepridil	high_high	high
44	0	12948	33	-0.00011	-0.11	1982	quinidine_bepridil	high_high	high
24	0	12948	33	-0.00013	-0.13	1982	quinidine_bepridil	high_high	high
4	1877.5	12948	33	-3.6e-05	-0.036	1982	quinidine_bepridil	high_high	high
84	0	12948	66	-0.000126	-0.126	1982	quinidine_bepridil	high_high	high
64	1399	12948	66	-4.4e-05	-0.044	820	quinidine_bepridil	high_high	high
44	0	12948	66	-0.000111	-0.111	1982	quinidine_bepridil	high_high	high
24	0	12948	66	-0.000131	-0.131	1982	quinidine_bepridil	high_high	high
4	1622	12948	66	-2.6e-05	-0.026	1820	quinidine_bepridil	high_high	high
84	0	12948	99	-0.000129	-0.129	1982	quinidine_bepridil	high_high	high
64	1387.5	12948	99	-4.4e-05	-0.044	814	quinidine_bepridil	high_high	high
44	0	12948	99	-0.000112	-0.112	1982	quinidine_bepridil	high_high	high
24	0	12948	99	-0.000133	-0.133	1982	quinidine_bepridil	high_high	high
4	0	12948	99	-0.00011	-0.11	1982	quinidine_bepridil	high_high	high
84	1976.5	12948	132	-4.8e-05	-0.048	866	quinidine_bepridil	high_high	high
64	1379	12948	132	-4.5e-05	-0.045	812	quinidine_bepridil	high_high	high
44	0	12948	132	-0.000112	-0.112	1982	quinidine_bepridil	high_high	high
24	0	12948	132	-0.000134	-0.134	1982	quinidine_bepridil	high_high	high
4	0	12948	132	-0.000111	-0.111	1982	quinidine_bepridil	high_high	high
85	307.5	0	0	7.2e-05	0.072	764	quinidine_bepridil	high_high	low
65	307.5	0	0	7.2e-05	0.072	764	quinidine_bepridil	high_high	low
45	307.5	0	0	7.2e-05	0.072	764	quinidine_bepridil	high_high	low
25	307.5	0	0	7.2e-05	0.072	764	quinidine_bepridil	high_high	low
5	307.5	0	0	7.2e-05	0.072	764	quinidine_bepridil	high_high	low
85	389.5	0	33	5.2e-05	0.052	794	quinidine_bepridil	high_high	inter
65	389	0	33	5.3e-05	0.053	806	quinidine_bepridil	high_high	inter
45	395	0	33	5.1e-05	0.051	794	quinidine_bepridil	high_high	high
25	402	0	33	5e-05	0.05	796	quinidine_bepridil	high_high	high
5	389	0	33	5.3e-05	0.053	794	quinidine_bepridil	high_high	inter
85	444	0	66	4.2e-05	0.042	820	quinidine_bepridil	high_high	high
65	444.5	0	66	4.3e-05	0.043	834	quinidine_bepridil	high_high	high
45	443.5	0	66	4.2e-05	0.042	816	quinidine_bepridil	high_high	high
25	454	0	66	4.1e-05	0.041	822	quinidine_bepridil	high_high	high
5	438	0	66	4.3e-05	0.043	818	quinidine_bepridil	high_high	high
85	485	0	99	3.5e-05	0.035	846	quinidine_bepridil	high_high	high
65	485.5	0	99	3.6e-05	0.036	860	quinidine_bepridil	high_high	high
45	479	0	99	3.6e-05	0.036	838	quinidine_bepridil	high_high	high
25	491.5	0	99	3.5e-05	0.035	844	quinidine_bepridil	high_high	high
5	474.5	0	99	3.7e-05	0.037	838	quinidine_bepridil	high_high	high
85	518	0	132	3.1e-05	0.031	868	quinidine_bepridil	high_high	high
65	518.5	0	132	3.1e-05	0.031	882	quinidine_bepridil	high_high	high
45	507	0	132	3.2e-05	0.032	856	quinidine_bepridil	high_high	high
25	520.5	0	132	3.1e-05	0.031	864	quinidine_bepridil	high_high	high
5	503.5	0	132	3.3e-05	0.033	858	quinidine_bepridil	high_high	high
85	566.5	3237	0	2.4e-05	0.024	906	quinidine_bepridil	high_high	high
65	548	3237	0	2.6e-05	0.026	890	quinidine_bepridil	high_high	high
45	558.5	3237	0	2.5e-05	0.025	908	quinidine_bepridil	high_high	high
25	550	3237	0	2.6e-05	0.026	902	quinidine_bepridil	high_high	high
5	549	3237	0	2.6e-05	0.026	900	quinidine_bepridil	high_high	high
85	599	3237	33	2e-05	0.02	938	quinidine_bepridil	high_high	high
65	579.5	3237	33	2.2e-05	0.022	930	quinidine_bepridil	high_high	high
45	593	3237	33	2.1e-05	0.021	938	quinidine_bepridil	high_high	high
25	587	3237	33	2.2e-05	0.022	934	quinidine_bepridil	high_high	high
5	580	3237	33	2.2e-05	0.022	930	quinidine_bepridil	high_high	high
85	627	3237	66	1.7e-05	0.017	964	quinidine_bepridil	high_high	high
65	607.5	3237	66	1.9e-05	0.019	956	quinidine_bepridil	high_high	high
45	617.5	3237	66	1.8e-05	0.018	960	quinidine_bepridil	high_high	high
25	614.5	3237	66	1.9e-05	0.019	958	quinidine_bepridil	high_high	high
5	604.5	3237	66	2e-05	0.02	950	quinidine_bepridil	high_high	high
85	652.5	3237	99	1.4e-05	0.014	988	quinidine_bepridil	high_high	high
65	632	3237	99	1.7e-05	0.017	978	quinidine_bepridil	high_high	high
45	638.5	3237	99	1.6e-05	0.016	980	quinidine_bepridil	high_high	high
25	637.5	3237	99	1.7e-05	0.017	978	quinidine_bepridil	high_high	high
5	625	3237	99	1.8e-05	0.018	968	quinidine_bepridil	high_high	high
85	675.5	3237	132	1.2e-05	0.012	1008	quinidine_bepridil	high_high	high
65	654.5	3237	132	1.4e-05	0.014	998	quinidine_bepridil	high_high	high
45	656.5	3237	132	1.4e-05	0.014	996	quinidine_bepridil	high_high	high
25	657	3237	132	1.5e-05	0.015	996	quinidine_bepridil	high_high	high
5	643	3237	132	1.6e-05	0.016	984	quinidine_bepridil	high_high	high
85	724.5	6474	0	6e-06	0.006	1034	quinidine_bepridil	high_high	high
65	679	6474	0	1.4e-05	0.014	986	quinidine_bepridil	high_high	high
45	696.5	6474	0	8e-06	0.008	996	quinidine_bepridil	high_high	high
25	678	6474	0	1.1e-05	0.011	994	quinidine_bepridil	high_high	high
5	663.5	6474	0	1.2e-05	0.012	970	quinidine_bepridil	high_high	high
85	755	6474	33	4e-06	0.004	1068	quinidine_bepridil	high_high	high
65	701.5	6474	33	1.2e-05	0.012	1020	quinidine_bepridil	high_high	high
45	727	6474	33	6e-06	0.006	1028	quinidine_bepridil	high_high	high
25	712.5	6474	33	8e-06	0.008	1028	quinidine_bepridil	high_high	high
5	688	6474	33	1e-05	0.01	998	quinidine_bepridil	high_high	high
85	786	6474	66	2e-06	0.002	1100	quinidine_bepridil	high_high	high
65	725.5	6474	66	1e-05	0.01	1044	quinidine_bepridil	high_high	high
45	751	6474	66	4e-06	0.004	1054	quinidine_bepridil	high_high	high
25	740.5	6474	66	6e-06	0.006	1056	quinidine_bepridil	high_high	high
5	708.5	6474	66	8e-06	0.008	1018	quinidine_bepridil	high_high	high
85	817.5	6474	99	0	0	1132	quinidine_bepridil	high_high	high
65	749	6474	99	8e-06	0.008	1068	quinidine_bepridil	high_high	high
45	773	6474	99	2e-06	0.002	1076	quinidine_bepridil	high_high	high
25	766.5	6474	99	4e-06	0.004	1082	quinidine_bepridil	high_high	high
5	727.5	6474	99	7e-06	0.007	1036	quinidine_bepridil	high_high	high
85	851	6474	132	-2e-06	-0.002	1166	quinidine_bepridil	high_high	high
65	771.5	6474	132	7e-06	0.007	1090	quinidine_bepridil	high_high	high
45	794	6474	132	1e-06	0.001	1096	quinidine_bepridil	high_high	high
25	791	6474	132	3e-06	0.003	1106	quinidine_bepridil	high_high	high
5	745	6474	132	6e-06	0.006	1054	quinidine_bepridil	high_high	high
85	930	9711	0	-6e-06	-0.006	1220	quinidine_bepridil	high_high	high
65	812.5	9711	0	6e-06	0.006	1094	quinidine_bepridil	high_high	high
45	837	9711	0	-5e-06	-0.005	1080	quinidine_bepridil	high_high	high
25	803.5	9711	0	0	0	1084	quinidine_bepridil	high_high	high
5	764.5	9711	0	2e-06	0.002	1024	quinidine_bepridil	high_high	high
85	1004.5	9711	33	-8e-06	-0.008	1296	quinidine_bepridil	high_high	high
65	831.5	9711	33	5e-06	0.005	1124	quinidine_bepridil	high_high	high
45	876.5	9711	33	-7e-06	-0.007	1124	quinidine_bepridil	high_high	high
25	847	9711	33	-2e-06	-0.002	1132	quinidine_bepridil	high_high	high
5	788	9711	33	1e-06	0.001	1052	quinidine_bepridil	high_high	high
85	1581	9711	66	-3.7e-05	-0.037	1820	quinidine_bepridil	high_high	high
65	862	9711	66	4e-06	0.004	1156	quinidine_bepridil	high_high	high
45	914.5	9711	66	-8e-06	-0.008	1164	quinidine_bepridil	high_high	high
25	890.5	9711	66	-4e-06	-0.004	1176	quinidine_bepridil	high_high	high
5	809.5	9711	66	-1e-06	-0.001	1076	quinidine_bepridil	high_high	high
85	1533.5	9711	99	-3.2e-05	-0.032	1790	quinidine_bepridil	high_high	high
65	897	9711	99	2e-06	0.002	1192	quinidine_bepridil	high_high	high
45	957.5	9711	99	-1e-05	-0.01	1208	quinidine_bepridil	high_high	high
25	941	9711	99	-5e-06	-0.005	1226	quinidine_bepridil	high_high	high
5	831	9711	99	-2e-06	-0.002	1098	quinidine_bepridil	high_high	high
85	1575.5	9711	132	-3.2e-05	-0.032	1840	quinidine_bepridil	high_high	high
65	938.5	9711	132	1e-06	0.001	1232	quinidine_bepridil	high_high	high
45	1011.5	9711	132	-1.1e-05	-0.011	1262	quinidine_bepridil	high_high	high
25	1009	9711	132	-7e-06	-0.007	1292	quinidine_bepridil	high_high	high
5	852	9711	132	-3e-06	-0.003	1120	quinidine_bepridil	high_high	high
85	0	12948	0	-0.000123	-0.123	1982	quinidine_bepridil	high_high	high
65	1612.5	12948	0	-3e-05	-0.03	1808	quinidine_bepridil	high_high	high
45	1829	12948	0	-4.8e-05	-0.048	1960	quinidine_bepridil	high_high	high
25	991.5	12948	0	-9e-06	-0.009	1240	quinidine_bepridil	high_high	high
5	877.5	12948	0	-7e-06	-0.007	1092	quinidine_bepridil	high_high	high
85	0	12948	33	-0.000124	-0.124	1982	quinidine_bepridil	high_high	high
65	1855	12948	33	-3.6e-05	-0.036	1982	quinidine_bepridil	high_high	high
45	1654.5	12948	33	-4.3e-05	-0.043	1804	quinidine_bepridil	high_high	high
25	1822.5	12948	33	-4.3e-05	-0.043	1982	quinidine_bepridil	high_high	high
5	905.5	12948	33	-8e-06	-0.008	1126	quinidine_bepridil	high_high	high
85	0	12948	66	-0.000127	-0.127	1982	quinidine_bepridil	high_high	high
65	1600.5	12948	66	-2.4e-05	-0.024	1830	quinidine_bepridil	high_high	high
45	1723.5	12948	66	-4e-05	-0.04	1886	quinidine_bepridil	high_high	high
25	1638	12948	66	-3.4e-05	-0.034	1854	quinidine_bepridil	high_high	high
5	937	12948	66	-9e-06	-0.009	1160	quinidine_bepridil	high_high	high
85	0	12948	99	-0.000129	-0.129	1982	quinidine_bepridil	high_high	high
65	1698.5	12948	99	-2.3e-05	-0.023	1936	quinidine_bepridil	high_high	high
45	0	12948	99	-0.000125	-0.125	1982	quinidine_bepridil	high_high	high
25	0	12948	99	-0.000118	-0.118	1982	quinidine_bepridil	high_high	high
5	973	12948	99	-1e-05	-0.01	1196	quinidine_bepridil	high_high	high
65	0	12948	132	-0.000109	-0.109	1982	quinidine_bepridil	high_high	high
45	0	12948	132	-0.000127	-0.127	1982	quinidine_bepridil	high_high	high
25	0	12948	132	-0.000121	-0.121	1982	quinidine_bepridil	high_high	high
5	1016	12948	132	-1.1e-05	-0.011	1240	quinidine_bepridil	high_high	high
86	307.5	0	0	7.2e-05	0.072	764	quinidine_bepridil	high_high	low
66	307.5	0	0	7.2e-05	0.072	764	quinidine_bepridil	high_high	low
46	307.5	0	0	7.2e-05	0.072	764	quinidine_bepridil	high_high	low
26	307.5	0	0	7.2e-05	0.072	764	quinidine_bepridil	high_high	low
6	307.5	0	0	7.2e-05	0.072	764	quinidine_bepridil	high_high	low
86	416.5	0	33	4.7e-05	0.047	800	quinidine_bepridil	high_high	high
66	388.5	0	33	5.3e-05	0.053	792	quinidine_bepridil	high_high	inter
46	400.5	0	33	5e-05	0.05	792	quinidine_bepridil	high_high	high
26	388.5	0	33	5.3e-05	0.053	800	quinidine_bepridil	high_high	inter
6	392.5	0	33	5.2e-05	0.052	800	quinidine_bepridil	high_high	inter
86	471.5	0	66	3.7e-05	0.037	830	quinidine_bepridil	high_high	high
66	435.5	0	66	4.4e-05	0.044	812	quinidine_bepridil	high_high	high
46	456.5	0	66	4e-05	0.04	818	quinidine_bepridil	high_high	high
26	434.5	0	66	4.5e-05	0.045	824	quinidine_bepridil	high_high	high
6	447.5	0	66	4.2e-05	0.042	830	quinidine_bepridil	high_high	high
86	510.5	0	99	3.2e-05	0.032	856	quinidine_bepridil	high_high	high
66	470	0	99	3.8e-05	0.038	832	quinidine_bepridil	high_high	high
46	497.5	0	99	3.3e-05	0.033	844	quinidine_bepridil	high_high	high
26	468.5	0	99	3.9e-05	0.039	844	quinidine_bepridil	high_high	high
6	488	0	99	3.6e-05	0.036	856	quinidine_bepridil	high_high	high
86	540.5	0	132	2.8e-05	0.028	880	quinidine_bepridil	high_high	high
66	497	0	132	3.4e-05	0.034	850	quinidine_bepridil	high_high	high
46	530.5	0	132	2.9e-05	0.029	866	quinidine_bepridil	high_high	high
26	495	0	132	3.6e-05	0.036	864	quinidine_bepridil	high_high	high
6	520.5	0	132	3.1e-05	0.031	880	quinidine_bepridil	high_high	high
86	569	3237	0	2.3e-05	0.023	912	quinidine_bepridil	high_high	high
66	588.5	3237	0	2.1e-05	0.021	930	quinidine_bepridil	high_high	high
46	568.5	3237	0	2.5e-05	0.025	914	quinidine_bepridil	high_high	high
26	549.5	3237	0	2.5e-05	0.025	898	quinidine_bepridil	high_high	high
6	541	3237	0	2.7e-05	0.027	898	quinidine_bepridil	high_high	high
86	616	3237	33	1.8e-05	0.018	954	quinidine_bepridil	high_high	high
66	616	3237	33	1.8e-05	0.018	956	quinidine_bepridil	high_high	high
46	603	3237	33	2.1e-05	0.021	942	quinidine_bepridil	high_high	high
26	582	3237	33	2.1e-05	0.021	932	quinidine_bepridil	high_high	high
6	576	3237	33	2.3e-05	0.023	934	quinidine_bepridil	high_high	high
86	648	3237	66	1.4e-05	0.014	984	quinidine_bepridil	high_high	high
66	637	3237	66	1.6e-05	0.016	976	quinidine_bepridil	high_high	high
46	631	3237	66	1.8e-05	0.018	966	quinidine_bepridil	high_high	high
26	606	3237	66	1.9e-05	0.019	956	quinidine_bepridil	high_high	high
6	605	3237	66	1.9e-05	0.019	962	quinidine_bepridil	high_high	high
86	675	3237	99	1.2e-05	0.012	1008	quinidine_bepridil	high_high	high
66	655	3237	99	1.5e-05	0.015	992	quinidine_bepridil	high_high	high
46	655	3237	99	1.6e-05	0.016	988	quinidine_bepridil	high_high	high
26	626.5	3237	99	1.7e-05	0.017	976	quinidine_bepridil	high_high	high
6	630.5	3237	99	1.7e-05	0.017	984	quinidine_bepridil	high_high	high
86	698.5	3237	132	1e-05	0.01	1030	quinidine_bepridil	high_high	high
66	671	3237	132	1.3e-05	0.013	1008	quinidine_bepridil	high_high	high
46	676.5	3237	132	1.4e-05	0.014	1008	quinidine_bepridil	high_high	high
26	644	3237	132	1.5e-05	0.015	992	quinidine_bepridil	high_high	high
6	653.5	3237	132	1.5e-05	0.015	1006	quinidine_bepridil	high_high	high
86	718	6474	0	7e-06	0.007	1032	quinidine_bepridil	high_high	high
66	741	6474	0	8e-06	0.008	1046	quinidine_bepridil	high_high	high
46	792	6474	0	1e-06	0.001	1092	quinidine_bepridil	high_high	high
26	694.5	6474	0	8e-06	0.008	1004	quinidine_bepridil	high_high	high
6	660.5	6474	0	1e-05	0.01	962	quinidine_bepridil	high_high	high
86	761.5	6474	33	4e-06	0.004	1076	quinidine_bepridil	high_high	high
66	766	6474	33	6e-06	0.006	1074	quinidine_bepridil	high_high	high
46	839	6474	33	-2e-06	-0.002	1140	quinidine_bepridil	high_high	high
26	725	6474	33	6e-06	0.006	1042	quinidine_bepridil	high_high	high
6	689	6474	33	8e-06	0.008	998	quinidine_bepridil	high_high	high
86	796	6474	66	2e-06	0.002	1110	quinidine_bepridil	high_high	high
66	787	6474	66	5e-06	0.005	1096	quinidine_bepridil	high_high	high
46	890.5	6474	66	-4e-06	-0.004	1192	quinidine_bepridil	high_high	high
26	751	6474	66	4e-06	0.004	1070	quinidine_bepridil	high_high	high
6	716	6474	66	6e-06	0.006	1028	quinidine_bepridil	high_high	high
86	828.5	6474	99	0	0	1142	quinidine_bepridil	high_high	high
66	807	6474	99	4e-06	0.004	1116	quinidine_bepridil	high_high	high
46	959	6474	99	-7e-06	-0.007	1258	quinidine_bepridil	high_high	high
26	774.5	6474	99	2e-06	0.002	1096	quinidine_bepridil	high_high	high
6	741.5	6474	99	4e-06	0.004	1054	quinidine_bepridil	high_high	high
86	861.5	6474	132	-2e-06	-0.002	1176	quinidine_bepridil	high_high	high
66	826.5	6474	132	3e-06	0.003	1136	quinidine_bepridil	high_high	high
46	1547.5	6474	132	-3.8e-05	-0.038	1784	quinidine_bepridil	high_high	high
26	797.5	6474	132	1e-06	0.001	1120	quinidine_bepridil	high_high	high
6	765.5	6474	132	2e-06	0.002	1080	quinidine_bepridil	high_high	high
86	880.5	9711	0	-3e-06	-0.003	1168	quinidine_bepridil	high_high	high
66	976	9711	0	-3e-06	-0.003	1244	quinidine_bepridil	high_high	high
46	0	9711	0	-0.000129	-0.129	1982	quinidine_bepridil	high_high	high
26	844.5	9711	0	-3e-06	-0.003	1126	quinidine_bepridil	high_high	high
6	769.5	9711	0	-2e-06	-0.002	1010	quinidine_bepridil	high_high	high
86	960	9711	33	-6e-06	-0.006	1248	quinidine_bepridil	high_high	high
66	1758.5	9711	33	-3.6e-05	-0.036	1962	quinidine_bepridil	high_high	high
46	0	9711	33	-0.000132	-0.132	1982	quinidine_bepridil	high_high	high
26	885.5	9711	33	-4e-06	-0.004	1176	quinidine_bepridil	high_high	high
6	798	9711	33	-4e-06	-0.004	1048	quinidine_bepridil	high_high	high
86	1876.5	9711	66	-5e-05	-0.05	1982	quinidine_bepridil	high_high	high
66	1534	9711	66	-3.1e-05	-0.031	1750	quinidine_bepridil	high_high	high
46	0	9711	66	-0.000135	-0.135	1982	quinidine_bepridil	high_high	high
26	932.5	9711	66	-6e-06	-0.006	1224	quinidine_bepridil	high_high	high
6	828.5	9711	66	-6e-06	-0.006	1082	quinidine_bepridil	high_high	high
86	1544	9711	99	-3.2e-05	-0.032	1790	quinidine_bepridil	high_high	high
66	1500	9711	99	-2.7e-05	-0.027	1730	quinidine_bepridil	high_high	high
46	1989.5	9711	99	-5.1e-05	-0.051	1352	quinidine_bepridil	high_high	high
26	991	9711	99	-8e-06	-0.008	1282	quinidine_bepridil	high_high	high
6	860.5	9711	99	-7e-06	-0.007	1118	quinidine_bepridil	high_high	high
86	1545.5	9711	132	-3e-05	-0.03	1800	quinidine_bepridil	high_high	high
66	1504	9711	132	-2.6e-05	-0.026	1740	quinidine_bepridil	high_high	high
46	1887.5	9711	132	-4.6e-05	-0.046	836	quinidine_bepridil	high_high	high
26	1074.5	9711	132	-1e-05	-0.01	1362	quinidine_bepridil	high_high	high
6	894.5	9711	132	-9e-06	-0.009	1154	quinidine_bepridil	high_high	high
86	1623	12948	0	-3.3e-05	-0.033	1850	quinidine_bepridil	high_high	high
66	0	12948	0	-0.000119	-0.119	1982	quinidine_bepridil	high_high	high
46	1492.5	12948	0	-5.5e-05	-0.055	1402	quinidine_bepridil	high_high	high
26	1649	12948	0	-3.7e-05	-0.037	1856	quinidine_bepridil	high_high	high
6	893	12948	0	-1.4e-05	-0.014	1074	quinidine_bepridil	high_high	high
86	0	12948	33	-0.000119	-0.119	1982	quinidine_bepridil	high_high	high
66	0	12948	33	-0.00012	-0.12	1982	quinidine_bepridil	high_high	high
46	1483.5	12948	33	-5.3e-05	-0.053	866	quinidine_bepridil	high_high	high
26	0	12948	33	-0.000118	-0.118	1982	quinidine_bepridil	high_high	high
6	930	12948	33	-1.5e-05	-0.015	1120	quinidine_bepridil	high_high	high
86	0	12948	66	-0.000121	-0.121	1982	quinidine_bepridil	high_high	high
66	0	12948	66	-0.000121	-0.121	1982	quinidine_bepridil	high_high	high
46	1453	12948	66	-5.1e-05	-0.051	864	quinidine_bepridil	high_high	high
26	0	12948	66	-0.000121	-0.121	1982	quinidine_bepridil	high_high	high
6	981.5	12948	66	-1.7e-05	-0.017	1178	quinidine_bepridil	high_high	high
86	0	12948	99	-0.000123	-0.123	1982	quinidine_bepridil	high_high	high
66	0	12948	99	-0.000121	-0.121	1982	quinidine_bepridil	high_high	high
46	1434.5	12948	99	-4.9e-05	-0.049	862	quinidine_bepridil	high_high	high
26	0	12948	99	-0.000123	-0.123	1982	quinidine_bepridil	high_high	high
6	1055.5	12948	99	-1.9e-05	-0.019	1254	quinidine_bepridil	high_high	high
86	0	12948	132	-0.000125	-0.125	1982	quinidine_bepridil	high_high	high
66	0	12948	132	-0.000122	-0.122	1982	quinidine_bepridil	high_high	high
46	1421	12948	132	-4.9e-05	-0.049	860	quinidine_bepridil	high_high	high
26	0	12948	132	-0.000126	-0.126	1982	quinidine_bepridil	high_high	high
6	1900.5	12948	132	-5.3e-05	-0.053	1982	quinidine_bepridil	high_high	high
87	307.5	0	0	7.2e-05	0.072	764	quinidine_bepridil	high_high	low
67	307.5	0	0	7.2e-05	0.072	764	quinidine_bepridil	high_high	low
47	307.5	0	0	7.2e-05	0.072	764	quinidine_bepridil	high_high	low
27	307.5	0	0	7.2e-05	0.072	764	quinidine_bepridil	high_high	low
7	307.5	0	0	7.2e-05	0.072	764	quinidine_bepridil	high_high	low
87	398.5	0	33	5.1e-05	0.051	796	quinidine_bepridil	high_high	high
67	382	0	33	5.4e-05	0.054	794	quinidine_bepridil	high_high	inter
47	397.5	0	33	5.1e-05	0.051	792	quinidine_bepridil	high_high	high
27	387	0	33	5.3e-05	0.053	796	quinidine_bepridil	high_high	inter
7	395.5	0	33	5.1e-05	0.051	796	quinidine_bepridil	high_high	high
87	458	0	66	4e-05	0.04	828	quinidine_bepridil	high_high	high
67	443.5	0	66	4.3e-05	0.043	824	quinidine_bepridil	high_high	high
47	445.5	0	66	4.2e-05	0.042	814	quinidine_bepridil	high_high	high
27	439.5	0	66	4.3e-05	0.043	822	quinidine_bepridil	high_high	high
7	449	0	66	4.2e-05	0.042	824	quinidine_bepridil	high_high	high
87	502.5	0	99	3.3e-05	0.033	856	quinidine_bepridil	high_high	high
67	491	0	99	3.5e-05	0.035	854	quinidine_bepridil	high_high	high
47	480	0	99	3.6e-05	0.036	834	quinidine_bepridil	high_high	high
27	479.5	0	99	3.7e-05	0.037	846	quinidine_bepridil	high_high	high
7	488.5	0	99	3.6e-05	0.036	848	quinidine_bepridil	high_high	high
87	537.5	0	132	2.8e-05	0.028	880	quinidine_bepridil	high_high	high
67	529.5	0	132	3e-05	0.03	882	quinidine_bepridil	high_high	high
47	507.5	0	132	3.2e-05	0.032	852	quinidine_bepridil	high_high	high
27	511	0	132	3.2e-05	0.032	868	quinidine_bepridil	high_high	high
7	520	0	132	3.2e-05	0.032	872	quinidine_bepridil	high_high	high
87	572	3237	0	2.3e-05	0.023	916	quinidine_bepridil	high_high	high
67	593	3237	0	2e-05	0.02	930	quinidine_bepridil	high_high	high
47	528	3237	0	2.9e-05	0.029	886	quinidine_bepridil	high_high	high
27	582	3237	0	2.1e-05	0.021	920	quinidine_bepridil	high_high	high
7	565	3237	0	2.5e-05	0.025	912	quinidine_bepridil	high_high	high
87	605	3237	33	1.9e-05	0.019	948	quinidine_bepridil	high_high	high
67	618.5	3237	33	1.7e-05	0.017	960	quinidine_bepridil	high_high	high
47	567	3237	33	2.4e-05	0.024	918	quinidine_bepridil	high_high	high
27	609	3237	33	1.8e-05	0.018	950	quinidine_bepridil	high_high	high
7	597	3237	33	2.1e-05	0.021	942	quinidine_bepridil	high_high	high
87	634.5	3237	66	1.6e-05	0.016	974	quinidine_bepridil	high_high	high
67	647	3237	66	1.4e-05	0.014	988	quinidine_bepridil	high_high	high
47	593.5	3237	66	2.1e-05	0.021	940	quinidine_bepridil	high_high	high
27	632.5	3237	66	1.6e-05	0.016	974	quinidine_bepridil	high_high	high
7	623	3237	66	1.9e-05	0.019	966	quinidine_bepridil	high_high	high
87	661	3237	99	1.4e-05	0.014	998	quinidine_bepridil	high_high	high
67	674.5	3237	99	1.2e-05	0.012	1014	quinidine_bepridil	high_high	high
47	615.5	3237	99	1.9e-05	0.019	958	quinidine_bepridil	high_high	high
27	653.5	3237	99	1.4e-05	0.014	994	quinidine_bepridil	high_high	high
7	646	3237	99	1.7e-05	0.017	988	quinidine_bepridil	high_high	high
87	685	3237	132	1.2e-05	0.012	1020	quinidine_bepridil	high_high	high
67	701	3237	132	1e-05	0.01	1038	quinidine_bepridil	high_high	high
47	634.5	3237	132	1.7e-05	0.017	974	quinidine_bepridil	high_high	high
27	673	3237	132	1.2e-05	0.012	1012	quinidine_bepridil	high_high	high
7	666	3237	132	1.5e-05	0.015	1008	quinidine_bepridil	high_high	high
87	701.5	6474	0	1.1e-05	0.011	1014	quinidine_bepridil	high_high	high
67	753.5	6474	0	8e-06	0.008	1056	quinidine_bepridil	high_high	high
47	624.5	6474	0	1.8e-05	0.018	944	quinidine_bepridil	high_high	high
27	724	6474	0	8e-06	0.008	1032	quinidine_bepridil	high_high	high
7	720	6474	0	1e-05	0.01	1026	quinidine_bepridil	high_high	high
87	727.5	6474	33	9e-06	0.009	1042	quinidine_bepridil	high_high	high
67	774.5	6474	33	7e-06	0.007	1084	quinidine_bepridil	high_high	high
47	659	6474	33	1.4e-05	0.014	976	quinidine_bepridil	high_high	high
27	744.5	6474	33	7e-06	0.007	1058	quinidine_bepridil	high_high	high
7	749.5	6474	33	8e-06	0.008	1060	quinidine_bepridil	high_high	high
87	753	6474	66	7e-06	0.007	1068	quinidine_bepridil	high_high	high
67	804	6474	66	5e-06	0.005	1116	quinidine_bepridil	high_high	high
47	684.5	6474	66	1.2e-05	0.012	1000	quinidine_bepridil	high_high	high
27	766	6474	66	5e-06	0.005	1082	quinidine_bepridil	high_high	high
7	777	6474	66	6e-06	0.006	1088	quinidine_bepridil	high_high	high
87	778.5	6474	99	5e-06	0.005	1094	quinidine_bepridil	high_high	high
67	838	6474	99	3e-06	0.003	1150	quinidine_bepridil	high_high	high
47	706.5	6474	99	1e-05	0.01	1020	quinidine_bepridil	high_high	high
27	787	6474	99	4e-06	0.004	1104	quinidine_bepridil	high_high	high
7	804	6474	99	5e-06	0.005	1118	quinidine_bepridil	high_high	high
87	804	6474	132	4e-06	0.004	1120	quinidine_bepridil	high_high	high
67	877.5	6474	132	1e-06	0.001	1190	quinidine_bepridil	high_high	high
47	726.5	6474	132	9e-06	0.009	1040	quinidine_bepridil	high_high	high
27	808	6474	132	3e-06	0.003	1126	quinidine_bepridil	high_high	high
7	832	6474	132	3e-06	0.003	1146	quinidine_bepridil	high_high	high
87	828.5	9711	0	3e-06	0.003	1112	quinidine_bepridil	high_high	high
67	1718.5	9711	0	-3.4e-05	-0.034	1920	quinidine_bepridil	high_high	high
47	706	9711	0	1e-05	0.01	984	quinidine_bepridil	high_high	high
27	889	9711	0	0	0	1170	quinidine_bepridil	high_high	high
7	954	9711	0	-2e-06	-0.002	1224	quinidine_bepridil	high_high	high
87	858	9711	33	2e-06	0.002	1146	quinidine_bepridil	high_high	high
67	1591.5	9711	33	-3e-05	-0.03	1808	quinidine_bepridil	high_high	high
47	741	9711	33	7e-06	0.007	1020	quinidine_bepridil	high_high	high
27	916.5	9711	33	-1e-06	-0.001	1204	quinidine_bepridil	high_high	high
7	1903	9711	33	-3.8e-05	-0.038	1982	quinidine_bepridil	high_high	high
87	894.5	9711	66	0	0	1184	quinidine_bepridil	high_high	high
67	1530	9711	66	-2.4e-05	-0.024	1768	quinidine_bepridil	high_high	high
47	768.5	9711	66	5e-06	0.005	1048	quinidine_bepridil	high_high	high
27	958	9711	66	-2e-06	-0.002	1246	quinidine_bepridil	high_high	high
7	1531.5	9711	66	-2.9e-05	-0.029	1758	quinidine_bepridil	high_high	high
87	939.5	9711	99	-1e-06	-0.001	1228	quinidine_bepridil	high_high	high
67	1580.5	9711	99	-2.3e-05	-0.023	1828	quinidine_bepridil	high_high	high
47	794	9711	99	4e-06	0.004	1074	quinidine_bepridil	high_high	high
27	1013.5	9711	99	-4e-06	-0.004	1300	quinidine_bepridil	high_high	high
7	1530.5	9711	99	-2.7e-05	-0.027	1770	quinidine_bepridil	high_high	high
87	999.5	9711	132	-3e-06	-0.003	1286	quinidine_bepridil	high_high	high
67	0	9711	132	-0.000111	-0.111	1982	quinidine_bepridil	high_high	high
47	819	9711	132	2e-06	0.002	1098	quinidine_bepridil	high_high	high
27	1782.5	9711	132	-3.6e-05	-0.036	1982	quinidine_bepridil	high_high	high
7	1591.5	9711	132	-2.7e-05	-0.027	1840	quinidine_bepridil	high_high	high
87	1831.5	12948	0	-3.8e-05	-0.038	1982	quinidine_bepridil	high_high	high
67	0	12948	0	-0.000119	-0.119	1982	quinidine_bepridil	high_high	high
47	785.5	12948	0	3e-06	0.003	1024	quinidine_bepridil	high_high	high
27	0	12948	0	-0.000116	-0.116	1982	quinidine_bepridil	high_high	high
7	0	12948	0	-0.000123	-0.123	1982	quinidine_bepridil	high_high	high
87	1539.5	12948	33	-2.8e-05	-0.028	1752	quinidine_bepridil	high_high	high
67	0	12948	33	-0.000119	-0.119	1982	quinidine_bepridil	high_high	high
47	826	12948	33	1e-06	0.001	1066	quinidine_bepridil	high_high	high
27	0	12948	33	-0.000113	-0.113	1982	quinidine_bepridil	high_high	high
7	0	12948	33	-0.000124	-0.124	1982	quinidine_bepridil	high_high	high
87	1531.5	12948	66	-2.6e-05	-0.026	1754	quinidine_bepridil	high_high	high
67	1849	12948	66	-5.4e-05	-0.054	990	quinidine_bepridil	high_high	high
47	860.5	12948	66	-1e-06	-0.001	1102	quinidine_bepridil	high_high	high
27	0	12948	66	-0.000113	-0.113	1982	quinidine_bepridil	high_high	high
7	0	12948	66	-0.000126	-0.126	1982	quinidine_bepridil	high_high	high
87	1562.5	12948	99	-2.5e-05	-0.025	1792	quinidine_bepridil	high_high	high
67	1989.5	12948	99	-4.6e-05	-0.046	866	quinidine_bepridil	high_high	high
47	896.5	12948	99	-3e-06	-0.003	1140	quinidine_bepridil	high_high	high
27	0	12948	99	-0.000114	-0.114	1982	quinidine_bepridil	high_high	high
7	1989.5	12948	99	-4.8e-05	-0.048	876	quinidine_bepridil	high_high	high
87	0	12948	132	-0.000112	-0.112	1982	quinidine_bepridil	high_high	high
67	1428	12948	132	-4.3e-05	-0.043	840	quinidine_bepridil	high_high	high
47	937.5	12948	132	-4e-06	-0.004	1182	quinidine_bepridil	high_high	high
27	0	12948	132	-0.000115	-0.115	1982	quinidine_bepridil	high_high	high
7	1914	12948	132	-4.5e-05	-0.045	848	quinidine_bepridil	high_high	high
88	307.5	0	0	7.2e-05	0.072	764	quinidine_bepridil	high_high	low
68	307.5	0	0	7.2e-05	0.072	764	quinidine_bepridil	high_high	low
48	307.5	0	0	7.2e-05	0.072	764	quinidine_bepridil	high_high	low
28	307.5	0	0	7.2e-05	0.072	764	quinidine_bepridil	high_high	low
8	307.5	0	0	7.2e-05	0.072	764	quinidine_bepridil	high_high	low
88	397.5	0	33	5.1e-05	0.051	798	quinidine_bepridil	high_high	high
68	393	0	33	5.2e-05	0.052	794	quinidine_bepridil	high_high	inter
48	389.5	0	33	5.3e-05	0.053	804	quinidine_bepridil	high_high	inter
28	392	0	33	5.2e-05	0.052	788	quinidine_bepridil	high_high	inter
8	406	0	33	4.9e-05	0.049	800	quinidine_bepridil	high_high	high
88	463	0	66	3.9e-05	0.039	830	quinidine_bepridil	high_high	high
68	451.5	0	66	4.1e-05	0.041	822	quinidine_bepridil	high_high	high
48	447	0	66	4.2e-05	0.042	834	quinidine_bepridil	high_high	high
28	457.5	0	66	4e-05	0.04	818	quinidine_bepridil	high_high	high
8	482.5	0	66	3.6e-05	0.036	840	quinidine_bepridil	high_high	high
88	512	0	99	3.1e-05	0.031	862	quinidine_bepridil	high_high	high
68	495.5	0	99	3.4e-05	0.034	850	quinidine_bepridil	high_high	high
48	490.5	0	99	3.5e-05	0.035	862	quinidine_bepridil	high_high	high
28	507.5	0	99	3.2e-05	0.032	850	quinidine_bepridil	high_high	high
8	540	0	99	2.8e-05	0.028	880	quinidine_bepridil	high_high	high
88	551.5	0	132	2.6e-05	0.026	890	quinidine_bepridil	high_high	high
68	530.5	0	132	2.9e-05	0.029	874	quinidine_bepridil	high_high	high
48	525.5	0	132	3e-05	0.03	886	quinidine_bepridil	high_high	high
28	548	0	132	2.8e-05	0.028	880	quinidine_bepridil	high_high	high
8	586	0	132	2.3e-05	0.023	916	quinidine_bepridil	high_high	high
88	555	3237	0	2.6e-05	0.026	904	quinidine_bepridil	high_high	high
68	551	3237	0	2.6e-05	0.026	900	quinidine_bepridil	high_high	high
48	587.5	3237	0	2.1e-05	0.021	924	quinidine_bepridil	high_high	high
28	604.5	3237	0	1.8e-05	0.018	942	quinidine_bepridil	high_high	high
8	600	3237	0	1.9e-05	0.019	936	quinidine_bepridil	high_high	high
88	588.5	3237	33	2.2e-05	0.022	936	quinidine_bepridil	high_high	high
68	586	3237	33	2.1e-05	0.021	932	quinidine_bepridil	high_high	high
48	616	3237	33	1.8e-05	0.018	962	quinidine_bepridil	high_high	high
28	634	3237	33	1.5e-05	0.015	970	quinidine_bepridil	high_high	high
8	634.5	3237	33	1.6e-05	0.016	972	quinidine_bepridil	high_high	high
88	621	3237	66	1.9e-05	0.019	964	quinidine_bepridil	high_high	high
68	618	3237	66	1.8e-05	0.018	960	quinidine_bepridil	high_high	high
48	643.5	3237	66	1.5e-05	0.015	988	quinidine_bepridil	high_high	high
28	666.5	3237	66	1.2e-05	0.012	998	quinidine_bepridil	high_high	high
8	674	3237	66	1.2e-05	0.012	1008	quinidine_bepridil	high_high	high
88	651	3237	99	1.6e-05	0.016	990	quinidine_bepridil	high_high	high
68	646.5	3237	99	1.5e-05	0.015	984	quinidine_bepridil	high_high	high
48	668.5	3237	99	1.3e-05	0.013	1014	quinidine_bepridil	high_high	high
28	698	3237	99	9e-06	0.009	1028	quinidine_bepridil	high_high	high
8	713.5	3237	99	9e-06	0.009	1046	quinidine_bepridil	high_high	high
88	678.5	3237	132	1.3e-05	0.013	1014	quinidine_bepridil	high_high	high
68	673	3237	132	1.3e-05	0.013	1010	quinidine_bepridil	high_high	high
48	692	3237	132	1.1e-05	0.011	1036	quinidine_bepridil	high_high	high
28	729	3237	132	7e-06	0.007	1058	quinidine_bepridil	high_high	high
8	752	3237	132	6e-06	0.006	1082	quinidine_bepridil	high_high	high
88	700	6474	0	1e-05	0.01	996	quinidine_bepridil	high_high	high
68	676	6474	0	1e-05	0.01	986	quinidine_bepridil	high_high	high
48	787	6474	0	0	0	1084	quinidine_bepridil	high_high	high
28	808.5	6474	0	0	0	1120	quinidine_bepridil	high_high	high
8	791.5	6474	0	3e-06	0.003	1098	quinidine_bepridil	high_high	high
88	730	6474	33	7e-06	0.007	1030	quinidine_bepridil	high_high	high
68	707	6474	33	7e-06	0.007	1018	quinidine_bepridil	high_high	high
48	812	6474	33	-1e-06	-0.001	1118	quinidine_bepridil	high_high	high
28	846.5	6474	33	-2e-06	-0.002	1156	quinidine_bepridil	high_high	high
8	829	6474	33	1e-06	0.001	1138	quinidine_bepridil	high_high	high
88	764.5	6474	66	5e-06	0.005	1066	quinidine_bepridil	high_high	high
68	738	6474	66	5e-06	0.005	1050	quinidine_bepridil	high_high	high
48	846.5	6474	66	-3e-06	-0.003	1156	quinidine_bepridil	high_high	high
28	902.5	6474	66	-4e-06	-0.004	1212	quinidine_bepridil	high_high	high
8	891.5	6474	66	-2e-06	-0.002	1200	quinidine_bepridil	high_high	high
88	800.5	6474	99	2e-06	0.002	1102	quinidine_bepridil	high_high	high
68	768.5	6474	99	3e-06	0.003	1080	quinidine_bepridil	high_high	high
48	885.5	6474	99	-5e-06	-0.005	1196	quinidine_bepridil	high_high	high
28	998.5	6474	99	-6e-06	-0.006	1304	quinidine_bepridil	high_high	high
8	1006	6474	99	-6e-06	-0.006	1310	quinidine_bepridil	high_high	high
88	840	6474	132	0	0	1140	quinidine_bepridil	high_high	high
68	799.5	6474	132	1e-06	0.001	1110	quinidine_bepridil	high_high	high
48	932.5	6474	132	-7e-06	-0.007	1244	quinidine_bepridil	high_high	high
28	1438.5	6474	132	-2.9e-05	-0.029	1702	quinidine_bepridil	high_high	high
8	1442	6474	132	-2.8e-05	-0.028	1708	quinidine_bepridil	high_high	high
88	877	9711	0	-4e-06	-0.004	1118	quinidine_bepridil	high_high	high
68	791.5	9711	0	-1e-06	-0.001	1066	quinidine_bepridil	high_high	high
48	1596	9711	0	-3.6e-05	-0.036	1820	quinidine_bepridil	high_high	high
28	0	9711	0	-0.000119	-0.119	1982	quinidine_bepridil	high_high	high
8	1534.5	9711	0	-3e-05	-0.03	1776	quinidine_bepridil	high_high	high
88	926.5	9711	33	-6e-06	-0.006	1174	quinidine_bepridil	high_high	high
68	826.5	9711	33	-3e-06	-0.003	1104	quinidine_bepridil	high_high	high
48	0	9711	33	-0.000121	-0.121	1982	quinidine_bepridil	high_high	high
28	0	9711	33	-0.00012	-0.12	1982	quinidine_bepridil	high_high	high
8	0	9711	33	-0.000118	-0.118	1982	quinidine_bepridil	high_high	high
88	1025	9711	66	-9e-06	-0.009	1272	quinidine_bepridil	high_high	high
68	866.5	9711	66	-5e-06	-0.005	1144	quinidine_bepridil	high_high	high
48	0	9711	66	-0.000123	-0.123	1982	quinidine_bepridil	high_high	high
28	0	9711	66	-0.000121	-0.121	1982	quinidine_bepridil	high_high	high
8	0	9711	66	-0.00012	-0.12	1982	quinidine_bepridil	high_high	high
88	1555.5	9711	99	-3.4e-05	-0.034	1758	quinidine_bepridil	high_high	high
68	914	9711	99	-7e-06	-0.007	1194	quinidine_bepridil	high_high	high
48	0	9711	99	-0.000125	-0.125	1982	quinidine_bepridil	high_high	high
28	0	9711	99	-0.000123	-0.123	1982	quinidine_bepridil	high_high	high
8	0	9711	99	-0.000122	-0.122	1982	quinidine_bepridil	high_high	high
88	1576.5	9711	132	-3.2e-05	-0.032	1794	quinidine_bepridil	high_high	high
68	977.5	9711	132	-9e-06	-0.009	1256	quinidine_bepridil	high_high	high
48	0	9711	132	-0.000127	-0.127	1982	quinidine_bepridil	high_high	high
28	0	9711	132	-0.000125	-0.125	1982	quinidine_bepridil	high_high	high
8	0	9711	132	-0.000125	-0.125	1982	quinidine_bepridil	high_high	high
88	0	12948	0	-0.000125	-0.125	1982	quinidine_bepridil	high_high	high
68	933	12948	0	-1e-05	-0.01	1172	quinidine_bepridil	high_high	high
48	1989.5	12948	0	-5.5e-05	-0.055	1368	quinidine_bepridil	high_high	high
28	1374	12948	0	-4.4e-05	-0.044	812	quinidine_bepridil	high_high	high
8	1387	12948	0	-4.4e-05	-0.044	822	quinidine_bepridil	high_high	high
88	0	12948	33	-0.000126	-0.126	1982	quinidine_bepridil	high_high	high
68	997.5	12948	33	-1.2e-05	-0.012	1240	quinidine_bepridil	high_high	high
48	1392	12948	33	-4.6e-05	-0.046	818	quinidine_bepridil	high_high	high
28	1989.5	12948	33	-5.2e-05	-0.052	1388	quinidine_bepridil	high_high	high
8	1376	12948	33	-4.4e-05	-0.044	812	quinidine_bepridil	high_high	high
88	0	12948	66	-0.000129	-0.129	1982	quinidine_bepridil	high_high	high
68	1894.5	12948	66	-5.4e-05	-0.054	1982	quinidine_bepridil	high_high	high
48	1518.5	12948	66	-5e-05	-0.05	906	quinidine_bepridil	high_high	high
28	1970.5	12948	66	-4.8e-05	-0.048	1386	quinidine_bepridil	high_high	high
8	1989.5	12948	66	-5.1e-05	-0.051	1402	quinidine_bepridil	high_high	high
88	0	12948	99	-0.000133	-0.133	1982	quinidine_bepridil	high_high	high
68	1611	12948	99	-3.7e-05	-0.037	1820	quinidine_bepridil	high_high	high
48	1468	12948	99	-4.8e-05	-0.048	882	quinidine_bepridil	high_high	high
28	1430.5	12948	99	-4.7e-05	-0.047	1328	quinidine_bepridil	high_high	high
8	1904.5	12948	99	-4.7e-05	-0.047	1356	quinidine_bepridil	high_high	high
88	1988	12948	132	-4.6e-05	-0.046	866	quinidine_bepridil	high_high	high
68	0	12948	132	-0.000119	-0.119	1982	quinidine_bepridil	high_high	high
48	1433	12948	132	-4.7e-05	-0.047	868	quinidine_bepridil	high_high	high
28	1989.5	12948	132	-5.3e-05	-0.053	1366	quinidine_bepridil	high_high	high
8	1989.5	12948	132	-5.4e-05	-0.054	1360	quinidine_bepridil	high_high	high
89	307.5	0	0	7.2e-05	0.072	764	quinidine_bepridil	high_high	low
69	307.5	0	0	7.2e-05	0.072	764	quinidine_bepridil	high_high	low
49	307.5	0	0	7.2e-05	0.072	764	quinidine_bepridil	high_high	low
29	307.5	0	0	7.2e-05	0.072	764	quinidine_bepridil	high_high	low
9	307.5	0	0	7.2e-05	0.072	764	quinidine_bepridil	high_high	low
89	370.5	0	33	5.7e-05	0.057	800	quinidine_bepridil	high_high	inter
69	391.5	0	33	5.2e-05	0.052	794	quinidine_bepridil	high_high	inter
49	397.5	0	33	5.1e-05	0.051	790	quinidine_bepridil	high_high	high
29	386.5	0	33	5.4e-05	0.054	808	quinidine_bepridil	high_high	inter
9	389.5	0	33	5.3e-05	0.053	792	quinidine_bepridil	high_high	inter
89	430	0	66	4.5e-05	0.045	828	quinidine_bepridil	high_high	high
69	431	0	66	4.4e-05	0.044	814	quinidine_bepridil	high_high	high
49	450.5	0	66	4.1e-05	0.041	814	quinidine_bepridil	high_high	high
29	442	0	66	4.4e-05	0.044	836	quinidine_bepridil	high_high	high
9	449	0	66	4.1e-05	0.041	820	quinidine_bepridil	high_high	high
89	477.5	0	99	3.7e-05	0.037	854	quinidine_bepridil	high_high	high
69	459.5	0	99	4e-05	0.04	832	quinidine_bepridil	high_high	high
49	489	0	99	3.5e-05	0.035	836	quinidine_bepridil	high_high	high
29	483	0	99	3.7e-05	0.037	862	quinidine_bepridil	high_high	high
9	494.5	0	99	3.4e-05	0.034	848	quinidine_bepridil	high_high	high
89	517	0	132	3.2e-05	0.032	880	quinidine_bepridil	high_high	high
69	481.5	0	132	3.6e-05	0.036	846	quinidine_bepridil	high_high	high
49	519	0	132	3.1e-05	0.031	856	quinidine_bepridil	high_high	high
29	516	0	132	3.3e-05	0.033	884	quinidine_bepridil	high_high	high
9	531	0	132	2.9e-05	0.029	874	quinidine_bepridil	high_high	high
89	560	3237	0	2.5e-05	0.025	906	quinidine_bepridil	high_high	high
69	527.5	3237	0	2.9e-05	0.029	876	quinidine_bepridil	high_high	high
49	574.5	3237	0	2.3e-05	0.023	926	quinidine_bepridil	high_high	high
29	567.5	3237	0	2.3e-05	0.023	904	quinidine_bepridil	high_high	high
9	555	3237	0	2.5e-05	0.025	904	quinidine_bepridil	high_high	high
89	581	3237	33	2.3e-05	0.023	936	quinidine_bepridil	high_high	high
69	563.5	3237	33	2.4e-05	0.024	910	quinidine_bepridil	high_high	high
49	608.5	3237	33	1.9e-05	0.019	954	quinidine_bepridil	high_high	high
29	593.5	3237	33	2e-05	0.02	942	quinidine_bepridil	high_high	high
9	589	3237	33	2.1e-05	0.021	936	quinidine_bepridil	high_high	high
89	608	3237	66	2e-05	0.02	962	quinidine_bepridil	high_high	high
69	584.5	3237	66	2.1e-05	0.021	928	quinidine_bepridil	high_high	high
49	635.5	3237	66	1.6e-05	0.016	976	quinidine_bepridil	high_high	high
29	618.5	3237	66	1.8e-05	0.018	966	quinidine_bepridil	high_high	high
9	621.5	3237	66	1.7e-05	0.017	964	quinidine_bepridil	high_high	high
89	635	3237	99	1.7e-05	0.017	984	quinidine_bepridil	high_high	high
69	601	3237	99	1.9e-05	0.019	944	quinidine_bepridil	high_high	high
49	658.5	3237	99	1.4e-05	0.014	996	quinidine_bepridil	high_high	high
29	641	3237	99	1.6e-05	0.016	988	quinidine_bepridil	high_high	high
9	651	3237	99	1.4e-05	0.014	990	quinidine_bepridil	high_high	high
89	660.5	3237	132	1.4e-05	0.014	1006	quinidine_bepridil	high_high	high
69	615.5	3237	132	1.8e-05	0.018	958	quinidine_bepridil	high_high	high
49	679	3237	132	1.2e-05	0.012	1016	quinidine_bepridil	high_high	high
29	661.5	3237	132	1.4e-05	0.014	1008	quinidine_bepridil	high_high	high
9	678.5	3237	132	1.2e-05	0.012	1014	quinidine_bepridil	high_high	high
89	743	6474	0	4e-06	0.004	1044	quinidine_bepridil	high_high	high
69	639.5	6474	0	1.3e-05	0.013	948	quinidine_bepridil	high_high	high
49	731	6474	0	5e-06	0.005	1046	quinidine_bepridil	high_high	high
29	714.5	6474	0	5e-06	0.005	998	quinidine_bepridil	high_high	high
9	699	6474	0	8e-06	0.008	1006	quinidine_bepridil	high_high	high
89	758.5	6474	33	2e-06	0.002	1072	quinidine_bepridil	high_high	high
69	671	6474	33	1e-05	0.01	982	quinidine_bepridil	high_high	high
49	764.5	6474	33	2e-06	0.002	1078	quinidine_bepridil	high_high	high
29	733	6474	33	4e-06	0.004	1032	quinidine_bepridil	high_high	high
9	731	6474	33	5e-06	0.005	1042	quinidine_bepridil	high_high	high
89	787.5	6474	66	0	0	1104	quinidine_bepridil	high_high	high
69	691	6474	66	9e-06	0.009	1002	quinidine_bepridil	high_high	high
49	793.5	6474	66	1e-06	0.001	1108	quinidine_bepridil	high_high	high
29	756.5	6474	66	2e-06	0.002	1058	quinidine_bepridil	high_high	high
9	766	6474	66	3e-06	0.003	1078	quinidine_bepridil	high_high	high
89	821	6474	99	-2e-06	-0.002	1136	quinidine_bepridil	high_high	high
69	707	6474	99	7e-06	0.007	1020	quinidine_bepridil	high_high	high
49	822	6474	99	-1e-06	-0.001	1134	quinidine_bepridil	high_high	high
29	780	6474	99	1e-06	0.001	1084	quinidine_bepridil	high_high	high
9	802.5	6474	99	0	0	1114	quinidine_bepridil	high_high	high
89	859.5	6474	132	-4e-06	-0.004	1174	quinidine_bepridil	high_high	high
69	721.5	6474	132	6e-06	0.006	1034	quinidine_bepridil	high_high	high
49	851	6474	132	-2e-06	-0.002	1162	quinidine_bepridil	high_high	high
29	803.5	6474	132	-1e-06	-0.001	1108	quinidine_bepridil	high_high	high
9	842.5	6474	132	-2e-06	-0.002	1154	quinidine_bepridil	high_high	high
89	1676	9711	0	-5.2e-05	-0.052	1912	quinidine_bepridil	high_high	high
69	739	9711	0	3e-06	0.003	1012	quinidine_bepridil	high_high	high
49	914	9711	0	-9e-06	-0.009	1188	quinidine_bepridil	high_high	high
29	881	9711	0	-9e-06	-0.009	1112	quinidine_bepridil	high_high	high
9	850.5	9711	0	-4e-06	-0.004	1122	quinidine_bepridil	high_high	high
89	1085.5	9711	33	-1.4e-05	-0.014	1356	quinidine_bepridil	high_high	high
69	771.5	9711	33	1e-06	0.001	1050	quinidine_bepridil	high_high	high
49	985	9711	33	-1.1e-05	-0.011	1258	quinidine_bepridil	high_high	high
29	894.5	9711	33	-1e-05	-0.01	1140	quinidine_bepridil	high_high	high
9	898	9711	33	-6e-06	-0.006	1174	quinidine_bepridil	high_high	high
89	1607.5	9711	66	-3.9e-05	-0.039	1844	quinidine_bepridil	high_high	high
69	793.5	9711	66	-1e-06	-0.001	1074	quinidine_bepridil	high_high	high
49	1788	9711	66	-4.4e-05	-0.044	1982	quinidine_bepridil	high_high	high
29	932	9711	66	-1.1e-05	-0.011	1182	quinidine_bepridil	high_high	high
9	972.5	9711	66	-9e-06	-0.009	1248	quinidine_bepridil	high_high	high
89	1664	9711	99	-3.7e-05	-0.037	1914	quinidine_bepridil	high_high	high
69	812.5	9711	99	-2e-06	-0.002	1094	quinidine_bepridil	high_high	high
49	1564	9711	99	-3.7e-05	-0.037	1796	quinidine_bepridil	high_high	high
29	980.5	9711	99	-1.3e-05	-0.013	1234	quinidine_bepridil	high_high	high
9	1915.5	9711	99	-4.7e-05	-0.047	1982	quinidine_bepridil	high_high	high
89	0	9711	132	-0.000123	-0.123	1982	quinidine_bepridil	high_high	high
69	829.5	9711	132	-3e-06	-0.003	1112	quinidine_bepridil	high_high	high
49	1566.5	9711	132	-3.5e-05	-0.035	1806	quinidine_bepridil	high_high	high
29	1049.5	9711	132	-1.4e-05	-0.014	1302	quinidine_bepridil	high_high	high
9	1565.5	9711	132	-3.4e-05	-0.034	1806	quinidine_bepridil	high_high	high
89	1989.5	12948	0	-4.9e-05	-0.049	872	quinidine_bepridil	high_high	high
69	841.5	12948	0	-5e-06	-0.005	1082	quinidine_bepridil	high_high	high
49	0	12948	0	-0.000124	-0.124	1982	quinidine_bepridil	high_high	high
29	1634.5	12948	0	-4.2e-05	-0.042	1784	quinidine_bepridil	high_high	high
9	1627.5	12948	0	-4e-05	-0.04	1816	quinidine_bepridil	high_high	high
89	1989.5	12948	33	-4.9e-05	-0.049	898	quinidine_bepridil	high_high	high
69	882.5	12948	33	-7e-06	-0.007	1128	quinidine_bepridil	high_high	high
49	0	12948	33	-0.000127	-0.127	1982	quinidine_bepridil	high_high	high
29	1654.5	12948	33	-4.2e-05	-0.042	1818	quinidine_bepridil	high_high	high
9	0	12948	33	-0.000122	-0.122	1982	quinidine_bepridil	high_high	high
89	1475	12948	66	-4.6e-05	-0.046	860	quinidine_bepridil	high_high	high
69	913	12948	66	-9e-06	-0.009	1162	quinidine_bepridil	high_high	high
49	0	12948	66	-0.00013	-0.13	1982	quinidine_bepridil	high_high	high
29	0	12948	66	-0.000126	-0.126	1982	quinidine_bepridil	high_high	high
9	0	12948	66	-0.000125	-0.125	1982	quinidine_bepridil	high_high	high
89	1420	12948	99	-4.6e-05	-0.046	832	quinidine_bepridil	high_high	high
69	942.5	12948	99	-1e-05	-0.01	1194	quinidine_bepridil	high_high	high
49	0	12948	99	-0.000132	-0.132	1982	quinidine_bepridil	high_high	high
29	0	12948	99	-0.000128	-0.128	1982	quinidine_bepridil	high_high	high
9	0	12948	99	-0.000129	-0.129	1982	quinidine_bepridil	high_high	high
89	1556	12948	132	-5e-05	-0.05	916	quinidine_bepridil	high_high	high
69	973.5	12948	132	-1.1e-05	-0.011	1226	quinidine_bepridil	high_high	high
49	0	12948	132	-0.000134	-0.134	1982	quinidine_bepridil	high_high	high
29	0	12948	132	-0.00013	-0.13	1982	quinidine_bepridil	high_high	high
9	0	12948	132	-0.000133	-0.133	1982	quinidine_bepridil	high_high	high
90	307.5	0	0	7.2e-05	0.072	764	quinidine_bepridil	high_high	low
70	307.5	0	0	7.2e-05	0.072	764	quinidine_bepridil	high_high	low
50	307.5	0	0	7.2e-05	0.072	764	quinidine_bepridil	high_high	low
30	307.5	0	0	7.2e-05	0.072	764	quinidine_bepridil	high_high	low
10	307.5	0	0	7.2e-05	0.072	764	quinidine_bepridil	high_high	low
90	391	0	33	5.2e-05	0.052	794	quinidine_bepridil	high_high	inter
70	397.5	0	33	5.1e-05	0.051	800	quinidine_bepridil	high_high	high
50	408	0	33	4.9e-05	0.049	798	quinidine_bepridil	high_high	high
30	403.5	0	33	5e-05	0.05	798	quinidine_bepridil	high_high	high
10	393.5	0	33	5.2e-05	0.052	792	quinidine_bepridil	high_high	inter
90	437	0	66	4.3e-05	0.043	814	quinidine_bepridil	high_high	high
70	454.5	0	66	4e-05	0.04	830	quinidine_bepridil	high_high	high
50	458	0	66	4e-05	0.04	824	quinidine_bepridil	high_high	high
30	455.5	0	66	4e-05	0.04	826	quinidine_bepridil	high_high	high
10	452	0	66	4.1e-05	0.041	820	quinidine_bepridil	high_high	high
90	470.5	0	99	3.7e-05	0.037	832	quinidine_bepridil	high_high	high
70	496.5	0	99	3.4e-05	0.034	856	quinidine_bepridil	high_high	high
50	493.5	0	99	3.4e-05	0.034	846	quinidine_bepridil	high_high	high
30	493	0	99	3.4e-05	0.034	848	quinidine_bepridil	high_high	high
10	496	0	99	3.4e-05	0.034	848	quinidine_bepridil	high_high	high
90	497	0	132	3.3e-05	0.033	850	quinidine_bepridil	high_high	high
70	530	0	132	2.9e-05	0.029	880	quinidine_bepridil	high_high	high
50	521.5	0	132	3.1e-05	0.031	866	quinidine_bepridil	high_high	high
30	522.5	0	132	3e-05	0.03	870	quinidine_bepridil	high_high	high
10	531	0	132	2.9e-05	0.029	872	quinidine_bepridil	high_high	high
90	569.5	3237	0	2.4e-05	0.024	912	quinidine_bepridil	high_high	high
70	584	3237	0	2.1e-05	0.021	928	quinidine_bepridil	high_high	high
50	562.5	3237	0	2.5e-05	0.025	908	quinidine_bepridil	high_high	high
30	594	3237	0	2e-05	0.02	928	quinidine_bepridil	high_high	high
10	523.5	3237	0	3e-05	0.03	876	quinidine_bepridil	high_high	high
90	601	3237	33	2e-05	0.02	942	quinidine_bepridil	high_high	high
70	616	3237	33	1.7e-05	0.017	960	quinidine_bepridil	high_high	high
50	599	3237	33	2.1e-05	0.021	940	quinidine_bepridil	high_high	high
30	627.5	3237	33	1.6e-05	0.016	962	quinidine_bepridil	high_high	high
10	560	3237	33	2.5e-05	0.025	906	quinidine_bepridil	high_high	high
90	623	3237	66	1.8e-05	0.018	962	quinidine_bepridil	high_high	high
70	644	3237	66	1.4e-05	0.014	988	quinidine_bepridil	high_high	high
50	623.5	3237	66	1.8e-05	0.018	964	quinidine_bepridil	high_high	high
30	652.5	3237	66	1.4e-05	0.014	986	quinidine_bepridil	high_high	high
10	592	3237	66	2.1e-05	0.021	932	quinidine_bepridil	high_high	high
90	641	3237	99	1.6e-05	0.016	978	quinidine_bepridil	high_high	high
70	668.5	3237	99	1.2e-05	0.012	1010	quinidine_bepridil	high_high	high
50	643.5	3237	99	1.7e-05	0.017	982	quinidine_bepridil	high_high	high
30	674	3237	99	1.2e-05	0.012	1006	quinidine_bepridil	high_high	high
10	620	3237	99	1.8e-05	0.018	956	quinidine_bepridil	high_high	high
90	657.5	3237	132	1.4e-05	0.014	992	quinidine_bepridil	high_high	high
70	691	3237	132	1e-05	0.01	1030	quinidine_bepridil	high_high	high
50	661	3237	132	1.5e-05	0.015	998	quinidine_bepridil	high_high	high
30	692.5	3237	132	1e-05	0.01	1024	quinidine_bepridil	high_high	high
10	645.5	3237	132	1.6e-05	0.016	980	quinidine_bepridil	high_high	high
90	732	6474	0	7e-06	0.007	1046	quinidine_bepridil	high_high	high
70	746.5	6474	0	4e-06	0.004	1050	quinidine_bepridil	high_high	high
50	704	6474	0	1.1e-05	0.011	1016	quinidine_bepridil	high_high	high
30	780.5	6474	0	4e-06	0.004	1084	quinidine_bepridil	high_high	high
10	655.5	6474	0	1.2e-05	0.012	946	quinidine_bepridil	high_high	high
90	761.5	6474	33	5e-06	0.005	1076	quinidine_bepridil	high_high	high
70	776.5	6474	33	2e-06	0.002	1086	quinidine_bepridil	high_high	high
50	737	6474	33	8e-06	0.008	1052	quinidine_bepridil	high_high	high
30	815	6474	33	2e-06	0.002	1122	quinidine_bepridil	high_high	high
10	688	6474	33	9e-06	0.009	980	quinidine_bepridil	high_high	high
90	784.5	6474	66	3e-06	0.003	1100	quinidine_bepridil	high_high	high
70	807.5	6474	66	0	0	1118	quinidine_bepridil	high_high	high
50	761.5	6474	66	7e-06	0.007	1076	quinidine_bepridil	high_high	high
30	846	6474	66	0	0	1154	quinidine_bepridil	high_high	high
10	720	6474	66	7e-06	0.007	1012	quinidine_bepridil	high_high	high
90	806	6474	99	2e-06	0.002	1120	quinidine_bepridil	high_high	high
70	839.5	6474	99	-2e-06	-0.002	1150	quinidine_bepridil	high_high	high
50	783.5	6474	99	5e-06	0.005	1098	quinidine_bepridil	high_high	high
30	878.5	6474	99	-1e-06	-0.001	1186	quinidine_bepridil	high_high	high
10	751	6474	99	4e-06	0.004	1044	quinidine_bepridil	high_high	high
90	826.5	6474	132	1e-06	0.001	1140	quinidine_bepridil	high_high	high
70	874	6474	132	-3e-06	-0.003	1184	quinidine_bepridil	high_high	high
50	804	6474	132	4e-06	0.004	1120	quinidine_bepridil	high_high	high
30	914	6474	132	-3e-06	-0.003	1222	quinidine_bepridil	high_high	high
10	782.5	6474	132	2e-06	0.002	1074	quinidine_bepridil	high_high	high
90	964.5	9711	0	-5e-06	-0.005	1252	quinidine_bepridil	high_high	high
70	1020.5	9711	0	-9e-06	-0.009	1284	quinidine_bepridil	high_high	high
50	874	9711	0	0	0	1160	quinidine_bepridil	high_high	high
30	1488.5	9711	0	-2.8e-05	-0.028	1728	quinidine_bepridil	high_high	high
10	788.5	9711	0	-1e-06	-0.001	1022	quinidine_bepridil	high_high	high
90	1045	9711	33	-7e-06	-0.007	1332	quinidine_bepridil	high_high	high
70	1708	9711	33	-4.3e-05	-0.043	1912	quinidine_bepridil	high_high	high
50	939.5	9711	33	-2e-06	-0.002	1226	quinidine_bepridil	high_high	high
30	1531.5	9711	33	-3e-05	-0.03	1778	quinidine_bepridil	high_high	high
10	827.5	9711	33	-3e-06	-0.003	1066	quinidine_bepridil	high_high	high
90	1627.5	9711	66	-3.7e-05	-0.037	1864	quinidine_bepridil	high_high	high
70	1536.5	9711	66	-3.3e-05	-0.033	1768	quinidine_bepridil	high_high	high
50	1015	9711	66	-4e-06	-0.004	1300	quinidine_bepridil	high_high	high
30	0	9711	66	-0.000117	-0.117	1982	quinidine_bepridil	high_high	high
10	873.5	9711	66	-6e-06	-0.006	1114	quinidine_bepridil	high_high	high
90	1562.5	9711	99	-3.1e-05	-0.031	1812	quinidine_bepridil	high_high	high
70	1569	9711	99	-3.2e-05	-0.032	1810	quinidine_bepridil	high_high	high
50	1631.5	9711	99	-4.3e-05	-0.043	1894	quinidine_bepridil	high_high	high
30	0	9711	99	-0.000118	-0.118	1982	quinidine_bepridil	high_high	high
10	931.5	9711	99	-8e-06	-0.008	1174	quinidine_bepridil	high_high	high
90	1576.5	9711	132	-3e-05	-0.03	1832	quinidine_bepridil	high_high	high
70	0	9711	132	-0.000119	-0.119	1982	quinidine_bepridil	high_high	high
50	1502.5	9711	132	-2.7e-05	-0.027	1748	quinidine_bepridil	high_high	high
30	0	9711	132	-0.000119	-0.119	1982	quinidine_bepridil	high_high	high
10	1022	9711	132	-1e-05	-0.01	1264	quinidine_bepridil	high_high	high
90	0	12948	0	-0.000122	-0.122	1982	quinidine_bepridil	high_high	high
70	0	12948	0	-0.000128	-0.128	1982	quinidine_bepridil	high_high	high
50	0	12948	0	-0.000116	-0.116	1982	quinidine_bepridil	high_high	high
30	1920.5	12948	0	-4.5e-05	-0.045	842	quinidine_bepridil	high_high	high
10	974	12948	0	-1.3e-05	-0.013	1158	quinidine_bepridil	high_high	high
90	0	12948	33	-0.000124	-0.124	1982	quinidine_bepridil	high_high	high
70	0	12948	33	-0.000129	-0.129	1982	quinidine_bepridil	high_high	high
50	0	12948	33	-0.000117	-0.117	1982	quinidine_bepridil	high_high	high
30	1876.5	12948	33	-4.4e-05	-0.044	830	quinidine_bepridil	high_high	high
10	1085	12948	33	-1.6e-05	-0.016	1274	quinidine_bepridil	high_high	high
90	0	12948	66	-0.000126	-0.126	1982	quinidine_bepridil	high_high	high
70	0	12948	66	-0.000132	-0.132	1982	quinidine_bepridil	high_high	high
50	0	12948	66	-0.000119	-0.119	1982	quinidine_bepridil	high_high	high
30	1382	12948	66	-4.3e-05	-0.043	820	quinidine_bepridil	high_high	high
10	1697	12948	66	-4.1e-05	-0.041	1850	quinidine_bepridil	high_high	high
90	0	12948	99	-0.000128	-0.128	1982	quinidine_bepridil	high_high	high
70	1989.5	12948	99	-4.8e-05	-0.048	880	quinidine_bepridil	high_high	high
50	0	12948	99	-0.00012	-0.12	1982	quinidine_bepridil	high_high	high
30	1368.5	12948	99	-4.3e-05	-0.043	812	quinidine_bepridil	high_high	high
10	0	12948	99	-0.000126	-0.126	1982	quinidine_bepridil	high_high	high
90	1989.5	12948	132	-4.8e-05	-0.048	896	quinidine_bepridil	high_high	high
70	1445.5	12948	132	-4.5e-05	-0.045	848	quinidine_bepridil	high_high	high
50	0	12948	132	-0.000121	-0.121	1982	quinidine_bepridil	high_high	high
30	1360	12948	132	-4.4e-05	-0.044	806	quinidine_bepridil	high_high	high
10	0	12948	132	-0.000129	-0.129	1982	quinidine_bepridil	high_high	high
91	307.5	0	0	7.2e-05	0.072	764	quinidine_bepridil	high_high	low
71	307.5	0	0	7.2e-05	0.072	764	quinidine_bepridil	high_high	low
51	307.5	0	0	7.2e-05	0.072	764	quinidine_bepridil	high_high	low
31	307.5	0	0	7.2e-05	0.072	764	quinidine_bepridil	high_high	low
11	307.5	0	0	7.2e-05	0.072	764	quinidine_bepridil	high_high	low
91	383.5	0	33	5.4e-05	0.054	792	quinidine_bepridil	high_high	inter
71	389.5	0	33	5.3e-05	0.053	802	quinidine_bepridil	high_high	inter
51	393	0	33	5.2e-05	0.052	806	quinidine_bepridil	high_high	inter
31	395.5	0	33	5.1e-05	0.051	798	quinidine_bepridil	high_high	high
11	393.5	0	33	5.2e-05	0.052	808	quinidine_bepridil	high_high	inter
91	438.5	0	66	4.3e-05	0.043	818	quinidine_bepridil	high_high	high
71	438	0	66	4.4e-05	0.044	828	quinidine_bepridil	high_high	high
51	445.5	0	66	4.2e-05	0.042	834	quinidine_bepridil	high_high	high
31	436.5	0	66	4.4e-05	0.044	818	quinidine_bepridil	high_high	high
11	448	0	66	4.2e-05	0.042	838	quinidine_bepridil	high_high	high
91	481	0	99	3.6e-05	0.036	844	quinidine_bepridil	high_high	high
71	474	0	99	3.8e-05	0.038	850	quinidine_bepridil	high_high	high
51	483.5	0	99	3.6e-05	0.036	858	quinidine_bepridil	high_high	high
31	465.5	0	99	3.9e-05	0.039	834	quinidine_bepridil	high_high	high
11	488	0	99	3.6e-05	0.036	862	quinidine_bepridil	high_high	high
91	515.5	0	132	3.2e-05	0.032	868	quinidine_bepridil	high_high	high
71	502	0	132	3.4e-05	0.034	870	quinidine_bepridil	high_high	high
51	513.5	0	132	3.2e-05	0.032	880	quinidine_bepridil	high_high	high
31	488.5	0	132	3.5e-05	0.035	848	quinidine_bepridil	high_high	high
11	520	0	132	3.1e-05	0.031	886	quinidine_bepridil	high_high	high
91	534	3237	0	2.7e-05	0.027	884	quinidine_bepridil	high_high	high
71	536.5	3237	0	2.8e-05	0.028	890	quinidine_bepridil	high_high	high
51	580	3237	0	2.2e-05	0.022	920	quinidine_bepridil	high_high	high
31	578.5	3237	0	2.3e-05	0.023	926	quinidine_bepridil	high_high	high
11	550	3237	0	2.7e-05	0.027	894	quinidine_bepridil	high_high	high
91	566.5	3237	33	2.3e-05	0.023	914	quinidine_bepridil	high_high	high
71	569.5	3237	33	2.4e-05	0.024	926	quinidine_bepridil	high_high	high
51	608.5	3237	33	1.9e-05	0.019	958	quinidine_bepridil	high_high	high
31	611	3237	33	1.9e-05	0.019	960	quinidine_bepridil	high_high	high
11	580	3237	33	2.3e-05	0.023	932	quinidine_bepridil	high_high	high
91	597.5	3237	66	2e-05	0.02	940	quinidine_bepridil	high_high	high
71	595	3237	66	2.1e-05	0.021	948	quinidine_bepridil	high_high	high
51	632	3237	66	1.6e-05	0.016	982	quinidine_bepridil	high_high	high
31	631	3237	66	1.7e-05	0.017	978	quinidine_bepridil	high_high	high
11	605.5	3237	66	2.1e-05	0.021	956	quinidine_bepridil	high_high	high
91	625	3237	99	1.7e-05	0.017	966	quinidine_bepridil	high_high	high
71	617	3237	99	1.9e-05	0.019	968	quinidine_bepridil	high_high	high
51	653	3237	99	1.4e-05	0.014	1002	quinidine_bepridil	high_high	high
31	647	3237	99	1.6e-05	0.016	992	quinidine_bepridil	high_high	high
11	627.5	3237	99	1.8e-05	0.018	976	quinidine_bepridil	high_high	high
91	650	3237	132	1.4e-05	0.014	990	quinidine_bepridil	high_high	high
71	636	3237	132	1.7e-05	0.017	986	quinidine_bepridil	high_high	high
51	671.5	3237	132	1.3e-05	0.013	1020	quinidine_bepridil	high_high	high
31	661	3237	132	1.4e-05	0.014	1004	quinidine_bepridil	high_high	high
11	647	3237	132	1.7e-05	0.017	994	quinidine_bepridil	high_high	high
91	643.5	6474	0	1.4e-05	0.014	956	quinidine_bepridil	high_high	high
71	636.5	6474	0	1.9e-05	0.019	956	quinidine_bepridil	high_high	high
51	695	6474	0	1.4e-05	0.014	1006	quinidine_bepridil	high_high	high
31	738	6474	0	7e-06	0.007	1030	quinidine_bepridil	high_high	high
11	689.5	6474	0	1.2e-05	0.012	1004	quinidine_bepridil	high_high	high
91	671.5	6474	33	1.2e-05	0.012	986	quinidine_bepridil	high_high	high
71	662	6474	33	1.6e-05	0.016	988	quinidine_bepridil	high_high	high
51	714	6474	33	1.2e-05	0.012	1036	quinidine_bepridil	high_high	high
31	765.5	6474	33	5e-06	0.005	1062	quinidine_bepridil	high_high	high
11	712.5	6474	33	1e-05	0.01	1038	quinidine_bepridil	high_high	high
91	700	6474	66	9e-06	0.009	1014	quinidine_bepridil	high_high	high
71	683.5	6474	66	1.5e-05	0.015	1010	quinidine_bepridil	high_high	high
51	734	6474	66	1.1e-05	0.011	1058	quinidine_bepridil	high_high	high
31	785.5	6474	66	4e-06	0.004	1082	quinidine_bepridil	high_high	high
11	736	6474	66	8e-06	0.008	1064	quinidine_bepridil	high_high	high
91	728	6474	99	7e-06	0.007	1042	quinidine_bepridil	high_high	high
71	703	6474	99	1.3e-05	0.013	1030	quinidine_bepridil	high_high	high
51	752.5	6474	99	1e-05	0.01	1076	quinidine_bepridil	high_high	high
31	802.5	6474	99	3e-06	0.003	1100	quinidine_bepridil	high_high	high
11	758.5	6474	99	7e-06	0.007	1086	quinidine_bepridil	high_high	high
91	755	6474	132	5e-06	0.005	1070	quinidine_bepridil	high_high	high
71	721	6474	132	1.2e-05	0.012	1048	quinidine_bepridil	high_high	high
51	770	6474	132	9e-06	0.009	1094	quinidine_bepridil	high_high	high
31	819	6474	132	2e-06	0.002	1116	quinidine_bepridil	high_high	high
11	780	6474	132	5e-06	0.005	1108	quinidine_bepridil	high_high	high
91	736.5	9711	0	6e-06	0.006	1014	quinidine_bepridil	high_high	high
71	719.5	9711	0	1.3e-05	0.013	1008	quinidine_bepridil	high_high	high
51	803.5	9711	0	9e-06	0.009	1082	quinidine_bepridil	high_high	high
31	953	9711	0	-8e-06	-0.008	1160	quinidine_bepridil	high_high	high
11	852	9711	0	1e-06	0.001	1148	quinidine_bepridil	high_high	high
91	765	9711	33	4e-06	0.004	1046	quinidine_bepridil	high_high	high
71	742	9711	33	1.2e-05	0.012	1040	quinidine_bepridil	high_high	high
51	818.5	9711	33	9e-06	0.009	1108	quinidine_bepridil	high_high	high
31	1009.5	9711	33	-1e-05	-0.01	1222	quinidine_bepridil	high_high	high
11	875.5	9711	33	0	0	1182	quinidine_bepridil	high_high	high
91	796	9711	66	2e-06	0.002	1078	quinidine_bepridil	high_high	high
71	763.5	9711	66	1e-05	0.01	1064	quinidine_bepridil	high_high	high
51	840.5	9711	66	8e-06	0.008	1134	quinidine_bepridil	high_high	high
31	1074.5	9711	66	-1.1e-05	-0.011	1288	quinidine_bepridil	high_high	high
11	915	9711	66	-2e-06	-0.002	1224	quinidine_bepridil	high_high	high
91	829	9711	99	1e-06	0.001	1112	quinidine_bepridil	high_high	high
71	784	9711	99	9e-06	0.009	1086	quinidine_bepridil	high_high	high
51	863	9711	99	7e-06	0.007	1158	quinidine_bepridil	high_high	high
31	1798.5	9711	99	-4.4e-05	-0.044	1950	quinidine_bepridil	high_high	high
11	964	9711	99	-3e-06	-0.003	1272	quinidine_bepridil	high_high	high
91	865	9711	132	-1e-06	-0.001	1150	quinidine_bepridil	high_high	high
71	804	9711	132	8e-06	0.008	1106	quinidine_bepridil	high_high	high
51	887	9711	132	6e-06	0.006	1182	quinidine_bepridil	high_high	high
31	1582.5	9711	132	-3.6e-05	-0.036	1752	quinidine_bepridil	high_high	high
11	1031	9711	132	-5e-06	-0.005	1336	quinidine_bepridil	high_high	high
91	830	12948	0	0	0	1074	quinidine_bepridil	high_high	high
71	806	12948	0	8e-06	0.008	1068	quinidine_bepridil	high_high	high
51	1015	12948	0	4e-06	0.004	1258	quinidine_bepridil	high_high	high
31	0	12948	0	-0.000131	-0.131	1982	quinidine_bepridil	high_high	high
11	0	12948	0	-0.000115	-0.115	1982	quinidine_bepridil	high_high	high
91	863.5	12948	33	-2e-06	-0.002	1112	quinidine_bepridil	high_high	high
71	828.5	12948	33	7e-06	0.007	1100	quinidine_bepridil	high_high	high
51	1019.5	12948	33	4e-06	0.004	1272	quinidine_bepridil	high_high	high
31	0	12948	33	-0.000131	-0.131	1982	quinidine_bepridil	high_high	high
11	0	12948	33	-0.000113	-0.113	1982	quinidine_bepridil	high_high	high
91	905.5	12948	66	-4e-06	-0.004	1156	quinidine_bepridil	high_high	high
71	854.5	12948	66	6e-06	0.006	1128	quinidine_bepridil	high_high	high
51	1857	12948	66	-3.6e-05	-0.036	1982	quinidine_bepridil	high_high	high
31	0	12948	66	-0.000132	-0.132	1982	quinidine_bepridil	high_high	high
11	0	12948	66	-0.000115	-0.115	1982	quinidine_bepridil	high_high	high
91	958.5	12948	99	-5e-06	-0.005	1210	quinidine_bepridil	high_high	high
71	881.5	12948	99	5e-06	0.005	1156	quinidine_bepridil	high_high	high
51	1918	12948	99	-3e-05	-0.03	1982	quinidine_bepridil	high_high	high
31	0	12948	99	-0.000133	-0.133	1982	quinidine_bepridil	high_high	high
11	0	12948	99	-0.000116	-0.116	1982	quinidine_bepridil	high_high	high
91	1034.5	12948	132	-8e-06	-0.008	1286	quinidine_bepridil	high_high	high
71	910	12948	132	4e-06	0.004	1186	quinidine_bepridil	high_high	high
51	1646	12948	132	-2.4e-05	-0.024	1858	quinidine_bepridil	high_high	high
31	0	12948	132	-0.000134	-0.134	1982	quinidine_bepridil	high_high	high
11	0	12948	132	-0.000118	-0.118	1982	quinidine_bepridil	high_high	high
92	307.5	0	0	7.2e-05	0.072	764	quinidine_bepridil	high_high	low
72	307.5	0	0	7.2e-05	0.072	764	quinidine_bepridil	high_high	low
52	307.5	0	0	7.2e-05	0.072	764	quinidine_bepridil	high_high	low
32	307.5	0	0	7.2e-05	0.072	764	quinidine_bepridil	high_high	low
12	307.5	0	0	7.2e-05	0.072	764	quinidine_bepridil	high_high	low
92	400	0	33	5e-05	0.05	796	quinidine_bepridil	high_high	high
72	391.5	0	33	5.2e-05	0.052	788	quinidine_bepridil	high_high	inter
52	403	0	33	5e-05	0.05	802	quinidine_bepridil	high_high	high
32	386.5	0	33	5.3e-05	0.053	792	quinidine_bepridil	high_high	inter
12	393	0	33	5.2e-05	0.052	794	quinidine_bepridil	high_high	inter
92	450	0	66	4.1e-05	0.041	822	quinidine_bepridil	high_high	high
72	440.5	0	66	4.3e-05	0.043	808	quinidine_bepridil	high_high	high
52	449	0	66	4.2e-05	0.042	828	quinidine_bepridil	high_high	high
32	435	0	66	4.4e-05	0.044	816	quinidine_bepridil	high_high	high
12	448.5	0	66	4.2e-05	0.042	822	quinidine_bepridil	high_high	high
92	486	0	99	3.5e-05	0.035	844	quinidine_bepridil	high_high	high
72	476.5	0	99	3.7e-05	0.037	828	quinidine_bepridil	high_high	high
52	481	0	99	3.7e-05	0.037	848	quinidine_bepridil	high_high	high
32	470.5	0	99	3.8e-05	0.038	836	quinidine_bepridil	high_high	high
12	489.5	0	99	3.5e-05	0.035	848	quinidine_bepridil	high_high	high
92	514.5	0	132	3.1e-05	0.031	864	quinidine_bepridil	high_high	high
72	504.5	0	132	3.3e-05	0.033	848	quinidine_bepridil	high_high	high
52	506.5	0	132	3.3e-05	0.033	866	quinidine_bepridil	high_high	high
32	499.5	0	132	3.4e-05	0.034	854	quinidine_bepridil	high_high	high
12	522	0	132	3.1e-05	0.031	870	quinidine_bepridil	high_high	high
92	550.5	3237	0	2.6e-05	0.026	896	quinidine_bepridil	high_high	high
72	568	3237	0	2.5e-05	0.025	916	quinidine_bepridil	high_high	high
52	567	3237	0	2.4e-05	0.024	908	quinidine_bepridil	high_high	high
32	559.5	3237	0	2.5e-05	0.025	914	quinidine_bepridil	high_high	high
12	556.5	3237	0	2.5e-05	0.025	910	quinidine_bepridil	high_high	high
92	588	3237	33	2.1e-05	0.021	930	quinidine_bepridil	high_high	high
72	600.5	3237	33	2.1e-05	0.021	942	quinidine_bepridil	high_high	high
52	599.5	3237	33	2e-05	0.02	942	quinidine_bepridil	high_high	high
32	589.5	3237	33	2.1e-05	0.021	944	quinidine_bepridil	high_high	high
12	590	3237	33	2.1e-05	0.021	940	quinidine_bepridil	high_high	high
92	614.5	3237	66	1.8e-05	0.018	954	quinidine_bepridil	high_high	high
72	625	3237	66	1.9e-05	0.019	964	quinidine_bepridil	high_high	high
52	620	3237	66	1.8e-05	0.018	962	quinidine_bepridil	high_high	high
32	613	3237	66	1.9e-05	0.019	964	quinidine_bepridil	high_high	high
12	619	3237	66	1.8e-05	0.018	966	quinidine_bepridil	high_high	high
92	637	3237	99	1.6e-05	0.016	976	quinidine_bepridil	high_high	high
72	646	3237	99	1.7e-05	0.017	982	quinidine_bepridil	high_high	high
52	637	3237	99	1.6e-05	0.016	980	quinidine_bepridil	high_high	high
32	633	3237	99	1.7e-05	0.017	982	quinidine_bepridil	high_high	high
12	644	3237	99	1.5e-05	0.015	990	quinidine_bepridil	high_high	high
92	656	3237	132	1.4e-05	0.014	994	quinidine_bepridil	high_high	high
72	664.5	3237	132	1.5e-05	0.015	998	quinidine_bepridil	high_high	high
52	651	3237	132	1.5e-05	0.015	992	quinidine_bepridil	high_high	high
32	651	3237	132	1.5e-05	0.015	998	quinidine_bepridil	high_high	high
12	667	3237	132	1.4e-05	0.014	1010	quinidine_bepridil	high_high	high
92	669.5	6474	0	1.2e-05	0.012	976	quinidine_bepridil	high_high	high
72	715	6474	0	9e-06	0.009	1004	quinidine_bepridil	high_high	high
52	796.5	6474	0	1e-06	0.001	1110	quinidine_bepridil	high_high	high
32	734	6474	0	3e-06	0.003	1036	quinidine_bepridil	high_high	high
12	725.5	6474	0	5e-06	0.005	1016	quinidine_bepridil	high_high	high
92	703	6474	33	9e-06	0.009	1010	quinidine_bepridil	high_high	high
72	746.5	6474	33	7e-06	0.007	1034	quinidine_bepridil	high_high	high
52	832	6474	33	-2e-06	-0.002	1152	quinidine_bepridil	high_high	high
32	764	6474	33	1e-06	0.001	1070	quinidine_bepridil	high_high	high
12	756	6474	33	3e-06	0.003	1050	quinidine_bepridil	high_high	high
92	728.5	6474	66	7e-06	0.007	1036	quinidine_bepridil	high_high	high
72	772.5	6474	66	5e-06	0.005	1060	quinidine_bepridil	high_high	high
52	861	6474	66	-3e-06	-0.003	1182	quinidine_bepridil	high_high	high
32	791	6474	66	-1e-06	-0.001	1098	quinidine_bepridil	high_high	high
12	786.5	6474	66	1e-06	0.001	1082	quinidine_bepridil	high_high	high
92	751.5	6474	99	5e-06	0.005	1060	quinidine_bepridil	high_high	high
72	797	6474	99	4e-06	0.004	1086	quinidine_bepridil	high_high	high
52	889	6474	99	-4e-06	-0.004	1212	quinidine_bepridil	high_high	high
32	817	6474	99	-3e-06	-0.003	1124	quinidine_bepridil	high_high	high
12	817.5	6474	99	-1e-06	-0.001	1114	quinidine_bepridil	high_high	high
92	772.5	6474	132	4e-06	0.004	1082	quinidine_bepridil	high_high	high
72	822	6474	132	2e-06	0.002	1110	quinidine_bepridil	high_high	high
52	918	6474	132	-5e-06	-0.005	1240	quinidine_bepridil	high_high	high
32	843	6474	132	-4e-06	-0.004	1150	quinidine_bepridil	high_high	high
12	849.5	6474	132	-2e-06	-0.002	1148	quinidine_bepridil	high_high	high
92	779	9711	0	2e-06	0.002	1048	quinidine_bepridil	high_high	high
72	895	9711	0	-5e-06	-0.005	1108	quinidine_bepridil	high_high	high
52	0	9711	0	-0.000127	-0.127	1982	quinidine_bepridil	high_high	high
32	983.5	9711	0	-1.6e-05	-0.016	1216	quinidine_bepridil	high_high	high
12	957.5	9711	0	-1.1e-05	-0.011	1178	quinidine_bepridil	high_high	high
92	816.5	9711	33	0	0	1088	quinidine_bepridil	high_high	high
72	965	9711	33	-8e-06	-0.008	1180	quinidine_bepridil	high_high	high
52	0	9711	33	-0.000128	-0.128	1982	quinidine_bepridil	high_high	high
32	1076	9711	33	-1.9e-05	-0.019	1312	quinidine_bepridil	high_high	high
12	1046.5	9711	33	-1.4e-05	-0.014	1270	quinidine_bepridil	high_high	high
92	849.5	9711	66	-2e-06	-0.002	1124	quinidine_bepridil	high_high	high
72	1689	9711	66	-4e-05	-0.04	1842	quinidine_bepridil	high_high	high
52	0	9711	66	-0.00013	-0.13	1982	quinidine_bepridil	high_high	high
32	1608	9711	66	-4.5e-05	-0.045	1802	quinidine_bepridil	high_high	high
12	1604.5	9711	66	-4.1e-05	-0.041	1782	quinidine_bepridil	high_high	high
92	883	9711	99	-3e-06	-0.003	1158	quinidine_bepridil	high_high	high
72	1554.5	9711	99	-3.6e-05	-0.036	1716	quinidine_bepridil	high_high	high
52	0	9711	99	-0.000131	-0.131	1982	quinidine_bepridil	high_high	high
32	1615.5	9711	99	-4.2e-05	-0.042	1822	quinidine_bepridil	high_high	high
12	1596.5	9711	99	-3.7e-05	-0.037	1790	quinidine_bepridil	high_high	high
92	920	9711	132	-4e-06	-0.004	1196	quinidine_bepridil	high_high	high
72	1533.5	9711	132	-3.2e-05	-0.032	1708	quinidine_bepridil	high_high	high
52	1989.5	9711	132	-5.3e-05	-0.053	1364	quinidine_bepridil	high_high	high
32	0	9711	132	-0.000126	-0.126	1982	quinidine_bepridil	high_high	high
12	0	9711	132	-0.000122	-0.122	1982	quinidine_bepridil	high_high	high
92	913.5	12948	0	-6e-06	-0.006	1148	quinidine_bepridil	high_high	high
72	0	12948	0	-0.000129	-0.129	1982	quinidine_bepridil	high_high	high
52	1533	12948	0	-5.3e-05	-0.053	882	quinidine_bepridil	high_high	high
32	0	12948	0	-0.000144	-0.144	1982	quinidine_bepridil	high_high	high
12	0	12948	0	-0.000137	-0.137	1982	quinidine_bepridil	high_high	high
92	985.5	12948	33	-8e-06	-0.008	1224	quinidine_bepridil	high_high	high
72	0	12948	33	-0.000131	-0.131	1982	quinidine_bepridil	high_high	high
52	1543.5	12948	33	-5.2e-05	-0.052	890	quinidine_bepridil	high_high	high
32	1989.5	12948	33	-5.1e-05	-0.051	930	quinidine_bepridil	high_high	high
12	0	12948	33	-0.000139	-0.139	1982	quinidine_bepridil	high_high	high
92	1815	12948	66	-4e-05	-0.04	1982	quinidine_bepridil	high_high	high
72	0	12948	66	-0.000132	-0.132	1982	quinidine_bepridil	high_high	high
52	1535	12948	66	-5.1e-05	-0.051	888	quinidine_bepridil	high_high	high
32	1989.5	12948	66	-4.7e-05	-0.047	876	quinidine_bepridil	high_high	high
12	1989.5	12948	66	-4.6e-05	-0.046	870	quinidine_bepridil	high_high	high
92	1634.5	12948	99	-3.7e-05	-0.037	1828	quinidine_bepridil	high_high	high
72	0	12948	99	-0.000134	-0.134	1982	quinidine_bepridil	high_high	high
52	1527	12948	99	-5.1e-05	-0.051	888	quinidine_bepridil	high_high	high
32	1453.5	12948	99	-4.5e-05	-0.045	850	quinidine_bepridil	high_high	high
12	1440	12948	99	-4.3e-05	-0.043	840	quinidine_bepridil	high_high	high
92	1626.5	12948	132	-3.3e-05	-0.033	1834	quinidine_bepridil	high_high	high
72	0	12948	132	-0.000137	-0.137	1982	quinidine_bepridil	high_high	high
52	1520	12948	132	-5e-05	-0.05	886	quinidine_bepridil	high_high	high
32	1422.5	12948	132	-4.5e-05	-0.045	834	quinidine_bepridil	high_high	high
12	1406.5	12948	132	-4.3e-05	-0.043	822	quinidine_bepridil	high_high	high
93	307.5	0	0	7.2e-05	0.072	764	quinidine_bepridil	high_high	low
73	307.5	0	0	7.2e-05	0.072	764	quinidine_bepridil	high_high	low
53	307.5	0	0	7.2e-05	0.072	764	quinidine_bepridil	high_high	low
33	307.5	0	0	7.2e-05	0.072	764	quinidine_bepridil	high_high	low
13	307.5	0	0	7.2e-05	0.072	764	quinidine_bepridil	high_high	low
93	387	0	33	5.3e-05	0.053	792	quinidine_bepridil	high_high	inter
73	401	0	33	5.1e-05	0.051	802	quinidine_bepridil	high_high	high
53	385	0	33	5.4e-05	0.054	796	quinidine_bepridil	high_high	inter
33	400	0	33	5e-05	0.05	792	quinidine_bepridil	high_high	high
13	404	0	33	5.1e-05	0.051	828	quinidine_bepridil	high_high	high
93	438	0	66	4.3e-05	0.043	816	quinidine_bepridil	high_high	high
73	444	0	66	4.3e-05	0.043	824	quinidine_bepridil	high_high	high
53	436.5	0	66	4.3e-05	0.043	820	quinidine_bepridil	high_high	high
33	446.5	0	66	4.2e-05	0.042	814	quinidine_bepridil	high_high	high
13	451.5	0	66	4.2e-05	0.042	854	quinidine_bepridil	high_high	high
93	476.5	0	99	3.7e-05	0.037	838	quinidine_bepridil	high_high	high
73	473.5	0	99	3.9e-05	0.039	844	quinidine_bepridil	high_high	high
53	475.5	0	99	3.7e-05	0.037	842	quinidine_bepridil	high_high	high
33	480	0	99	3.6e-05	0.036	834	quinidine_bepridil	high_high	high
13	485	0	99	3.7e-05	0.037	876	quinidine_bepridil	high_high	high
93	507.5	0	132	3.2e-05	0.032	858	quinidine_bepridil	high_high	high
73	496.5	0	132	3.6e-05	0.036	860	quinidine_bepridil	high_high	high
53	507	0	132	3.2e-05	0.032	862	quinidine_bepridil	high_high	high
33	506.5	0	132	3.2e-05	0.032	852	quinidine_bepridil	high_high	high
13	510.5	0	132	3.3e-05	0.033	892	quinidine_bepridil	high_high	high
93	543.5	3237	0	2.7e-05	0.027	902	quinidine_bepridil	high_high	high
73	560.5	3237	0	2.4e-05	0.024	900	quinidine_bepridil	high_high	high
53	552.5	3237	0	2.5e-05	0.025	900	quinidine_bepridil	high_high	high
33	579	3237	0	2.3e-05	0.023	926	quinidine_bepridil	high_high	high
13	561.5	3237	0	2.4e-05	0.024	910	quinidine_bepridil	high_high	high
93	575.5	3237	33	2.3e-05	0.023	930	quinidine_bepridil	high_high	high
73	595.5	3237	33	2.1e-05	0.021	936	quinidine_bepridil	high_high	high
53	582	3237	33	2.2e-05	0.022	930	quinidine_bepridil	high_high	high
33	611	3237	33	1.9e-05	0.019	954	quinidine_bepridil	high_high	high
13	599	3237	33	2e-05	0.02	964	quinidine_bepridil	high_high	high
93	601.5	3237	66	2e-05	0.02	952	quinidine_bepridil	high_high	high
73	616.5	3237	66	1.9e-05	0.019	956	quinidine_bepridil	high_high	high
53	607.5	3237	66	1.9e-05	0.019	954	quinidine_bepridil	high_high	high
33	633	3237	66	1.7e-05	0.017	974	quinidine_bepridil	high_high	high
13	624	3237	66	1.7e-05	0.017	988	quinidine_bepridil	high_high	high
93	624.5	3237	99	1.8e-05	0.018	974	quinidine_bepridil	high_high	high
73	633	3237	99	1.8e-05	0.018	972	quinidine_bepridil	high_high	high
53	630	3237	99	1.6e-05	0.016	974	quinidine_bepridil	high_high	high
33	651	3237	99	1.5e-05	0.015	990	quinidine_bepridil	high_high	high
13	644.5	3237	99	1.5e-05	0.015	1008	quinidine_bepridil	high_high	high
93	645	3237	132	1.6e-05	0.016	992	quinidine_bepridil	high_high	high
73	647	3237	132	1.7e-05	0.017	986	quinidine_bepridil	high_high	high
53	650.5	3237	132	1.4e-05	0.014	992	quinidine_bepridil	high_high	high
33	666.5	3237	132	1.4e-05	0.014	1004	quinidine_bepridil	high_high	high
13	662	3237	132	1.4e-05	0.014	1024	quinidine_bepridil	high_high	high
93	668.5	6474	0	1.1e-05	0.011	984	quinidine_bepridil	high_high	high
73	716	6474	0	8e-06	0.008	1014	quinidine_bepridil	high_high	high
53	714.5	6474	0	6e-06	0.006	1032	quinidine_bepridil	high_high	high
33	732	6474	0	6e-06	0.006	1024	quinidine_bepridil	high_high	high
13	701	6474	0	1e-05	0.01	1012	quinidine_bepridil	high_high	high
93	697	6474	33	9e-06	0.009	1014	quinidine_bepridil	high_high	high
73	749	6474	33	6e-06	0.006	1052	quinidine_bepridil	high_high	high
53	741	6474	33	4e-06	0.004	1064	quinidine_bepridil	high_high	high
33	760.5	6474	33	4e-06	0.004	1054	quinidine_bepridil	high_high	high
13	725.5	6474	33	9e-06	0.009	1056	quinidine_bepridil	high_high	high
93	722.5	6474	66	7e-06	0.007	1040	quinidine_bepridil	high_high	high
73	771.5	6474	66	4e-06	0.004	1078	quinidine_bepridil	high_high	high
53	768	6474	66	2e-06	0.002	1090	quinidine_bepridil	high_high	high
33	782	6474	66	3e-06	0.003	1076	quinidine_bepridil	high_high	high
13	747.5	6474	66	7e-06	0.007	1082	quinidine_bepridil	high_high	high
93	746	6474	99	5e-06	0.005	1064	quinidine_bepridil	high_high	high
73	791	6474	99	3e-06	0.003	1098	quinidine_bepridil	high_high	high
53	795	6474	99	0	0	1116	quinidine_bepridil	high_high	high
33	801	6474	99	2e-06	0.002	1096	quinidine_bepridil	high_high	high
13	767.5	6474	99	6e-06	0.006	1102	quinidine_bepridil	high_high	high
93	769	6474	132	3e-06	0.003	1086	quinidine_bepridil	high_high	high
73	809	6474	132	3e-06	0.003	1118	quinidine_bepridil	high_high	high
53	821.5	6474	132	-1e-06	-0.001	1144	quinidine_bepridil	high_high	high
33	819	6474	132	1e-06	0.001	1114	quinidine_bepridil	high_high	high
13	785.5	6474	132	5e-06	0.005	1120	quinidine_bepridil	high_high	high
93	785.5	9711	0	0	0	1054	quinidine_bepridil	high_high	high
73	918.5	9711	0	-4e-06	-0.004	1184	quinidine_bepridil	high_high	high
53	921	9711	0	-7e-06	-0.007	1220	quinidine_bepridil	high_high	high
33	928	9711	0	-8e-06	-0.008	1150	quinidine_bepridil	high_high	high
13	850.5	9711	0	2e-06	0.002	1126	quinidine_bepridil	high_high	high
93	817	9711	33	-2e-06	-0.002	1088	quinidine_bepridil	high_high	high
73	998	9711	33	-6e-06	-0.006	1268	quinidine_bepridil	high_high	high
53	967.5	9711	33	-9e-06	-0.009	1270	quinidine_bepridil	high_high	high
33	996.5	9711	33	-1e-05	-0.01	1222	quinidine_bepridil	high_high	high
13	862.5	9711	33	1e-06	0.001	1158	quinidine_bepridil	high_high	high
93	849.5	9711	66	-4e-06	-0.004	1122	quinidine_bepridil	high_high	high
73	1793	9711	66	-3.9e-05	-0.039	1982	quinidine_bepridil	high_high	high
53	1052	9711	66	-1.1e-05	-0.011	1350	quinidine_bepridil	high_high	high
33	1822.5	9711	66	-4.3e-05	-0.043	1982	quinidine_bepridil	high_high	high
13	892.5	9711	66	0	0	1192	quinidine_bepridil	high_high	high
93	883.5	9711	99	-6e-06	-0.006	1158	quinidine_bepridil	high_high	high
73	1586.5	9711	99	-3.3e-05	-0.033	1814	quinidine_bepridil	high_high	high
53	1587.5	9711	99	-3.7e-05	-0.037	1846	quinidine_bepridil	high_high	high
33	1581.5	9711	99	-4e-05	-0.04	1750	quinidine_bepridil	high_high	high
13	923	9711	99	-1e-06	-0.001	1222	quinidine_bepridil	high_high	high
93	921.5	9711	132	-7e-06	-0.007	1196	quinidine_bepridil	high_high	high
73	1573	9711	132	-3e-05	-0.03	1810	quinidine_bepridil	high_high	high
53	1578.5	9711	132	-3.5e-05	-0.035	1848	quinidine_bepridil	high_high	high
33	1519	9711	132	-3.5e-05	-0.035	1702	quinidine_bepridil	high_high	high
13	957	9711	132	-2e-06	-0.002	1256	quinidine_bepridil	high_high	high
93	923.5	12948	0	-1e-05	-0.01	1144	quinidine_bepridil	high_high	high
73	0	12948	0	-0.000123	-0.123	1982	quinidine_bepridil	high_high	high
53	0	12948	0	-0.000126	-0.126	1982	quinidine_bepridil	high_high	high
33	0	12948	0	-0.000129	-0.129	1982	quinidine_bepridil	high_high	high
13	1600	12948	0	-2.8e-05	-0.028	1798	quinidine_bepridil	high_high	high
93	978	12948	33	-1.2e-05	-0.012	1202	quinidine_bepridil	high_high	high
73	0	12948	33	-0.000125	-0.125	1982	quinidine_bepridil	high_high	high
53	0	12948	33	-0.000127	-0.127	1982	quinidine_bepridil	high_high	high
33	0	12948	33	-0.00013	-0.13	1982	quinidine_bepridil	high_high	high
13	1639	12948	33	-3e-05	-0.03	1856	quinidine_bepridil	high_high	high
93	1056	12948	66	-1.4e-05	-0.014	1282	quinidine_bepridil	high_high	high
73	0	12948	66	-0.000127	-0.127	1982	quinidine_bepridil	high_high	high
53	0	12948	66	-0.00013	-0.13	1982	quinidine_bepridil	high_high	high
33	0	12948	66	-0.000131	-0.131	1982	quinidine_bepridil	high_high	high
13	1667.5	12948	66	-2.8e-05	-0.028	1896	quinidine_bepridil	high_high	high
93	1881	12948	99	-4.8e-05	-0.048	1982	quinidine_bepridil	high_high	high
73	1989.5	12948	99	-5e-05	-0.05	904	quinidine_bepridil	high_high	high
53	0	12948	99	-0.000132	-0.132	1982	quinidine_bepridil	high_high	high
33	0	12948	99	-0.000131	-0.131	1982	quinidine_bepridil	high_high	high
13	0	12948	99	-0.000111	-0.111	1982	quinidine_bepridil	high_high	high
93	1688.5	12948	132	-3.8e-05	-0.038	1884	quinidine_bepridil	high_high	high
73	1978	12948	132	-4.7e-05	-0.047	870	quinidine_bepridil	high_high	high
53	1989.5	12948	132	-4.9e-05	-0.049	888	quinidine_bepridil	high_high	high
33	0	12948	132	-0.000132	-0.132	1982	quinidine_bepridil	high_high	high
13	0	12948	132	-0.000112	-0.112	1982	quinidine_bepridil	high_high	high
94	307.5	0	0	7.2e-05	0.072	764	quinidine_bepridil	high_high	low
74	307.5	0	0	7.2e-05	0.072	764	quinidine_bepridil	high_high	low
54	307.5	0	0	7.2e-05	0.072	764	quinidine_bepridil	high_high	low
34	307.5	0	0	7.2e-05	0.072	764	quinidine_bepridil	high_high	low
14	307.5	0	0	7.2e-05	0.072	764	quinidine_bepridil	high_high	low
94	389	0	33	5.3e-05	0.053	798	quinidine_bepridil	high_high	inter
74	392	0	33	5.2e-05	0.052	796	quinidine_bepridil	high_high	inter
54	393.5	0	33	5.2e-05	0.052	804	quinidine_bepridil	high_high	inter
34	396.5	0	33	5.1e-05	0.051	796	quinidine_bepridil	high_high	high
14	386	0	33	5.3e-05	0.053	794	quinidine_bepridil	high_high	inter
94	441.5	0	66	4.3e-05	0.043	824	quinidine_bepridil	high_high	high
74	447.5	0	66	4.2e-05	0.042	824	quinidine_bepridil	high_high	high
54	449	0	66	4.2e-05	0.042	834	quinidine_bepridil	high_high	high
34	444.5	0	66	4.2e-05	0.042	820	quinidine_bepridil	high_high	high
14	440.5	0	66	4.3e-05	0.043	820	quinidine_bepridil	high_high	high
94	480	0	99	3.7e-05	0.037	846	quinidine_bepridil	high_high	high
74	489	0	99	3.6e-05	0.036	850	quinidine_bepridil	high_high	high
54	490.5	0	99	3.5e-05	0.035	860	quinidine_bepridil	high_high	high
34	479	0	99	3.6e-05	0.036	840	quinidine_bepridil	high_high	high
14	481.5	0	99	3.6e-05	0.036	844	quinidine_bepridil	high_high	high
94	511	0	132	3.3e-05	0.033	868	quinidine_bepridil	high_high	high
74	522	0	132	3.1e-05	0.031	874	quinidine_bepridil	high_high	high
54	523.5	0	132	3.1e-05	0.031	884	quinidine_bepridil	high_high	high
34	506	0	132	3.3e-05	0.033	860	quinidine_bepridil	high_high	high
14	514.5	0	132	3.2e-05	0.032	866	quinidine_bepridil	high_high	high
94	560.5	3237	0	2.5e-05	0.025	906	quinidine_bepridil	high_high	high
74	549.5	3237	0	2.6e-05	0.026	902	quinidine_bepridil	high_high	high
54	543.5	3237	0	2.6e-05	0.026	892	quinidine_bepridil	high_high	high
34	546.5	3237	0	2.6e-05	0.026	890	quinidine_bepridil	high_high	high
14	570.5	3237	0	2.2e-05	0.022	910	quinidine_bepridil	high_high	high
94	590.5	3237	33	2.1e-05	0.021	938	quinidine_bepridil	high_high	high
74	583	3237	33	2.2e-05	0.022	934	quinidine_bepridil	high_high	high
54	578.5	3237	33	2.2e-05	0.022	932	quinidine_bepridil	high_high	high
34	581.5	3237	33	2.1e-05	0.021	922	quinidine_bepridil	high_high	high
14	598.5	3237	33	1.9e-05	0.019	940	quinidine_bepridil	high_high	high
94	615.5	3237	66	1.9e-05	0.019	962	quinidine_bepridil	high_high	high
74	611	3237	66	1.9e-05	0.019	958	quinidine_bepridil	high_high	high
54	609	3237	66	1.9e-05	0.019	960	quinidine_bepridil	high_high	high
34	606	3237	66	1.9e-05	0.019	944	quinidine_bepridil	high_high	high
14	624.5	3237	66	1.6e-05	0.016	964	quinidine_bepridil	high_high	high
94	637.5	3237	99	1.7e-05	0.017	982	quinidine_bepridil	high_high	high
74	636	3237	99	1.7e-05	0.017	982	quinidine_bepridil	high_high	high
54	636	3237	99	1.6e-05	0.016	984	quinidine_bepridil	high_high	high
34	626.5	3237	99	1.7e-05	0.017	962	quinidine_bepridil	high_high	high
14	648	3237	99	1.4e-05	0.014	986	quinidine_bepridil	high_high	high
94	657.5	3237	132	1.5e-05	0.015	1000	quinidine_bepridil	high_high	high
74	658.5	3237	132	1.5e-05	0.015	1004	quinidine_bepridil	high_high	high
54	660	3237	132	1.4e-05	0.014	1006	quinidine_bepridil	high_high	high
34	644	3237	132	1.5e-05	0.015	980	quinidine_bepridil	high_high	high
14	670	3237	132	1.2e-05	0.012	1004	quinidine_bepridil	high_high	high
94	696.5	6474	0	1.1e-05	0.011	1006	quinidine_bepridil	high_high	high
74	685.5	6474	0	1.2e-05	0.012	1002	quinidine_bepridil	high_high	high
54	661.5	6474	0	1.2e-05	0.012	972	quinidine_bepridil	high_high	high
34	667	6474	0	1.5e-05	0.015	988	quinidine_bepridil	high_high	high
14	739.5	6474	0	5e-06	0.005	1044	quinidine_bepridil	high_high	high
94	721	6474	33	9e-06	0.009	1036	quinidine_bepridil	high_high	high
74	714	6474	33	1e-05	0.01	1034	quinidine_bepridil	high_high	high
54	689.5	6474	33	1e-05	0.01	1008	quinidine_bepridil	high_high	high
34	696.5	6474	33	1.3e-05	0.013	1020	quinidine_bepridil	high_high	high
14	764.5	6474	33	3e-06	0.003	1074	quinidine_bepridil	high_high	high
94	745	6474	66	7e-06	0.007	1062	quinidine_bepridil	high_high	high
74	741.5	6474	66	8e-06	0.008	1062	quinidine_bepridil	high_high	high
54	717	6474	66	7e-06	0.007	1038	quinidine_bepridil	high_high	high
34	718.5	6474	66	1.1e-05	0.011	1042	quinidine_bepridil	high_high	high
14	793	6474	66	1e-06	0.001	1104	quinidine_bepridil	high_high	high
94	768	6474	99	6e-06	0.006	1084	quinidine_bepridil	high_high	high
74	768	6474	99	7e-06	0.007	1090	quinidine_bepridil	high_high	high
54	743.5	6474	99	5e-06	0.005	1064	quinidine_bepridil	high_high	high
34	738.5	6474	99	1e-05	0.01	1062	quinidine_bepridil	high_high	high
14	822	6474	99	-1e-06	-0.001	1134	quinidine_bepridil	high_high	high
94	790.5	6474	132	5e-06	0.005	1108	quinidine_bepridil	high_high	high
74	794	6474	132	5e-06	0.005	1116	quinidine_bepridil	high_high	high
54	768.5	6474	132	4e-06	0.004	1090	quinidine_bepridil	high_high	high
34	756.5	6474	132	8e-06	0.008	1080	quinidine_bepridil	high_high	high
14	853.5	6474	132	-2e-06	-0.002	1164	quinidine_bepridil	high_high	high
94	845	9711	0	1e-06	0.001	1126	quinidine_bepridil	high_high	high
74	832	9711	0	3e-06	0.003	1122	quinidine_bepridil	high_high	high
54	765.5	9711	0	2e-06	0.002	1042	quinidine_bepridil	high_high	high
34	784	9711	0	1e-05	0.01	1092	quinidine_bepridil	high_high	high
14	1033.5	9711	0	-8e-06	-0.008	1310	quinidine_bepridil	high_high	high
94	875.5	9711	33	0	0	1162	quinidine_bepridil	high_high	high
74	871.5	9711	33	1e-06	0.001	1166	quinidine_bepridil	high_high	high
54	792.5	9711	33	1e-06	0.001	1080	quinidine_bepridil	high_high	high
34	818	9711	33	8e-06	0.008	1130	quinidine_bepridil	high_high	high
14	1658.5	9711	33	-4.8e-05	-0.048	1914	quinidine_bepridil	high_high	high
94	917.5	9711	66	-1e-06	-0.001	1206	quinidine_bepridil	high_high	high
74	922	9711	66	-1e-06	-0.001	1218	quinidine_bepridil	high_high	high
54	823.5	9711	66	-1e-06	-0.001	1112	quinidine_bepridil	high_high	high
34	848.5	9711	66	6e-06	0.006	1160	quinidine_bepridil	high_high	high
14	1541	9711	66	-3.2e-05	-0.032	1786	quinidine_bepridil	high_high	high
94	972.5	9711	99	-3e-06	-0.003	1262	quinidine_bepridil	high_high	high
74	992.5	9711	99	-2e-06	-0.002	1286	quinidine_bepridil	high_high	high
54	856	9711	99	-3e-06	-0.003	1146	quinidine_bepridil	high_high	high
34	879	9711	99	5e-06	0.005	1192	quinidine_bepridil	high_high	high
14	1576	9711	99	-3.2e-05	-0.032	1830	quinidine_bepridil	high_high	high
94	1761	9711	132	-4.3e-05	-0.043	1982	quinidine_bepridil	high_high	high
74	1643	9711	132	-4.1e-05	-0.041	1912	quinidine_bepridil	high_high	high
54	891.5	9711	132	-4e-06	-0.004	1184	quinidine_bepridil	high_high	high
34	912.5	9711	132	4e-06	0.004	1224	quinidine_bepridil	high_high	high
14	0	9711	132	-0.000118	-0.118	1982	quinidine_bepridil	high_high	high
94	1569.5	12948	0	-2.8e-05	-0.028	1782	quinidine_bepridil	high_high	high
74	1569.5	12948	0	-2.8e-05	-0.028	1790	quinidine_bepridil	high_high	high
54	884	12948	0	-6e-06	-0.006	1130	quinidine_bepridil	high_high	high
34	1012.5	12948	0	4e-06	0.004	1306	quinidine_bepridil	high_high	high
14	0	12948	0	-0.000128	-0.128	1982	quinidine_bepridil	high_high	high
94	1645	12948	33	-2.8e-05	-0.028	1870	quinidine_bepridil	high_high	high
74	0	12948	33	-0.000113	-0.113	1982	quinidine_bepridil	high_high	high
54	916	12948	33	-7e-06	-0.007	1172	quinidine_bepridil	high_high	high
34	1830	12948	33	-3.1e-05	-0.031	1982	quinidine_bepridil	high_high	high
14	0	12948	33	-0.00013	-0.13	1982	quinidine_bepridil	high_high	high
94	0	12948	66	-0.000115	-0.115	1982	quinidine_bepridil	high_high	high
74	0	12948	66	-0.000115	-0.115	1982	quinidine_bepridil	high_high	high
54	968	12948	66	-8e-06	-0.008	1226	quinidine_bepridil	high_high	high
34	1573	12948	66	-2.1e-05	-0.021	1830	quinidine_bepridil	high_high	high
14	1989.5	12948	66	-4.9e-05	-0.049	882	quinidine_bepridil	high_high	high
94	0	12948	99	-0.000116	-0.116	1982	quinidine_bepridil	high_high	high
74	0	12948	99	-0.000116	-0.116	1982	quinidine_bepridil	high_high	high
54	1043	12948	99	-1e-05	-0.01	1300	quinidine_bepridil	high_high	high
34	1617	12948	99	-2e-05	-0.02	1882	quinidine_bepridil	high_high	high
14	1446.5	12948	99	-4.6e-05	-0.046	848	quinidine_bepridil	high_high	high
94	0	12948	132	-0.000118	-0.118	1982	quinidine_bepridil	high_high	high
74	0	12948	132	-0.000118	-0.118	1982	quinidine_bepridil	high_high	high
54	1818	12948	132	-4.3e-05	-0.043	1982	quinidine_bepridil	high_high	high
34	0	12948	132	-0.000106	-0.106	1982	quinidine_bepridil	high_high	high
14	1408	12948	132	-4.5e-05	-0.045	828	quinidine_bepridil	high_high	high
95	307.5	0	0	7.2e-05	0.072	764	quinidine_bepridil	high_high	low
75	307.5	0	0	7.2e-05	0.072	764	quinidine_bepridil	high_high	low
55	307.5	0	0	7.2e-05	0.072	764	quinidine_bepridil	high_high	low
35	307.5	0	0	7.2e-05	0.072	764	quinidine_bepridil	high_high	low
15	307.5	0	0	7.2e-05	0.072	764	quinidine_bepridil	high_high	low
95	392.5	0	33	5.2e-05	0.052	796	quinidine_bepridil	high_high	inter
75	394.5	0	33	5.2e-05	0.052	798	quinidine_bepridil	high_high	inter
55	393	0	33	5.2e-05	0.052	792	quinidine_bepridil	high_high	inter
35	389	0	33	5.3e-05	0.053	790	quinidine_bepridil	high_high	inter
15	384.5	0	33	5.4e-05	0.054	798	quinidine_bepridil	high_high	inter
95	436	0	66	4.4e-05	0.044	818	quinidine_bepridil	high_high	high
75	445	0	66	4.2e-05	0.042	824	quinidine_bepridil	high_high	high
55	447	0	66	4.2e-05	0.042	818	quinidine_bepridil	high_high	high
35	439	0	66	4.3e-05	0.043	814	quinidine_bepridil	high_high	high
15	430	0	66	4.5e-05	0.045	822	quinidine_bepridil	high_high	high
95	467	0	99	3.8e-05	0.038	838	quinidine_bepridil	high_high	high
75	482.5	0	99	3.6e-05	0.036	848	quinidine_bepridil	high_high	high
55	487	0	99	3.6e-05	0.036	842	quinidine_bepridil	high_high	high
35	476	0	99	3.7e-05	0.037	836	quinidine_bepridil	high_high	high
15	463.5	0	99	4e-05	0.04	842	quinidine_bepridil	high_high	high
95	492	0	132	3.5e-05	0.035	854	quinidine_bepridil	high_high	high
75	512.5	0	132	3.2e-05	0.032	870	quinidine_bepridil	high_high	high
55	519	0	132	3.1e-05	0.031	864	quinidine_bepridil	high_high	high
35	505.5	0	132	3.3e-05	0.033	856	quinidine_bepridil	high_high	high
15	490	0	132	3.6e-05	0.036	858	quinidine_bepridil	high_high	high
95	554	3237	0	2.5e-05	0.025	902	quinidine_bepridil	high_high	high
75	565.5	3237	0	2.5e-05	0.025	916	quinidine_bepridil	high_high	high
55	568	3237	0	2.2e-05	0.022	908	quinidine_bepridil	high_high	high
35	557.5	3237	0	2.5e-05	0.025	902	quinidine_bepridil	high_high	high
15	570	3237	0	2.3e-05	0.023	918	quinidine_bepridil	high_high	high
95	588.5	3237	33	2.1e-05	0.021	936	quinidine_bepridil	high_high	high
75	596.5	3237	33	2.1e-05	0.021	948	quinidine_bepridil	high_high	high
55	601.5	3237	33	1.9e-05	0.019	938	quinidine_bepridil	high_high	high
35	588.5	3237	33	2.2e-05	0.022	930	quinidine_bepridil	high_high	high
15	598	3237	33	1.9e-05	0.019	950	quinidine_bepridil	high_high	high
95	611	3237	66	1.8e-05	0.018	956	quinidine_bepridil	high_high	high
75	621	3237	66	1.9e-05	0.019	970	quinidine_bepridil	high_high	high
55	630	3237	66	1.6e-05	0.016	964	quinidine_bepridil	high_high	high
35	613	3237	66	1.9e-05	0.019	952	quinidine_bepridil	high_high	high
15	619.5	3237	66	1.7e-05	0.017	970	quinidine_bepridil	high_high	high
95	629.5	3237	99	1.6e-05	0.016	974	quinidine_bepridil	high_high	high
75	641.5	3237	99	1.7e-05	0.017	990	quinidine_bepridil	high_high	high
55	655	3237	99	1.3e-05	0.013	988	quinidine_bepridil	high_high	high
35	634.5	3237	99	1.7e-05	0.017	972	quinidine_bepridil	high_high	high
15	638	3237	99	1.5e-05	0.015	988	quinidine_bepridil	high_high	high
95	645.5	3237	132	1.5e-05	0.015	990	quinidine_bepridil	high_high	high
75	660	3237	132	1.5e-05	0.015	1008	quinidine_bepridil	high_high	high
55	677.5	3237	132	1.2e-05	0.012	1008	quinidine_bepridil	high_high	high
35	653.5	3237	132	1.5e-05	0.015	990	quinidine_bepridil	high_high	high
15	654	3237	132	1.4e-05	0.014	1004	quinidine_bepridil	high_high	high
95	663.5	6474	0	1.5e-05	0.015	980	quinidine_bepridil	high_high	high
75	750.5	6474	0	5e-06	0.005	1048	quinidine_bepridil	high_high	high
55	711	6474	0	7e-06	0.007	1014	quinidine_bepridil	high_high	high
35	710	6474	0	1e-05	0.01	1024	quinidine_bepridil	high_high	high
15	710.5	6474	0	8e-06	0.008	1004	quinidine_bepridil	high_high	high
95	690	6474	33	1.3e-05	0.013	1010	quinidine_bepridil	high_high	high
75	781	6474	33	3e-06	0.003	1084	quinidine_bepridil	high_high	high
55	742	6474	33	5e-06	0.005	1048	quinidine_bepridil	high_high	high
35	739	6474	33	7e-06	0.007	1056	quinidine_bepridil	high_high	high
15	732	6474	33	7e-06	0.007	1036	quinidine_bepridil	high_high	high
95	708.5	6474	66	1.2e-05	0.012	1028	quinidine_bepridil	high_high	high
75	809	6474	66	2e-06	0.002	1112	quinidine_bepridil	high_high	high
55	771	6474	66	3e-06	0.003	1078	quinidine_bepridil	high_high	high
35	765.5	6474	66	6e-06	0.006	1082	quinidine_bepridil	high_high	high
15	751	6474	66	5e-06	0.005	1058	quinidine_bepridil	high_high	high
95	724.5	6474	99	1.1e-05	0.011	1046	quinidine_bepridil	high_high	high
75	836	6474	99	0	0	1140	quinidine_bepridil	high_high	high
55	799.5	6474	99	1e-06	0.001	1106	quinidine_bepridil	high_high	high
35	790	6474	99	4e-06	0.004	1106	quinidine_bepridil	high_high	high
15	769	6474	99	4e-06	0.004	1076	quinidine_bepridil	high_high	high
95	738.5	6474	132	9e-06	0.009	1060	quinidine_bepridil	high_high	high
75	863.5	6474	132	-1e-06	-0.001	1168	quinidine_bepridil	high_high	high
55	829	6474	132	0	0	1136	quinidine_bepridil	high_high	high
35	814.5	6474	132	3e-06	0.003	1130	quinidine_bepridil	high_high	high
15	786.5	6474	132	3e-06	0.003	1094	quinidine_bepridil	high_high	high
95	754	9711	0	1.1e-05	0.011	1040	quinidine_bepridil	high_high	high
75	0	9711	0	-0.000117	-0.117	1982	quinidine_bepridil	high_high	high
55	872	9711	0	-3e-06	-0.003	1148	quinidine_bepridil	high_high	high
35	906.5	9711	0	-1e-06	-0.001	1202	quinidine_bepridil	high_high	high
15	867.5	9711	0	-3e-06	-0.003	1104	quinidine_bepridil	high_high	high
95	779	9711	33	9e-06	0.009	1068	quinidine_bepridil	high_high	high
75	0	9711	33	-0.000117	-0.117	1982	quinidine_bepridil	high_high	high
55	927	9711	33	-5e-06	-0.005	1204	quinidine_bepridil	high_high	high
35	979	9711	33	-3e-06	-0.003	1274	quinidine_bepridil	high_high	high
15	890.5	9711	33	-4e-06	-0.004	1138	quinidine_bepridil	high_high	high
95	798	9711	66	8e-06	0.008	1090	quinidine_bepridil	high_high	high
75	0	9711	66	-0.000119	-0.119	1982	quinidine_bepridil	high_high	high
55	1008	9711	66	-7e-06	-0.007	1284	quinidine_bepridil	high_high	high
35	1627.5	9711	66	-4.2e-05	-0.042	1898	quinidine_bepridil	high_high	high
15	921.5	9711	66	-5e-06	-0.005	1172	quinidine_bepridil	high_high	high
95	815	9711	99	7e-06	0.007	1108	quinidine_bepridil	high_high	high
75	0	9711	99	-0.00012	-0.12	1982	quinidine_bepridil	high_high	high
55	1551.5	9711	99	-3.5e-05	-0.035	1774	quinidine_bepridil	high_high	high
35	1527.5	9711	99	-2.9e-05	-0.029	1780	quinidine_bepridil	high_high	high
15	957.5	9711	99	-6e-06	-0.006	1210	quinidine_bepridil	high_high	high
95	831	9711	132	6e-06	0.006	1124	quinidine_bepridil	high_high	high
75	0	9711	132	-0.000122	-0.122	1982	quinidine_bepridil	high_high	high
55	1504	9711	132	-3e-05	-0.03	1742	quinidine_bepridil	high_high	high
35	1536	9711	132	-2.7e-05	-0.027	1796	quinidine_bepridil	high_high	high
15	1000.5	9711	132	-7e-06	-0.007	1254	quinidine_bepridil	high_high	high
95	857	12948	0	6e-06	0.006	1112	quinidine_bepridil	high_high	high
75	1563	12948	0	-5.2e-05	-0.052	868	quinidine_bepridil	high_high	high
55	1602.5	12948	0	-3.2e-05	-0.032	1816	quinidine_bepridil	high_high	high
35	0	12948	0	-0.000118	-0.118	1982	quinidine_bepridil	high_high	high
15	1634.5	12948	0	-3.5e-05	-0.035	1774	quinidine_bepridil	high_high	high
95	888.5	12948	33	5e-06	0.005	1148	quinidine_bepridil	high_high	high
75	1508	12948	33	-4.8e-05	-0.048	860	quinidine_bepridil	high_high	high
55	0	12948	33	-0.00012	-0.12	1982	quinidine_bepridil	high_high	high
35	0	12948	33	-0.00012	-0.12	1982	quinidine_bepridil	high_high	high
15	0	12948	33	-0.000122	-0.122	1982	quinidine_bepridil	high_high	high
95	915.5	12948	66	4e-06	0.004	1176	quinidine_bepridil	high_high	high
75	1473.5	12948	66	-4.6e-05	-0.046	860	quinidine_bepridil	high_high	high
55	0	12948	66	-0.000122	-0.122	1982	quinidine_bepridil	high_high	high
35	0	12948	66	-0.000122	-0.122	1982	quinidine_bepridil	high_high	high
15	0	12948	66	-0.000121	-0.121	1982	quinidine_bepridil	high_high	high
95	943	12948	99	3e-06	0.003	1206	quinidine_bepridil	high_high	high
75	1454	12948	99	-4.5e-05	-0.045	860	quinidine_bepridil	high_high	high
55	0	12948	99	-0.000123	-0.123	1982	quinidine_bepridil	high_high	high
35	0	12948	99	-0.000124	-0.124	1982	quinidine_bepridil	high_high	high
15	0	12948	99	-0.000122	-0.122	1982	quinidine_bepridil	high_high	high
95	972	12948	132	2e-06	0.002	1234	quinidine_bepridil	high_high	high
75	1440	12948	132	-4.4e-05	-0.044	860	quinidine_bepridil	high_high	high
55	0	12948	132	-0.000125	-0.125	1982	quinidine_bepridil	high_high	high
35	1989.5	12948	132	-5e-05	-0.05	888	quinidine_bepridil	high_high	high
15	0	12948	132	-0.000123	-0.123	1982	quinidine_bepridil	high_high	high
[truncated: 162,989 more rows]
