# Supplementary material for: In silico assessment on TdP risks of drug combinations under CiPA paradigm
Source: Sci Rep. 2023 Feb 20;13:2924. doi: 10.1038/s41598-023-29208-5 (PMC9940090; doi:10.1038/s41598-023-29208-5)
Supplement: Supplementary file 1 — Supplementary Information 1. [file 41598_2023_29208_MOESM1_ESM.zip › 1_Supplementary_Data/drugs_CiPA/mexiletine/IC50_samples100.csv]

ICaL_IC50	ICaL_h	IK1_IC50	IK1_h	IKs_IC50	IKs_h	INa_IC50	INa_h	INaL_IC50	INaL_h	Ito_IC50	Ito_h	hERG_IC50	hERG_h
17620	1.799	NA	NA	NA	NA	NA	NA	7047	1.679	NA	NA	28640	0.9474
44740	0.9352	NA	NA	NA	NA	NA	NA	8469	1.537	NA	NA	26740	0.923
32900	1.185	NA	NA	NA	NA	NA	NA	8886	1.675	NA	NA	30170	0.8632
38390	1.045	NA	NA	NA	NA	NA	NA	9152	1.383	NA	NA	29590	0.9416
37760	1.061	NA	NA	NA	NA	NA	NA	9068	1.653	NA	NA	28000	0.9099
28930	1.152	NA	NA	NA	NA	NA	NA	9745	1.313	NA	NA	28700	0.9428
33550	1.13	NA	NA	NA	NA	NA	NA	10150	1.205	NA	NA	28490	0.9068
64500	0.8037	NA	NA	NA	NA	NA	NA	8684	1.993	NA	NA	29030	0.9185
32940	1.057	NA	NA	NA	NA	NA	NA	8447	1.975	NA	NA	34780	0.8171
29600	1.206	NA	NA	NA	NA	NA	NA	9284	1.333	NA	NA	31710	0.9174
47020	0.997	NA	NA	NA	NA	NA	NA	9235	1.31	NA	NA	29760	0.8601
30710	1.161	NA	NA	NA	NA	NA	NA	9359	1.29	NA	NA	30490	0.848
42770	1.011	NA	NA	NA	NA	NA	NA	10340	1.105	NA	NA	28020	0.889
36120	1.049	NA	NA	NA	NA	NA	NA	9154	1.931	NA	NA	28030	0.9701
24480	1.368	NA	NA	NA	NA	NA	NA	9494	1.715	NA	NA	27780	0.9073
26520	1.343	NA	NA	NA	NA	NA	NA	9241	1.673	NA	NA	28480	0.9775
41370	1.023	NA	NA	NA	NA	NA	NA	9051	1.154	NA	NA	29630	0.8778
41640	0.9613	NA	NA	NA	NA	NA	NA	8799	1.253	NA	NA	30100	0.9121
25010	1.262	NA	NA	NA	NA	NA	NA	9155	1.441	NA	NA	27870	0.9343
56010	0.8904	NA	NA	NA	NA	NA	NA	8073	1.307	NA	NA	29900	0.93
30760	1.194	NA	NA	NA	NA	NA	NA	7747	1.643	NA	NA	29550	0.91
34640	1.112	NA	NA	NA	NA	NA	NA	9883	1.185	NA	NA	27080	0.8641
34750	0.9513	NA	NA	NA	NA	NA	NA	8193	1.372	NA	NA	29540	0.8501
45170	0.8793	NA	NA	NA	NA	NA	NA	9968	0.9772	NA	NA	30200	0.8194
40840	1.105	NA	NA	NA	NA	NA	NA	8536	1.538	NA	NA	28210	0.9262
64090	0.8356	NA	NA	NA	NA	NA	NA	8778	1.278	NA	NA	27460	0.9415
180900	0.6422	NA	NA	NA	NA	NA	NA	9132	1.429	NA	NA	27960	0.89
26380	1.342	NA	NA	NA	NA	NA	NA	8165	1.452	NA	NA	29570	1.006
75480	0.7831	NA	NA	NA	NA	NA	NA	8764	1.386	NA	NA	32240	0.9762
40930	0.9877	NA	NA	NA	NA	NA	NA	8141	1.545	NA	NA	25830	0.9018
46900	0.9281	NA	NA	NA	NA	NA	NA	8099	1.623	NA	NA	27360	0.8804
41870	1.004	NA	NA	NA	NA	NA	NA	9228	1.325	NA	NA	29720	0.8307
71430	0.8692	NA	NA	NA	NA	NA	NA	8248	1.447	NA	NA	27820	0.9111
32760	1.157	NA	NA	NA	NA	NA	NA	7949	1.43	NA	NA	32290	0.8537
54570	0.9216	NA	NA	NA	NA	NA	NA	9520	1.226	NA	NA	26610	0.8656
33220	1.165	NA	NA	NA	NA	NA	NA	8375	1.401	NA	NA	31100	0.9743
48190	0.8897	NA	NA	NA	NA	NA	NA	7592	1.611	NA	NA	32170	0.924
94390	0.7012	NA	NA	NA	NA	NA	NA	11420	1.129	NA	NA	28550	0.9396
21710	1.63	NA	NA	NA	NA	NA	NA	10240	1.254	NA	NA	31120	0.963
34320	1.048	NA	NA	NA	NA	NA	NA	8813	1.215	NA	NA	27250	0.8614
113800	0.6635	NA	NA	NA	NA	NA	NA	8639	1.27	NA	NA	32430	0.8762
120600	0.6953	NA	NA	NA	NA	NA	NA	8282	1.496	NA	NA	30830	0.9671
30680	1.075	NA	NA	NA	NA	NA	NA	8549	1.499	NA	NA	30820	0.9932
23370	1.409	NA	NA	NA	NA	NA	NA	9361	1.531	NA	NA	28510	0.841
54370	0.7954	NA	NA	NA	NA	NA	NA	8119	1.423	NA	NA	27150	0.8336
57510	0.7845	NA	NA	NA	NA	NA	NA	8653	1.649	NA	NA	29420	0.8721
32500	1.041	NA	NA	NA	NA	NA	NA	10510	1.152	NA	NA	31900	0.7956
38090	1.013	NA	NA	NA	NA	NA	NA	8403	1.342	NA	NA	28370	0.8613
27520	1.299	NA	NA	NA	NA	NA	NA	9283	1.318	NA	NA	26760	0.8924
60400	0.8133	NA	NA	NA	NA	NA	NA	10220	1.291	NA	NA	31890	0.8392
87650	0.7171	NA	NA	NA	NA	NA	NA	9577	1.675	NA	NA	31340	0.9039
35970	1.093	NA	NA	NA	NA	NA	NA	9698	1.428	NA	NA	29920	0.9132
53650	0.9477	NA	NA	NA	NA	NA	NA	10560	1.119	NA	NA	30070	0.9597
57870	0.7907	NA	NA	NA	NA	NA	NA	7971	1.652	NA	NA	28510	0.8353
46820	0.9852	NA	NA	NA	NA	NA	NA	8124	1.666	NA	NA	31070	0.9245
46220	0.978	NA	NA	NA	NA	NA	NA	8554	1.785	NA	NA	29580	0.8603
32120	1.041	NA	NA	NA	NA	NA	NA	10380	1.229	NA	NA	28050	0.8999
32600	1.203	NA	NA	NA	NA	NA	NA	9890	1.272	NA	NA	29850	0.915
27000	1.32	NA	NA	NA	NA	NA	NA	8511	1.097	NA	NA	31920	0.876
51870	0.9415	NA	NA	NA	NA	NA	NA	9310	1.177	NA	NA	35620	0.9355
25300	1.367	NA	NA	NA	NA	NA	NA	9861	1.129	NA	NA	27690	0.9236
29910	1.278	NA	NA	NA	NA	NA	NA	9087	1.59	NA	NA	30950	0.8324
45070	0.9629	NA	NA	NA	NA	NA	NA	7941	1.673	NA	NA	28450	0.9583
43500	0.9237	NA	NA	NA	NA	NA	NA	8567	1.438	NA	NA	28030	0.9061
71320	0.7893	NA	NA	NA	NA	NA	NA	7628	1.889	NA	NA	28970	0.8461
42260	0.9685	NA	NA	NA	NA	NA	NA	8753	1.349	NA	NA	27980	0.9156
29610	1.152	NA	NA	NA	NA	NA	NA	8492	1.082	NA	NA	28400	0.8969
35380	1.1	NA	NA	NA	NA	NA	NA	8295	1.315	NA	NA	34710	0.8372
40230	1.04	NA	NA	NA	NA	NA	NA	7830	1.514	NA	NA	31020	0.897
41060	0.9155	NA	NA	NA	NA	NA	NA	9484	1.41	NA	NA	29170	0.961
33810	0.9701	NA	NA	NA	NA	NA	NA	8737	1.456	NA	NA	26760	0.9625
38360	0.9577	NA	NA	NA	NA	NA	NA	11410	0.9708	NA	NA	28610	0.8321
52280	0.85	NA	NA	NA	NA	NA	NA	8475	1.75	NA	NA	28360	0.9141
30300	1.079	NA	NA	NA	NA	NA	NA	8338	1.543	NA	NA	32740	0.859
34870	1.104	NA	NA	NA	NA	NA	NA	8758	1.531	NA	NA	31580	0.851
32080	1.273	NA	NA	NA	NA	NA	NA	8708	1.381	NA	NA	27500	0.872
40230	1.084	NA	NA	NA	NA	NA	NA	8020	1.465	NA	NA	29120	0.8892
38990	0.969	NA	NA	NA	NA	NA	NA	8484	1.51	NA	NA	28970	0.9527
37620	0.9575	NA	NA	NA	NA	NA	NA	8707	1.466	NA	NA	28240	0.9208
35830	1.073	NA	NA	NA	NA	NA	NA	9683	1.38	NA	NA	31500	0.8018
103200	0.7377	NA	NA	NA	NA	NA	NA	8402	1.856	NA	NA	26180	0.8566
119700	0.5936	NA	NA	NA	NA	NA	NA	8103	1.462	NA	NA	29800	0.9149
21810	1.405	NA	NA	NA	NA	NA	NA	9163	1.438	NA	NA	28870	0.9019
35300	1.134	NA	NA	NA	NA	NA	NA	9319	1.433	NA	NA	30980	0.8447
26950	1.301	NA	NA	NA	NA	NA	NA	8997	1.498	NA	NA	30210	0.7762
40180	0.9785	NA	NA	NA	NA	NA	NA	9920	1.369	NA	NA	30370	0.9074
29040	1.129	NA	NA	NA	NA	NA	NA	8673	1.388	NA	NA	30490	0.9373
49340	0.861	NA	NA	NA	NA	NA	NA	8972	1.468	NA	NA	28780	0.8733
41970	0.9784	NA	NA	NA	NA	NA	NA	7443	1.445	NA	NA	27450	0.9393
36140	1.248	NA	NA	NA	NA	NA	NA	9207	1.331	NA	NA	28830	0.9779
31640	1.148	NA	NA	NA	NA	NA	NA	10580	1.198	NA	NA	27090	0.8975
47170	0.9297	NA	NA	NA	NA	NA	NA	7894	1.606	NA	NA	24490	0.8475
34840	1.11	NA	NA	NA	NA	NA	NA	9567	1.3	NA	NA	26750	0.8733
35660	1.094	NA	NA	NA	NA	NA	NA	9174	1.219	NA	NA	31040	0.8607
24750	1.354	NA	NA	NA	NA	NA	NA	8378	1.247	NA	NA	31540	0.8931
29440	1.234	NA	NA	NA	NA	NA	NA	9253	1.287	NA	NA	28330	0.9542
20940	1.483	NA	NA	NA	NA	NA	NA	10140	1.53	NA	NA	32810	0.891
28210	1.304	NA	NA	NA	NA	NA	NA	7174	1.514	NA	NA	29940	0.9473
31340	1.275	NA	NA	NA	NA	NA	NA	8577	1.485	NA	NA	29110	0.8788
41110	0.9771	NA	NA	NA	NA	NA	NA	8932	1.369	NA	NA	29490	0.9365
