# Supplementary material for: In silico assessment on TdP risks of drug combinations under CiPA paradigm
Source: Sci Rep. 2023 Feb 20;13:2924. doi: 10.1038/s41598-023-29208-5 (PMC9940090; doi:10.1038/s41598-023-29208-5)
Supplement: Supplementary file 1 — Supplementary Information 1. [file 41598_2023_29208_MOESM1_ESM.zip › 1_Supplementary_Data/drugs_CiPA/ondansetron/IC50_samples100.csv]

ICaL_IC50	ICaL_h	IK1_IC50	IK1_h	IKs_IC50	IKs_h	INa_IC50	INa_h	INaL_IC50	INaL_h	Ito_IC50	Ito_h	hERG_IC50	hERG_h
31430	0.7671	NA	NA	608700	0.6107	52130	0.916	24550	0.778	63380	2.892	1361	0.8112
27480	0.8353	NA	NA	320800	0.7782	46570	1.401	21640	1.109	46940	4.915	1286	0.896
19010	0.8637	NA	NA	473900	0.7131	40540	2.113	18960	1.068	69150	5.988	1362	0.9615
22670	0.8274	NA	NA	1004000	0.5621	31410	2.958	19910	0.9559	439600	6.199	1333	0.9302
22340	0.8479	NA	NA	340700	0.7889	23030	3.769	18880	1.237	378800	2.501	1327	0.8993
24370	0.7331	NA	NA	169800	0.969	23350	9.613	18040	1.136	61500	4.627	1438	0.85
21620	0.7344	NA	NA	555100	0.6585	21790	9.737	18680	1.163	2703000	1.406	1314	0.9386
20010	0.8844	NA	NA	1218000	0.5452	23730	8.124	19380	0.9724	265500	5.888	1361	0.8585
24050	0.8215	NA	NA	208900	0.9199	32980	2.588	17360	1.065	107600	2.764	1364	0.9449
21310	0.6483	NA	NA	279200	0.8501	32920	2.069	19370	1.264	145100	2.165	1194	0.8927
20880	0.7798	NA	NA	1028000	0.5364	24040	6.835	16140	1.074	193600	1.899	1277	0.9589
28330	0.6216	NA	NA	409400	0.6953	23080	7.561	18060	1.086	451100	1.093	1300	0.8666
19840	0.9463	NA	NA	444800	0.7456	47820	1.723	15710	1.188	100100	2.842	1407	0.987
19890	0.9109	NA	NA	155700	1.034	62760	1.013	21750	1.086	45020000	0.5136	1379	0.9137
24830	0.7292	NA	NA	1987000	0.5427	59950	0.9521	19450	1.078	4.66e+09	8.748	1359	0.9249
25410	0.7873	NA	NA	194300	0.844	88880	0.8715	19000	1.148	408200	1.261	1379	0.822
15120	0.8694	NA	NA	419100	0.7446	30720	1.998	18570	1.051	6020000	5.297	1399	0.914
24480	0.7252	NA	NA	1970000	0.5002	36170	1.644	19640	1.009	176000	4.116	1266	0.915
27290	0.8293	NA	NA	717800	0.5882	54360	1.15	18260	1.1	268800	3.845	1282	0.8408
22290	0.7152	NA	NA	599800	0.7021	65670	0.8858	17760	1.282	689800	3.468	1466	1.045
21670	0.6094	NA	NA	3787000	0.4605	33860	1.408	20340	0.9784	87880000	7.448	1314	0.955
29220	0.6462	NA	NA	2402000	0.5166	38300	1.071	17990	1.307	2.515e+09	9.12	1312	0.9471
16080	0.8226	NA	NA	1193000	0.5568	26950	3.052	24050	0.9566	7.122e+09	3.174	1289	0.9483
24900	0.6202	NA	NA	1070000	0.5952	41800	1.57	21230	1.025	42430000	0.6576	1302	0.9669
28540	0.6093	NA	NA	137000	1.108	67630	0.9073	20990	1.022	1.069e+09	7.752	1345	0.8909
22780	0.742	NA	NA	664100	0.586	32160	2.21	21530	0.9063	92410000	8.267	1385	0.8331
18700	0.774	NA	NA	456300	0.7089	24080	6.402	20430	1.157	1999000	3.38	1406	0.8765
14040	0.8624	NA	NA	541100	0.6372	25940	5.96	18400	1.048	11380000	1.9	1342	0.8984
19560	0.8574	NA	NA	1103000	0.5347	24030	6.279	18150	1.175	369400	8.835	1291	0.969
31220	0.65	NA	NA	5872000	0.4072	23930	6.947	16800	1.099	1.34e+08	4.75	1385	0.9708
27930	0.6882	NA	NA	4499000	0.4293	24560	6.514	17050	0.8596	8.445e+09	3.66	1291	0.8974
20360	0.8712	NA	NA	1475000	0.5204	47040	1.261	17620	0.9926	545400000	1.717	1340	0.8883
19670	0.8372	NA	NA	925000	0.5666	45320	1.535	17810	0.9772	60080000	0.5071	1380	0.8808
22820	0.8445	NA	NA	414600	0.7532	25670	1.834	17970	0.8556	60080000	0.5071	1254	0.9092
25290	0.7111	NA	NA	1541000	0.505	106200	1.064	14930	1.243	6391000	9.071	1268	0.8615
19930	0.8243	NA	NA	972300	0.5998	68950	1.419	17850	1.167	456100000	0.5032	1278	0.994
20400	0.8414	NA	NA	453200	0.7023	80080	0.7582	20210	1.083	88670000	3.913	1393	0.9702
62990	0.542	NA	NA	257400	0.8957	72320	0.8792	18360	1.065	234100	9.668	1316	0.9439
23860	0.8769	NA	NA	1205000	0.5798	51360	1.277	23400	0.8195	137700000	3.629	1280	0.9092
20810	0.8076	NA	NA	1670000	0.5543	59220	1.463	18600	1.114	197600	9.012	1273	0.8854
18910	0.8522	NA	NA	415100	0.645	52870	1.183	19950	1.178	213300000	6.281	1348	0.9614
25830	0.801	NA	NA	624000	0.6155	67530	1.265	20550	0.9595	281700000	8.374	1313	0.9337
32250	0.5652	NA	NA	348500	0.8635	37280	1.708	16110	1.19	2.593e+09	7.494	1381	0.9769
18550	0.8157	NA	NA	564600	0.6823	26470	4.883	18770	1.015	496100	4.901	1296	0.9259
19310	0.7542	NA	NA	1140000	0.5429	25780	4.277	17420	1.2	494900	1.829	1256	0.9363
22640	0.8481	NA	NA	896200	0.5692	25280	5.004	19040	1.481	12660000	0.6419	1324	1.004
23470	0.7065	NA	NA	2287000	0.511	66600	0.8926	18290	1.173	623700	4.761	1335	0.918
27370	0.8636	NA	NA	708300	0.6052	66600	0.8926	22500	0.9851	189800000	9.911	1354	0.9289
20040	0.8709	NA	NA	346300	0.7087	41680	1.98	18060	1.126	2.233e+09	0.3622	1327	0.9127
23160	0.8022	NA	NA	1735000	0.5024	36050	2.582	21450	1.107	1.591e+09	6.555	1338	0.9171
17850	0.8866	NA	NA	1084000	0.5849	41840	1.337	18040	0.9647	39510	6.244	1278	0.9306
19130	0.8506	NA	NA	559800	0.7037	40000	1.459	20170	0.8869	39510	6.244	1299	0.961
21040	0.8872	NA	NA	249000	0.829	42120	1.142	17950	1.104	881000	1.763	1232	0.9798
27520	0.698	NA	NA	357800	0.679	67170	0.8962	20370	1.148	2.302e+09	8.912	1309	0.9978
30660	0.7157	NA	NA	582600	0.654	192400	0.6167	18910	1.078	725800000	7.216	1270	0.9359
24060	0.6207	NA	NA	238000	0.8336	109500	0.6752	15650	1.184	1.296e+09	5.932	1283	0.9364
21320	0.788	NA	NA	228100	0.853	29340	1.647	18350	0.8948	1958000	2.135	1266	0.9957
20770	0.8328	NA	NA	228200	0.9527	25500	4.122	21690	0.8415	30180	8.143	1154	0.9703
23620	0.71	NA	NA	1862000	0.5208	35120	1.773	22030	0.7337	143600	5.863	1277	0.8987
32400	0.5635	NA	NA	1805000	0.5331	36870	1.528	15090	0.9997	77010000	4.364	1243	1.023
16900	0.8779	NA	NA	1252000	0.544	39170	1.573	16210	1.203	2.073e+09	3.735	1336	0.9145
18660	0.8413	NA	NA	156400	1.086	44800	1.09	17250	1.218	3810000	6.83	1320	0.9911
20380	0.8965	NA	NA	149700	1.033	31820	2.394	19690	0.9607	6.769e+09	4.03	1244	0.8829
18060	0.989	NA	NA	639000	0.6208	42990	1.273	23330	0.9411	45770000	9.761	1367	0.9473
20740	0.7583	NA	NA	351300	0.7055	40410	1.589	20610	1.095	13050000	6.654	1216	0.9706
30600	0.7249	NA	NA	1505000	0.4918	25270	3.181	17010	0.8199	172500	3.561	1320	0.9104
16600	0.8751	NA	NA	629300	0.6601	38590	1.032	22670	0.693	1767000	2.733	1394	0.9551
18680	1	NA	NA	158800	0.9882	68830	0.9116	18110	1.063	209600000	3.414	1357	0.9338
21660	0.8011	NA	NA	316700	0.8069	28930	2.623	17690	1.141	21600000	3.846	1316	0.9877
21010	0.7409	NA	NA	1428000	0.5493	41120	1.66	21310	1.133	13910000	0.6986	1257	0.9168
20970	0.7274	NA	NA	6464000	0.4111	28470	3.333	18600	1.029	141300	1.755	1302	0.908
21610	0.7239	NA	NA	183900	0.9244	34940	1.697	18110	1.034	21500000	1.802	1378	0.8918
24500	0.6431	NA	NA	188800	0.9222	29920	2.756	20290	0.8538	34480000	5.812	1260	1.002
31420	0.7723	NA	NA	101900	1.234	23790	8.011	21920	0.8723	236200	8.921	1364	0.8613
17710	0.737	NA	NA	447800	0.6664	23190	9.258	18380	0.9762	292900000	6.782	1357	0.9682
19450	0.8974	NA	NA	1310000	0.5512	54660	0.8828	16140	1.03	82170	4.189	1388	0.943
20230	0.7277	NA	NA	1463000	0.525	76890	0.8477	19510	1.054	426300	1.571	1301	0.9651
51110	0.5277	NA	NA	1339000	0.539	54890	1.392	17040	1.18	731300	7.928	1336	0.9114
15990	0.9077	NA	NA	590400	0.622	71530	0.8116	21290	1.512	4531000	6.643	1364	0.8943
20200	0.8974	NA	NA	557200	0.6128	49880	1.588	16630	0.9749	541200	1.219	1293	0.9209
26260	0.8178	NA	NA	3392000	0.4773	52800	1.07	20780	1.042	413000	1.152	1354	0.9222
27630	0.6532	NA	NA	1700000	0.5642	84930	0.7715	20520	0.8382	117700	2.189	1314	0.9436
30560	0.6221	NA	NA	10200000	0.4049	60620	0.8007	21810	0.9857	92900	3.097	1401	0.8502
21190	0.8546	NA	NA	1564000	0.5141	144800	0.4764	18140	1.034	61850	4.338	1256	0.9113
22120	0.7832	NA	NA	203000	0.9134	27290	4.795	17080	0.9209	42100	5.654	1280	0.9436
30840	0.6419	NA	NA	435200	0.7046	72450	0.8762	19180	0.994	31150000	8.913	1331	0.9721
21240	0.7985	NA	NA	355100	0.7391	58850	0.9636	24810	0.9448	39750	5.724	1383	0.9581
22120	0.7212	NA	NA	404100	0.7402	31460	2.478	24630	0.9303	484500	2.117	1354	0.9247
25140	0.679	NA	NA	449300	0.6975	29290	3.739	25610	1.027	214700	1.409	1372	0.9257
16880	0.754	NA	NA	296400	0.8086	32880	2.292	27210	0.8922	34400	9.5	1367	0.9144
22850	0.7636	NA	NA	1010000	0.6572	23100	5.986	15510	1.008	29200	9.061	1365	0.9877
44830	0.5213	NA	NA	10400000	0.3955	27170	4.143	18780	0.8834	574000	6.71	1290	0.9055
25710	0.6959	NA	NA	4931000	0.4183	50860	1.036	18200	1.174	80750	8.509	1376	0.9116
21730	0.6254	NA	NA	368100	0.7405	40600	2.39	17550	1.215	34600	7.776	1317	0.8847
21710	0.8543	NA	NA	479200	0.713	140600	0.7219	16610	1.128	34600	7.776	1292	1.012
21770	0.7091	NA	NA	1389000	0.525	212700	0.5637	16920	1.223	192700	6.695	1425	0.9128
23810	0.674	NA	NA	528600	0.699	226500	0.5734	16050	1.007	2.532e+09	0.363	1312	0.8782
21610	0.7751	NA	NA	294300	0.7663	25060	7.284	19150	1.059	2.532e+09	0.363	1321	0.9562
28720	0.6579	NA	NA	742400	0.6134	45280	1.294	20480	0.9415	65870	3.029	1314	0.8982
21310	0.8084	NA	NA	444300	0.7395	40330	1.64	16510	1.344	30550000	2.273	1313	0.9326
