# Supplementary material for: In silico assessment on TdP risks of drug combinations under CiPA paradigm
Source: Sci Rep. 2023 Feb 20;13:2924. doi: 10.1038/s41598-023-29208-5 (PMC9940090; doi:10.1038/s41598-023-29208-5)
Supplement: Supplementary file 1 — Supplementary Information 1. [file 41598_2023_29208_MOESM1_ESM.zip › 1_Supplementary_Data/drugs_CiPA/quinidine/IC50_samples100.csv]

ICaL_IC50	ICaL_h	IK1_IC50	IK1_h	IKs_IC50	IKs_h	INa_IC50	INa_h	INaL_IC50	INaL_h	Ito_IC50	Ito_h	hERG_IC50	hERG_h
47970	0.6301	5.751e+09	4.739	4910	1.415	15950	1.135	8589	1.527	3489	1.429	980.9	0.8176
97820	0.5081	389300	1.547	5198	1.109	11330	1.553	9542	1.291	3676	1.118	1158	0.7421
53220	0.7273	18370	3.96	4109	1.297	13290	1.256	9700	1.268	3263	1.532	1080	0.7839
21330	0.9093	714200	0.6602	4672	2.087	13630	1.365	8598	1.404	3405	1.47	1144	0.7472
31140	0.7672	342100	0.8152	5230	1.123	11830	1.434	7960	1.521	3393	1.275	908.5	0.8339
37480	0.641	35100	3.444	5741	1.087	10690	1.651	10630	1.132	3387	1.261	956.6	0.7949
81190	0.4829	39960	3.85	5043	1.219	9903	1.905	11870	1.111	3301	1.467	1026	0.7721
85100	0.4933	5.747e+09	4.854	4906	1.421	12560	1.503	8143	1.333	3466	1.35	961.4	0.8893
68910	0.55	125300000	8.873	4585	1.361	13520	1.472	9496	1.328	3866	1.137	817.4	0.9004
53320	0.6096	4034000	0.6668	4213	1.502	12130	1.594	9870	1.191	3159	1.281	972.7	0.7877
53470	0.6126	88600000	0.4741	5074	1.75	9658	1.74	8709	1.418	3326	1.279	1233	0.8358
61750	0.5431	7492000	0.5707	5615	1.588	18730	1.051	9555	1.258	3904	1.51	962.2	0.8407
50720	0.566	553900000	0.3987	4548	1.552	8909	2.127	8958	1.448	3392	1.226	1150	0.9479
66430	0.5408	705900000	0.3639	4385	1.126	12700	1.55	8394	1.453	3480	1.47	1085	0.8906
62250	0.5384	1.484e+09	7.119	4581	1.54	14120	1.244	9857	1.366	3732	1.098	973	0.8876
137700	0.4434	40790000	1.843	4699	1.143	10070	1.908	8843	1.456	3144	1.177	957.2	0.8566
47340	0.6006	63930	9.09	4094	1.405	13000	1.658	9211	1.306	3593	1.667	888.2	0.8684
43800	0.6087	11670	4.758	5325	1.12	23580	1.041	8376	1.475	3265	1.5	990.2	0.8735
39380	0.6548	68130000	7.531	5461	1.474	11170	1.743	9224	1.362	3524	1.457	878.5	0.8173
67590	0.5312	273500000	8.186	4877	1.43	12760	1.465	7876	1.671	3344	1.253	948	0.8021
24430	0.7671	7266	6.718	5698	1.197	14770	1.392	9264	1.479	3781	1.105	959	0.8755
38640	0.6802	114200000	7.494	5241	1.257	14010	1.339	8902	1.408	3537	1.409	955.5	0.8035
66610	0.5339	500100000	6.853	4850	2.335	15110	1.353	10410	1.146	4001	1.209	1111	0.8018
53490	0.5726	2166000	2.58	4742	1.318	9179	2.187	10070	1.261	3753	1.521	897.9	0.9017
75540	0.5098	145800000	6.456	4638	1.364	9881	1.876	9657	1.213	3725	1.494	914.1	0.8423
43730	0.6312	1585000	1.063	4892	1.492	12670	1.547	9548	1.309	3221	1.441	921	0.7658
57810	0.587	3157000	7.471	4143	1.712	13560	1.409	9058	1.483	3546	1.205	1031	0.788
41360	0.6435	1037000	7.482	5522	1.151	13480	1.361	9276	1.496	3598	1.451	868.5	0.8761
42030	0.6274	1.377e+09	0.3555	4532	1.336	12790	1.564	9605	1.523	3690	2.005	893.7	0.9599
52200	0.6241	1.377e+09	0.3555	5217	1.389	9546	1.697	11620	1.18	3351	1.458	885.3	0.8228
77650	0.5392	1219000	0.6209	5094	1.329	15200	1.286	10150	1.325	3521	1.255	868.5	0.9227
46490	0.636	360300	0.658	4841	1.234	8926	2.527	8739	1.471	3428	1.287	960.4	0.9004
62040	0.5544	13800000	3.867	4340	1.873	9487	2.382	10490	1.231	3592	1.235	959.1	0.8298
58820	0.5544	65470	3.172	5649	1.167	9207	2.159	10350	1.192	3549	1.302	892.5	0.9034
52950	0.6169	24810000	9.414	5420	1.306	26900	0.8661	8053	1.618	3469	1.377	1073	0.8511
66980	0.5335	2786000	0.4355	5029	1.588	19490	1.112	9615	1.365	3737	1.144	1000	0.8526
58560	0.5739	110900	1.515	4763	1.382	22250	0.9302	9361	1.424	3274	1.257	985.7	0.8749
74190	0.5275	56610	1.711	5058	1.707	10490	1.665	8373	1.498	3482	1.483	967.7	0.8499
67220	0.5409	29910	1.501	4425	1.491	12100	1.545	9337	1.311	3694	1.194	984.7	0.7221
44220	0.6064	7325	8.326	5277	1.638	18300	1.117	9940	1.379	3384	1.258	1001	0.9164
70840	0.5233	7325	8.326	4014	1.659	13870	1.258	8759	1.483	3422	1.296	900.2	0.8603
62840	0.5447	7803	7.929	4772	1.781	14810	1.36	10130	1.215	3119	1.264	830.6	0.893
107900	0.4873	8845	7.454	5771	1.078	20620	1.059	9943	1.217	3581	1.351	916.3	0.8963
77950	0.5281	640200000	1.645	4775	1.786	11740	1.663	10300	1.246	3443	1.381	1012	0.8308
49780	0.5962	23130	2.192	5658	1.096	18000	1.128	9196	1.23	3642	1.276	865.7	0.8565
41630	0.6394	147600000	8.986	4809	1.359	9826	1.939	9818	1.275	3513	1.316	952.6	0.8199
196400	0.4033	193500	0.9761	4629	2.004	12720	1.55	11200	1.061	3545	1.151	980.8	0.9313
50120	0.5864	133000	9.497	5226	1.283	12140	1.573	8654	1.374	3347	1.301	1016	0.7068
51140	0.6026	819300	1.286	4089	1.626	10980	1.62	9462	1.284	3903	1.258	886.7	0.885
27040	0.7423	218500000	3.97	4518	1.38	11050	1.871	10970	1.127	3192	1.385	885.7	0.8442
47360	0.6167	31930	5.855	5876	1.425	14190	1.397	9572	1.305	3572	1.17	916.6	0.87
43310	0.6584	31050	2.979	5920	0.9424	13390	1.462	7686	1.679	3442	1.299	818.3	0.8265
52460	0.5898	33220	3.651	4794	2.164	20210	1.035	10020	1.308	3428	1.589	1053	0.9956
57300	0.5882	18200000	7.563	4447	1.743	17730	1.226	11210	1.15	3716	1.125	1022	0.835
46020	0.6344	105500000	6.369	4784	1.124	12690	1.449	10760	1.148	3533	1.218	1075	0.7974
79120	0.5225	569400	1.493	4607	1.182	13740	1.303	10530	1.228	3484	1.086	962.5	0.8463
39590	0.6233	169900	0.8219	5881	1.037	10450	1.58	8505	1.408	3575	1.229	1025	0.8692
53570	0.5778	45620	1.906	4653	1.447	15140	1.272	9568	1.261	3369	1.314	1223	0.8
33050	0.6916	38380	1.317	5117	1.18	12380	1.573	13510	1.021	3503	1.33	953.3	0.8743
41260	0.6618	22480	2.069	5267	1.547	16970	1.19	14330	0.9415	3652	1.304	1036	0.8119
40140	0.6507	50800	1.056	4888	1.278	11910	1.479	9340	1.342	3502	1.236	988.3	0.9423
55770	0.5547	33310	1.317	4394	1.519	10530	1.614	10310	1.194	3578	1.255	830.6	0.9415
54780	0.5365	10060000	1.94	5636	1.321	12180	1.576	11050	1.204	3366	1.99	901.8	0.8147
79140	0.5348	31450	4.737	6124	1.278	8986	2.163	8370	1.642	3080	1.529	1043	0.7892
46550	0.6224	22310000	0.7986	4685	1.622	10760	1.466	8529	1.393	3586	1.415	876.7	0.901
61570	0.5639	405300000	0.2437	5575	1.255	15350	1.172	8521	1.528	3523	1.27	1156	0.9019
68480	0.5266	3.681e+09	0.3451	5165	1.162	12400	1.568	9045	1.36	3864	1.103	824.4	0.8713
70320	0.5265	8.071e+09	0.2534	4558	1.203	13310	1.381	7580	1.668	3386	1.197	873.6	0.8958
37880	0.651	3.024e+09	0.23	4916	1.242	12080	1.499	11720	1.099	3244	1.372	985.2	0.7816
45020	0.6523	643600000	3.688	4991	1.413	12240	1.401	10490	1.199	3516	1.586	1108	0.7467
90550	0.4641	6.636e+09	0.266	4654	1.419	11840	1.581	10010	1.379	3413	1.47	825.4	0.8311
56850	0.5471	851600000	0.2649	5613	1.029	14650	1.278	8078	1.462	3347	1.425	1101	0.7921
150800	0.433	851600000	0.2649	4843	1.305	9251	2.22	8456	1.322	3524	1.276	911.9	0.8385
60300	0.5554	851600000	0.2649	4784	1.68	12330	1.373	8724	1.511	4059	1.271	973.5	0.8448
80590	0.4933	851600000	0.2649	5301	1.421	15590	1.359	9220	1.413	3539	1.201	1054	0.8548
43780	0.5881	8680	6.008	5014	1.467	10880	1.76	11340	1.075	3273	1.436	965.5	0.8956
46410	0.6037	9503	5.033	5186	1.216	13260	1.368	9995	1.105	3558	1.36	1029	0.9112
52700	0.5964	9503	5.033	5382	1.342	11720	1.624	13720	1.011	3566	1.434	953.5	0.8768
80840	0.4932	10380	3.968	5441	1.524	10330	1.681	10230	1.346	3651	1.213	1209	0.7741
70500	0.5428	9177	4.898	5503	1.414	9432	1.791	10440	1.219	3137	1.382	1072	0.8451
61520	0.558	1.395e+09	8.412	5877	1.402	15830	1.071	8822	1.316	3554	1.373	1076	0.7951
62400	0.5474	1.813e+09	5.601	4498	1.138	12250	1.59	10660	1.192	3365	1.213	1164	0.7849
61330	0.5728	211700	1.303	5525	1.235	12980	1.366	9990	1.295	3411	1.423	1034	0.9254
50960	0.6055	3546000	0.501	5495	1.002	14360	1.253	9216	1.361	3637	1.187	951.2	0.8397
80440	0.5401	72940000	0.4039	4348	1.692	17690	1.159	9685	1.295	3601	1.487	994.8	0.7913
48250	0.6603	18640000	0.4475	4337	1.411	16860	1.204	10920	1.105	3721	1.214	966.7	0.8401
31130	0.7157	34080000	0.4063	4400	1.184	13630	1.42	10520	1.188	3772	1.376	1014	0.8777
45880	0.6099	34080000	0.4063	6523	0.9675	14220	1.38	10380	1.275	3458	1.18	928.1	0.883
69500	0.5441	21650000	0.336	5548	1.716	10290	1.897	9370	1.392	3468	1.25	914.5	0.8167
50080	0.6124	8226000	0.4817	4451	1.892	11600	1.632	10130	1.245	3687	1.29	1012	0.8719
38110	0.6521	781400	0.5833	4691	1.565	15220	1.323	9706	1.273	3823	1.266	916.8	0.8466
31460	0.7309	303600	0.7332	4873	1.275	12330	1.448	9632	1.41	3733	1.35	1119	0.7551
49620	0.5797	16050000	3.316	4984	1.276	11750	1.458	9571	1.272	3894	1.284	931.2	0.7675
36680	0.6166	239700000	5.364	4767	1.475	10810	1.832	9642	1.328	3925	1.388	997.7	0.7756
80740	0.5078	6.14e+09	1.673	5050	1.28	14230	1.336	9045	1.332	3606	1.069	953.9	0.8413
43850	0.6344	6.517e+09	0.2006	5941	0.9186	13900	1.444	8539	1.606	3211	1.384	1073	0.8478
59680	0.5305	6.517e+09	0.2006	4747	1.598	12700	1.478	7615	1.666	3403	1.133	881.4	0.8136
44010	0.6456	501900	6.749	5450	1.236	15010	1.171	9549	1.283	3389	1.364	887.3	0.7685
44800	0.6115	124400	3.111	5270	1.045	13730	1.302	9259	1.361	3056	1.378	836	0.8418
46740	0.5948	19230	2.416	5197	1.464	16750	1.164	8781	1.454	3513	1.25	844.3	0.8579
