# Supplementary material for: In silico assessment on TdP risks of drug combinations under CiPA paradigm
Source: Sci Rep. 2023 Feb 20;13:2924. doi: 10.1038/s41598-023-29208-5 (PMC9940090; doi:10.1038/s41598-023-29208-5)
Supplement: Supplementary file 1 — Supplementary Information 1. [file 41598_2023_29208_MOESM1_ESM.zip › 1_Supplementary_Data/drugs_CiPA/ranolazine/IC50_samples100.csv]

ICaL_IC50	ICaL_h	IK1_IC50	IK1_h	IKs_IC50	IKs_h	INa_IC50	INa_h	INaL_IC50	INaL_h	Ito_IC50	Ito_h	hERG_IC50	hERG_h
NA	NA	NA	NA	41740	6.847	43420	2.415	7905	0.9957	NA	NA	7374	0.8579
NA	NA	NA	NA	45820	5.765	116100	1.172	6671	0.8347	NA	NA	8025	0.8443
NA	NA	NA	NA	47870	5.499	138800	1	6700	1.357	NA	NA	7799	0.8169
NA	NA	NA	NA	47870	5.499	39640	2.933	6200	1.075	NA	NA	8009	0.8848
NA	NA	NA	NA	65580	3.26	39640	2.77	8867	0.953	NA	NA	7958	0.9107
NA	NA	NA	NA	979300000	0.3579	35670	3.222	7372	1.007	NA	NA	7258	0.7754
NA	NA	NA	NA	384600000	0.4277	29750	5.919	7902	0.8134	NA	NA	7903	0.9048
NA	NA	NA	NA	432400000	0.3981	36930	3.348	8371	0.8853	NA	NA	8048	0.8682
NA	NA	NA	NA	432400000	0.3981	45340	2.232	7764	0.9698	NA	NA	7850	0.8259
NA	NA	NA	NA	67870000	0.4724	65770	1.498	8510	1.086	NA	NA	8585	0.8614
NA	NA	NA	NA	67870000	0.4724	88600	1.298	9019	0.702	NA	NA	7803	0.8999
NA	NA	NA	NA	272900000	0.4062	108200	1.211	6930	0.9765	NA	NA	7996	0.8314
NA	NA	NA	NA	140700000	0.5008	95570	1.149	8078	0.9355	NA	NA	8145	0.8605
NA	NA	NA	NA	1220000	0.8421	50130	2.228	9140	0.9497	NA	NA	7847	0.8757
NA	NA	NA	NA	2194000	0.7585	47950	2.45	9743	1.032	NA	NA	8186	0.8553
NA	NA	NA	NA	1858000	0.8351	44120	1.993	7742	1.014	NA	NA	8417	0.8387
NA	NA	NA	NA	1858000	0.8351	37610	2.865	8100	0.923	NA	NA	8981	0.9042
NA	NA	NA	NA	4408000	0.7763	94440	1.253	9414	0.8668	NA	NA	8610	0.8738
NA	NA	NA	NA	16980000	0.6173	66480	1.462	7948	0.8065	NA	NA	8583	0.8783
NA	NA	NA	NA	8516000	0.7202	74840	1.257	6749	0.8865	NA	NA	8321	0.9128
NA	NA	NA	NA	518000	1.193	87110	1.116	7385	0.9893	NA	NA	8416	0.8413
NA	NA	NA	NA	200600	1.819	94590	1.116	7365	0.9467	NA	NA	7427	0.8145
NA	NA	NA	NA	200400	1.97	82930	1.436	6836	1.311	NA	NA	7811	0.8604
NA	NA	NA	NA	1.069e+09	0.3534	69430	1.615	7629	0.9272	NA	NA	8043	0.8695
NA	NA	NA	NA	782900	9.304	61590	1.557	8631	0.7237	NA	NA	8213	0.8686
NA	NA	NA	NA	137300	9.517	38960	2.794	7589	0.9957	NA	NA	7926	0.8844
NA	NA	NA	NA	39220	9.493	45930	2.112	6803	1.07	NA	NA	7959	0.8635
NA	NA	NA	NA	1214000	8.779	51890	1.698	8627	0.7124	NA	NA	8650	0.8186
NA	NA	NA	NA	48470000	9.909	43090	2.181	7672	0.8782	NA	NA	8286	0.8352
NA	NA	NA	NA	1.27e+09	7.342	43450	2.334	6307	1.039	NA	NA	7637	0.8748
NA	NA	NA	NA	9079000	8.184	37020	3.131	7916	1.14	NA	NA	8124	0.9015
NA	NA	NA	NA	668400	5.933	61210	1.504	7187	1.115	NA	NA	8727	0.8551
NA	NA	NA	NA	74510	5.902	30700	5.881	6284	0.763	NA	NA	8096	0.8541
NA	NA	NA	NA	18510000	4.151	30700	5.881	6943	0.9834	NA	NA	8097	0.8541
NA	NA	NA	NA	6139000	8.732	55180	1.742	8081	1.079	NA	NA	8166	0.8757
NA	NA	NA	NA	3891000	7.132	125000	0.8949	6663	0.9724	NA	NA	9038	0.9437
NA	NA	NA	NA	103400	7.445	54420	2.009	7335	0.9954	NA	NA	7695	0.8466
NA	NA	NA	NA	3.957e+09	5.705	58590	1.674	5816	1.003	NA	NA	8897	0.8458
NA	NA	NA	NA	3178000	5.701	53200	1.392	7941	0.8788	NA	NA	7834	0.8104
NA	NA	NA	NA	55560000	0.5522	82570	1.156	7296	0.9655	NA	NA	7883	0.8546
NA	NA	NA	NA	117800000	0.4626	68810	1.462	8344	0.8109	NA	NA	8406	0.8326
NA	NA	NA	NA	22090000	0.5582	54560	1.63	8303	0.8455	NA	NA	8375	0.8975
NA	NA	NA	NA	22090000	0.5582	44030	2.402	7673	0.8216	NA	NA	8539	0.884
NA	NA	NA	NA	22960000	0.5252	35150	3.008	7644	0.92	NA	NA	8484	0.8457
NA	NA	NA	NA	1677000	0.9042	56950	1.898	7198	0.9638	NA	NA	8107	0.8391
NA	NA	NA	NA	286900	1.345	77190	1.308	8360	0.9755	NA	NA	7394	0.8192
NA	NA	NA	NA	76730	3.073	68930	1.383	7884	0.9556	NA	NA	8376	0.8356
NA	NA	NA	NA	48450	5.456	35670	4.047	6420	0.875	NA	NA	7753	0.8292
NA	NA	NA	NA	42290000	0.5921	47660	2.24	7814	0.9123	NA	NA	8455	0.8289
NA	NA	NA	NA	20290000	0.5614	36720	2.77	7612	0.9652	NA	NA	8036	0.8489
NA	NA	NA	NA	20290000	0.5614	51160	1.728	7467	1.059	NA	NA	8940	0.8869
NA	NA	NA	NA	20290000	0.5614	59850	1.507	9561	1.095	NA	NA	8176	0.8491
NA	NA	NA	NA	20290000	0.5614	68420	1.412	7039	0.9126	NA	NA	8167	0.8097
NA	NA	NA	NA	20290000	0.5614	62140	1.522	6510	1.1	NA	NA	8165	0.8582
NA	NA	NA	NA	77570000	0.4754	54350	1.679	7283	1.128	NA	NA	7977	0.9249
NA	NA	NA	NA	36380000	0.5305	77850	1.487	8204	0.8623	NA	NA	8109	0.8737
NA	NA	NA	NA	901800000	0.3753	80880	1.381	8665	0.7375	NA	NA	8244	0.8403
NA	NA	NA	NA	901800000	0.3753	40130	3.079	8045	1.139	NA	NA	8804	0.7794
NA	NA	NA	NA	901800000	0.3753	33390	3.682	8850	0.9425	NA	NA	8576	0.8137
NA	NA	NA	NA	901800000	0.3753	64940	1.558	9922	0.7858	NA	NA	8309	0.8218
NA	NA	NA	NA	901800000	0.3753	64940	1.558	7731	0.9097	NA	NA	8110	0.8873
NA	NA	NA	NA	3995000	0.8071	37970	3.397	7088	1.039	NA	NA	8870	0.8795
NA	NA	NA	NA	4581000	1.002	55930	1.915	9227	1.17	NA	NA	7757	0.8422
NA	NA	NA	NA	57420	4.979	82300	1.424	7752	0.9161	NA	NA	7821	0.8632
NA	NA	NA	NA	842900	1.183	38750	3.369	7945	1.053	NA	NA	8451	0.8889
NA	NA	NA	NA	2381000	0.8123	37380	3.279	8894	0.7376	NA	NA	8396	0.8922
NA	NA	NA	NA	4443000	0.7173	64090	1.613	11880	0.8369	NA	NA	8188	0.864
NA	NA	NA	NA	46520000	0.4755	56520	1.636	7600	0.8931	NA	NA	7767	0.8364
NA	NA	NA	NA	7926000	0.6977	32730	4.752	8699	0.9453	NA	NA	7525	0.8749
NA	NA	NA	NA	137900000	0.5851	33100	4.857	4929	1.01	NA	NA	7874	0.8915
NA	NA	NA	NA	362400	1.398	112800	1.035	8834	1.046	NA	NA	7773	0.8796
NA	NA	NA	NA	254300	1.596	88340	1.151	6554	0.9486	NA	NA	8562	0.8479
NA	NA	NA	NA	379000	1.387	53670	1.445	6588	1.205	NA	NA	7656	0.8719
NA	NA	NA	NA	306600	1.454	41670	2.89	7332	1.097	NA	NA	7605	0.863
NA	NA	NA	NA	4843000	0.7887	35470	3.735	8839	1.061	NA	NA	8702	0.8344
NA	NA	NA	NA	7945000	0.6405	29570	6.317	8963	1.043	NA	NA	8256	0.8352
NA	NA	NA	NA	5639000	0.6241	33130	3.916	8688	0.9994	NA	NA	8482	0.8598
NA	NA	NA	NA	143000	1.868	45710	2.192	7556	0.9937	NA	NA	8134	0.8955
NA	NA	NA	NA	478700	1.446	65540	1.466	7718	1.003	NA	NA	8074	0.8559
NA	NA	NA	NA	4748000	0.6587	51060	2.229	7795	0.8401	NA	NA	7659	0.9155
NA	NA	NA	NA	484100	1.245	49110	2.146	7234	0.7266	NA	NA	7767	0.872
NA	NA	NA	NA	150200	2.16	40930	2.734	7327	0.9065	NA	NA	8408	0.8571
NA	NA	NA	NA	140300	2.102	82960	1.321	7157	0.907	NA	NA	8173	0.8777
NA	NA	NA	NA	109600	2.307	83350	1.361	8940	1.006	NA	NA	8167	0.8996
NA	NA	NA	NA	950300	1.076	33150	4.471	8891	1.065	NA	NA	8979	0.8564
NA	NA	NA	NA	12740000	0.6715	35160	3.622	8634	1.035	NA	NA	8058	0.8794
NA	NA	NA	NA	19310000	0.6657	107500	1.208	8444	0.9879	NA	NA	8585	0.8891
NA	NA	NA	NA	6068000	0.6569	87990	1.1	8175	0.998	NA	NA	7608	0.8395
NA	NA	NA	NA	56260000	0.466	36290	3.456	8355	1.162	NA	NA	8590	0.8217
NA	NA	NA	NA	22770000	0.5279	71460	1.44	7941	0.8677	NA	NA	8064	0.8661
NA	NA	NA	NA	22770000	0.5279	31790	4.83	6011	0.8468	NA	NA	8526	0.8502
NA	NA	NA	NA	13480000	0.6652	31690	3.926	7163	1	NA	NA	8130	0.8724
NA	NA	NA	NA	9438000	0.7193	253300	0.6856	8312	0.8991	NA	NA	8074	0.8592
NA	NA	NA	NA	9438000	0.7193	31720	4.785	9869	0.774	NA	NA	7744	0.8665
NA	NA	NA	NA	42280000	0.484	34520	4.235	8349	0.9308	NA	NA	8105	0.8266
NA	NA	NA	NA	42280000	0.484	50500	1.63	8661	1.386	NA	NA	8089	0.8194
NA	NA	NA	NA	1.2e+07	0.5546	38840	2.857	8409	1.002	NA	NA	8693	0.8676
NA	NA	NA	NA	991600	0.9549	34350	3.755	8369	1.012	NA	NA	8100	0.8026
NA	NA	NA	NA	473800	1.202	70680	1.475	8961	0.8028	NA	NA	7941	0.8436
NA	NA	NA	NA	386400	1.231	46200	1.935	8215	1.041	NA	NA	7909	0.8136
