# Supplementary material for: In silico assessment on TdP risks of drug combinations under CiPA paradigm
Source: Sci Rep. 2023 Feb 20;13:2924. doi: 10.1038/s41598-023-29208-5 (PMC9940090; doi:10.1038/s41598-023-29208-5)
Supplement: Supplementary file 1 — Supplementary Information 1. [file 41598_2023_29208_MOESM1_ESM.zip › 1_Supplementary_Data/drugs_CiPA/sotalol/IC50_samples100.csv]

ICaL_IC50	ICaL_h	IK1_IC50	IK1_h	IKs_IC50	IKs_h	INa_IC50	INa_h	INaL_IC50	INaL_h	Ito_IC50	Ito_h	hERG_IC50	hERG_h
12540000	0.6677	3180000	1.386	3470000	1.611	9.17e+08	0.5286	NA	NA	606300000	0.4049	100100	0.7166
11850000	0.7488	2675000	1.184	3886000	1.032	9.17e+08	0.5286	NA	NA	247800000	0.427	110600	0.8777
11780000	0.6747	2883000	1.308	4234000	1.23	9.17e+08	0.5286	NA	NA	41180000	0.6315	90200	0.7727
7506000	0.8574	3412000	0.9657	5088000	0.9498	9.17e+08	0.5286	NA	NA	20160000	0.9043	98980	0.7224
5564000	1.062	3501000	1.101	4583000	1.286	27490000	1.464	NA	NA	348200000	0.4105	105200	0.7483
4276000	1.291	2815000	1.35	3818000	1.531	25760000	1.212	NA	NA	94830000	0.5494	96410	0.8494
6187000	0.9552	3584000	1.034	7881000	0.7757	28520000	1.315	NA	NA	126300000	0.5404	105100	0.7228
6652000	0.8548	3439000	1.049	4859000	1.191	100700000	0.8285	NA	NA	2.624e+09	0.3424	88790	0.8906
5464000	1.015	2897000	1.304	4787000	1.065	30400000	1.275	NA	NA	139200000	0.5112	99780	0.8151
6335000	0.9579	3100000	1.024	4405000	1.241	30400000	1.275	NA	NA	45350000	0.6392	100500	0.7076
12520000	0.6368	3050000	1.277	4544000	1.046	30400000	1.275	NA	NA	40870000	0.5841	120800	0.7793
8587000	0.8202	2828000	1.908	4451000	1.146	23080000	1.335	NA	NA	57630000	0.6242	110800	0.7957
11500000	0.6637	2966000	1.226	3892000	1.322	43810000	1.141	NA	NA	57390000	0.5606	115400	0.7714
5227000	1.094	2753000	1.514	3059000	1.543	104100000	0.8058	NA	NA	21830000	0.8514	102600	0.8042
4909000	1.094	2630000	1.489	4663000	1.117	104100000	0.8058	NA	NA	12740000	0.9353	116000	0.9364
5910000	0.8923	3477000	1.066	3060000	1.561	80940000	0.8431	NA	NA	15500000	1.206	119000	0.784
6728000	0.8591	3403000	1.089	4166000	1.219	1.091e+09	0.5365	NA	NA	9013000	1.248	110700	0.8894
6210000	1.054	3156000	1.23	10710000	0.6092	2.882e+09	0.44	NA	NA	14710000	1.128	106800	0.8473
5578000	1.064	3443000	1.208	7731000	0.9146	2.882e+09	0.44	NA	NA	7673000	1.411	109700	0.8159
9147000	0.7378	2679000	1.272	5404000	0.9054	2.882e+09	0.44	NA	NA	35150000	0.7665	92250	0.8342
4751000	1.276	2817000	1.339	3781000	1.45	2.882e+09	0.44	NA	NA	118500000	0.5986	105700	0.9102
15840000	0.6636	2919000	1.116	3752000	1.262	2.432e+09	0.4375	NA	NA	118500000	0.5729	108100	0.8037
25860000	0.4432	3198000	1.111	4271000	1.1	2.432e+09	0.4375	NA	NA	384500000	0.3711	108700	0.713
18600000	0.5737	2717000	1.289	4281000	1.369	3.047e+09	0.4202	NA	NA	19710000	0.7741	103800	0.756
8956000	0.8424	3148000	1.171	3431000	1.378	9.451e+09	0.4747	NA	NA	215700000	0.4868	113800	0.7262
9235000	0.7337	3099000	1.258	3769000	1.357	9.451e+09	0.4747	NA	NA	47610000	0.5851	125000	0.756
4849000	1.42	2804000	1.09	5750000	1.022	9.451e+09	0.4747	NA	NA	14700000	0.9473	92150	0.9069
19540000	0.5802	2641000	1.364	3990000	1.177	9.451e+09	0.4747	NA	NA	40210000	0.5511	112000	0.7941
11840000	0.6424	3660000	0.938	6618000	0.8061	5784000	4.049	NA	NA	162400000	0.5129	113200	0.8348
6643000	0.9064	3071000	1.312	4220000	1.203	24620000	1.099	NA	NA	25940000	0.6614	88800	0.8267
5329000	1.059	2952000	1.113	5291000	1.195	3.822e+09	5.685	NA	NA	74120000	0.5689	102700	0.6721
7182000	0.8275	2832000	1.398	3677000	1.489	34260000	4.304	NA	NA	26680000	0.7209	101400	0.7996
6519000	0.9013	2693000	1.454	6199000	0.8287	9228000	2.174	NA	NA	70100000	0.565	104100	0.6939
10100000	0.732	3161000	1.48	4425000	1.141	1.043e+09	0.6198	NA	NA	89360000	0.5948	92150	0.8603
8e+06	0.8033	4343000	0.9057	6346000	0.9414	46890000	1.068	NA	NA	934800000	0.3589	105900	0.7852
5800000	0.9358	2910000	1.07	4975000	0.9511	46850000	0.9516	NA	NA	201600000	0.4849	92970	0.7997
9441000	0.7409	3581000	1.051	7451000	0.906	13280000	1.652	NA	NA	32600000	0.6286	114400	0.6978
9648000	0.7461	2494000	1.342	3809000	1.355	13280000	1.652	NA	NA	28170000	0.7246	115800	0.7418
8330000	0.7492	3113000	1.115	5265000	0.9242	13280000	1.652	NA	NA	1.64e+08	0.4837	109500	0.8038
14470000	0.5306	3205000	1.133	3242000	1.497	11860000	2.32	NA	NA	14620000	0.8675	113100	0.8266
8775000	0.7563	3825000	1.028	5606000	1.02	1.1e+07	2.405	NA	NA	12410000	0.9995	100300	0.8226
7431000	0.8441	3504000	1.05	2861000	2.177	12500000	4.522	NA	NA	31770000	0.8199	111600	0.825
4766000	1.042	2986000	1.121	2728000	1.875	159900000	4.2	NA	NA	67110000	0.6672	99190	0.765
5934000	1.097	3563000	1.14	4990000	0.9144	710600000	0.6779	NA	NA	15180000	1.015	110400	0.7983
7585000	0.8359	3526000	1.082	3953000	1.243	30170000	1.294	NA	NA	156700000	0.4917	107100	0.7334
19380000	0.5708	3551000	1.144	3888000	1.283	21490000	1.489	NA	NA	2.108e+09	0.3199	108100	0.685
10860000	0.8069	2912000	1.455	4841000	1.194	35090000	1.061	NA	NA	134100000	0.4588	112900	0.7539
7419000	0.8387	3108000	1.281	4308000	1.117	41800000	0.9544	NA	NA	38750000	0.6977	89910	0.7497
6997000	0.9507	3602000	1.002	2691000	1.509	62310000	1.074	NA	NA	26990000	0.7912	106000	0.7886
6207000	0.9404	3087000	1.283	3796000	1.062	10640000	2.216	NA	NA	205600000	0.4716	117300	0.7707
6663000	0.8729	3325000	1.056	4140000	1.124	13400000	1.581	NA	NA	43900000	0.637	111200	0.6128
5602000	0.8929	4132000	0.9094	4463000	0.9961	11840000	1.474	NA	NA	14250000	0.976	105500	0.846
6128000	0.9507	3169000	1.131	4616000	0.9273	3.47e+09	0.4309	NA	NA	1.136e+09	0.3408	117400	0.8328
5200000	1.099	3853000	0.9223	5725000	0.8316	2.033e+09	0.4935	NA	NA	4.168e+09	0.2936	98190	0.8158
6430000	0.8958	3449000	0.9932	4174000	1.071	2.142e+09	0.4949	NA	NA	258600000	0.4635	99580	0.7987
6146000	0.9508	2900000	1.167	4042000	1.155	2.421e+09	0.5153	NA	NA	27140000	0.7274	103300	0.7903
6910000	0.8981	3174000	1.163	8853000	0.7935	2.421e+09	0.5153	NA	NA	52920000	0.714	106200	0.7428
6050000	0.8276	3062000	1.257	3486000	1.426	7.749e+09	0.3658	NA	NA	9484000	1.198	117500	0.775
6472000	0.9306	3369000	1.067	3290000	1.625	7.749e+09	0.3658	NA	NA	7040000	1.474	95490	0.7392
6550000	0.9319	3813000	1.053	4535000	1.248	7.749e+09	0.3658	NA	NA	10720000	0.971	98780	0.6542
16960000	0.5948	3472000	1.076	4959000	0.8927	5.148e+09	0.3667	NA	NA	1.115e+09	0.3194	99620	0.7378
5989000	1.049	3378000	0.9043	4441000	0.994	4.161e+09	0.4478	NA	NA	9.746e+09	0.2708	104800	0.7901
13260000	0.6125	3105000	1.11	3836000	1.041	4.161e+09	0.4478	NA	NA	9.38e+09	0.3066	108900	0.8029
4933000	1.131	2972000	1.127	4050000	1.261	1.287e+09	0.5396	NA	NA	9.38e+09	0.3066	99310	0.8456
8556000	0.7377	3532000	1.111	6424000	0.8059	1.287e+09	0.5396	NA	NA	8.089e+09	0.295	100400	0.8403
6500000	0.9251	3589000	1.236	4124000	1.244	2.36e+09	0.4481	NA	NA	2.877e+09	0.3191	95750	0.8314
6251000	0.8075	2756000	1.221	4707000	0.9962	2.36e+09	0.4481	NA	NA	1.28e+09	0.3205	114100	0.7533
7055000	0.8494	2846000	1.54	4915000	1.07	2.36e+09	0.4481	NA	NA	974500000	0.4167	107800	0.7061
7157000	0.786	2875000	1.279	3550000	1.325	2.36e+09	0.4481	NA	NA	28070000	0.8236	133400	0.7833
6457000	0.9049	3342000	1.279	3674000	1.389	1.924e+09	0.4492	NA	NA	12420000	1.053	135900	0.7564
6785000	0.8596	3319000	1.282	5518000	0.9994	7.463e+09	0.3772	NA	NA	15180000	0.9253	110000	0.7092
8016000	0.8188	2853000	1.528	5424000	0.9413	5.871e+09	0.4424	NA	NA	17440000	0.9444	98070	0.8574
8099000	0.7902	2913000	1.28	4573000	1.043	180200000	0.6409	NA	NA	252500000	0.4716	117900	0.783
8555000	0.8309	2930000	1.332	4352000	0.9138	362200000	0.5885	NA	NA	296300000	0.4457	95010	0.8191
4858000	1.223	3185000	1.069	3566000	1.336	362200000	0.5885	NA	NA	228600000	0.4506	109400	0.7977
7187000	0.8502	3455000	1.038	4593000	1.113	263500000	0.6711	NA	NA	48690000	0.6626	116900	0.8352
6486000	0.9326	2793000	1.13	4815000	1.19	263500000	0.6711	NA	NA	66260000	0.5866	132900	0.6654
5907000	1.039	2922000	1.463	3112000	1.606	283100000	0.6882	NA	NA	9780000	1.156	112800	0.8017
7568000	0.8146	2813000	1.443	4202000	1.229	82830000	0.7847	NA	NA	7671000	1.363	109600	0.7433
5924000	0.809	2745000	1.382	5856000	0.8968	37480000	1.078	NA	NA	11430000	1.029	96540	0.8155
7054000	0.9043	3511000	1.054	3520000	1.228	19930000	1.453	NA	NA	20840000	0.9765	105500	0.7847
8274000	0.8283	4123000	0.951	4391000	1.316	19040000	1.464	NA	NA	43340000	0.6764	101600	0.841
7045000	0.9897	4636000	0.9665	4379000	1.108	48400000	1.006	NA	NA	99660000	0.5088	106200	0.7534
5817000	0.9911	4726000	0.8138	4448000	1.118	48400000	1.006	NA	NA	8219000	1.331	112800	0.7577
7262000	0.872	3486000	1.058	3950000	1.42	32520000	1.026	NA	NA	304800000	0.4641	112100	0.8236
9662000	0.7419	2909000	1.028	4028000	1.429	16110000	1.517	NA	NA	156200000	0.5084	111100	0.7575
6796000	0.8609	3027000	1.255	3316000	1.423	9140000	2.318	NA	NA	1.225e+09	0.3625	111500	0.7699
8609000	0.7759	2771000	1.222	4284000	1.01	24800000	1.348	NA	NA	1.496e+09	0.3355	85660	0.7786
8213000	0.8878	2765000	1.459	4429000	1.317	372700000	0.5527	NA	NA	7556000	1.646	112400	0.8244
7259000	0.8956	2843000	1.16	3815000	1.416	466500000	0.5966	NA	NA	14080000	0.9639	98010	0.7546
14510000	0.5995	2441000	1.617	3092000	1.648	466500000	0.5966	NA	NA	15930000	1.296	106500	0.9386
9937000	0.7476	3210000	1.251	3662000	1.061	1.462e+09	0.5029	NA	NA	306600000	0.4118	98850	0.8068
7150000	0.8705	3270000	1.153	5416000	0.7984	6.68e+08	0.5414	NA	NA	78080000	0.5362	122200	0.743
6281000	0.9264	3479000	1.05	3288000	1.36	198200000	0.8662	NA	NA	28450000	0.7667	104700	0.8197
7829000	0.8109	3006000	1.406	5543000	0.8375	61250000	0.9826	NA	NA	179700000	0.447	109200	0.7437
10430000	0.6963	3239000	1.117	3516000	1.43	1.04e+08	1	NA	NA	43850000	0.6971	110000	0.7811
22250000	0.4811	2935000	1.325	3962000	1.113	67110000	0.9301	NA	NA	46650000	0.6353	119100	0.7551
10930000	0.7081	2940000	1.263	3653000	1.295	69430000	1.036	NA	NA	274500000	0.4037	103400	0.7966
9802000	0.7477	3027000	1.183	4692000	1.047	69430000	1.036	NA	NA	22550000	0.9815	98800	0.733
8007000	0.8209	4413000	0.8927	4017000	1.036	173700000	0.667	NA	NA	45300000	0.788	83410	0.9081
