# Supplementary material for: In silico assessment on TdP risks of drug combinations under CiPA paradigm
Source: Sci Rep. 2023 Feb 20;13:2924. doi: 10.1038/s41598-023-29208-5 (PMC9940090; doi:10.1038/s41598-023-29208-5)
Supplement: Supplementary file 1 — Supplementary Information 1. [file 41598_2023_29208_MOESM1_ESM.zip › 1_Supplementary_Data/drugs_CiPA/terfenadine/IC50_samples100.csv]

ICaL_IC50	ICaL_h	IK1_IC50	IK1_h	IKs_IC50	IKs_h	INa_IC50	INa_h	INaL_IC50	INaL_h	Ito_IC50	Ito_h	hERG_IC50	hERG_h
746	0.6679	NA	NA	100200	0.5974	1174	4.32	43200	0.4728	3484000	0.1824	24.46	0.7046
706.9	0.6579	NA	NA	1551000	0.4929	1123	5.149	17940	0.6615	79390000	0.1356	24.12	0.6317
653.2	0.6825	NA	NA	2306000	0.463	1212	5.179	25260	0.5663	62730	0.3703	17.71	0.6255
657.1	0.6745	NA	NA	101300	0.6696	1143	5.183	12800	0.7547	16220000	0.1838	27.87	0.5059
665	0.6841	NA	NA	215600	0.5808	1976	2.232	7562	0.7299	6615000	0.1861	19.59	0.5251
689	0.6811	NA	NA	47070	0.7926	1659	2.257	5403	1.031	5438000	0.1966	19.42	0.726
656	0.6301	NA	NA	47070	0.7926	1265	3.871	55670	0.5256	8523000	0.1848	19.63	0.6358
739.7	0.6539	NA	NA	119800	0.717	1072	6.857	60190	0.4436	232100	0.2254	20.42	0.6577
637.7	0.7079	NA	NA	518600	0.505	1044	6.652	64390	0.4695	6883000	0.1584	32.26	0.473
624.3	0.7179	NA	NA	572000	0.4969	1049	5.715	44300	0.5314	232200	0.2917	20.47	0.7059
653.6	0.8271	NA	NA	82670	0.7359	1177	5.394	15380	0.6863	79560	0.3249	19.7	0.6118
623.4	0.6848	NA	NA	204300	0.6391	3272	1.089	28240	0.5697	4919000	0.1841	17.72	0.5052
651.6	0.6565	NA	NA	204300	0.6391	2880	1.264	133400	0.4151	648800	0.2283	25.68	0.6252
647.6	0.6654	NA	NA	204300	0.6391	1947	2.04	7249	0.8468	3909000	0.1935	21.34	0.7024
676.2	0.7283	NA	NA	56790	0.7392	4746	1.018	17600	0.6172	56290	0.3442	15.2	0.6109
724.7	0.6372	NA	NA	522300	0.5742	4970	1.017	17210	0.6435	210600	0.2264	18.02	0.5586
690.3	0.6675	NA	NA	117300	0.7167	2070	1.92	20790	0.6215	1647000	0.2131	23.91	0.5731
711.6	0.6716	NA	NA	34930	0.7823	1504	2.85	9494	0.6411	78160	0.3017	21.12	0.5636
745.5	0.6494	NA	NA	328300	0.5889	1219	3.7	25060	0.5733	103500	0.2845	17.9	0.5575
755.7	0.6631	NA	NA	328300	0.5889	2082	1.887	31260	0.5463	324300	0.2772	21.54	0.6046
746.1	0.6472	NA	NA	191700	0.6727	3452	1.252	31860	0.4999	1.2e+07	0.1746	21.71	0.4969
651.3	0.6902	NA	NA	2072000	0.4494	4848	1.196	33740	0.5501	110100	0.2774	24.67	0.6656
749	0.6564	NA	NA	5171000	0.3872	4168	1.033	62930	0.4643	34520	0.3928	18.79	0.6387
766.1	0.7015	NA	NA	5171000	0.3872	1668	3.016	12180	0.6882	79340	0.3224	21.64	0.52
690	0.6957	NA	NA	5171000	0.3872	2632	1.569	13650	0.7113	1369000	0.1944	23.91	0.6054
612	0.6724	NA	NA	87870	0.7396	3071	1.28	10870	0.7229	6629000	0.1743	30.95	0.5286
725.9	0.6668	NA	NA	258300	0.6079	2278	2.164	42780	0.5086	495900	0.2328	36.64	0.5162
773.3	0.6259	NA	NA	247200	0.5892	2551	1.671	33860	0.5265	169100	0.2503	25.96	0.4887
756.3	0.684	NA	NA	86500	0.7	2285	1.889	13610	0.6485	1038000	0.2293	19.28	0.7008
637.8	0.6572	NA	NA	35040	0.8976	4552	0.9248	20840	0.5282	768300	0.2855	21.26	0.5342
685.4	0.6573	NA	NA	1.58e+08	0.2692	1744	2.327	8687	0.7584	109600	0.3116	21.91	0.724
722.8	0.6326	NA	NA	589300000	0.2394	2030	1.878	8331	0.8109	18430	0.3976	19.59	0.5983
746.2	0.6278	NA	NA	461700000	0.2727	1764	2.428	13760	0.692	5119000	0.18	18.3	0.5439
700	0.6293	NA	NA	461700000	0.2727	1943	2.22	8919	0.8016	243500	0.2808	27.47	0.5434
756.8	0.6595	NA	NA	243300000	0.2777	1666	2.243	10370	0.7518	142900	0.275	18.03	0.4819
683.9	0.6079	NA	NA	243300000	0.2777	2465	1.511	7880	0.847	5486000	0.1975	18.09	0.5924
694.6	0.6615	NA	NA	243300000	0.2777	1375	3.207	9412	0.803	1585000	0.2071	22.36	0.5986
649.6	0.751	NA	NA	71360000	0.3153	1781	2.428	37470	0.508	55790	0.3103	19.11	0.664
732.4	0.639	NA	NA	71360000	0.3153	1381	3.06	19030	0.6015	847900	0.2096	23.71	0.5485
636.7	0.6671	NA	NA	5027	1.933	1253	3.339	15410	0.6011	5541000	0.1671	18.41	0.6386
743.3	0.6377	NA	NA	10470	1.372	2113	1.763	5658	0.7836	78270	0.3532	19.63	0.6376
675.2	0.7003	NA	NA	74310	0.7597	1872	2.069	74360	0.4681	26520	0.4016	17.28	0.6159
757.4	0.6935	NA	NA	324900	0.5749	1167	5.408	16910	0.5849	30040	0.4167	20.33	0.6609
717.5	0.6538	NA	NA	38940	0.9846	3534	1.142	44110	0.498	16960	0.422	21.53	0.6335
730.5	0.6683	NA	NA	1628	4.019	2700	1.519	11640	0.6448	117100	0.3566	16.86	0.5682
671.1	0.6383	NA	NA	2128	3.595	2395	1.543	6620	0.854	1994000	0.172	18.37	0.6864
769.9	0.6087	NA	NA	2166	3.479	3887	1.213	44790	0.5308	302700	0.2487	18.5	0.7308
766.7	0.6116	NA	NA	2166	3.479	5695	1.075	9617	0.7885	3492000	0.1901	19.98	0.7155
713.8	0.6995	NA	NA	2417	2.922	6614	0.9239	16650	0.6897	2875000	0.1776	15.43	0.5876
704	0.6916	NA	NA	4731	2.208	8024	0.7874	3491	1.156	155500	0.2608	18.22	0.5818
776.3	0.6346	NA	NA	2130	3.823	5954	0.8902	4039	1.109	15740	0.4123	22.85	0.6946
733.1	0.741	NA	NA	2130	3.823	5954	0.8902	16610	0.6824	2380000	0.1695	19.9	0.6044
636	0.7468	NA	NA	2059	3.777	4545	0.9723	13780	0.5928	1021000	0.1972	20.51	0.6298
772.8	0.6337	NA	NA	2148	3.408	2958	1.352	4101	1.057	148300	0.2882	17.2	0.8893
790.3	0.6739	NA	NA	1549	5.586	2213	1.65	4886	1.346	675900	0.2383	15.31	0.637
610.7	0.6954	NA	NA	1536	5.241	2942	1.438	2496	1.561	92110	0.2776	21.2	0.5745
664.8	0.6503	NA	NA	1536	5.241	2504	1.573	3142	1.56	11190	0.4556	18.82	0.4274
713.4	0.6467	NA	NA	1599	4.749	2889	1.198	2923	1.561	15510	0.4944	18.37	0.679
667.3	0.6658	NA	NA	1547	5.052	3561	1.183	13310	0.7539	8085	0.4306	23.33	0.5885
797.8	0.6139	NA	NA	1893	4.788	4551	1.069	5155	0.9562	189600000	0.1399	18.22	0.5781
774.9	0.6544	NA	NA	1893	4.788	7164	0.9225	4876	0.9631	1.857e+09	0.1288	22.04	0.62
726.7	0.6499	NA	NA	1432	5.381	10390	0.7467	13430	0.7087	1090000	0.1909	22.96	0.6878
735.1	0.6268	NA	NA	2191	3.807	1190	4.383	13210	0.6498	9598	0.3993	18.59	0.7687
635	0.7452	NA	NA	2191	3.807	1294	3.87	10300	0.7876	84670	0.2921	19.68	0.5069
662.2	0.6892	NA	NA	2191	3.807	1258	4.084	85040	0.4083	29590	0.3864	24.77	0.6142
757.4	0.7042	NA	NA	2471	2.918	1433	3.547	48520	0.4823	31480000	0.1715	24.14	0.5493
710.3	0.6787	NA	NA	2387	3.42	1919	2.197	8365	0.948	2088000	0.2108	18.36	0.4671
647	0.6354	NA	NA	2387	3.42	2765	1.773	18320	0.6636	121800	0.2487	17.48	0.6248
636.5	0.658	NA	NA	1714	4.086	2701	1.38	4138	1.054	129300	0.2785	23.56	0.6079
676.3	0.6851	NA	NA	1908	4.274	2034	1.997	6224	0.9278	88980	0.3226	21.92	0.6099
720.8	0.6653	NA	NA	1908	4.274	1298	3.743	54590	0.4809	263000	0.2706	24.27	0.5638
677.7	0.6899	NA	NA	2685	3.424	1106	5.92	43970	0.4844	63990	0.362	17.02	0.5358
633.5	0.6957	NA	NA	2473	2.742	1120	5.352	13500	0.6701	45970	0.3336	18.8	0.8004
667.1	0.6714	NA	NA	1726	4.708	1287	3.83	18350	0.6551	1589000	0.2084	15.78	0.5373
745.4	0.6284	NA	NA	1720	4.359	2184	2.03	9529	0.6971	420000	0.2278	19.75	0.6362
675.1	0.6884	NA	NA	1720	4.359	1995	1.943	15540	0.6902	504000	0.2329	18.93	0.6245
649.7	0.6291	NA	NA	1720	4.359	1492	2.561	32680	0.4951	350100	0.2449	21.36	0.5613
680.3	0.6625	NA	NA	1720	4.359	1553	2.98	26480	0.5683	1335000	0.1929	23.31	0.6489
750.2	0.6456	NA	NA	2025	3.994	1070	7.119	19720	0.616	488600	0.2346	16.39	0.5612
703.3	0.6515	NA	NA	2428	3.625	4326	0.862	18620	0.5869	39670	0.3111	18.51	0.5371
620.2	0.7209	NA	NA	2116	3.635	4574	0.8881	26080	0.5803	2711000	0.205	17.25	0.7037
700.2	0.6912	NA	NA	2116	3.635	5063	1.163	16530	0.6067	232100000	0.1549	20.04	0.6892
712.4	0.6559	NA	NA	2116	3.635	1464	2.998	19920	0.5749	1954000	0.1963	20.87	0.525
724.8	0.6505	NA	NA	2116	3.635	1277	3.999	309100	0.3468	43320	0.2889	14.25	0.4855
595.8	0.6721	NA	NA	2389	3.547	2152	1.764	20380	0.5658	23480	0.3634	16.65	0.7106
660.9	0.7202	NA	NA	2700	2.813	1585	2.766	17710	0.6934	107600	0.3283	20.19	0.6958
672.6	0.6999	NA	NA	2078	3.517	1169	4.841	7078	0.9276	3170000	0.2078	20.28	0.6124
713.9	0.6474	NA	NA	1858	3.941	2405	1.52	36930	0.5536	49220	0.2896	24.67	0.5539
728	0.663	NA	NA	2109	3.859	3183	1.256	137200	0.3971	13760	0.4735	18.43	0.5736
659.8	0.6987	NA	NA	3306000	0.4132	2578	1.595	176800	0.3607	16460	0.4413	21.77	0.5918
721.4	0.6556	NA	NA	3306000	0.4132	1907	1.848	29870	0.5584	97940	0.3104	20.79	0.5657
695.9	0.6348	NA	NA	3306000	0.4132	1234	4.664	3357	1.29	9096	0.367	18.87	0.6001
729.9	0.6219	NA	NA	1559000	0.4695	1496	2.725	2807	1.514	47470	0.3544	17.2	0.6339
707.5	0.6519	NA	NA	16780	1.1	1740	2.286	3331	1.428	26850000	0.1514	18.19	0.5433
645.5	0.6591	NA	NA	16780	1.1	1457	3.185	2180	1.766	4892000	0.174	24.4	0.6616
649.3	0.63	NA	NA	228000	0.5217	1583	2.826	2870	1.66	20370	0.3506	18.58	0.6072
607.8	0.6658	NA	NA	214800	0.5395	4485	1.064	2729	1.651	39920	0.3081	23.94	0.5109
613.1	0.6751	NA	NA	1894000	0.3577	2651	1.412	2911	1.607	7141000	0.1929	17.64	0.5334
610.1	0.7631	NA	NA	16570000	0.3886	1340	3.309	2733	1.598	3900000	0.2287	14.02	0.5168
721.7	0.6004	NA	NA	11650	1.176	10510	0.6783	2619	1.537	484200	0.2429	23.39	0.6945
