# Supplementary material for: In silico assessment on TdP risks of drug combinations under CiPA paradigm
Source: Sci Rep. 2023 Feb 20;13:2924. doi: 10.1038/s41598-023-29208-5 (PMC9940090; doi:10.1038/s41598-023-29208-5)
Supplement: Supplementary file 1 — Supplementary Information 1. [file 41598_2023_29208_MOESM1_ESM.zip › 1_Supplementary_Data/drugs_CiPA/verapamil/IC50_samples100.csv]

ICaL_IC50	ICaL_h	IK1_IC50	IK1_h	IKs_IC50	IKs_h	INa_IC50	INa_h	INaL_IC50	INaL_h	Ito_IC50	Ito_h	hERG_IC50	hERG_h
268.7	0.9954	369500	0.6921	NA	NA	NA	NA	139400000	2.918	11280	0.8414	266.9	0.9957
201.5	0.982	1.567e+09	9.346	NA	NA	NA	NA	2.997e+09	8.422	11090	0.8725	262.9	1.019
196.8	1.325	43760	6.755	NA	NA	NA	NA	1.775e+09	6.514	7061	0.9987	345.7	0.9201
192.5	1.015	10380	7.092	NA	NA	NA	NA	439900000	6.403	9106	0.8816	310	0.8408
189	0.8377	17710	4.867	NA	NA	NA	NA	504000	7.923	12550	0.8226	302.8	0.9187
194.8	1.163	8899	2.893	NA	NA	NA	NA	16650000	7.242	25080	0.7019	316.3	1.022
198.3	1.182	1933000	2.528	NA	NA	NA	NA	195100000	1.485	27340	0.5822	288.7	1.003
171.3	1.065	5125	3.766	NA	NA	NA	NA	41060000	0.5317	9512	0.9043	300.8	0.9498
233.1	1.253	5782	2.062	NA	NA	NA	NA	1200000	0.3776	24230	0.7105	337.8	0.9193
214.5	1.278	23160000	7.329	NA	NA	NA	NA	1200000	0.3776	20060	0.7703	317.7	0.7396
180.4	1.122	3002	6.3	NA	NA	NA	NA	147800000	5.616	49760	0.5891	342.4	1.023
197.3	1.274	90190	2.596	NA	NA	NA	NA	6321	4.624	20370	0.7578	273.4	0.9493
177.6	1.038	252900	7.909	NA	NA	NA	NA	2453	7.587	38220	0.6953	299	1.096
196.6	0.9784	6664000	9.084	NA	NA	NA	NA	7641	4.805	79670	0.5146	320	0.7717
184.8	0.9113	5.724e+09	3.673	NA	NA	NA	NA	25780000	4.239	7488	1.054	345.3	0.859
187.8	1.386	95090000	8.673	NA	NA	NA	NA	6281	0.852	16690	0.8343	255.2	0.9747
214.5	1.494	605800000	8.955	NA	NA	NA	NA	80030	0.5977	80770	0.5083	325.7	1.284
199.7	1.294	7413	5.818	NA	NA	NA	NA	16890	1.184	52860	0.6141	383.1	0.8256
170.2	1.163	400100	6.685	NA	NA	NA	NA	32960000	9.055	34570	0.5953	334.7	1.047
218.7	0.9643	19930	1.557	NA	NA	NA	NA	379600000	1.653	37290	0.64	306.5	0.8484
237.3	1.19	114900	0.9752	NA	NA	NA	NA	2139	4.499	12880	0.9462	259.8	1.119
188.6	1.155	4.799e+09	0.2624	NA	NA	NA	NA	10110000	5.409	44460	0.5603	332.3	1.058
192.4	1.054	3.188e+09	0.3876	NA	NA	NA	NA	4639	5.359	14340	0.8343	331.4	1.039
196.8	0.8452	4294	7.927	NA	NA	NA	NA	129400000	4.22	8489	1.005	351.3	0.915
201.7	0.8348	73820000	8.567	NA	NA	NA	NA	923700	3.235	13110	0.7303	331.1	0.9149
186.5	1.083	2335000	0.3757	NA	NA	NA	NA	1.286e+09	9.185	21880	0.662	238	0.9552
214.6	1.167	131800000	0.3103	NA	NA	NA	NA	4413000	2.824	53400	0.5544	258.9	0.7489
208.2	1.672	182600000	0.2463	NA	NA	NA	NA	1.054e+09	9.321	68290	0.5717	278.2	0.9046
205.4	1.087	24310	2.928	NA	NA	NA	NA	557500000	0.2563	43160	0.6065	313.8	0.7676
215.4	1.181	777700000	9.133	NA	NA	NA	NA	11670000	1.375	59890	0.5651	372.1	0.9272
214.1	1.143	2180	3.892	NA	NA	NA	NA	5034	1.291	267200	0.402	333.2	0.8442
200.9	1.092	1614	7.936	NA	NA	NA	NA	28070	0.9884	39320	0.5522	248.1	0.8751
192.1	0.9802	845900000	9.43	NA	NA	NA	NA	11440	3.092	7869	1.058	283.9	0.8235
206.4	1.202	1580	9.422	NA	NA	NA	NA	829500000	0.6805	50770	0.592	306.7	0.8695
188.2	1.244	409800	1.316	NA	NA	NA	NA	4822	1.302	163600	0.4311	254.1	1.061
225.9	0.9746	973400	0.7808	NA	NA	NA	NA	3256	1.313	27330	0.6859	323.6	0.7981
218	1.093	190800	0.7597	NA	NA	NA	NA	3596	1.284	222200	0.4168	280.6	0.9722
225.4	1.159	91460	0.9532	NA	NA	NA	NA	1705	4.934	7495	1.198	345.2	0.8951
181.6	1.355	693300	5.989	NA	NA	NA	NA	39180	0.4209	119300	0.5749	280.8	0.9118
206	1.213	383200000	1.238	NA	NA	NA	NA	1719000	4.52	9031	0.9262	251.9	0.9794
223	1.195	25970000	8.308	NA	NA	NA	NA	79480	1.312	43440	0.6351	244.2	0.8823
187.7	0.9209	382300000	7.617	NA	NA	NA	NA	695500	4.263	22970	0.6858	225.7	0.9908
149.9	1	447000	0.619	NA	NA	NA	NA	132700	3.544	10220	0.8664	419.3	0.8206
188.4	1.062	447000	0.619	NA	NA	NA	NA	512700	4.607	18660	0.7754	291.8	0.9728
202	1.389	7159000	8.77	NA	NA	NA	NA	183700000	5.922	6114	1.063	269.4	1.037
187.3	1.207	14600000	1.493	NA	NA	NA	NA	2156000	2.914	5815	1.236	242.2	0.7935
196.3	0.949	36620	7.916	NA	NA	NA	NA	155700	9.853	8417	0.9997	317.6	0.8389
211.3	1.022	346900	3.102	NA	NA	NA	NA	331200000	1.625	23010	0.7208	266.9	0.8477
206.5	1.081	7756	2.088	NA	NA	NA	NA	1863	3.434	26180	0.5548	282.9	0.9908
187.4	0.983	101700000	1.765	NA	NA	NA	NA	1863	3.434	19380	0.9269	274.7	1.197
187.7	1.284	2934000	3.561	NA	NA	NA	NA	2066	2.243	101000	0.5721	281.8	0.8887
209.8	0.9757	2.205e+09	9.764	NA	NA	NA	NA	2066	2.243	96890	0.4715	282.2	0.9293
241.7	1.451	107900	8.412	NA	NA	NA	NA	2410	2.664	9047	0.936	322.5	1.077
274.4	0.9838	430600	0.8511	NA	NA	NA	NA	2832	2.464	37780	0.6306	342.5	0.8746
251.4	1.236	957000	0.4179	NA	NA	NA	NA	4576	1.673	18890	0.7594	301.6	0.9732
190.2	1.135	2004000	4.207	NA	NA	NA	NA	4389	1.2	8425	0.9935	427.8	1.043
216.6	1.058	2877	8.552	NA	NA	NA	NA	5539	1.227	8423	0.9998	254.3	0.965
213.7	1.012	3426000	2.284	NA	NA	NA	NA	3676	1.743	8834	1.008	271.8	0.9067
209.1	1.234	823700	6.976	NA	NA	NA	NA	119100	8.713	20680	0.689	322.1	1.053
218.8	1.143	2338000	8.344	NA	NA	NA	NA	1.778e+09	5.387	10310	0.88	287.9	1.055
222	1.059	17600	1.009	NA	NA	NA	NA	1.695e+09	0.1932	9527	1.059	275.1	1.125
202.2	1.16	173200	9.661	NA	NA	NA	NA	9007	1.526	13270	0.8539	253	0.9189
222.2	1.019	62080	4.738	NA	NA	NA	NA	46240	0.7317	7783	0.9503	317.6	0.8753
205.9	1.014	60550000	7.148	NA	NA	NA	NA	12180	0.8992	22720	0.7064	245.7	1.38
235.7	0.815	2.742e+09	4.624	NA	NA	NA	NA	2623	2.043	34380	0.6304	199.8	0.9906
262.3	0.7959	47250000	7.108	NA	NA	NA	NA	817200000	8.599	13040	0.7975	382	0.8002
199.7	1.097	1053000	9.222	NA	NA	NA	NA	3001	1.713	6921	1.2	343.3	0.9211
227.7	1.073	1083000	9.497	NA	NA	NA	NA	1872	2.749	142700	0.4859	322	0.9326
192.5	1.171	4.087e+09	6.802	NA	NA	NA	NA	1872	2.749	27340	0.6355	272	0.8575
234.4	1.295	3619	2.733	NA	NA	NA	NA	1872	2.749	44460	0.6016	255	0.8797
170.8	1.156	165000	7.606	NA	NA	NA	NA	1.037e+09	6.594	24820	0.6768	298.7	0.8986
204.6	0.9717	44240	6.273	NA	NA	NA	NA	13880000	8.403	16610	0.7808	333.2	0.9024
191.4	1.16	713900000	7.404	NA	NA	NA	NA	5879	3.543	6372	1.059	238.1	1.003
164.4	1.187	93740000	2.27	NA	NA	NA	NA	143800	9.794	12640	0.848	286.8	1.252
208.8	1.015	136200	6.855	NA	NA	NA	NA	30050	0.6712	9656	0.981	385.1	0.9448
213.4	1.087	186400	6.35	NA	NA	NA	NA	37450	1.704	22130	0.8236	310.9	1.031
220.2	1.069	4.268e+09	7.439	NA	NA	NA	NA	3139000	2.605	44390	0.6136	253.4	1.024
210.9	0.8904	7679000	4.251	NA	NA	NA	NA	1.326e+09	1.302	74310	0.6061	277.3	0.7915
196.7	0.9974	25200	3.975	NA	NA	NA	NA	2750	6.581	93670	0.4772	286.4	0.8893
204.6	1.07	236400000	6.389	NA	NA	NA	NA	2968000	7.442	8169	0.9985	250.6	0.9086
228.7	1.355	316500	1.318	NA	NA	NA	NA	56960	0.4703	8596	0.9903	321.9	0.7873
230.7	1.433	34950	2.617	NA	NA	NA	NA	6344	2.044	5366	1.245	246	0.8136
208.4	1.057	268500000	5.341	NA	NA	NA	NA	10100000	0.3774	3320	1.635	266.6	0.8905
210.5	1.218	9619	6.321	NA	NA	NA	NA	31950	1.153	3701	1.717	371.5	0.8972
187.5	1.113	14380	3.559	NA	NA	NA	NA	38130000	0.2502	7815	0.9728	290.5	1.078
208.9	1.239	1115000	8.731	NA	NA	NA	NA	50210000	0.2185	83050	0.512	330.8	1.059
203.7	1.183	3.175e+09	4.215	NA	NA	NA	NA	14010	0.9963	14340	0.7541	290	0.9968
245.5	0.9058	3538	3.95	NA	NA	NA	NA	2823	1.885	4383	1.182	265.6	0.9646
235.6	1.031	49300000	0.4152	NA	NA	NA	NA	2823	1.885	10260	0.8684	275.2	0.9099
209.5	1.046	3544000	0.945	NA	NA	NA	NA	3426	1.62	16480	0.7989	284.4	0.9917
240.3	1.004	79420000	1.496	NA	NA	NA	NA	3426	1.62	33210	0.6527	258.2	1.003
216.5	1.311	16110	7.527	NA	NA	NA	NA	7014	1.132	63400	0.5447	289	0.8777
197.5	1.115	7.8e+08	0.5807	NA	NA	NA	NA	149700	0.7056	6992	0.9227	316.5	1.019
218.5	1.07	2082	5.371	NA	NA	NA	NA	40990000	2.004	18140	0.7971	274.1	0.9439
166.2	1.127	8.446e+09	6.988	NA	NA	NA	NA	1.527e+09	9.861	19460	0.664	274.3	0.91
208.9	1.058	79430000	0.332	NA	NA	NA	NA	2751000	0.8765	16070	0.8215	303.1	1.037
170.5	0.9954	79430000	0.332	NA	NA	NA	NA	1.151e+09	2.477	43300	0.6338	269.6	1.075
183.9	1.361	79430000	0.332	NA	NA	NA	NA	1678	5.495	329800	0.4273	270.2	0.8047
222.5	1.089	1420000	3.603	NA	NA	NA	NA	1315	5.567	37780	0.7646	395.7	1.03
217.9	1.127	11180	1.31	NA	NA	NA	NA	2889000	0.3331	35110	0.6584	258.5	1.061
