# Supplementary material for: In silico assessment on TdP risks of drug combinations under CiPA paradigm
Source: Sci Rep. 2023 Feb 20;13:2924. doi: 10.1038/s41598-023-29208-5 (PMC9940090; doi:10.1038/s41598-023-29208-5)
Supplement: Supplementary file 1 — Supplementary Information 1. [file 41598_2023_29208_MOESM1_ESM.zip › 1_Supplementary_Data/drugs_Delaunois/azithromycin/IC50_samples100.csv]

ICaL_IC50	ICaL_h	IK1_IC50	IK1_h	IKs_IC50	IKs_h	INa _IC50	INa _h	INaL_IC50	INaL_h	Ito_IC50	Ito_h	hERG_IC50	hERG_h
1487000	1.816	30460000	1.476	NA	NA	1298000	0.7697	3889000	1.283	293600000	0.5586	737200	1.239
1494000	1.811	33170000	1.297	NA	NA	1254000	0.7787	9868000	0.6694	47180000	0.5907	744400	1.125
1430000	1.957	25370000	1.614	NA	NA	1128000	0.9177	8782000	0.7557	30360000	0.8842	769400	1.261
1413000	1.99	7.98E+09	0.6625	NA	NA	1023000	0.926	8524000	0.7228	111600000	0.6842	731700	1.181
1418000	1.918	8.89E+08	1.005	NA	NA	1007000	0.9275	5146000	0.8767	13760000	1.146	800100	1.239
1627000	1.805	8622000	1.813	NA	NA	1057000	0.9716	4962000	0.8574	22800000	0.7597	707100	1.128
1307000	1.692	12480000	1.813	NA	NA	1264000	0.9357	7963000	0.6896	72090000	0.6657	708900	1.17
1416000	1.929	161700000	1.355	NA	NA	1006000	0.9109	10710000	0.6228	45500000	0.5995	756300	1.088
1413000	1.905	2.11E+09	1.388	NA	NA	1367000	0.7642	13090000	0.6112	34070000	0.6812	769300	1.119
1366000	1.882	160800000	1.218	NA	NA	1421000	0.8768	10420000	0.6949	37940000	0.6234	720600	1.322
1333000	1.859	347500000	1.705	NA	NA	1366000	0.7426	6132000	0.9691	145100000	0.7559	679800	1.237
1398000	1.854	6.76E+09	1.231	NA	NA	1266000	0.9025	11770000	0.7833	109100000	1.499	724300	0.9722
1499000	1.879	394900000	1.261	NA	NA	1126000	0.7983	13480000	0.6492	463700000	1.207	793300	1.127
1401000	1.998	60360000	1.079	NA	NA	1510000	0.9494	9118000	0.7884	3.51E+09	0.888	701200	1.259
1417000	1.963	43990000	1.228	NA	NA	1015000	0.914	6209000	0.8548	1.36E+09	0.5102	782800	1.083
1412000	1.839	14940000	1.6	NA	NA	918400	0.9789	5547000	0.8733	502700000	0.6296	817000	0.9941
1439000	1.882	4.56E+09	1.855	NA	NA	801000	1.174	12410000	0.5342	19270000	0.7001	734600	1.218
1324000	1.98	114900000	1.069	NA	NA	1334000	0.847	18290000	0.5976	108800000	0.5258	773500	1.06
1375000	1.991	205200000	0.8398	NA	NA	1096000	0.9646	15600000	0.6282	81380000	0.5136	751900	1.083
1253000	1.789	162200000	0.8591	NA	NA	1103000	0.8185	6588000	0.8113	332300000	1.083	730700	1.108
1707000	1.541	30120000	1.054	NA	NA	1081000	0.8373	3277000	1.183	3.43E+09	0.5733	781500	1.112
1266000	1.815	481200000	0.6483	NA	NA	1161000	0.9068	3029000	1.197	22750000	0.7667	801500	1.165
1286000	1.912	1.82E+08	1.046	NA	NA	935500	0.9885	2186000	1.822	13760000	0.8932	755100	1.244
1416000	1.959	316300000	0.9134	NA	NA	1162000	0.8195	2970000	1.34	13270000	0.8809	700100	1.374
1477000	1.838	1.56E+09	1.328	NA	NA	836200	0.9463	8475000	0.8302	27130000	0.6526	840600	0.9586
1286000	1.732	26310000	1.708	NA	NA	1002000	0.8506	3657000	0.9572	8303000	1.07	781900	1.145
1321000	1.636	9.93E+08	1.053	NA	NA	952100	0.9143	3385000	1.008	4212000	1.46	680900	1.221
1355000	1.758	7.48E+09	1.283	NA	NA	896800	0.8495	5217000	0.7969	12090000	1.157	717700	1.183
1447000	1.659	3.12E+09	1.282	NA	NA	1493000	0.8252	5736000	0.8842	424600000	1.131	825200	0.9732
1434000	1.644	9202000	1.489	NA	NA	1090000	0.9601	2651000	1.347	3997000	1.762	775100	1.058
1318000	1.668	24110000	1.007	NA	NA	1704000	0.8276	2892000	1.598	79970000	1.436	745600	1.221
1445000	1.891	12960000	1.878	NA	NA	1067000	0.9352	2701000	1.921	22740000	1.367	760500	1.174
1372000	1.956	36860000	1.247	NA	NA	1315000	0.8204	3159000	1.164	46580000	0.5904	796500	0.9845
1335000	1.8	1.70E+09	1.19	NA	NA	1573000	0.7136	3228000	1.073	82060000	0.5338	730200	1.339
1502000	1.777	1.71E+09	1.531	NA	NA	1010000	1.103	11620000	0.7174	69650000	0.5669	901400	0.9771
1438000	1.687	537100000	1.978	NA	NA	1802000	0.5881	11130000	0.743	33780000	0.5913	764100	1.096
1469000	1.888	8866000	1.652	NA	NA	977400	0.9035	11270000	0.6292	18850000	0.8484	744000	1.307
1227000	1.684	8.71E+09	1.193	NA	NA	1162000	0.7907	10850000	0.7198	22370000	0.7862	828400	1.303
1393000	1.803	653600000	1.36	NA	NA	1607000	0.753	5295000	1.052	85750000	0.6744	771900	1.221
1243000	1.984	11810000	1.84	NA	NA	983400	0.8252	3736000	1.07	43980000	0.5546	849500	1.113
1303000	1.816	205600000	1.006	NA	NA	1200000	0.9455	3540000	0.8869	640600000	1.441	764800	1.147
1301000	1.759	59570000	1.97	NA	NA	935500	0.7656	3822000	0.9235	694700000	1.126	685800	1.318
1245000	1.644	36200000	1.816	NA	NA	1161000	0.815	4828000	0.8819	7077000	1.832	769100	1.264
1416000	1.585	1.04E+09	1.239	NA	NA	1178000	0.8305	4250000	1.127	82930000	0.5519	763000	1.184
1317000	1.827	4.33E+09	1.794	NA	NA	1380000	0.7264	3874000	1.029	187300000	0.6793	734400	1.088
1249000	1.594	1.13E+09	0.5592	NA	NA	1181000	0.6965	7560000	0.8153	8081000	1.182	808200	1.204
1423000	1.795	63160000	1.385	NA	NA	1088000	0.8531	6044000	0.814	51880000	0.9544	783500	0.984
1428000	1.989	17020000	1.417	NA	NA	1038000	0.8552	4860000	0.9433	53150000	0.6692	688400	1.13
1422000	1.855	13420000	1.866	NA	NA	1043000	0.9597	6885000	0.7444	15140000	0.9455	851500	0.9514
1341000	1.969	12290000	1.917	NA	NA	1516000	0.7324	4077000	0.9195	9426000	1.051	781500	1.07
1334000	1.993	9665000	1.497	NA	NA	1009000	0.9006	3948000	0.9736	51500000	0.6181	813800	1.079
1374000	1.9	7.88E+09	0.5466	NA	NA	1070000	1.039	3391000	1.403	54850000	0.5102	711100	1.284
1490000	1.948	4.93E+09	1.021	NA	NA	1068000	0.8967	2734000	1.595	11370000	0.8892	743000	1.09
1290000	1.908	446500000	1.04	NA	NA	974400	0.9264	2199000	1.843	24950000	0.6082	766200	1.252
1323000	1.626	2.60E+09	1.085	NA	NA	1021000	0.6609	3702000	1.375	104800000	0.5532	758300	1.201
1587000	1.985	58740000	1.004	NA	NA	1440000	0.7412	2602000	1.665	14340000	1.121	742700	1.186
1331000	1.989	14390000	1.293	NA	NA	1432000	0.8106	1989000	1.96	37290000	0.7346	814400	1.155
1168000	1.564	4.88E+09	0.9473	NA	NA	1203000	0.9302	3217000	1.395	24610000	0.667	724600	1.358
1466000	1.78	302700000	0.834	NA	NA	943400	1.019	5322000	0.8969	21130000	0.8675	716700	1.245
1607000	1.935	61800000	0.9583	NA	NA	749900	1.095	6202000	0.781	6290000	1.251	746200	1.126
1476000	1.941	34260000	1.507	NA	NA	806600	1.274	10310000	0.6709	60460000	0.605	782500	0.9784
1581000	1.9	267600000	0.9335	NA	NA	1357000	0.6232	7052000	0.6852	46980000	0.5669	900700	0.9635
1252000	1.652	40370000	1.445	NA	NA	822200	0.8534	4794000	0.9609	6.07E+09	1.098	900700	0.9841
1431000	1.551	55870000	1.024	NA	NA	1142000	0.8657	4509000	0.9097	37980000	1.515	853300	1.021
1352000	1.817	28810000	1.09	NA	NA	1053000	0.8961	3771000	1.114	4204000	1.601	725200	1.087
1209000	1.854	24200000	1.368	NA	NA	1034000	0.9885	10170000	0.6366	45480000	0.5292	767500	0.9918
1133000	1.923	17590000	1.46	NA	NA	994200	1.069	6946000	0.7747	31640000	0.8263	692100	1.106
1390000	1.927	23130000	1.87	NA	NA	988700	0.997	6654000	0.927	39210000	0.736	737000	1.376
1387000	1.965	89510000	0.8395	NA	NA	1281000	0.8556	3188000	1.207	103600000	0.5639	705500	1.194
1403000	1.51	1.85E+09	1.25	NA	NA	1347000	0.7388	3010000	1.485	17820000	1.548	779600	1.258
1621000	1.549	332200000	1.059	NA	NA	1185000	0.845	3252000	1.574	21670000	1.656	772700	1.173
1377000	1.805	4.19E+09	1.586	NA	NA	950800	0.9591	2293000	1.842	40350000	0.6475	723700	1.011
1369000	1.872	2.74E+09	1.982	NA	NA	1487000	0.6739	3129000	1.632	95630000	0.5165	822300	1.157
1322000	1.78	5.81E+09	1.636	NA	NA	882800	0.8801	5940000	0.9774	48670000	0.5676	770700	1.333
1389000	1.884	8.57E+09	1.954	NA	NA	1036000	0.7993	3965000	1.171	76250000	0.6968	682200	1.315
1416000	1.973	52340000	1.425	NA	NA	1090000	0.6851	25520000	0.545	55220000	0.5441	775400	0.9391
1431000	1.86	1.17E+09	0.6306	NA	NA	1301000	0.796	15720000	0.7489	49210000	0.5789	812600	0.9866
1253000	1.968	3.51E+09	0.8264	NA	NA	1251000	1.075	10370000	0.7367	9942000	0.9748	805000	1.15
1317000	1.921	5.11E+09	0.5438	NA	NA	1320000	0.9543	9431000	0.6737	11160000	1.815	795200	1.155
1387000	1.774	1.58E+09	1.007	NA	NA	1294000	0.8281	4821000	0.863	4426000	1.48	752200	1.11
1503000	1.712	19680000	1.419	NA	NA	1288000	0.8047	3197000	1.327	3.90E+08	0.5434	737000	1.173
1536000	1.792	62450000	1.655	NA	NA	1274000	0.8148	3448000	1.143	21670000	0.6702	717400	1.306
1414000	1.967	3.72E+08	0.7527	NA	NA	1300000	0.7378	9574000	0.758	45050000	0.6101	721800	1.248
1387000	1.987	28060000	1.228	NA	NA	1215000	0.7386	9380000	0.7167	42080000	0.6122	783300	1.118
1376000	1.908	2.02E+09	0.5707	NA	NA	1155000	0.8772	2265000	1.576	90980000	0.5446	874600	0.8248
1440000	1.805	109200000	1.399	NA	NA	1246000	0.9209	3143000	1.718	18700000	0.7019	773600	1.065
1383000	1.999	68490000	1.257	NA	NA	1368000	0.7601	23060000	0.5695	79130000	0.5344	845900	1.208
1430000	1.91	9.60E+07	1.114	NA	NA	1204000	0.9198	38860000	0.5253	92440000	0.5405	843100	0.9648
1350000	1.959	51360000	1.673	NA	NA	1376000	0.853	30030000	0.5723	3.22E+08	0.5766	844700	0.9326
1328000	1.936	4.22E+09	1.208	NA	NA	986200	1.01	21900000	0.5192	150700000	0.6024	750200	1.264
1427000	1.966	3.69E+09	1.845	NA	NA	1225000	0.9711	17790000	0.58	7772000	1.348	785400	1.191
1384000	1.848	54410000	1.728	NA	NA	1043000	1.001	14700000	0.7532	121200000	0.7928	789800	1.186
1259000	1.814	3.07E+09	0.5974	NA	NA	1260000	0.8572	2152000	1.937	35540000	0.7473	793800	1.093
1540000	1.628	11790000	1.786	NA	NA	1058000	0.9787	1995000	1.956	59400000	0.6737	803700	1.089
1400000	1.542	3.36E+09	0.6635	NA	NA	992800	1.125	1938000	1.686	97590000	0.5375	725300	1.092
1508000	1.836	25660000	1.274	NA	NA	1064000	1.089	1480000	1.394	99690000	0.537	729000	1.167
1367000	1.958	1.05E+09	0.8609	NA	NA	1121000	0.894	2896000	1.111	164800000	0.5351	800300	1.292
1468000	1.984	7.72E+09	0.5631	NA	NA	1066000	0.9389	3482000	1.033	59920000	0.772	729200	1.119
1422000	1.843	220600000	0.7399	NA	NA	988300	0.8195	6917000	0.8086	21800000	0.9242	812100	1.12
1466000	1.926	159200000	1.91	NA	NA	971400	0.7721	2406000	1.221	23140000	0.7216	766300	1.106
