# Supplementary material for: In silico assessment on TdP risks of drug combinations under CiPA paradigm
Source: Sci Rep. 2023 Feb 20;13:2924. doi: 10.1038/s41598-023-29208-5 (PMC9940090; doi:10.1038/s41598-023-29208-5)
Supplement: Supplementary file 1 — Supplementary Information 1. [file 41598_2023_29208_MOESM1_ESM.zip › 1_Supplementary_Data/drugs_Delaunois/chloroquine/IC50_samples100.csv]

ICaL_IC50	ICaL_h	IK1_IC50	IK1_h	IKs_IC50	IKs_h	INa _IC50	INa _h	INaL_IC50	INaL_h	Ito_IC50	Ito_h	hERG_IC50	hERG_h
89550	1.06	5243	1.897	NA	NA	62410	0.9322	129100	0.8088	4706000	0.5015	1016	0.9459
124700	0.833	5182	1.705	NA	NA	62630	0.7731	96050	0.6772	4706000	0.5015	1111	1.079
129900	0.6679	5179	1.791	NA	NA	62830	0.813	96440	0.794	4267000	0.6355	1110	1.143
116700	0.8465	5166	1.813	NA	NA	71020	0.7043	161900	0.5146	4740000	0.531	1065	1.004
77600	0.662	5268	1.676	NA	NA	66890	0.8731	171700	0.5659	2234000	0.6302	983.7	0.955
124600	0.7686	4853	1.766	NA	NA	63800	0.7442	97950	0.5877	2923000	0.5755	1169	1.068
103400	0.7355	5121	1.804	NA	NA	66370	0.779	109500	0.6506	6012000	0.6052	1087	1.036
133000	0.7364	5128	1.817	NA	NA	60620	0.7782	113300	0.734	8273000	0.6976	1085	1.074
71320	0.5765	4974	1.754	NA	NA	63890	0.8071	101000	0.6137	2438000	0.5032	1319	1.06
77570	0.6008	5044	1.675	NA	NA	68270	0.8998	115700	0.7173	5350000	0.8459	1231	0.9734
79610	0.6165	5144	1.697	NA	NA	62300	0.7681	89100	0.8143	2773000	1.028	1009	0.9776
82490	0.5113	5119	1.799	NA	NA	66080	0.8414	105000	0.6297	2415000	0.5359	1056	0.9755
183900	0.6361	4869	1.779	NA	NA	68810	0.7949	97790	0.7743	1420000	1.87	1104	0.9355
117600	0.5721	5169	1.726	NA	NA	56770	0.8563	115100	0.6753	2583000	0.5214	996.4	1.005
108100	0.9956	4958	1.955	NA	NA	67110	0.749	94010	0.8923	3493000	0.5153	1204	1.128
155200	0.8131	4987	1.963	NA	NA	62370	0.7537	98080	0.5974	9596000	0.6261	1006	0.9574
100300	0.6887	4481	1.75	NA	NA	63010	0.8214	126600	0.7037	8476000	0.5492	1221	0.914
105000	0.6327	5158	1.796	NA	NA	66420	0.7568	108700	0.6843	5287000	0.5376	1104	0.9477
97640	0.6657	5016	1.831	NA	NA	71700	0.8229	111700	0.5533	3943000	0.5058	1039	0.9876
99770	0.6979	4886	1.714	NA	NA	64800	0.7931	150900	0.5951	25500000	0.5601	1074	0.9968
82920	0.6197	5002	1.887	NA	NA	71360	0.8035	116700	0.672	3578000	0.6148	1117	1.031
129900	0.8577	4862	1.884	NA	NA	62130	0.9345	103300	0.7412	11370000	0.5498	1039	1.013
101600	0.7926	4972	1.821	NA	NA	59380	0.9514	93630	0.7395	12040000	0.7271	833.9	0.887
119300	0.8058	4836	1.845	NA	NA	61880	0.863	113400	0.6879	1151000	1.476	1123	0.9987
113200	0.7885	4713	1.976	NA	NA	70590	0.7717	91850	0.6814	2457000	0.9157	979.3	1.008
124700	0.7793	4584	1.794	NA	NA	74150	0.7904	90300	0.764	5967000	0.5063	1088	1.005
156500	0.6643	4861	1.744	NA	NA	73030	0.7564	84650	0.7471	2475000	0.6213	1265	0.9485
95030	0.823	5005	1.953	NA	NA	60360	0.7759	123600	0.636	4618000	0.8184	914	1.045
91380	0.7333	4925	1.826	NA	NA	67260	0.6889	124700	0.6827	2253000	0.7173	1085	0.9961
136300	0.6388	5001	1.816	NA	NA	56590	0.7277	109500	0.7003	2346000	0.6724	1017	0.9051
98020	0.7714	5092	1.888	NA	NA	57530	0.7596	106300	0.8239	37050000	0.6891	1043	0.933
93810	0.6687	4868	1.969	NA	NA	59710	0.6976	110100	0.7324	6097000	0.5379	1134	0.9208
128200	0.6509	4971	1.818	NA	NA	59600	0.8509	83210	0.7148	5307000	0.5152	1227	0.934
120700	0.8385	4992	1.95	NA	NA	59220	0.8954	99510	0.6733	2870000	0.7232	1042	0.943
108600	0.7322	5039	1.783	NA	NA	63070	0.8095	104600	0.6432	2562000	0.8995	1137	0.9526
128600	0.5316	4998	1.846	NA	NA	62710	0.7985	80130	0.5861	1697000	0.5623	1091	0.9071
111200	0.674	4899	1.965	NA	NA	52980	0.8396	104000	0.7717	3690000	0.5069	1111	0.9523
132200	0.583	5111	1.926	NA	NA	63720	0.7695	97680	0.6597	1349000	0.6351	1091	0.8626
104500	0.8433	4853	1.879	NA	NA	65100	0.7997	79320	0.7124	2413000	0.5744	1056	0.939
107600	0.6288	5107	1.893	NA	NA	72630	0.7201	102700	0.662	3247000	0.5392	991.3	1.017
105200	0.631	5158	1.793	NA	NA	70580	0.8586	114200	0.5399	2054000	0.5644	983.7	0.9647
102700	0.6758	4884	1.934	NA	NA	75330	0.6749	94360	0.8249	18250000	1.531	1199	1.057
117000	0.865	5144	1.711	NA	NA	83910	0.7174	116900	0.873	2.27E+09	1.016	1055	0.9577
99720	0.7026	5030	1.864	NA	NA	70400	0.8342	100600	0.7333	1.89E+09	1.91	1052	0.9478
95700	0.6512	4973	1.772	NA	NA	66380	0.8862	98710	0.7543	1943000	1.235	1157	1.057
208200	0.7211	4988	1.8	NA	NA	60150	0.8657	128300	0.6164	2.23E+09	0.7539	1253	1.106
95010	0.6434	5007	1.804	NA	NA	67910	0.7508	121800	0.6736	241400000	1.372	1088	0.9249
100900	0.664	4897	1.746	NA	NA	69240	0.825	82920	0.616	772700000	0.9061	1161	1.007
97910	0.5874	5098	1.678	NA	NA	68680	0.7812	90090	0.742	1.17E+09	0.6555	1146	0.8865
86460	1.025	4703	1.686	NA	NA	71010	0.7361	112800	0.8039	6.41E+09	0.6388	1158	1.005
99310	0.737	5108	1.936	NA	NA	67130	0.7223	133400	0.6604	286700000	1.393	1072	1.107
111100	0.7892	4773	1.853	NA	NA	62600	0.7429	111300	0.817	4.40E+09	1.385	891.3	0.9006
86330	0.8475	4864	1.876	NA	NA	63030	0.7339	166500	0.7118	7586000	0.5753	1200	1.02
51940	0.8754	4835	1.833	NA	NA	67190	0.8504	90390	0.7282	2379000	0.6594	1224	0.8532
92210	0.6601	4833	1.837	NA	NA	63010	0.8122	109200	0.6115	5061000	0.5649	1040	0.9243
128700	0.7257	4932	1.782	NA	NA	64580	0.7801	102100	0.6767	577700000	1.844	1153	1.023
111300	0.8669	4989	1.895	NA	NA	61780	0.7322	111000	0.7088	5943000	0.8955	1093	1.045
90960	0.7958	5144	1.783	NA	NA	64080	0.8489	114300	0.5905	2053000	0.6148	1037	0.9957
122200	0.7512	5211	1.821	NA	NA	63880	0.7378	129900	0.6716	2154000	0.5012	1019	0.9148
139300	0.7255	5055	1.714	NA	NA	70110	0.7909	133000	0.5934	1697000	0.8055	1200	0.9519
123500	0.8466	5280	1.872	NA	NA	54140	0.6081	93970	0.7115	10510000	0.7676	1112	0.9596
86910	0.6572	5062	1.806	NA	NA	71910	0.7652	105500	0.7312	421800000	1.907	1046	0.9533
81960	0.6833	5051	1.853	NA	NA	70490	0.7462	105100	0.7082	27480000	0.5888	1082	0.8424
111100	1.001	5064	1.878	NA	NA	71790	0.7185	85690	0.9419	8669000	0.5576	1094	0.9496
187800	0.7654	5014	1.689	NA	NA	68450	0.8091	134500	0.8548	3238000	0.5681	1267	0.9492
143400	0.5825	5148	1.763	NA	NA	76840	0.865	125600	0.6249	6049000	0.531	1212	1.082
129800	0.9794	4993	1.708	NA	NA	64990	0.7352	101500	0.7748	9868000	0.5221	1162	0.9714
113600	0.9059	5196	1.68	NA	NA	64190	0.7403	107600	0.6008	13290000	0.5433	1109	1.061
133200	0.8401	5054	1.845	NA	NA	60040	0.7244	102100	0.8278	1823000	0.6361	1062	0.8967
107000	0.5586	4931	1.877	NA	NA	60500	0.7853	130600	0.6041	2166000	0.7185	1062	0.9202
105000	0.7595	5002	1.863	NA	NA	63650	0.7294	87500	0.8586	6.43E+08	1.175	1168	1.015
122800	0.7123	4833	1.797	NA	NA	67820	0.7667	112000	0.7636	4605000	0.5895	1172	1.033
86830	0.7023	4845	1.855	NA	NA	66150	0.7032	106200	0.7541	20750000	0.5709	1038	1.092
82340	0.633	4853	1.948	NA	NA	76440	0.7464	129800	0.5847	28280000	0.5058	1192	0.9264
87500	0.6423	4874	1.765	NA	NA	69060	0.8547	121700	0.6388	28840000	0.5413	1172	1.029
96070	0.7998	4984	1.596	NA	NA	56790	0.8286	110500	0.5798	634100000	1.637	1164	0.9905
131600	0.6876	5013	1.69	NA	NA	51630	0.8187	109300	0.7058	1.49E+09	1.316	1279	0.9898
97540	0.7911	5004	1.755	NA	NA	67290	1.007	131300	0.574	10440000	0.9362	1210	1.089
89570	0.6499	4960	1.849	NA	NA	57720	0.8519	127000	0.8901	42800000	1.872	1030	0.9579
84840	0.7727	4764	1.769	NA	NA	57400	0.6047	114600	1.115	2473000	0.5808	1027	1.105
87990	0.5496	4916	1.681	NA	NA	74620	0.9289	105000	0.791	8717000	0.5543	1143	1.118
105800	0.8148	5018	1.787	NA	NA	68280	0.9088	120400	0.7208	11060000	0.5051	1120	1.101
96780	0.8123	4699	1.86	NA	NA	67990	0.9342	115700	0.7458	9206000	0.5107	1215	1.027
91800	0.6731	4722	1.859	NA	NA	61720	0.8802	104800	0.7945	12380000	0.5363	1137	0.9248
96940	0.7432	4431	1.829	NA	NA	63130	0.8285	104700	0.804	24710000	0.6284	1039	0.8765
137900	0.5832	4941	1.886	NA	NA	63060	0.7491	123600	0.7343	5582000	1.723	1087	0.9145
83330	0.5931	4847	1.901	NA	NA	66990	0.8051	168800	0.6584	5332000	0.6078	1022	0.9796
88100	0.8232	5135	1.755	NA	NA	60910	0.7569	117400	0.7257	6008000	0.5875	1066	0.9481
111400	1.034	4842	1.828	NA	NA	59610	0.7469	124100	0.7246	6007000	0.5915	1218	0.9807
103100	0.656	5017	1.684	NA	NA	67090	0.806	76580	0.8258	7365000	0.6243	1086	0.9222
124400	0.6157	4952	1.768	NA	NA	64510	0.7605	80370	0.7749	1296000	1.406	1207	1.049
113200	0.7291	5155	1.766	NA	NA	59360	0.8092	105000	0.6749	9993000	0.5276	1003	0.9636
98380	0.7522	4914	1.839	NA	NA	67740	0.8375	95670	0.5652	7688000	0.5175	1090	0.8607
114200	0.6635	4776	1.916	NA	NA	55180	0.7139	133800	0.6832	5683000	0.8597	1100	0.9558
118700	0.6748	4624	1.624	NA	NA	58420	0.6884	123700	0.6302	4958000	0.6499	1029	0.9552
127900	0.6997	4842	1.582	NA	NA	62080	0.803	92550	0.5354	797500000	1.034	1116	0.9877
115300	0.7707	5477	1.955	NA	NA	57760	0.896	105100	0.7788	4117000	1.784	1009	0.9442
120000	0.7905	4748	1.91	NA	NA	69560	0.8335	84010	0.7288	716800000	1.994	1180	1.045
85570	0.8925	4981	1.902	NA	NA	57480	0.7302	126600	0.8222	3957000	1.195	1089	0.9967
65470	0.7286	5241	1.944	NA	NA	75180	0.8306	100700	0.8323	2358000	0.7452	1008	0.9517
