# Supplementary material for: In silico assessment on TdP risks of drug combinations under CiPA paradigm
Source: Sci Rep. 2023 Feb 20;13:2924. doi: 10.1038/s41598-023-29208-5 (PMC9940090; doi:10.1038/s41598-023-29208-5)
Supplement: Supplementary file 1 — Supplementary Information 1. [file 41598_2023_29208_MOESM1_ESM.zip › 1_Supplementary_Data/drugs_Delaunois/combined_allotopic.xlsx]

## Sheet: HCQ_CLQ
Sample_ID	APD90	Conc_a	Conc_b	Qnet	Qnet(uC/uF)	CaD90		Group	Sample_ID	APD90	Conc_a	Conc_b	Qnet	Qnet (uC/uF)	CaD90		Group (HCQ)	Sample_ID	APD90	Conc_a	Conc_b	Qnet	Qnet (uC/uF)	CaD90		Group (CLQ)	Sample_ID	APD90	Conc_a	Conc_b	Qnet	Qnet (uC/uF)	CaD90
80	307.5	0	0	7.2e-05	0.72	764		1 x cmax	80	383.5	495	410	5.5e-05	0.055	794		1 x cmax	80	338	495	0	6.4e-05	0.064	772		1 x cmax	80	353	0	410	6.1e-05	0.061	784
60	307.5	0	0	7.2e-05	0.72	764		1 x cmax	60	382.5	495	410	5.4e-05	0.054	774		1 x cmax	60	327.5	495	0	6.7e-05	0.067	768		1 x cmax	60	363	0	410	5.8e-05	0.058	770
40	307.5	0	0	7.2e-05	0.72	764		1 x cmax	40	394	495	410	5.3e-05	0.053	790		1 x cmax	40	336	495	0	6.5e-05	0.065	770		1 x cmax	40	365.5	0	410	5.9e-05	0.059	782
20	307.5	0	0	7.2e-05	0.72	764		1 x cmax	20	382	495	410	5.5e-05	0.055	786		1 x cmax	20	332	495	0	6.6e-05	0.066	768		1 x cmax	20	358	0	410	6e-05	0.06	780
0	307.5	0	0	7.2e-05	0.72	764		1 x cmax	0	387	495	410	5.3e-05	0.053	780		1 x cmax	0	327	495	0	6.7e-05	0.067	766		1 x cmax	0	368	0	410	5.7e-05	0.057	776
80	353	0	410	6.1e-05	0.61	784		1 x cmax	81	369.5	495	410	5.8e-05	0.058	778		1 x cmax	81	321	495	0	6.9e-05	0.069	766		1 x cmax	81	355.5	0	410	6e-05	0.06	776
60	363	0	410	5.8e-05	0.58	770		1 x cmax	61	400	495	410	5.1e-05	0.051	790		1 x cmax	61	342	495	0	6.3e-05	0.063	772		1 x cmax	61	365	0	410	5.8e-05	0.058	780
40	365.5	0	410	5.9e-05	0.59	782		1 x cmax	41	388	495	410	5.3e-05	0.053	784		1 x cmax	41	341	495	0	6.3e-05	0.063	772		1 x cmax	41	355	0	410	6e-05	0.06	774
20	358	0	410	6e-05	0.6	780		1 x cmax	21	379	495	410	5.5e-05	0.055	784		1 x cmax	21	323	495	0	6.8e-05	0.068	770		1 x cmax	21	363	0	410	5.8e-05	0.058	776
0	368	0	410	5.7e-05	0.57	776		1 x cmax	1	377	495	410	5.6e-05	0.056	778		1 x cmax	1	328	495	0	6.7e-05	0.067	766		1 x cmax	1	357	0	410	6e-05	0.06	774
80	396	0	820	5.2e-05	0.52	800		1 x cmax	82	372.5	495	410	5.6e-05	0.056	778		1 x cmax	82	325	495	0	6.7e-05	0.067	766		1 x cmax	82	355.5	0	410	6e-05	0.06	776
60	403	0	820	5e-05	0.5	778		1 x cmax	62	387.5	495	410	5.3e-05	0.053	786		1 x cmax	62	326	495	0	6.7e-05	0.067	768		1 x cmax	62	369	0	410	5.7e-05	0.057	780
40	408	0	820	5.1e-05	0.51	796		1 x cmax	42	380	495	410	5.4e-05	0.054	778		1 x cmax	42	322	495	0	6.8e-05	0.068	766		1 x cmax	42	366	0	410	5.7e-05	0.057	774
20	399	0	820	5.1e-05	0.51	794		1 x cmax	22	399	495	410	5.1e-05	0.051	790		1 x cmax	22	327	495	0	6.7e-05	0.067	770		1 x cmax	22	380	0	410	5.5e-05	0.055	782
0	410	0	820	4.8e-05	0.48	790		1 x cmax	2	367.5	495	410	5.8e-05	0.058	778		1 x cmax	2	321	495	0	6.8e-05	0.068	766		1 x cmax	2	354.5	0	410	6e-05	0.06	776
80	433	0	1230	4.5e-05	0.45	816		1 x cmax	83	382	495	410	5.5e-05	0.055	786		1 x cmax	83	326.5	495	0	6.7e-05	0.067	768		1 x cmax	83	363	0	410	5.8e-05	0.058	780
60	435.5	0	1230	4.4e-05	0.44	788		1 x cmax	63	386	495	410	5.3e-05	0.053	774		1 x cmax	63	329	495	0	6.6e-05	0.066	764		1 x cmax	63	364.5	0	410	5.8e-05	0.058	774
40	442	0	1230	4.5e-05	0.45	812		1 x cmax	43	380.5	495	410	5.5e-05	0.055	784		1 x cmax	43	323	495	0	6.8e-05	0.068	768		1 x cmax	43	365	0	410	5.8e-05	0.058	778
20	433.5	0	1230	4.5e-05	0.45	810		1 x cmax	23	375	495	410	5.6e-05	0.056	782		1 x cmax	23	323	495	0	6.8e-05	0.068	768		1 x cmax	23	360	0	410	5.9e-05	0.059	776
0	443.5	0	1230	4.2e-05	0.42	802		1 x cmax	3	376.5	495	410	5.6e-05	0.056	778		1 x cmax	3	323	495	0	6.8e-05	0.068	768		1 x cmax	3	361	0	410	5.9e-05	0.059	774
80	466	0	1640	4e-05	0.4	832		1 x cmax	84	399.5	495	410	5.1e-05	0.051	788		1 x cmax	84	337.5	495	0	6.4e-05	0.064	770		1 x cmax	84	370	0	410	5.7e-05	0.057	780
60	463.5	0	1640	3.9e-05	0.39	798		1 x cmax	64	370.5	495	410	5.6e-05	0.056	772		1 x cmax	64	320	495	0	6.8e-05	0.068	762		1 x cmax	64	358	0	410	5.9e-05	0.059	774
40	471	0	1640	4.1e-05	0.41	826		1 x cmax	44	381	495	410	5.5e-05	0.055	784		1 x cmax	44	333	495	0	6.6e-05	0.066	768		1 x cmax	44	355.5	0	410	6e-05	0.06	778
20	463.5	0	1640	4.1e-05	0.41	824		1 x cmax	24	389.5	495	410	5.3e-05	0.053	782		1 x cmax	24	331	495	0	6.6e-05	0.066	766		1 x cmax	24	366	0	410	5.8e-05	0.058	776
0	472.5	0	1640	3.8e-05	0.38	816		1 x cmax	4	382.5	495	410	5.5e-05	0.055	786		1 x cmax	4	323	495	0	6.8e-05	0.068	766		1 x cmax	4	367	0	410	5.8e-05	0.058	782
80	338	495	0	6.4e-05	0.64	772		1 x cmax	85	385.5	495	410	5.4e-05	0.054	786		1 x cmax	85	328	495	0	6.7e-05	0.067	768		1 x cmax	85	365	0	410	5.8e-05	0.058	780
60	327.5	495	0	6.7e-05	0.67	768		1 x cmax	65	364	495	410	5.9e-05	0.059	780		1 x cmax	65	319.5	495	0	6.9e-05	0.069	764		1 x cmax	65	351.5	0	410	6.2e-05	0.062	778
40	336	495	0	6.5e-05	0.65	770		1 x cmax	45	376	495	410	5.6e-05	0.056	778		1 x cmax	45	333.5	495	0	6.5e-05	0.065	768		1 x cmax	45	350	0	410	6.2e-05	0.062	772
20	332	495	0	6.6e-05	0.66	768		1 x cmax	25	387.5	495	410	5.3e-05	0.053	782		1 x cmax	25	333.5	495	0	6.5e-05	0.065	768		1 x cmax	25	361.5	0	410	5.9e-05	0.059	776
0	327	495	0	6.7e-05	0.67	766		1 x cmax	5	380.5	495	410	5.6e-05	0.056	784		1 x cmax	5	334	495	0	6.5e-05	0.065	772		1 x cmax	5	354	0	410	6.1e-05	0.061	772
80	383.5	495	410	5.5e-05	0.55	794		1 x cmax	86	392	495	410	5.2e-05	0.052	790		1 x cmax	86	335.5	495	0	6.5e-05	0.065	768		1 x cmax	86	364.5	0	410	5.8e-05	0.058	782
60	382.5	495	410	5.4e-05	0.54	774		1 x cmax	66	377.5	495	410	5.5e-05	0.055	776		1 x cmax	66	324.5	495	0	6.7e-05	0.067	766		1 x cmax	66	360.5	0	410	5.9e-05	0.059	772
40	394	495	410	5.3e-05	0.53	790		1 x cmax	46	383.5	495	410	5.5e-05	0.055	786		1 x cmax	46	326.5	495	0	6.7e-05	0.067	770		1 x cmax	46	364.5	0	410	5.8e-05	0.058	780
20	382	495	410	5.5e-05	0.55	786		1 x cmax	26	374.5	495	410	5.6e-05	0.056	778		1 x cmax	26	324.5	495	0	6.7e-05	0.067	766		1 x cmax	26	357	0	410	6e-05	0.06	776
0	387	495	410	5.3e-05	0.53	780		1 x cmax	6	381	495	410	5.5e-05	0.055	782		1 x cmax	6	329.5	495	0	6.6e-05	0.066	770		1 x cmax	6	359.5	0	410	6e-05	0.06	776
80	426.5	495	820	4.7e-05	0.47	814		1 x cmax	87	388.5	495	410	5.3e-05	0.053	782		1 x cmax	87	331	495	0	6.6e-05	0.066	768		1 x cmax	87	365	0	410	5.8e-05	0.058	776
60	422.5	495	820	4.6e-05	0.46	786		1 x cmax	67	383	495	410	5.4e-05	0.054	778		1 x cmax	67	333	495	0	6.5e-05	0.065	768		1 x cmax	67	357.5	0	410	6e-05	0.06	772
40	436	495	820	4.5e-05	0.45	808		1 x cmax	47	374	495	410	5.7e-05	0.057	792		1 x cmax	47	325	495	0	6.8e-05	0.068	776		1 x cmax	47	356.5	0	410	6.1e-05	0.061	778
20	423	495	820	4.7e-05	0.47	802		1 x cmax	27	384.5	495	410	5.4e-05	0.054	780		1 x cmax	27	324.5	495	0	6.7e-05	0.067	766		1 x cmax	27	368	0	410	5.7e-05	0.057	776
0	429.5	495	820	4.5e-05	0.45	796		1 x cmax	7	376	495	410	5.6e-05	0.056	778		1 x cmax	7	325	495	0	6.7e-05	0.067	766		1 x cmax	7	358.5	0	410	5.9e-05	0.059	774
80	464	495	1230	4e-05	0.4	832		1 x cmax	88	385.5	495	410	5.3e-05	0.053	778		1 x cmax	88	335	495	0	6.5e-05	0.065	768		1 x cmax	88	358	0	410	5.9e-05	0.059	772
60	455	495	1230	4e-05	0.4	796		1 x cmax	68	379	495	410	5.5e-05	0.055	778		1 x cmax	68	318.5	495	0	6.9e-05	0.069	766		1 x cmax	68	368.5	0	410	5.7e-05	0.057	774
40	470.5	495	1230	4e-05	0.4	824		1 x cmax	48	374.5	495	410	5.6e-05	0.056	786		1 x cmax	48	318	495	0	6.9e-05	0.069	768		1 x cmax	48	364	0	410	5.8e-05	0.058	782
20	457.5	495	1230	4.1e-05	0.41	820		1 x cmax	28	382	495	410	5.4e-05	0.054	784		1 x cmax	28	327.5	495	0	6.7e-05	0.067	770		1 x cmax	28	362	0	410	5.9e-05	0.059	776
0	463	495	1230	3.9e-05	0.39	810		1 x cmax	8	363	495	410	5.9e-05	0.059	786		1 x cmax	8	322.5	495	0	6.8e-05	0.068	768		1 x cmax	8	348	0	410	6.3e-05	0.063	780
80	497.5	495	1640	3.6e-05	0.36	852		1 x cmax	89	378.5	495	410	5.5e-05	0.055	780		1 x cmax	89	321	495	0	6.8e-05	0.068	764		1 x cmax	89	365	0	410	5.8e-05	0.058	780
60	483	495	1640	3.6e-05	0.36	808		1 x cmax	69	367.5	495	410	5.8e-05	0.058	784		1 x cmax	69	310	495	0	7.1e-05	0.071	766		1 x cmax	69	364.5	0	410	5.9e-05	0.059	782
40	500	495	1640	3.7e-05	0.37	842		1 x cmax	49	385.5	495	410	5.3e-05	0.053	778		1 x cmax	49	333.5	495	0	6.5e-05	0.065	768		1 x cmax	49	359.5	0	410	5.9e-05	0.059	772
20	488	495	1640	3.7e-05	0.37	836		1 x cmax	29	396.5	495	410	5.1e-05	0.051	786		1 x cmax	29	335	495	0	6.4e-05	0.064	768		1 x cmax	29	369	0	410	5.7e-05	0.057	778
0	492.5	495	1640	3.5e-05	0.35	824		1 x cmax	9	376.5	495	410	5.6e-05	0.056	784		1 x cmax	9	327.5	495	0	6.7e-05	0.067	766		1 x cmax	9	356.5	0	410	6e-05	0.06	782
80	353	990	0	6.1e-05	0.61	778		1 x cmax	90	390.5	495	410	5.3e-05	0.053	786		1 x cmax	90	344	495	0	6.3e-05	0.063	770		1 x cmax	90	354	0	410	6.1e-05	0.061	776
60	343	990	0	6.3e-05	0.63	770		1 x cmax	70	359	495	410	6e-05	0.06	776		1 x cmax	70	308.5	495	0	7.2e-05	0.072	766		1 x cmax	70	358	0	410	5.9e-05	0.059	774
40	350	990	0	6.1e-05	0.61	772		1 x cmax	50	372	495	410	5.6e-05	0.056	778		1 x cmax	50	322.5	495	0	6.8e-05	0.068	768		1 x cmax	50	357	0	410	6e-05	0.06	774
20	346	990	0	6.2e-05	0.62	770		1 x cmax	30	384.5	495	410	5.3e-05	0.053	782		1 x cmax	30	325	495	0	6.7e-05	0.067	768		1 x cmax	30	367	0	410	5.7e-05	0.057	776
0	340	990	0	6.4e-05	0.64	768		1 x cmax	10	388.5	495	410	5.3e-05	0.053	786		1 x cmax	10	330	495	0	6.6e-05	0.066	766		1 x cmax	10	366	0	410	5.8e-05	0.058	782
80	398.5	990	410	5.2e-05	0.52	800		1 x cmax	91	389.5	495	410	5.3e-05	0.053	782		1 x cmax	91	330.5	495	0	6.6e-05	0.066	766		1 x cmax	91	366.5	0	410	5.8e-05	0.058	778
60	398	990	410	5.1e-05	0.51	780		1 x cmax	71	370.5	495	410	5.7e-05	0.057	776		1 x cmax	71	321.5	495	0	6.8e-05	0.068	764		1 x cmax	71	357	0	410	6e-05	0.06	776
40	407.5	990	410	5e-05	0.5	794		1 x cmax	51	401.5	495	410	5e-05	0.05	786		1 x cmax	51	332.5	495	0	6.6e-05	0.066	770		1 x cmax	51	376.5	0	410	5.5e-05	0.055	778
20	396	990	410	5.2e-05	0.52	790		1 x cmax	31	390.5	495	410	5.2e-05	0.052	786		1 x cmax	31	335	495	0	6.5e-05	0.065	770		1 x cmax	31	363	0	410	5.8e-05	0.058	776
0	400.5	990	410	5e-05	0.5	784		1 x cmax	11	380.5	495	410	5.5e-05	0.055	792		1 x cmax	11	326.5	495	0	6.7e-05	0.067	768		1 x cmax	11	361.5	0	410	6e-05	0.06	788
80	441.5	990	820	4.4e-05	0.44	822		1 x cmax	92	387.5	495	410	5.4e-05	0.054	780		1 x cmax	92	328.5	495	0	6.6e-05	0.066	764		1 x cmax	92	366	0	410	5.9e-05	0.059	778
60	438	990	820	4.3e-05	0.43	790		1 x cmax	72	378	495	410	5.5e-05	0.055	780		1 x cmax	72	326	495	0	6.7e-05	0.067	768		1 x cmax	72	360	0	410	5.9e-05	0.059	776
40	450	990	820	4.3e-05	0.43	814		1 x cmax	52	374.5	495	410	5.6e-05	0.056	778		1 x cmax	52	325.5	495	0	6.7e-05	0.067	768		1 x cmax	52	356.5	0	410	6e-05	0.06	772
20	437	990	820	4.5e-05	0.45	808		1 x cmax	32	381	495	410	5.5e-05	0.055	784		1 x cmax	32	330	495	0	6.6e-05	0.066	768		1 x cmax	32	358.5	0	410	6e-05	0.06	778
0	442.5	990	820	4.3e-05	0.43	800		1 x cmax	12	384.5	495	410	5.4e-05	0.054	780		1 x cmax	12	328.5	495	0	6.6e-05	0.066	766		1 x cmax	12	364	0	410	5.8e-05	0.058	778
80	479	990	1230	3.8e-05	0.38	842		1 x cmax	93	378	495	410	5.5e-05	0.055	778		1 x cmax	93	322.5	495	0	6.8e-05	0.068	764		1 x cmax	93	363	0	410	5.8e-05	0.058	776
60	470.5	990	1230	3.8e-05	0.38	804		1 x cmax	73	377	495	410	5.6e-05	0.056	784		1 x cmax	73	325	495	0	6.7e-05	0.067	768		1 x cmax	73	359	0	410	6e-05	0.06	780
40	484.5	990	1230	3.8e-05	0.38	832		1 x cmax	53	380	495	410	5.5e-05	0.055	784		1 x cmax	53	324	495	0	6.8e-05	0.068	770		1 x cmax	53	363.5	0	410	5.8e-05	0.058	778
20	471.5	990	1230	3.9e-05	0.39	826		1 x cmax	33	388	495	410	5.3e-05	0.053	784		1 x cmax	33	330	495	0	6.6e-05	0.066	768		1 x cmax	33	365.5	0	410	5.8e-05	0.058	776
0	476.5	990	1230	3.7e-05	0.37	816		1 x cmax	13	384	495	410	5.4e-05	0.054	788		1 x cmax	13	327	495	0	6.7e-05	0.067	768		1 x cmax	13	364.5	0	410	5.8e-05	0.058	782
80	512.5	990	1640	3.4e-05	0.34	862		1 x cmax	94	389.5	495	410	5.3e-05	0.053	784		1 x cmax	94	331	495	0	6.6e-05	0.066	770		1 x cmax	94	366	0	410	5.8e-05	0.058	776
60	499	990	1640	3.4e-05	0.34	816		1 x cmax	74	380.5	495	410	5.5e-05	0.055	786		1 x cmax	74	332.5	495	0	6.5e-05	0.065	768		1 x cmax	74	355.5	0	410	6.1e-05	0.061	778
40	514	990	1640	3.5e-05	0.35	850		1 x cmax	54	388.5	495	410	5.4e-05	0.054	786		1 x cmax	54	330.5	495	0	6.6e-05	0.066	768		1 x cmax	54	366	0	410	5.8e-05	0.058	780
20	502	990	1640	3.5e-05	0.35	842		1 x cmax	34	392.5	495	410	5.2e-05	0.052	784		1 x cmax	34	339.5	495	0	6.4e-05	0.064	768		1 x cmax	34	361	0	410	5.9e-05	0.059	776
0	505.5	990	1640	3.3e-05	0.33	830		1 x cmax	14	381.5	495	410	5.4e-05	0.054	780		1 x cmax	14	337	495	0	6.4e-05	0.064	770		1 x cmax	14	352	0	410	6e-05	0.06	770
80	364.5	1485	0	5.9e-05	0.59	782		1 x cmax	95	373	495	410	5.7e-05	0.057	780		1 x cmax	95	322	495	0	6.8e-05	0.068	766		1 x cmax	95	359	0	410	6e-05	0.06	776
60	356.5	1485	0	6e-05	0.6	774		1 x cmax	75	371.5	495	410	5.7e-05	0.057	782		1 x cmax	75	321	495	0	6.8e-05	0.068	770		1 x cmax	75	358	0	410	6e-05	0.06	774
40	360.5	1485	0	5.9e-05	0.59	774		1 x cmax	55	370.5	495	410	5.7e-05	0.057	778		1 x cmax	55	321	495	0	6.9e-05	0.069	766		1 x cmax	55	357.5	0	410	6e-05	0.06	774
20	357.5	1485	0	6e-05	0.6	772		1 x cmax	35	385	495	410	5.5e-05	0.055	790		1 x cmax	35	329.5	495	0	6.6e-05	0.066	768		1 x cmax	35	363	0	410	5.9e-05	0.059	784
0	351.5	1485	0	6.1e-05	0.61	770		1 x cmax	15	394	495	410	5.2e-05	0.052	782		1 x cmax	15	335.5	495	0	6.5e-05	0.065	768		1 x cmax	15	366	0	410	5.8e-05	0.058	774
80	410	1485	410	5e-05	0.5	806		1 x cmax	96	383.5	495	410	5.4e-05	0.054	782		1 x cmax	96	323	495	0	6.8e-05	0.068	766		1 x cmax	96	368	0	410	5.7e-05	0.057	778
60	411.5	1485	410	4.8e-05	0.48	784		1 x cmax	76	372.5	495	410	5.7e-05	0.057	784		1 x cmax	76	325.5	495	0	6.8e-05	0.068	772		1 x cmax	76	354.5	0	410	6e-05	0.06	774
40	418.5	1485	410	4.8e-05	0.48	798		1 x cmax	56	384	495	410	5.4e-05	0.054	780		1 x cmax	56	332	495	0	6.5e-05	0.065	768		1 x cmax	56	359.5	0	410	5.9e-05	0.059	772
20	407.5	1485	410	5e-05	0.5	794		1 x cmax	36	386	495	410	5.4e-05	0.054	784		1 x cmax	36	331	495	0	6.6e-05	0.066	768		1 x cmax	36	362.5	0	410	5.8e-05	0.058	778
0	411.5	1485	410	4.8e-05	0.48	786		1 x cmax	16	393	495	410	5.2e-05	0.052	788		1 x cmax	16	340	495	0	6.4e-05	0.064	770		1 x cmax	16	360.5	0	410	5.9e-05	0.059	778
80	453	1485	820	4.2e-05	0.42	828		1 x cmax	97	369	495	410	5.7e-05	0.057	776		1 x cmax	97	321	495	0	6.8e-05	0.068	764		1 x cmax	97	355.5	0	410	6e-05	0.06	774
60	451.5	1485	820	4.1e-05	0.41	796		1 x cmax	77	367	495	410	5.8e-05	0.058	778		1 x cmax	77	323.5	495	0	6.8e-05	0.068	768		1 x cmax	77	351.5	0	410	6.2e-05	0.062	774
40	460.5	1485	820	4.2e-05	0.42	818		1 x cmax	57	378.5	495	410	5.6e-05	0.056	782		1 x cmax	57	323	495	0	6.8e-05	0.068	768		1 x cmax	57	363	0	410	5.9e-05	0.059	776
20	448.5	1485	820	4.3e-05	0.43	812		1 x cmax	37	390.5	495	410	5.3e-05	0.053	786		1 x cmax	37	331.5	495	0	6.6e-05	0.066	766		1 x cmax	37	367	0	410	5.8e-05	0.058	782
0	453.5	1485	820	4.1e-05	0.41	804		1 x cmax	17	389.5	495	410	5.3e-05	0.053	788		1 x cmax	17	334.5	495	0	6.5e-05	0.065	770		1 x cmax	17	362.5	0	410	5.9e-05	0.059	780
80	490.5	1485	1230	3.7e-05	0.37	848		1 x cmax	98	397	495	410	5.1e-05	0.051	782		1 x cmax	98	342.5	495	0	6.3e-05	0.063	770		1 x cmax	98	362.5	0	410	5.8e-05	0.058	774
60	484	1485	1230	3.6e-05	0.36	810		1 x cmax	78	386	495	410	5.4e-05	0.054	788		1 x cmax	78	327	495	0	6.7e-05	0.067	768		1 x cmax	78	366	0	410	5.8e-05	0.058	780
40	495	1485	1230	3.7e-05	0.37	836		1 x cmax	58	378.5	495	410	5.5e-05	0.055	776		1 x cmax	58	317.5	495	0	6.9e-05	0.069	762		1 x cmax	58	368.5	0	410	5.7e-05	0.057	776
20	483	1485	1230	3.8e-05	0.38	830		1 x cmax	38	401.5	495	410	5.1e-05	0.051	786		1 x cmax	38	343.5	495	0	6.3e-05	0.063	770		1 x cmax	38	365.5	0	410	5.8e-05	0.058	776
0	487.5	1485	1230	3.6e-05	0.36	820		1 x cmax	18	376	495	410	5.7e-05	0.057	784		1 x cmax	18	321	495	0	6.8e-05	0.068	768		1 x cmax	18	362	0	410	5.9e-05	0.059	780
80	524	1485	1640	3.3e-05	0.33	868		1 x cmax	99	387.5	495	410	5.3e-05	0.053	784		1 x cmax	99	328	495	0	6.6e-05	0.066	766		1 x cmax	99	367.5	0	410	5.7e-05	0.057	780
60	512.5	1485	1640	3.2e-05	0.32	824		1 x cmax	79	381.5	495	410	5.4e-05	0.054	776		1 x cmax	79	328	495	0	6.7e-05	0.067	768		1 x cmax	79	361.5	0	410	5.8e-05	0.058	772
40	525	1485	1640	3.3e-05	0.33	856		1 x cmax	59	381	495	410	5.5e-05	0.055	780		1 x cmax	59	330	495	0	6.6e-05	0.066	768		1 x cmax	59	358.5	0	410	6e-05	0.06	776
20	513.5	1485	1640	3.4e-05	0.34	848		1 x cmax	39	390	495	410	5.3e-05	0.053	788		1 x cmax	39	333.5	495	0	6.5e-05	0.065	770		1 x cmax	39	364.5	0	410	5.8e-05	0.058	780
0	517	1485	1640	3.2e-05	0.32	836		1 x cmax	19	385.5	495	410	5.4e-05	0.054	786		1 x cmax	19	331.5	495	0	6.6e-05	0.066	770		1 x cmax	19	361.5	0	410	5.9e-05	0.059	778
80	374	1980	0	5.7e-05	0.57	786		2 x cmax	80	441.5	990	820	4.4e-05	0.044	822		2 x cmax	80	353	990	0	6.1e-05	0.061	778		2 x cmax	80	396	0	820	5.2e-05	0.052	800
60	368.5	1980	0	5.8e-05	0.58	776		2 x cmax	60	438	990	820	4.3e-05	0.043	790		2 x cmax	60	343	990	0	6.3e-05	0.063	770		2 x cmax	60	403	0	820	5e-05	0.05	778
40	369.5	1980	0	5.7e-05	0.57	776		2 x cmax	40	450	990	820	4.3e-05	0.043	814		2 x cmax	40	350	990	0	6.1e-05	0.061	772		2 x cmax	40	408	0	820	5.1e-05	0.051	796
20	367	1980	0	5.8e-05	0.58	774		2 x cmax	20	437	990	820	4.5e-05	0.045	808		2 x cmax	20	346	990	0	6.2e-05	0.062	770		2 x cmax	20	399	0	820	5.1e-05	0.051	794
0	361	1980	0	5.9e-05	0.59	772		2 x cmax	0	442.5	990	820	4.3e-05	0.043	800		2 x cmax	0	340	990	0	6.4e-05	0.064	768		2 x cmax	0	410	0	820	4.8e-05	0.048	790
80	419.5	1980	410	4.8e-05	0.48	810		2 x cmax	81	423.5	990	820	4.7e-05	0.047	796		2 x cmax	81	332.5	990	0	6.6e-05	0.066	768		2 x cmax	81	399	0	820	5.1e-05	0.051	788
60	423.5	1980	410	4.6e-05	0.46	788		2 x cmax	61	455.5	990	820	4.1e-05	0.041	814		2 x cmax	61	357	990	0	6e-05	0.06	776		2 x cmax	61	406.5	0	820	5e-05	0.05	794
40	427	1980	410	4.7e-05	0.47	800		2 x cmax	41	443.5	990	820	4.3e-05	0.043	806		2 x cmax	41	356.5	990	0	6e-05	0.06	776		2 x cmax	41	395	0	820	5.1e-05	0.051	786
20	417	1980	410	4.8e-05	0.48	796		2 x cmax	21	434	990	820	4.5e-05	0.045	806		2 x cmax	21	335	990	0	6.5e-05	0.065	774		2 x cmax	21	406.5	0	820	5e-05	0.05	790
0	421.5	1980	410	4.6e-05	0.46	790		2 x cmax	1	433.5	990	820	4.5e-05	0.045	794		2 x cmax	1	341.5	990	0	6.3e-05	0.063	768		2 x cmax	1	399.5	0	820	5.1e-05	0.051	784
80	462.5	1980	820	4.1e-05	0.41	832		2 x cmax	82	424.5	990	820	4.6e-05	0.046	794		2 x cmax	82	337.5	990	0	6.4e-05	0.064	766		2 x cmax	82	394.5	0	820	5.2e-05	0.052	788
60	463.5	1980	820	3.9e-05	0.39	802		2 x cmax	62	437.5	990	820	4.4e-05	0.044	806		2 x cmax	62	339.5	990	0	6.4e-05	0.064	772		2 x cmax	62	406	0	820	5e-05	0.05	792
40	469.5	1980	820	4e-05	0.4	822		2 x cmax	42	435.5	990	820	4.3e-05	0.043	794		2 x cmax	42	335.5	990	0	6.5e-05	0.065	766		2 x cmax	42	408	0	820	4.9e-05	0.049	786
20	458	1980	820	4.1e-05	0.41	816		2 x cmax	22	456.5	990	820	4.2e-05	0.042	816		2 x cmax	22	340	990	0	6.4e-05	0.064	772		2 x cmax	22	424	0	820	4.6e-05	0.046	798
0	463.5	1980	820	3.9e-05	0.39	808		2 x cmax	2	423.5	990	820	4.7e-05	0.047	798		2 x cmax	2	332.5	990	0	6.6e-05	0.066	768		2 x cmax	2	398.5	0	820	5.1e-05	0.051	790
80	500	1980	1230	3.6e-05	0.36	854		2 x cmax	83	432.5	990	820	4.5e-05	0.045	806		2 x cmax	83	339	990	0	6.4e-05	0.064	772		2 x cmax	83	401.5	0	820	5.1e-05	0.051	794
60	496	1980	1230	3.5e-05	0.35	816		2 x cmax	63	442	990	820	4.2e-05	0.042	790		2 x cmax	63	344.5	990	0	6.2e-05	0.062	764		2 x cmax	63	405.5	0	820	4.9e-05	0.049	784
40	504	1980	1230	3.6e-05	0.36	842		2 x cmax	43	432.5	990	820	4.5e-05	0.045	806		2 x cmax	43	334	990	0	6.5e-05	0.065	772		2 x cmax	43	406	0	820	5e-05	0.05	792
20	492.5	1980	1230	3.6e-05	0.36	834		2 x cmax	23	427.5	990	820	4.6e-05	0.046	800		2 x cmax	23	334.5	990	0	6.5e-05	0.065	772		2 x cmax	23	400.5	0	820	5.1e-05	0.051	788
0	497.5	1980	1230	3.4e-05	0.34	824		2 x cmax	3	430.5	990	820	4.6e-05	0.046	796		2 x cmax	3	335.5	990	0	6.5e-05	0.065	772		2 x cmax	3	402.5	0	820	5.1e-05	0.051	784
80	534	1980	1640	3.1e-05	0.31	876		2 x cmax	84	451.5	990	820	4.1e-05	0.041	810		2 x cmax	84	349.5	990	0	6.1e-05	0.061	774		2 x cmax	84	409.5	0	820	4.9e-05	0.049	792
60	524.5	1980	1640	3.1e-05	0.31	830		2 x cmax	64	419.5	990	820	4.6e-05	0.046	784		2 x cmax	64	331.5	990	0	6.5e-05	0.065	760		2 x cmax	64	395.5	0	820	5.1e-05	0.051	784
40	534	1980	1640	3.2e-05	0.32	860		2 x cmax	44	434.5	990	820	4.5e-05	0.045	804		2 x cmax	44	345.5	990	0	6.3e-05	0.063	770		2 x cmax	44	396.5	0	820	5.2e-05	0.052	792
20	523.5	1980	1640	3.2e-05	0.32	854		2 x cmax	24	449.5	990	820	4.2e-05	0.042	804		2 x cmax	24	347.5	990	0	6.2e-05	0.062	770		2 x cmax	24	410	0	820	4.9e-05	0.049	790
0	527	1980	1640	3e-05	0.3	842		2 x cmax	4	437	990	820	4.5e-05	0.045	808		2 x cmax	4	335.5	990	0	6.5e-05	0.065	768		2 x cmax	4	409.5	0	820	5e-05	0.05	798
81	307.5	0	0	7.2e-05	0.72	764		2 x cmax	85	438.5	990	820	4.4e-05	0.044	804		2 x cmax	85	341.5	990	0	6.3e-05	0.063	770		2 x cmax	85	404.5	0	820	5e-05	0.05	794
61	307.5	0	0	7.2e-05	0.72	764		2 x cmax	65	414	990	820	4.9e-05	0.049	796		2 x cmax	65	330	990	0	6.6e-05	0.066	766		2 x cmax	65	391.5	0	820	5.3e-05	0.053	792
41	307.5	0	0	7.2e-05	0.72	764		2 x cmax	45	428.5	990	820	4.6e-05	0.046	796		2 x cmax	45	347	990	0	6.2e-05	0.062	770		2 x cmax	45	389	0	820	5.4e-05	0.054	784
21	307.5	0	0	7.2e-05	0.72	764		2 x cmax	25	444	990	820	4.3e-05	0.043	802		2 x cmax	25	348	990	0	6.2e-05	0.062	770		2 x cmax	25	403.5	0	820	5e-05	0.05	788
1	307.5	0	0	7.2e-05	0.72	764		2 x cmax	5	435.5	990	820	4.6e-05	0.046	804		2 x cmax	5	349	990	0	6.2e-05	0.062	778		2 x cmax	5	394.5	0	820	5.3e-05	0.053	784
81	355.5	0	410	6e-05	0.6	776		2 x cmax	86	449.5	990	820	4.2e-05	0.042	812		2 x cmax	86	350.5	990	0	6.1e-05	0.061	770		2 x cmax	86	407	0	820	5e-05	0.05	798
61	365	0	410	5.8e-05	0.58	780		2 x cmax	66	429.5	990	820	4.5e-05	0.045	792		2 x cmax	66	337	990	0	6.4e-05	0.064	770		2 x cmax	66	400.5	0	820	5e-05	0.05	782
41	355	0	410	6e-05	0.6	774		2 x cmax	46	435	990	820	4.5e-05	0.045	808		2 x cmax	46	339	990	0	6.4e-05	0.064	774		2 x cmax	46	404	0	820	5e-05	0.05	792
21	363	0	410	5.8e-05	0.58	776		2 x cmax	26	425	990	820	4.6e-05	0.046	794		2 x cmax	26	338.5	990	0	6.4e-05	0.064	766		2 x cmax	26	394	0	820	5.2e-05	0.052	786
1	357	0	410	6e-05	0.6	774		2 x cmax	6	437	990	820	4.5e-05	0.045	804		2 x cmax	6	343.5	990	0	6.3e-05	0.063	772		2 x cmax	6	401.5	0	820	5.1e-05	0.051	788
81	399	0	820	5.1e-05	0.51	788		2 x cmax	87	442	990	820	4.3e-05	0.043	800		2 x cmax	87	344	990	0	6.3e-05	0.063	770		2 x cmax	87	406	0	820	4.9e-05	0.049	788
61	406.5	0	820	5e-05	0.5	794		2 x cmax	67	438	990	820	4.4e-05	0.044	794		2 x cmax	67	346.5	990	0	6.2e-05	0.062	770		2 x cmax	67	399.5	0	820	5.1e-05	0.051	784
41	395	0	820	5.1e-05	0.51	786		2 x cmax	47	426.5	990	820	4.8e-05	0.048	814		2 x cmax	47	337.5	990	0	6.5e-05	0.065	782		2 x cmax	47	396	0	820	5.3e-05	0.053	790
21	406.5	0	820	5e-05	0.5	790		2 x cmax	27	444	990	820	4.3e-05	0.043	800		2 x cmax	27	336.5	990	0	6.4e-05	0.064	768		2 x cmax	27	415.5	0	820	4.8e-05	0.048	792
1	399.5	0	820	5.1e-05	0.51	784		2 x cmax	7	432	990	820	4.5e-05	0.045	796		2 x cmax	7	338	990	0	6.4e-05	0.064	768		2 x cmax	7	402	0	820	5e-05	0.05	788
81	436	0	1230	4.4e-05	0.44	802		2 x cmax	88	438.5	990	820	4.3e-05	0.043	794		2 x cmax	88	349.5	990	0	6.1e-05	0.061	772		2 x cmax	88	396.5	0	820	5.1e-05	0.051	780
61	439.5	0	1230	4.4e-05	0.44	808		2 x cmax	68	429.5	990	820	4.5e-05	0.045	794		2 x cmax	68	329	990	0	6.6e-05	0.066	768		2 x cmax	68	408	0	820	4.9e-05	0.049	786
41	429	0	1230	4.5e-05	0.45	798		2 x cmax	48	422	990	820	4.7e-05	0.047	804		2 x cmax	48	328.5	990	0	6.7e-05	0.067	770		2 x cmax	48	401.5	0	820	5.1e-05	0.051	796
21	442	0	1230	4.3e-05	0.43	804		2 x cmax	28	436	990	820	4.4e-05	0.044	804		2 x cmax	28	340	990	0	6.4e-05	0.064	774		2 x cmax	28	403.5	0	820	5e-05	0.05	788
1	436	0	1230	4.5e-05	0.45	798		2 x cmax	8	413	990	820	5e-05	0.05	806		2 x cmax	8	335.5	990	0	6.5e-05	0.065	772		2 x cmax	8	385	0	820	5.5e-05	0.055	794
81	468.5	0	1640	3.9e-05	0.39	818		2 x cmax	89	430.5	990	820	4.5e-05	0.045	798		2 x cmax	89	333.5	990	0	6.5e-05	0.065	766		2 x cmax	89	405	0	820	5e-05	0.05	794
61	468.5	0	1640	3.9e-05	0.39	822		2 x cmax	69	412	990	820	5e-05	0.05	800		2 x cmax	69	315.5	990	0	7e-05	0.07	766		2 x cmax	69	404	0	820	5.1e-05	0.051	798
41	459.5	0	1640	4e-05	0.4	812		2 x cmax	49	442	990	820	4.3e-05	0.043	796		2 x cmax	49	349.5	990	0	6.1e-05	0.061	770		2 x cmax	49	400	0	820	5e-05	0.05	782
21	473	0	1640	3.9e-05	0.39	818		2 x cmax	29	453.5	990	820	4e-05	0.04	808		2 x cmax	29	352	990	0	6e-05	0.06	772		2 x cmax	29	409.5	0	820	4.9e-05	0.049	792
1	468	0	1640	4e-05	0.4	812		2 x cmax	9	427	990	820	4.6e-05	0.046	804		2 x cmax	9	340.5	990	0	6.3e-05	0.063	766		2 x cmax	9	394	0	820	5.3e-05	0.053	796
81	321	495	0	6.9e-05	0.69	766		2 x cmax	90	444	990	820	4.3e-05	0.043	806		2 x cmax	90	357.5	990	0	6e-05	0.06	772		2 x cmax	90	394	0	820	5.2e-05	0.052	788
61	342	495	0	6.3e-05	0.63	772		2 x cmax	70	403	990	820	5.1e-05	0.051	790		2 x cmax	70	312	990	0	7.1e-05	0.071	768		2 x cmax	70	398.5	0	820	5.1e-05	0.051	786
41	341	495	0	6.3e-05	0.63	772		2 x cmax	50	426.5	990	820	4.6e-05	0.046	796		2 x cmax	50	333	990	0	6.5e-05	0.065	770		2 x cmax	50	401.5	0	820	5.1e-05	0.051	788
21	323	495	0	6.8e-05	0.68	770		2 x cmax	30	438.5	990	820	4.3e-05	0.043	800		2 x cmax	30	338	990	0	6.4e-05	0.064	770		2 x cmax	30	408	0	820	4.9e-05	0.049	790
1	328	495	0	6.7e-05	0.67	766		2 x cmax	10	444.5	990	820	4.3e-05	0.043	808		2 x cmax	10	343	990	0	6.3e-05	0.063	768		2 x cmax	10	409	0	820	4.9e-05	0.049	798
81	369.5	495	410	5.8e-05	0.58	778		2 x cmax	91	445	990	820	4.3e-05	0.043	802		2 x cmax	91	343.5	990	0	6.3e-05	0.063	768		2 x cmax	91	409	0	820	4.9e-05	0.049	792
61	400	495	410	5.1e-05	0.51	790		2 x cmax	71	424	990	820	4.6e-05	0.046	792		2 x cmax	71	334.5	990	0	6.5e-05	0.065	766		2 x cmax	71	397.5	0	820	5.1e-05	0.051	786
41	388	495	410	5.3e-05	0.53	784		2 x cmax	51	460	990	820	4e-05	0.04	810		2 x cmax	51	347	990	0	6.2e-05	0.062	772		2 x cmax	51	420.5	0	820	4.6e-05	0.046	792
21	379	495	410	5.5e-05	0.55	784		2 x cmax	31	445	990	820	4.2e-05	0.042	808		2 x cmax	31	351	990	0	6.1e-05	0.061	774		2 x cmax	31	401.5	0	820	5e-05	0.05	788
1	377	495	410	5.6e-05	0.56	778		2 x cmax	11	435	990	820	4.5e-05	0.045	816		2 x cmax	11	340	990	0	6.4e-05	0.064	770		2 x cmax	11	402.5	0	820	5.1e-05	0.051	804
81	412.5	495	820	4.9e-05	0.49	792		2 x cmax	92	439.5	990	820	4.4e-05	0.044	798		2 x cmax	92	344.5	990	0	6.2e-05	0.062	766		2 x cmax	92	403	0	820	5.1e-05	0.051	790
61	441	495	820	4.3e-05	0.43	808		2 x cmax	72	437.5	990	820	4.4e-05	0.044	800		2 x cmax	72	340	990	0	6.4e-05	0.064	770		2 x cmax	72	405	0	820	5e-05	0.05	790
41	428.5	495	820	4.5e-05	0.45	800		2 x cmax	52	425.5	990	820	4.6e-05	0.046	794		2 x cmax	52	337	990	0	6.5e-05	0.065	770		2 x cmax	52	396	0	820	5.1e-05	0.051	784
21	422	495	820	4.7e-05	0.47	798		2 x cmax	32	432	990	820	4.5e-05	0.045	802		2 x cmax	32	344.5	990	0	6.3e-05	0.063	770		2 x cmax	32	395.5	0	820	5.2e-05	0.052	790
1	420	495	820	4.7e-05	0.47	790		2 x cmax	12	439.5	990	820	4.3e-05	0.043	800		2 x cmax	12	343.5	990	0	6.3e-05	0.063	766		2 x cmax	12	403.5	0	820	5e-05	0.05	790
81	449.5	495	1230	4.3e-05	0.43	808		2 x cmax	93	431	990	820	4.5e-05	0.045	796		2 x cmax	93	336	990	0	6.5e-05	0.065	766		2 x cmax	93	403	0	820	5e-05	0.05	788
61	474.5	495	1230	3.8e-05	0.38	826		2 x cmax	73	425.5	990	820	4.7e-05	0.047	804		2 x cmax	73	337.5	990	0	6.4e-05	0.064	770		2 x cmax	73	396	0	820	5.2e-05	0.052	792
41	462.5	495	1230	3.9e-05	0.39	814		2 x cmax	53	427.5	990	820	4.6e-05	0.046	802		2 x cmax	53	337	990	0	6.5e-05	0.065	772		2 x cmax	53	398.5	0	820	5.1e-05	0.051	788
21	457.5	495	1230	4.1e-05	0.41	814		2 x cmax	33	442	990	820	4.3e-05	0.043	804		2 x cmax	33	343.5	990	0	6.3e-05	0.063	770		2 x cmax	33	406.5	0	820	5e-05	0.05	790
1	456.5	495	1230	4.1e-05	0.41	806		2 x cmax	13	439.5	990	820	4.4e-05	0.044	810		2 x cmax	13	339	990	0	6.4e-05	0.064	770		2 x cmax	13	408.5	0	820	5e-05	0.05	798
81	482	495	1640	3.8e-05	0.38	824		2 x cmax	94	446.5	990	820	4.3e-05	0.043	804		2 x cmax	94	346	990	0	6.3e-05	0.063	772		2 x cmax	94	408	0	820	4.9e-05	0.049	788
61	503.5	495	1640	3.4e-05	0.34	842		2 x cmax	74	434.5	990	820	4.5e-05	0.045	806		2 x cmax	74	346.5	990	0	6.2e-05	0.062	770		2 x cmax	74	395.5	0	820	5.2e-05	0.052	792
41	493.5	495	1640	3.5e-05	0.35	830		2 x cmax	54	443	990	820	4.4e-05	0.044	808		2 x cmax	54	345	990	0	6.3e-05	0.063	772		2 x cmax	54	406	0	820	5e-05	0.05	794
21	489	495	1640	3.7e-05	0.37	830		2 x cmax	34	446.5	990	820	4.3e-05	0.043	804		2 x cmax	34	354	990	0	6e-05	0.06	772		2 x cmax	34	400	0	820	5.1e-05	0.051	788
1	488.5	495	1640	3.7e-05	0.37	820		2 x cmax	14	436.5	990	820	4.4e-05	0.044	798		2 x cmax	14	350	990	0	6.1e-05	0.061	774		2 x cmax	14	393.5	0	820	5.1e-05	0.051	782
81	332.5	990	0	6.6e-05	0.66	768		2 x cmax	95	425	990	820	4.8e-05	0.048	796		2 x cmax	95	333.5	990	0	6.5e-05	0.065	768		2 x cmax	95	399	0	820	5.3e-05	0.053	788
61	357	990	0	6e-05	0.6	776		2 x cmax	75	423	990	820	4.8e-05	0.048	802		2 x cmax	75	333	990	0	6.6e-05	0.066	774		2 x cmax	75	397	0	820	5.2e-05	0.052	786
41	356.5	990	0	6e-05	0.6	776		2 x cmax	55	422	990	820	4.7e-05	0.047	796		2 x cmax	55	332	990	0	6.6e-05	0.066	768		2 x cmax	55	398	0	820	5.2e-05	0.052	786
21	335	990	0	6.5e-05	0.65	774		2 x cmax	35	436.5	990	820	4.5e-05	0.045	810		2 x cmax	35	343.5	990	0	6.3e-05	0.063	772		2 x cmax	35	401	0	820	5.2e-05	0.052	798
1	341.5	990	0	6.3e-05	0.63	768		2 x cmax	15	450.5	990	820	4.2e-05	0.042	802		2 x cmax	15	350.5	990	0	6.1e-05	0.061	770		2 x cmax	15	408	0	820	5e-05	0.05	786
81	380.5	990	410	5.5e-05	0.55	780		2 x cmax	96	436.5	990	820	4.4e-05	0.044	800		2 x cmax	96	334.5	990	0	6.5e-05	0.065	768		2 x cmax	96	409.5	0	820	4.9e-05	0.049	792
61	414.5	990	410	4.8e-05	0.48	796		2 x cmax	76	423	990	820	4.7e-05	0.047	804		2 x cmax	76	338.5	990	0	6.5e-05	0.065	776		2 x cmax	76	392	0	820	5.3e-05	0.053	786
41	403.5	990	410	5e-05	0.5	790		2 x cmax	56	444.5	990	820	4.2e-05	0.042	800		2 x cmax	56	350	990	0	6.1e-05	0.061	772		2 x cmax	56	402	0	820	5e-05	0.05	784
21	391	990	410	5.3e-05	0.53	790		2 x cmax	36	439.5	990	820	4.4e-05	0.044	804		2 x cmax	36	345	990	0	6.3e-05	0.063	770		2 x cmax	36	402.5	0	820	5e-05	0.05	792
1	390.5	990	410	5.3e-05	0.53	780		2 x cmax	16	445.5	990	820	4.3e-05	0.043	808		2 x cmax	16	356	990	0	6e-05	0.06	774		2 x cmax	16	397.5	0	820	5.2e-05	0.052	790
81	423.5	990	820	4.7e-05	0.47	796		2 x cmax	97	421	990	820	4.7e-05	0.047	792		2 x cmax	97	333	990	0	6.5e-05	0.065	766		2 x cmax	97	395.5	0	820	5.2e-05	0.052	786
61	455.5	990	820	4.1e-05	0.41	814		2 x cmax	77	420	990	820	4.8e-05	0.048	796		2 x cmax	77	336	990	0	6.5e-05	0.065	770		2 x cmax	77	391.5	0	820	5.4e-05	0.054	788
41	443.5	990	820	4.3e-05	0.43	806		2 x cmax	57	432.5	990	820	4.6e-05	0.046	802		2 x cmax	57	335	990	0	6.5e-05	0.065	770		2 x cmax	57	405	0	820	5.1e-05	0.051	790
21	434	990	820	4.5e-05	0.45	806		2 x cmax	37	442	990	820	4.3e-05	0.043	806		2 x cmax	37	346	990	0	6.2e-05	0.062	770		2 x cmax	37	404	0	820	5e-05	0.05	794
1	433.5	990	820	4.5e-05	0.45	794		2 x cmax	17	444	990	820	4.3e-05	0.043	808		2 x cmax	17	349	990	0	6.1e-05	0.061	772		2 x cmax	17	402	0	820	5.1e-05	0.051	792
81	460.5	990	1230	4.1e-05	0.41	812		2 x cmax	98	456	990	820	4e-05	0.04	804		2 x cmax	98	359.5	990	0	5.9e-05	0.059	772		2 x cmax	98	404.5	0	820	4.9e-05	0.049	784
61	489.5	990	1230	3.6e-05	0.36	832		2 x cmax	78	440.5	990	820	4.3e-05	0.043	810		2 x cmax	78	340	990	0	6.4e-05	0.064	772		2 x cmax	78	408.5	0	820	4.9e-05	0.049	796
41	478	990	1230	3.7e-05	0.37	822		2 x cmax	58	428.5	990	820	4.5e-05	0.045	792		2 x cmax	58	327	990	0	6.7e-05	0.067	762		2 x cmax	58	409	0	820	4.9e-05	0.049	790
21	470	990	1230	3.9e-05	0.39	822		2 x cmax	38	456.5	990	820	4.1e-05	0.041	808		2 x cmax	38	358.5	990	0	6e-05	0.06	774		2 x cmax	38	406	0	820	5e-05	0.05	788
1	470	990	1230	3.9e-05	0.39	810		2 x cmax	18	429	990	820	4.7e-05	0.047	804		2 x cmax	18	333	990	0	6.6e-05	0.066	770		2 x cmax	18	403.5	0	820	5.1e-05	0.051	794
81	493.5	990	1640	3.6e-05	0.36	830		2 x cmax	99	442	990	820	4.3e-05	0.043	804		2 x cmax	99	340.5	990	0	6.3e-05	0.063	766		2 x cmax	99	409.5	0	820	4.9e-05	0.049	796
61	518.5	990	1640	3.2e-05	0.32	850		2 x cmax	79	442	990	820	4.2e-05	0.042	796		2 x cmax	79	341	990	0	6.4e-05	0.064	770		2 x cmax	79	408.5	0	820	4.8e-05	0.048	784
41	509	990	1640	3.3e-05	0.33	840		2 x cmax	59	432.5	990	820	4.5e-05	0.045	798		2 x cmax	59	344	990	0	6.3e-05	0.063	770		2 x cmax	59	396.5	0	820	5.2e-05	0.052	786
21	501.5	990	1640	3.5e-05	0.35	838		2 x cmax	39	449	990	820	4.3e-05	0.043	812		2 x cmax	39	348	990	0	6.2e-05	0.062	774		2 x cmax	39	408.5	0	820	4.9e-05	0.049	794
1	502.5	990	1640	3.5e-05	0.35	826		2 x cmax	19	443	990	820	4.4e-05	0.044	810		2 x cmax	19	347.5	990	0	6.2e-05	0.062	776		2 x cmax	19	403	0	820	5.1e-05	0.051	790
81	342	1485	0	6.4e-05	0.64	770		3 x cmax	80	490.5	1485	1230	3.7e-05	0.037	848		3 x cmax	80	364.5	1485	0	5.9e-05	0.059	782		3 x cmax	80	433	0	1230	4.5e-05	0.045	816
61	367.5	1485	0	5.7e-05	0.57	778		3 x cmax	60	484	1485	1230	3.6e-05	0.036	810		3 x cmax	60	356.5	1485	0	6e-05	0.06	774		3 x cmax	60	435.5	0	1230	4.4e-05	0.044	788
41	368	1485	0	5.8e-05	0.58	780		3 x cmax	40	495	1485	1230	3.7e-05	0.037	836		3 x cmax	40	360.5	1485	0	5.9e-05	0.059	774		3 x cmax	40	442	0	1230	4.5e-05	0.045	812
21	346	1485	0	6.3e-05	0.63	778		3 x cmax	20	483	1485	1230	3.8e-05	0.038	830		3 x cmax	20	357.5	1485	0	6e-05	0.06	772		3 x cmax	20	433.5	0	1230	4.5e-05	0.045	810
1	353	1485	0	6.1e-05	0.61	770		3 x cmax	0	487.5	1485	1230	3.6e-05	0.036	820		3 x cmax	0	351.5	1485	0	6.1e-05	0.061	770		3 x cmax	0	443.5	0	1230	4.2e-05	0.042	802
81	390	1485	410	5.4e-05	0.54	784		3 x cmax	81	470.5	1485	1230	4e-05	0.04	816		3 x cmax	81	342	1485	0	6.4e-05	0.064	770		3 x cmax	81	436	0	1230	4.4e-05	0.044	802
61	425	1485	410	4.6e-05	0.46	800		3 x cmax	61	500	1485	1230	3.5e-05	0.035	838		3 x cmax	61	367.5	1485	0	5.7e-05	0.057	778		3 x cmax	61	439.5	0	1230	4.4e-05	0.044	808
41	415	1485	410	4.8e-05	0.48	794		3 x cmax	41	489.5	1485	1230	3.6e-05	0.036	828		3 x cmax	41	368	1485	0	5.8e-05	0.058	780		3 x cmax	41	429	0	1230	4.5e-05	0.045	798
21	401.5	1485	410	5.1e-05	0.51	794		3 x cmax	21	480.5	1485	1230	3.8e-05	0.038	828		3 x cmax	21	346	1485	0	6.3e-05	0.063	778		3 x cmax	21	442	0	1230	4.3e-05	0.043	804
1	402	1485	410	5.1e-05	0.51	782		3 x cmax	1	481.5	1485	1230	3.7e-05	0.037	816		3 x cmax	1	353	1485	0	6.1e-05	0.061	770		3 x cmax	1	436	0	1230	4.5e-05	0.045	798
81	433	1485	820	4.6e-05	0.46	800		3 x cmax	82	469	1485	1230	3.9e-05	0.039	812		3 x cmax	82	348.5	1485	0	6.1e-05	0.061	768		3 x cmax	82	428	0	1230	4.6e-05	0.046	800
61	466.5	1485	820	3.9e-05	0.39	820		3 x cmax	62	478	1485	1230	3.8e-05	0.038	826		3 x cmax	62	350.5	1485	0	6.2e-05	0.062	774		3 x cmax	62	435	0	1230	4.5e-05	0.045	804
41	455	1485	820	4.1e-05	0.41	812		3 x cmax	42	483	1485	1230	3.6e-05	0.036	814		3 x cmax	42	348	1485	0	6.2e-05	0.062	768		3 x cmax	42	442	0	1230	4.3e-05	0.043	800
21	444.5	1485	820	4.3e-05	0.43	812		3 x cmax	22	501.5	1485	1230	3.5e-05	0.035	840		3 x cmax	22	350.5	1485	0	6.2e-05	0.062	776		3 x cmax	22	458.5	0	1230	4.1e-05	0.041	814
1	444.5	1485	820	4.3e-05	0.43	798		3 x cmax	2	472.5	1485	1230	3.9e-05	0.039	818		3 x cmax	2	343	1485	0	6.3e-05	0.063	770		3 x cmax	2	437	0	1230	4.4e-05	0.044	804
81	470.5	1485	1230	4e-05	0.4	816		3 x cmax	83	474.5	1485	1230	3.8e-05	0.038	826		3 x cmax	83	349	1485	0	6.2e-05	0.062	774		3 x cmax	83	433	0	1230	4.5e-05	0.045	806
61	500	1485	1230	3.5e-05	0.35	838		3 x cmax	63	488	1485	1230	3.4e-05	0.034	810		3 x cmax	63	357.5	1485	0	5.9e-05	0.059	766		3 x cmax	63	438.5	0	1230	4.3e-05	0.043	796
41	489.5	1485	1230	3.6e-05	0.36	828		3 x cmax	43	475	1485	1230	3.8e-05	0.038	826		3 x cmax	43	343.5	1485	0	6.3e-05	0.063	774		3 x cmax	43	439	0	1230	4.4e-05	0.044	806
21	480.5	1485	1230	3.8e-05	0.38	828		3 x cmax	23	472	1485	1230	3.9e-05	0.039	820		3 x cmax	23	345	1485	0	6.3e-05	0.063	776		3 x cmax	23	434.5	0	1230	4.5e-05	0.045	800
1	481.5	1485	1230	3.7e-05	0.37	816		3 x cmax	3	476	1485	1230	3.9e-05	0.039	818		3 x cmax	3	346.5	1485	0	6.3e-05	0.063	774		3 x cmax	3	437	0	1230	4.5e-05	0.045	796
81	503.5	1485	1640	3.5e-05	0.35	834		3 x cmax	84	492.5	1485	1230	3.5e-05	0.035	830		3 x cmax	84	358.5	1485	0	5.9e-05	0.059	776		3 x cmax	84	441	0	1230	4.3e-05	0.043	804
61	529.5	1485	1640	3.1e-05	0.31	856		3 x cmax	64	461.5	1485	1230	3.9e-05	0.039	798		3 x cmax	64	342.5	1485	0	6.2e-05	0.062	762		3 x cmax	64	426.5	0	1230	4.5e-05	0.045	796
41	520.5	1485	1640	3.2e-05	0.32	846		3 x cmax	44	479.5	1485	1230	3.8e-05	0.038	826		3 x cmax	44	355.5	1485	0	6.1e-05	0.061	770		3 x cmax	44	431.5	0	1230	4.5e-05	0.045	806
21	512	1485	1640	3.4e-05	0.34	846		3 x cmax	24	500	1485	1230	3.5e-05	0.035	828		3 x cmax	24	361.5	1485	0	5.9e-05	0.059	772		3 x cmax	24	446.5	0	1230	4.3e-05	0.043	804
1	514	1485	1640	3.3e-05	0.33	832		3 x cmax	4	482	1485	1230	3.8e-05	0.038	830		3 x cmax	4	346	1485	0	6.3e-05	0.063	770		3 x cmax	4	443.5	0	1230	4.4e-05	0.044	814
81	351.5	1980	0	6.2e-05	0.62	772		3 x cmax	85	482	1485	1230	3.7e-05	0.037	824		3 x cmax	85	353	1485	0	6.1e-05	0.061	772		3 x cmax	85	436	0	1230	4.4e-05	0.044	806
61	376.5	1980	0	5.6e-05	0.56	780		3 x cmax	65	457.5	1485	1230	4.2e-05	0.042	814		3 x cmax	65	339.5	1485	0	6.4e-05	0.064	766		3 x cmax	65	425.5	0	1230	4.7e-05	0.047	806
41	377.5	1980	0	5.6e-05	0.56	782		3 x cmax	45	474	1485	1230	3.9e-05	0.039	814		3 x cmax	45	358	1485	0	6e-05	0.06	772		3 x cmax	45	423.5	0	1230	4.7e-05	0.047	796
21	355.5	1980	0	6.1e-05	0.61	782		3 x cmax	25	491	1485	1230	3.6e-05	0.036	824		3 x cmax	25	360	1485	0	5.9e-05	0.059	772		3 x cmax	25	438.5	0	1230	4.4e-05	0.044	802
1	362.5	1980	0	5.9e-05	0.59	772		3 x cmax	5	482.5	1485	1230	3.9e-05	0.039	826		3 x cmax	5	360.5	1485	0	6e-05	0.06	782		3 x cmax	5	429.5	0	1230	4.6e-05	0.046	796
81	399	1980	410	5.2e-05	0.52	786		3 x cmax	86	496.5	1485	1230	3.5e-05	0.035	836		3 x cmax	86	362.5	1485	0	5.8e-05	0.058	772		3 x cmax	86	441.5	0	1230	4.4e-05	0.044	814
61	434	1980	410	4.5e-05	0.45	804		3 x cmax	66	473.5	1485	1230	3.8e-05	0.038	810		3 x cmax	66	347.5	1485	0	6.2e-05	0.062	772		3 x cmax	66	433	0	1230	4.4e-05	0.044	792
41	424.5	1980	410	4.6e-05	0.46	798		3 x cmax	46	477.5	1485	1230	3.9e-05	0.039	828		3 x cmax	46	349.5	1485	0	6.2e-05	0.062	776		3 x cmax	46	435.5	0	1230	4.5e-05	0.045	806
21	411	1980	410	4.9e-05	0.49	798		3 x cmax	26	468	1485	1230	3.9e-05	0.039	810		3 x cmax	26	351	1485	0	6.1e-05	0.061	768		3 x cmax	26	424	0	1230	4.7e-05	0.047	798
1	412	1980	410	4.9e-05	0.49	786		3 x cmax	6	484	1485	1230	3.8e-05	0.038	826		3 x cmax	6	355	1485	0	6.1e-05	0.061	776		3 x cmax	6	436.5	0	1230	4.5e-05	0.045	802
81	442	1980	820	4.4e-05	0.44	802		3 x cmax	87	485.5	1485	1230	3.7e-05	0.037	820		3 x cmax	87	354	1485	0	6.1e-05	0.061	772		3 x cmax	87	439	0	1230	4.4e-05	0.044	800
61	475.5	1980	820	3.8e-05	0.38	824		3 x cmax	67	484.5	1485	1230	3.7e-05	0.037	814		3 x cmax	67	356.5	1485	0	6e-05	0.06	770		3 x cmax	67	435.5	0	1230	4.5e-05	0.045	796
41	464.5	1980	820	3.9e-05	0.39	816		3 x cmax	47	470	1485	1230	4.1e-05	0.041	836		3 x cmax	47	348.5	1485	0	6.3e-05	0.063	788		3 x cmax	47	429	0	1230	4.7e-05	0.047	804
21	454.5	1980	820	4.2e-05	0.42	816		3 x cmax	27	493	1485	1230	3.5e-05	0.035	822		3 x cmax	27	346.5	1485	0	6.2e-05	0.062	768		3 x cmax	27	454	0	1230	4.1e-05	0.041	808
1	454.5	1980	820	4.1e-05	0.41	802		3 x cmax	7	480	1485	1230	3.7e-05	0.037	818		3 x cmax	7	349	1485	0	6.2e-05	0.062	770		3 x cmax	7	438.5	0	1230	4.4e-05	0.044	800
81	479.5	1980	1230	3.9e-05	0.39	820		3 x cmax	88	483	1485	1230	3.6e-05	0.036	814		3 x cmax	88	361.5	1485	0	5.9e-05	0.059	774		3 x cmax	88	428.5	0	1230	4.5e-05	0.045	790
61	509	1980	1230	3.3e-05	0.33	844		3 x cmax	68	471	1485	1230	3.8e-05	0.038	810		3 x cmax	68	339	1485	0	6.4e-05	0.064	770		3 x cmax	68	439.5	0	1230	4.3e-05	0.043	796
41	499.5	1980	1230	3.4e-05	0.34	834		3 x cmax	48	462.5	1485	1230	4.1e-05	0.041	824		3 x cmax	48	338.5	1485	0	6.4e-05	0.064	774		3 x cmax	48	431	0	1230	4.6e-05	0.046	808
21	490.5	1980	1230	3.7e-05	0.37	834		3 x cmax	28	481	1485	1230	3.7e-05	0.037	826		3 x cmax	28	350.5	1485	0	6.2e-05	0.062	778		3 x cmax	28	437.5	0	1230	4.4e-05	0.044	800
1	491.5	1980	1230	3.6e-05	0.36	820		3 x cmax	8	457	1485	1230	4.2e-05	0.042	826		3 x cmax	8	347.5	1485	0	6.2e-05	0.062	774		3 x cmax	8	417	0	1230	4.9e-05	0.049	806
81	512.5	1980	1640	3.4e-05	0.34	840		3 x cmax	89	475	1485	1230	3.8e-05	0.038	818		3 x cmax	89	345.5	1485	0	6.2e-05	0.062	766		3 x cmax	89	437	0	1230	4.4e-05	0.044	806
61	539	1980	1640	3e-05	0.3	862		3 x cmax	69	450.5	1485	1230	4.3e-05	0.043	818		3 x cmax	69	322.5	1485	0	6.8e-05	0.068	768		3 x cmax	69	435.5	0	1230	4.5e-05	0.045	810
41	530.5	1980	1640	3e-05	0.3	852		3 x cmax	49	490	1485	1230	3.5e-05	0.035	818		3 x cmax	49	362.5	1485	0	5.8e-05	0.058	774		3 x cmax	49	434.5	0	1230	4.4e-05	0.044	794
21	522	1980	1640	3.3e-05	0.33	852		3 x cmax	29	500	1485	1230	3.4e-05	0.034	832		3 x cmax	29	365.5	1485	0	5.7e-05	0.057	776		3 x cmax	29	441.5	0	1230	4.3e-05	0.043	804
1	524.5	1980	1640	3.2e-05	0.32	838		3 x cmax	9	469	1485	1230	3.9e-05	0.039	822		3 x cmax	9	351.5	1485	0	6.1e-05	0.061	768		3 x cmax	9	425.5	0	1230	4.7e-05	0.047	810
82	307.5	0	0	7.2e-05	0.72	764		3 x cmax	90	488	1485	1230	3.6e-05	0.036	826		3 x cmax	90	367.5	1485	0	5.8e-05	0.058	774		3 x cmax	90	428	0	1230	4.6e-05	0.046	802
62	307.5	0	0	7.2e-05	0.72	764		3 x cmax	70	441.5	1485	1230	4.4e-05	0.044	806		3 x cmax	70	317	1485	0	7e-05	0.07	770		3 x cmax	70	432	0	1230	4.4e-05	0.044	798
42	307.5	0	0	7.2e-05	0.72	764		3 x cmax	50	473	1485	1230	3.8e-05	0.038	816		3 x cmax	50	341.5	1485	0	6.3e-05	0.063	772		3 x cmax	50	439	0	1230	4.4e-05	0.044	802
22	307.5	0	0	7.2e-05	0.72	764		3 x cmax	30	483	1485	1230	3.6e-05	0.036	820		3 x cmax	30	349.5	1485	0	6.2e-05	0.062	772		3 x cmax	30	441	0	1230	4.3e-05	0.043	802
2	307.5	0	0	7.2e-05	0.72	764		3 x cmax	10	490	1485	1230	3.6e-05	0.036	830		3 x cmax	10	353	1485	0	6.1e-05	0.061	768		3 x cmax	10	444	0	1230	4.3e-05	0.043	812
82	355.5	0	410	6e-05	0.6	776		3 x cmax	91	490	1485	1230	3.6e-05	0.036	824		3 x cmax	91	354	1485	0	6.1e-05	0.061	770		3 x cmax	91	443.5	0	1230	4.3e-05	0.043	806
62	369	0	410	5.7e-05	0.57	780		3 x cmax	71	470.5	1485	1230	3.9e-05	0.039	812		3 x cmax	71	346	1485	0	6.2e-05	0.062	768		3 x cmax	71	431.5	0	1230	4.5e-05	0.045	800
42	366	0	410	5.7e-05	0.57	774		3 x cmax	51	506.5	1485	1230	3.3e-05	0.033	834		3 x cmax	51	359	1485	0	6e-05	0.06	776		3 x cmax	51	455	0	1230	4e-05	0.04	806
22	380	0	410	5.5e-05	0.55	782		3 x cmax	31	489	1485	1230	3.6e-05	0.036	830		3 x cmax	31	364	1485	0	5.8e-05	0.058	778		3 x cmax	31	432.5	0	1230	4.5e-05	0.045	800
2	354.5	0	410	6e-05	0.6	776		3 x cmax	11	480	1485	1230	3.9e-05	0.039	838		3 x cmax	11	351.5	1485	0	6.1e-05	0.061	772		3 x cmax	11	436	0	1230	4.6e-05	0.046	820
82	394.5	0	820	5.2e-05	0.52	788		3 x cmax	92	482	1485	1230	3.8e-05	0.038	816		3 x cmax	92	357.5	1485	0	5.9e-05	0.059	768		3 x cmax	92	432.5	0	1230	4.6e-05	0.046	802
62	406	0	820	5e-05	0.5	792		3 x cmax	72	488	1485	1230	3.6e-05	0.036	824		3 x cmax	72	352	1485	0	6.1e-05	0.061	772		3 x cmax	72	443.5	0	1230	4.3e-05	0.043	804
42	408	0	820	4.9e-05	0.49	786		3 x cmax	52	469	1485	1230	3.9e-05	0.039	812		3 x cmax	52	347	1485	0	6.3e-05	0.063	772		3 x cmax	52	429.5	0	1230	4.5e-05	0.045	794
22	424	0	820	4.6e-05	0.46	798		3 x cmax	32	474	1485	1230	3.9e-05	0.039	822		3 x cmax	32	356.5	1485	0	6e-05	0.06	774		3 x cmax	32	425.5	0	1230	4.7e-05	0.047	802
2	398.5	0	820	5.1e-05	0.51	790		3 x cmax	12	485.5	1485	1230	3.6e-05	0.036	820		3 x cmax	12	357	1485	0	6e-05	0.06	768		3 x cmax	12	436	0	1230	4.4e-05	0.044	802
82	428	0	1230	4.6e-05	0.46	800		3 x cmax	93	476	1485	1230	3.8e-05	0.038	814		3 x cmax	93	348	1485	0	6.2e-05	0.062	768		3 x cmax	93	435.5	0	1230	4.4e-05	0.044	800
62	435	0	1230	4.5e-05	0.45	804		3 x cmax	73	466	1485	1230	4.1e-05	0.041	822		3 x cmax	73	348	1485	0	6.2e-05	0.062	774		3 x cmax	73	426	0	1230	4.7e-05	0.047	804
42	442	0	1230	4.3e-05	0.43	800		3 x cmax	53	467	1485	1230	4e-05	0.04	822		3 x cmax	53	348.5	1485	0	6.2e-05	0.062	776		3 x cmax	53	426.5	0	1230	4.6e-05	0.046	800
22	458.5	0	1230	4.1e-05	0.41	814		3 x cmax	33	486	1485	1230	3.7e-05	0.037	824		3 x cmax	33	354	1485	0	6e-05	0.06	774		3 x cmax	33	439	0	1230	4.4e-05	0.044	802
2	437	0	1230	4.4e-05	0.44	804		3 x cmax	13	485.5	1485	1230	3.7e-05	0.037	834		3 x cmax	13	348.5	1485	0	6.2e-05	0.062	772		3 x cmax	13	444.5	0	1230	4.3e-05	0.043	814
82	457.5	0	1640	4.1e-05	0.41	814		3 x cmax	94	493.5	1485	1230	3.6e-05	0.036	828		3 x cmax	94	358.5	1485	0	6e-05	0.06	776		3 x cmax	94	442.5	0	1230	4.4e-05	0.044	802
62	459.5	0	1640	4.1e-05	0.41	816		3 x cmax	74	479.5	1485	1230	3.8e-05	0.038	828		3 x cmax	74	358	1485	0	6e-05	0.06	774		3 x cmax	74	429	0	1230	4.6e-05	0.046	806
42	471.5	0	1640	3.8e-05	0.38	812		3 x cmax	54	487.5	1485	1230	3.7e-05	0.037	830		3 x cmax	54	357	1485	0	6e-05	0.06	774		3 x cmax	54	438	0	1230	4.5e-05	0.045	808
22	488	0	1640	3.7e-05	0.37	828		3 x cmax	34	489.5	1485	1230	3.6e-05	0.036	824		3 x cmax	34	365	1485	0	5.8e-05	0.058	774		3 x cmax	34	431.5	0	1230	4.6e-05	0.046	800
2	471	0	1640	3.9e-05	0.39	820		3 x cmax	14	483	1485	1230	3.6e-05	0.036	820		3 x cmax	14	360	1485	0	5.9e-05	0.059	778		3 x cmax	14	430	0	1230	4.4e-05	0.044	792
82	325	495	0	6.7e-05	0.67	766		3 x cmax	95	469	1485	1230	4.1e-05	0.041	816		3 x cmax	95	344	1485	0	6.3e-05	0.063	770		3 x cmax	95	432	0	1230	4.7e-05	0.047	800
62	326	495	0	6.7e-05	0.67	768		3 x cmax	75	467	1485	1230	4.1e-05	0.041	822		3 x cmax	75	344	1485	0	6.3e-05	0.063	778		3 x cmax	75	430	0	1230	4.7e-05	0.047	798
42	322	495	0	6.8e-05	0.68	766		3 x cmax	55	466.5	1485	1230	4e-05	0.04	814		3 x cmax	55	342	1485	0	6.4e-05	0.064	772		3 x cmax	55	431.5	0	1230	4.5e-05	0.045	798
22	327	495	0	6.7e-05	0.67	770		3 x cmax	35	479	1485	1230	3.9e-05	0.039	832		3 x cmax	35	355	1485	0	6e-05	0.06	774		3 x cmax	35	431.5	0	1230	4.7e-05	0.047	810
2	321	495	0	6.8e-05	0.68	766		3 x cmax	15	496	1485	1230	3.6e-05	0.036	822		3 x cmax	15	362.5	1485	0	5.9e-05	0.059	774		3 x cmax	15	441.5	0	1230	4.4e-05	0.044	800
82	372.5	495	410	5.6e-05	0.56	778		3 x cmax	96	480	1485	1230	3.7e-05	0.037	820		3 x cmax	96	344.5	1485	0	6.3e-05	0.063	770		3 x cmax	96	443	0	1230	4.3e-05	0.043	806
62	387.5	495	410	5.3e-05	0.53	786		3 x cmax	76	465.5	1485	1230	4e-05	0.04	822		3 x cmax	76	349.5	1485	0	6.2e-05	0.062	780		3 x cmax	76	423.5	0	1230	4.7e-05	0.047	796
42	380	495	410	5.4e-05	0.54	778		3 x cmax	56	496	1485	1230	3.5e-05	0.035	824		3 x cmax	56	365.5	1485	0	5.8e-05	0.058	776		3 x cmax	56	437.5	0	1230	4.4e-05	0.044	796
22	399	495	410	5.1e-05	0.51	790		3 x cmax	36	483.5	1485	1230	3.7e-05	0.037	826		3 x cmax	36	356.5	1485	0	6e-05	0.06	774		3 x cmax	36	434.5	0	1230	4.4e-05	0.044	804
2	367.5	495	410	5.8e-05	0.58	778		3 x cmax	16	488.5	1485	1230	3.6e-05	0.036	830		3 x cmax	16	368	1485	0	5.7e-05	0.057	778		3 x cmax	16	427.5	0	1230	4.6e-05	0.046	802
82	412	495	820	4.8e-05	0.48	792		3 x cmax	97	465.5	1485	1230	4e-05	0.04	810		3 x cmax	97	343.5	1485	0	6.3e-05	0.063	768		3 x cmax	97	429.5	0	1230	4.6e-05	0.046	798
62	424.5	495	820	4.6e-05	0.46	800		3 x cmax	77	466	1485	1230	4.1e-05	0.041	818		3 x cmax	77	347.5	1485	0	6.2e-05	0.062	772		3 x cmax	77	426	0	1230	4.7e-05	0.047	800
42	422	495	820	4.6e-05	0.46	790		3 x cmax	57	477.5	1485	1230	3.9e-05	0.039	822		3 x cmax	57	345.5	1485	0	6.3e-05	0.063	772		3 x cmax	57	439.5	0	1230	4.5e-05	0.045	804
22	443.5	495	820	4.3e-05	0.43	808		3 x cmax	37	482.5	1485	1230	3.7e-05	0.037	826		3 x cmax	37	357.5	1485	0	6e-05	0.06	772		3 x cmax	37	433	0	1230	4.5e-05	0.045	806
2	412	495	820	4.9e-05	0.49	794		3 x cmax	17	487.5	1485	1230	3.6e-05	0.036	830		3 x cmax	17	360.5	1485	0	5.9e-05	0.059	776		3 x cmax	17	434.5	0	1230	4.5e-05	0.045	806
82	445	495	1230	4.3e-05	0.43	804		3 x cmax	98	504.5	1485	1230	3.3e-05	0.033	826		3 x cmax	98	373	1485	0	5.6e-05	0.056	776		3 x cmax	98	439	0	1230	4.3e-05	0.043	796
62	453.5	495	1230	4.2e-05	0.42	814		3 x cmax	78	485.5	1485	1230	3.6e-05	0.036	834		3 x cmax	78	350.5	1485	0	6.2e-05	0.062	776		3 x cmax	78	442.5	0	1230	4.3e-05	0.043	810
42	456.5	495	1230	4e-05	0.4	804		3 x cmax	58	470	1485	1230	3.9e-05	0.039	808		3 x cmax	58	336.5	1485	0	6.5e-05	0.065	764		3 x cmax	58	441.5	0	1230	4.3e-05	0.043	802
22	478	495	1230	3.8e-05	0.38	826		3 x cmax	38	500.5	1485	1230	3.5e-05	0.035	830		3 x cmax	38	369	1485	0	5.7e-05	0.057	776		3 x cmax	38	438.5	0	1230	4.4e-05	0.044	800
2	450.5	495	1230	4.2e-05	0.42	810		3 x cmax	18	474	1485	1230	4e-05	0.04	826		3 x cmax	18	343.5	1485	0	6.3e-05	0.063	772		3 x cmax	18	437.5	0	1230	4.5e-05	0.045	808
82	475	495	1640	3.8e-05	0.38	820		3 x cmax	99	486.5	1485	1230	3.6e-05	0.036	826		3 x cmax	99	351	1485	0	6.1e-05	0.061	768		3 x cmax	99	443	0	1230	4.3e-05	0.043	810
62	478.5	495	1640	3.8e-05	0.38	826		3 x cmax	79	493.5	1485	1230	3.4e-05	0.034	818		3 x cmax	79	352	1485	0	6.1e-05	0.061	772		3 x cmax	79	448.5	0	1230	4e-05	0.04	798
42	486	495	1640	3.6e-05	0.36	818		3 x cmax	59	475	1485	1230	3.9e-05	0.039	816		3 x cmax	59	355.5	1485	0	6e-05	0.06	772		3 x cmax	59	427.5	0	1230	4.7e-05	0.047	798
22	507.5	495	1640	3.4e-05	0.34	842		3 x cmax	39	496.5	1485	1230	3.6e-05	0.036	838		3 x cmax	39	360	1485	0	6e-05	0.06	778		3 x cmax	39	444.5	0	1230	4.3e-05	0.043	810
2	484.5	495	1640	3.7e-05	0.37	826		3 x cmax	19	491	1485	1230	3.7e-05	0.037	834		3 x cmax	19	360.5	1485	0	5.9e-05	0.059	780		3 x cmax	19	437.5	0	1230	4.5e-05	0.045	804
82	337.5	990	0	6.4e-05	0.64	766		4 x cmax	80	534	1980	1640	3.1e-05	0.031	876		4 x cmax	80	374	1980	0	5.7e-05	0.057	786		4 x cmax	80	466	0	1640	4e-05	0.04	832
62	339.5	990	0	6.4e-05	0.64	772		4 x cmax	60	524.5	1980	1640	3.1e-05	0.031	830		4 x cmax	60	368.5	1980	0	5.8e-05	0.058	776		4 x cmax	60	463.5	0	1640	3.9e-05	0.039	798
42	335.5	990	0	6.5e-05	0.65	766		4 x cmax	40	534	1980	1640	3.2e-05	0.032	860		4 x cmax	40	369.5	1980	0	5.7e-05	0.057	776		4 x cmax	40	471	0	1640	4.1e-05	0.041	826
22	340	990	0	6.4e-05	0.64	772		4 x cmax	20	523.5	1980	1640	3.2e-05	0.032	854		4 x cmax	20	367	1980	0	5.8e-05	0.058	774		4 x cmax	20	463.5	0	1640	4.1e-05	0.041	824
2	332.5	990	0	6.6e-05	0.66	768		4 x cmax	0	527	1980	1640	3e-05	0.03	842		4 x cmax	0	361	1980	0	5.9e-05	0.059	772		4 x cmax	0	472.5	0	1640	3.8e-05	0.038	816
82	385	990	410	5.4e-05	0.54	780		4 x cmax	81	512.5	1980	1640	3.4e-05	0.034	840		4 x cmax	81	351.5	1980	0	6.2e-05	0.062	772		4 x cmax	81	468.5	0	1640	3.9e-05	0.039	818
62	400.5	990	410	5.1e-05	0.51	790		4 x cmax	61	539	1980	1640	3e-05	0.03	862		4 x cmax	61	376.5	1980	0	5.6e-05	0.056	780		4 x cmax	61	468.5	0	1640	3.9e-05	0.039	822
42	394	990	410	5.1e-05	0.51	780		4 x cmax	41	530.5	1980	1640	3e-05	0.03	852		4 x cmax	41	377.5	1980	0	5.6e-05	0.056	782		4 x cmax	41	459.5	0	1640	4e-05	0.04	812
22	412	990	410	4.9e-05	0.49	796		4 x cmax	21	522	1980	1640	3.3e-05	0.033	852		4 x cmax	21	355.5	1980	0	6.1e-05	0.061	782		4 x cmax	21	473	0	1640	3.9e-05	0.039	818
2	379	990	410	5.5e-05	0.55	782		4 x cmax	1	524.5	1980	1640	3.2e-05	0.032	838		4 x cmax	1	362.5	1980	0	5.9e-05	0.059	772		4 x cmax	1	468	0	1640	4e-05	0.04	812
82	424.5	990	820	4.6e-05	0.46	794		4 x cmax	82	509	1980	1640	3.3e-05	0.033	832		4 x cmax	82	358	1980	0	5.9e-05	0.059	768		4 x cmax	82	457.5	0	1640	4.1e-05	0.041	814
62	437.5	990	820	4.4e-05	0.44	806		4 x cmax	62	513.5	1980	1640	3.4e-05	0.034	844		4 x cmax	62	360.5	1980	0	5.9e-05	0.059	776		4 x cmax	62	459.5	0	1640	4.1e-05	0.041	816
42	435.5	990	820	4.3e-05	0.43	794		4 x cmax	42	525.5	1980	1640	3e-05	0.03	836		4 x cmax	42	360	1980	0	5.9e-05	0.059	772		4 x cmax	42	471.5	0	1640	3.8e-05	0.038	812
22	456.5	990	820	4.2e-05	0.42	816		4 x cmax	22	541	1980	1640	3.1e-05	0.031	864		4 x cmax	22	360	1980	0	6e-05	0.06	778		4 x cmax	22	488	0	1640	3.7e-05	0.037	828
2	423.5	990	820	4.7e-05	0.47	798		4 x cmax	2	517	1980	1640	3.3e-05	0.033	842		4 x cmax	2	352.5	1980	0	6.1e-05	0.061	772		4 x cmax	2	471	0	1640	3.9e-05	0.039	820
82	458	990	1230	4.1e-05	0.41	808		4 x cmax	83	511.5	1980	1640	3.4e-05	0.034	846		4 x cmax	83	358	1980	0	6e-05	0.06	776		4 x cmax	83	460	0	1640	4.1e-05	0.041	818
62	467	990	1230	4e-05	0.4	820		4 x cmax	63	529	1980	1640	2.9e-05	0.029	830		4 x cmax	63	368.5	1980	0	5.6e-05	0.056	768		4 x cmax	63	467	0	1640	3.8e-05	0.038	806
42	470	990	1230	3.8e-05	0.38	810		4 x cmax	43	512.5	1980	1640	3.4e-05	0.034	846		4 x cmax	43	352	1980	0	6.1e-05	0.061	776		4 x cmax	43	467.5	0	1640	4e-05	0.04	820
22	491	990	1230	3.7e-05	0.37	834		4 x cmax	23	511.5	1980	1640	3.4e-05	0.034	842		4 x cmax	23	354.5	1980	0	6.1e-05	0.061	778		4 x cmax	23	463.5	0	1640	4e-05	0.04	812
2	462	990	1230	4e-05	0.4	814		4 x cmax	3	516.5	1980	1640	3.4e-05	0.034	838		4 x cmax	3	356.5	1980	0	6e-05	0.06	778		4 x cmax	3	467	0	1640	4e-05	0.04	810
82	487.5	990	1640	3.6e-05	0.36	824		4 x cmax	84	528	1980	1640	3.1e-05	0.031	850		4 x cmax	84	366	1980	0	5.8e-05	0.058	778		4 x cmax	84	468	0	1640	3.9e-05	0.039	818
62	492	990	1640	3.6e-05	0.36	832		4 x cmax	64	499.5	1980	1640	3.3e-05	0.033	814		4 x cmax	64	353	1980	0	6e-05	0.06	762		4 x cmax	64	453.5	0	1640	4.1e-05	0.041	806
42	499.5	990	1640	3.3e-05	0.33	824		4 x cmax	44	519	1980	1640	3.3e-05	0.033	848		4 x cmax	44	364	1980	0	5.9e-05	0.059	772		4 x cmax	44	462.5	0	1640	4.1e-05	0.041	822
22	520.5	990	1640	3.3e-05	0.33	850		4 x cmax	24	544.5	1980	1640	3e-05	0.03	854		4 x cmax	24	373.5	1980	0	5.6e-05	0.056	774		4 x cmax	24	477.5	0	1640	3.8e-05	0.038	818
2	496	990	1640	3.5e-05	0.35	832		4 x cmax	4	522	1980	1640	3.3e-05	0.033	854		4 x cmax	4	356	1980	0	6e-05	0.06	772		4 x cmax	4	473	0	1640	4e-05	0.04	828
82	348.5	1485	0	6.1e-05	0.61	768		4 x cmax	85	520	1980	1640	3.2e-05	0.032	846		4 x cmax	85	363.5	1980	0	5.8e-05	0.058	774		4 x cmax	85	463	0	1640	4e-05	0.04	818
62	350.5	1485	0	6.2e-05	0.62	774		4 x cmax	65	497	1980	1640	3.6e-05	0.036	834		4 x cmax	65	348	1980	0	6.2e-05	0.062	768		4 x cmax	65	456	0	1640	4.2e-05	0.042	820
42	348	1485	0	6.2e-05	0.62	768		4 x cmax	45	514.5	1980	1640	3.4e-05	0.034	836		4 x cmax	45	366.5	1980	0	5.8e-05	0.058	774		4 x cmax	45	454.5	0	1640	4.2e-05	0.042	808
22	350.5	1485	0	6.2e-05	0.62	776		4 x cmax	25	532.5	1980	1640	3.1e-05	0.031	848		4 x cmax	25	369.5	1980	0	5.7e-05	0.057	774		4 x cmax	25	469	0	1640	3.9e-05	0.039	814
2	343	1485	0	6.3e-05	0.63	770		4 x cmax	5	524	1980	1640	3.4e-05	0.034	850		4 x cmax	5	370.5	1980	0	5.8e-05	0.058	786		4 x cmax	5	460	0	1640	4.2e-05	0.042	808
82	396	1485	410	5.1e-05	0.51	782		4 x cmax	86	537	1980	1640	3e-05	0.03	860		4 x cmax	86	373	1980	0	5.6e-05	0.056	774		4 x cmax	86	471	0	1640	3.9e-05	0.039	828
62	412	1485	410	4.9e-05	0.49	794		4 x cmax	66	512.5	1980	1640	3.2e-05	0.032	828		4 x cmax	66	357.5	1980	0	6e-05	0.06	774		4 x cmax	66	461.5	0	1640	4e-05	0.04	804
42	406.5	1485	410	4.9e-05	0.49	784		4 x cmax	46	514.5	1980	1640	3.4e-05	0.034	850		4 x cmax	46	358.5	1980	0	6e-05	0.06	780		4 x cmax	46	463	0	1640	4e-05	0.04	818
22	422.5	1485	410	4.7e-05	0.47	800		4 x cmax	26	506.5	1980	1640	3.4e-05	0.034	828		4 x cmax	26	362	1980	0	5.9e-05	0.059	770		4 x cmax	26	451	0	1640	4.2e-05	0.042	808
2	389.5	1485	410	5.3e-05	0.53	784		4 x cmax	6	525.5	1980	1640	3.3e-05	0.033	850		4 x cmax	6	365.5	1980	0	5.9e-05	0.059	778		4 x cmax	6	467.5	0	1640	4e-05	0.04	816
82	435.5	1485	820	4.4e-05	0.44	796		4 x cmax	87	523.5	1980	1640	3.2e-05	0.032	840		4 x cmax	87	362.5	1980	0	5.9e-05	0.059	774		4 x cmax	87	467.5	0	1640	3.9e-05	0.039	812
62	449	1485	820	4.2e-05	0.42	810		4 x cmax	67	525.5	1980	1640	3.2e-05	0.032	836		4 x cmax	67	365.5	1980	0	5.8e-05	0.058	772		4 x cmax	67	466.5	0	1640	4e-05	0.04	808
42	448.5	1485	820	4.1e-05	0.41	800		4 x cmax	47	509	1980	1640	3.6e-05	0.036	858		4 x cmax	47	358	1980	0	6.1e-05	0.061	792		4 x cmax	47	457.5	0	1640	4.3e-05	0.043	816
22	467	1485	820	4e-05	0.4	820		4 x cmax	27	536	1980	1640	3e-05	0.03	846		4 x cmax	27	356	1980	0	6e-05	0.06	770		4 x cmax	27	487.5	0	1640	3.6e-05	0.036	824
2	434	1485	820	4.5e-05	0.45	802		4 x cmax	7	522.5	1980	1640	3.2e-05	0.032	840		4 x cmax	7	358.5	1980	0	6e-05	0.06	772		4 x cmax	7	471	0	1640	3.9e-05	0.039	816
82	469	1485	1230	3.9e-05	0.39	812		4 x cmax	88	522	1980	1640	3.1e-05	0.031	834		4 x cmax	88	371	1980	0	5.6e-05	0.056	776		4 x cmax	88	456.5	0	1640	4.1e-05	0.041	800
62	478	1485	1230	3.8e-05	0.38	826		4 x cmax	68	508	1980	1640	3.3e-05	0.033	828		4 x cmax	68	348.5	1980	0	6.2e-05	0.062	772		4 x cmax	68	466.5	0	1640	3.9e-05	0.039	808
42	483	1485	1230	3.6e-05	0.36	814		4 x cmax	48	498	1980	1640	3.6e-05	0.036	842		4 x cmax	48	348	1980	0	6.2e-05	0.062	776		4 x cmax	48	457	0	1640	4.2e-05	0.042	820
22	501.5	1485	1230	3.5e-05	0.35	840		4 x cmax	28	520.5	1980	1640	3.2e-05	0.032	848		4 x cmax	28	359.5	1980	0	6e-05	0.06	782		4 x cmax	28	467.5	0	1640	3.9e-05	0.039	814
2	472.5	1485	1230	3.9e-05	0.39	818		4 x cmax	8	497.5	1980	1640	3.7e-05	0.037	848		4 x cmax	8	359	1980	0	6e-05	0.06	778		4 x cmax	8	445.5	0	1640	4.4e-05	0.044	820
82	499	1485	1640	3.5e-05	0.35	828		4 x cmax	89	514	1980	1640	3.3e-05	0.033	838		4 x cmax	89	356.5	1980	0	6e-05	0.06	768		4 x cmax	89	464.5	0	1640	4e-05	0.04	820
62	503	1485	1640	3.5e-05	0.35	840		4 x cmax	69	485.5	1980	1640	3.8e-05	0.038	834		4 x cmax	69	330	1980	0	6.7e-05	0.067	770		4 x cmax	69	463	0	1640	4.1e-05	0.041	824
42	513	1485	1640	3.2e-05	0.32	830		4 x cmax	49	532.5	1980	1640	3e-05	0.03	840		4 x cmax	49	373.5	1980	0	5.6e-05	0.056	776		4 x cmax	49	464.5	0	1640	3.9e-05	0.039	806
22	531.5	1485	1640	3.2e-05	0.32	858		4 x cmax	29	540.5	1980	1640	2.9e-05	0.029	854		4 x cmax	29	377	1980	0	5.5e-05	0.055	778		4 x cmax	29	469	0	1640	3.9e-05	0.039	816
2	507	1485	1640	3.4e-05	0.34	838		4 x cmax	9	507	1980	1640	3.4e-05	0.034	842		4 x cmax	9	360.5	1980	0	5.9e-05	0.059	768		4 x cmax	9	453	0	1640	4.3e-05	0.043	822
82	358	1980	0	5.9e-05	0.59	768		4 x cmax	90	526.5	1980	1640	3.2e-05	0.032	848		4 x cmax	90	375	1980	0	5.6e-05	0.056	776		4 x cmax	90	457.5	0	1640	4.1e-05	0.041	814
62	360.5	1980	0	5.9e-05	0.59	776		4 x cmax	70	477.5	1980	1640	3.9e-05	0.039	822		4 x cmax	70	323.5	1980	0	6.9e-05	0.069	772		4 x cmax	70	461.5	0	1640	4e-05	0.04	810
42	360	1980	0	5.9e-05	0.59	772		4 x cmax	50	514.5	1980	1640	3.2e-05	0.032	838		4 x cmax	50	349.5	1980	0	6.1e-05	0.061	774		4 x cmax	50	472.5	0	1640	3.9e-05	0.039	816
22	360	1980	0	6e-05	0.6	778		4 x cmax	30	522.5	1980	1640	3.1e-05	0.031	842		4 x cmax	30	359.5	1980	0	5.9e-05	0.059	774		4 x cmax	30	469.5	0	1640	3.8e-05	0.038	814
2	352.5	1980	0	6.1e-05	0.61	772		4 x cmax	10	529.5	1980	1640	3.1e-05	0.031	852		4 x cmax	10	362	1980	0	5.9e-05	0.059	770		4 x cmax	10	474	0	1640	3.8e-05	0.038	828
82	405.5	1980	410	4.9e-05	0.49	784		4 x cmax	91	529	1980	1640	3.1e-05	0.031	844		4 x cmax	91	363	1980	0	5.9e-05	0.059	770		4 x cmax	91	473	0	1640	3.9e-05	0.039	818
62	422	1980	410	4.7e-05	0.47	798		4 x cmax	71	513	1980	1640	3.3e-05	0.033	832		4 x cmax	71	357.5	1980	0	6e-05	0.06	768		4 x cmax	71	461.5	0	1640	4e-05	0.04	812
42	418.5	1980	410	4.6e-05	0.46	786		4 x cmax	51	547.5	1980	1640	2.8e-05	0.028	860		4 x cmax	51	369	1980	0	5.8e-05	0.058	778		4 x cmax	51	484.5	0	1640	3.6e-05	0.036	820
22	432	1980	410	4.6e-05	0.46	804		4 x cmax	31	527	1980	1640	3.1e-05	0.031	850		4 x cmax	31	374.5	1980	0	5.6e-05	0.056	782		4 x cmax	31	459	0	1640	4e-05	0.04	812
2	399.5	1980	410	5.1e-05	0.51	786		4 x cmax	11	519.5	1980	1640	3.4e-05	0.034	862		4 x cmax	11	361.5	1980	0	5.9e-05	0.059	774		4 x cmax	11	465	0	1640	4.1e-05	0.041	834
82	445	1980	820	4.2e-05	0.42	800		4 x cmax	92	519.5	1980	1640	3.4e-05	0.034	836		4 x cmax	92	369.5	1980	0	5.7e-05	0.057	768		4 x cmax	92	457	0	1640	4.3e-05	0.043	812
62	459	1980	820	4.1e-05	0.41	816		4 x cmax	72	533	1980	1640	3e-05	0.03	850		4 x cmax	72	363	1980	0	5.9e-05	0.059	774		4 x cmax	72	477	0	1640	3.8e-05	0.038	820
42	460.5	1980	820	3.9e-05	0.39	804		4 x cmax	52	507.5	1980	1640	3.4e-05	0.034	832		4 x cmax	52	355.5	1980	0	6.1e-05	0.061	774		4 x cmax	52	459	0	1640	4e-05	0.04	806
22	476.5	1980	820	3.9e-05	0.39	826		4 x cmax	32	511.5	1980	1640	3.4e-05	0.034	842		4 x cmax	32	367	1980	0	5.8e-05	0.058	776		4 x cmax	32	451.5	0	1640	4.3e-05	0.043	812
2	443.5	1980	820	4.3e-05	0.43	804		4 x cmax	12	526	1980	1640	3.1e-05	0.031	840		4 x cmax	12	368.5	1980	0	5.7e-05	0.057	770		4 x cmax	12	463.5	0	1640	4e-05	0.04	816
82	478.5	1980	1230	3.7e-05	0.37	816		4 x cmax	93	516	1980	1640	3.2e-05	0.032	834		4 x cmax	93	359.5	1980	0	5.9e-05	0.059	770		4 x cmax	93	464	0	1640	4e-05	0.04	812
62	488	1980	1230	3.7e-05	0.37	830		4 x cmax	73	501.5	1980	1640	3.6e-05	0.036	842		4 x cmax	73	357	1980	0	6e-05	0.06	776		4 x cmax	73	452	0	1640	4.3e-05	0.043	816
42	495	1980	1230	3.4e-05	0.34	820		4 x cmax	53	502	1980	1640	3.6e-05	0.036	840		4 x cmax	53	358.5	1980	0	6e-05	0.06	780		4 x cmax	53	450.5	0	1640	4.3e-05	0.043	810
22	511	1980	1230	3.4e-05	0.34	846		4 x cmax	33	524.5	1980	1640	3.2e-05	0.032	846		4 x cmax	33	363.5	1980	0	5.8e-05	0.058	776		4 x cmax	33	467.5	0	1640	4e-05	0.04	814
2	482	1980	1230	3.7e-05	0.37	824		4 x cmax	13	526	1980	1640	3.2e-05	0.032	856		4 x cmax	13	357	1980	0	6e-05	0.06	774		4 x cmax	13	475.5	0	1640	3.9e-05	0.039	830
82	509	1980	1640	3.3e-05	0.33	832		4 x cmax	94	535	1980	1640	3.1e-05	0.031	850		4 x cmax	94	368.5	1980	0	5.8e-05	0.058	778		4 x cmax	94	472	0	1640	3.9e-05	0.039	814
62	513.5	1980	1640	3.4e-05	0.34	844		4 x cmax	74	519.5	1980	1640	3.3e-05	0.033	850		4 x cmax	74	367.5	1980	0	5.8e-05	0.058	776		4 x cmax	74	459	0	1640	4.2e-05	0.042	820
42	525.5	1980	1640	3e-05	0.3	836		4 x cmax	54	526	1980	1640	3.3e-05	0.033	852		4 x cmax	54	367.5	1980	0	5.8e-05	0.058	776		4 x cmax	54	465.5	0	1640	4.1e-05	0.041	820
22	541	1980	1640	3.1e-05	0.31	864		4 x cmax	34	527.5	1980	1640	3.2e-05	0.032	844		4 x cmax	34	374.5	1980	0	5.6e-05	0.056	776		4 x cmax	34	459.5	0	1640	4.1e-05	0.041	812
2	517	1980	1640	3.3e-05	0.33	842		4 x cmax	14	524.5	1980	1640	3.1e-05	0.031	844		4 x cmax	14	368.5	1980	0	5.8e-05	0.058	780		4 x cmax	14	462.5	0	1640	3.9e-05	0.039	806
83	307.5	0	0	7.2e-05	0.72	764		4 x cmax	95	508.5	1980	1640	3.6e-05	0.036	836		4 x cmax	95	353.5	1980	0	6.1e-05	0.061	772		4 x cmax	95	461	0	1640	4.3e-05	0.043	812
63	307.5	0	0	7.2e-05	0.72	764		4 x cmax	75	506.5	1980	1640	3.6e-05	0.036	842		4 x cmax	75	354	1980	0	6.1e-05	0.061	782		4 x cmax	75	458.5	0	1640	4.2e-05	0.042	810
43	307.5	0	0	7.2e-05	0.72	764		4 x cmax	55	506	1980	1640	3.5e-05	0.035	834		4 x cmax	55	351.5	1980	0	6.2e-05	0.062	774		4 x cmax	55	461.5	0	1640	4.1e-05	0.041	812
23	307.5	0	0	7.2e-05	0.72	764		4 x cmax	35	515.5	1980	1640	3.4e-05	0.034	852		4 x cmax	35	365	1980	0	5.8e-05	0.058	776		4 x cmax	35	457.5	0	1640	4.3e-05	0.043	822
3	307.5	0	0	7.2e-05	0.72	764		4 x cmax	15	535.5	1980	1640	3.1e-05	0.031	844		4 x cmax	15	372.5	1980	0	5.7e-05	0.057	776		4 x cmax	15	470.5	0	1640	4e-05	0.04	812
83	363	0	410	5.8e-05	0.58	780		4 x cmax	96	518	1980	1640	3.2e-05	0.032	842		4 x cmax	96	354	1980	0	6.1e-05	0.061	772		4 x cmax	96	471.5	0	1640	3.8e-05	0.038	818
63	364.5	0	410	5.8e-05	0.58	774		4 x cmax	76	503.5	1980	1640	3.5e-05	0.035	842		4 x cmax	76	359.5	1980	0	6e-05	0.06	784		4 x cmax	76	451	0	1640	4.2e-05	0.042	808
43	365	0	410	5.8e-05	0.58	778		4 x cmax	56	542	1980	1640	2.9e-05	0.029	850		4 x cmax	56	379	1980	0	5.5e-05	0.055	780		4 x cmax	56	469	0	1640	3.9e-05	0.039	810
23	360	0	410	5.9e-05	0.59	776		4 x cmax	36	522	1980	1640	3.2e-05	0.032	848		4 x cmax	36	366.5	1980	0	5.8e-05	0.058	776		4 x cmax	36	462.5	0	1640	4e-05	0.04	816
3	361	0	410	5.9e-05	0.59	774		4 x cmax	16	526	1980	1640	3.2e-05	0.032	852		4 x cmax	16	378	1980	0	5.5e-05	0.055	780		4 x cmax	16	454	0	1640	4.2e-05	0.042	812
83	401.5	0	820	5.1e-05	0.51	794		4 x cmax	97	505.5	1980	1640	3.4e-05	0.034	830		4 x cmax	97	353	1980	0	6.1e-05	0.061	770		4 x cmax	97	460	0	1640	4.1e-05	0.041	812
63	405.5	0	820	4.9e-05	0.49	784		4 x cmax	77	507.5	1980	1640	3.5e-05	0.035	840		4 x cmax	77	358	1980	0	6e-05	0.06	774		4 x cmax	77	456.5	0	1640	4.3e-05	0.043	814
43	406	0	820	5e-05	0.5	792		4 x cmax	57	517	1980	1640	3.4e-05	0.034	844		4 x cmax	57	354.5	1980	0	6.1e-05	0.061	774		4 x cmax	57	469.5	0	1640	4e-05	0.04	818
23	400.5	0	820	5.1e-05	0.51	788		4 x cmax	37	518	1980	1640	3.3e-05	0.033	844		4 x cmax	37	367	1980	0	5.8e-05	0.058	774		4 x cmax	37	458	0	1640	4.2e-05	0.042	818
3	402.5	0	820	5.1e-05	0.51	784		4 x cmax	17	525.5	1980	1640	3.1e-05	0.031	852		4 x cmax	17	370	1980	0	5.7e-05	0.057	778		4 x cmax	17	462	0	1640	4.1e-05	0.041	818
83	433	0	1230	4.5e-05	0.45	806		4 x cmax	98	546.5	1980	1640	2.8e-05	0.028	850		4 x cmax	98	383.5	1980	0	5.4e-05	0.054	778		4 x cmax	98	468.5	0	1640	3.8e-05	0.038	810
63	438.5	0	1230	4.3e-05	0.43	796		4 x cmax	78	525	1980	1640	3.1e-05	0.031	856		4 x cmax	78	359.5	1980	0	6e-05	0.06	778		4 x cmax	78	472	0	1640	3.8e-05	0.038	826
43	439	0	1230	4.4e-05	0.44	806		4 x cmax	58	507	1980	1640	3.4e-05	0.034	824		4 x cmax	58	345.5	1980	0	6.3e-05	0.063	764		4 x cmax	58	469.5	0	1640	3.9e-05	0.039	814
23	434.5	0	1230	4.5e-05	0.45	800		4 x cmax	38	538.5	1980	1640	3.1e-05	0.031	852		4 x cmax	38	378	1980	0	5.6e-05	0.056	780		4 x cmax	38	466.5	0	1640	4e-05	0.04	812
3	437	0	1230	4.5e-05	0.45	796		4 x cmax	18	513.5	1980	1640	3.5e-05	0.035	848		4 x cmax	18	353.5	1980	0	6.1e-05	0.061	776		4 x cmax	18	467	0	1640	4.1e-05	0.041	822
83	460	0	1640	4.1e-05	0.41	818		4 x cmax	99	525	1980	1640	3.1e-05	0.031	848		4 x cmax	99	360.5	1980	0	5.9e-05	0.059	768		4 x cmax	99	472	0	1640	3.8e-05	0.038	826
63	467	0	1640	3.8e-05	0.38	806		4 x cmax	79	539.5	1980	1640	2.8e-05	0.028	844		4 x cmax	79	362	1980	0	5.9e-05	0.059	774		4 x cmax	79	483.5	0	1640	3.5e-05	0.035	814
43	467.5	0	1640	4e-05	0.4	820		4 x cmax	59	513	1980	1640	3.4e-05	0.034	836		4 x cmax	59	365.5	1980	0	5.8e-05	0.058	774		4 x cmax	59	454.5	0	1640	4.2e-05	0.042	808
23	463.5	0	1640	4e-05	0.4	812		4 x cmax	39	538.5	1980	1640	3.1e-05	0.031	862		4 x cmax	39	370	1980	0	5.8e-05	0.058	780		4 x cmax	39	475.5	0	1640	3.8e-05	0.038	824
3	467	0	1640	4e-05	0.4	810		4 x cmax	19	533.5	1980	1640	3.2e-05	0.032	858		4 x cmax	19	372	1980	0	5.7e-05	0.057	782		4 x cmax	19	467.5	0	1640	4e-05	0.04	818
83	326.5	495	0	6.7e-05	0.67	768
63	329	495	0	6.6e-05	0.66	764
43	323	495	0	6.8e-05	0.68	768
23	323	495	0	6.8e-05	0.68	768
3	323	495	0	6.8e-05	0.68	768
83	382	495	410	5.5e-05	0.55	786
63	386	495	410	5.3e-05	0.53	774
43	380.5	495	410	5.5e-05	0.55	784
23	375	495	410	5.6e-05	0.56	782
3	376.5	495	410	5.6e-05	0.56	778
83	420.5	495	820	4.7e-05	0.47	802
63	427	495	820	4.4e-05	0.44	788
43	421.5	495	820	4.7e-05	0.47	800
23	416	495	820	4.8e-05	0.48	794
3	418	495	820	4.8e-05	0.48	792
83	452	495	1230	4.2e-05	0.42	816
63	460	495	1230	3.9e-05	0.39	800
43	454.5	495	1230	4.2e-05	0.42	814
23	449.5	495	1230	4.2e-05	0.42	808
3	452.5	495	1230	4.3e-05	0.43	804
83	479	495	1640	3.8e-05	0.38	830
63	488.5	495	1640	3.5e-05	0.35	814
43	483	495	1640	3.7e-05	0.37	830
23	479	495	1640	3.8e-05	0.38	822
3	482.5	495	1640	3.8e-05	0.38	818
83	339	990	0	6.4e-05	0.64	772
63	344.5	990	0	6.2e-05	0.62	764
43	334	990	0	6.5e-05	0.65	772
23	334.5	990	0	6.5e-05	0.65	772
3	335.5	990	0	6.5e-05	0.65	772
83	394	990	410	5.2e-05	0.52	790
63	401.5	990	410	4.9e-05	0.49	778
43	391.5	990	410	5.3e-05	0.53	790
23	387	990	410	5.4e-05	0.54	786
3	389	990	410	5.4e-05	0.54	784
83	432.5	990	820	4.5e-05	0.45	806
63	442	990	820	4.2e-05	0.42	790
43	432.5	990	820	4.5e-05	0.45	806
23	427.5	990	820	4.6e-05	0.46	800
3	430.5	990	820	4.6e-05	0.46	796
83	464	990	1230	4e-05	0.4	822
63	475	990	1230	3.6e-05	0.36	804
43	465.5	990	1230	4e-05	0.4	820
23	461.5	990	1230	4.1e-05	0.41	816
3	465	990	1230	4.1e-05	0.41	812
83	491.5	990	1640	3.6e-05	0.36	836
63	504	990	1640	3.2e-05	0.32	818
43	494	990	1640	3.6e-05	0.36	836
23	491.5	990	1640	3.6e-05	0.36	830
3	495	990	1640	3.7e-05	0.37	826
83	349	1485	0	6.2e-05	0.62	774
63	357.5	1485	0	5.9e-05	0.59	766
43	343.5	1485	0	6.3e-05	0.63	774
23	345	1485	0	6.3e-05	0.63	776
3	346.5	1485	0	6.3e-05	0.63	774
83	404.5	1485	410	5e-05	0.5	794
63	414.5	1485	410	4.7e-05	0.47	780
43	401	1485	410	5.1e-05	0.51	792
23	397.5	1485	410	5.2e-05	0.52	790
3	400	1485	410	5.2e-05	0.52	788
83	443	1485	820	4.3e-05	0.43	810
63	455	1485	820	3.9e-05	0.39	794
43	442	1485	820	4.4e-05	0.44	810
23	438	1485	820	4.4e-05	0.44	806
3	441.5	1485	820	4.4e-05	0.44	802
83	474.5	1485	1230	3.8e-05	0.38	826
63	488	1485	1230	3.4e-05	0.34	810
43	475	1485	1230	3.8e-05	0.38	826
23	472	1485	1230	3.9e-05	0.39	820
3	476	1485	1230	3.9e-05	0.39	818
83	502	1485	1640	3.5e-05	0.35	842
63	517.5	1485	1640	3e-05	0.3	824
43	504	1485	1640	3.5e-05	0.35	842
23	502	1485	1640	3.5e-05	0.35	836
3	506	1485	1640	3.5e-05	0.35	832
83	358	1980	0	6e-05	0.6	776
63	368.5	1980	0	5.6e-05	0.56	768
43	352	1980	0	6.1e-05	0.61	776
23	354.5	1980	0	6.1e-05	0.61	778
3	356.5	1980	0	6e-05	0.6	778
83	413.5	1980	410	4.9e-05	0.49	798
63	425.5	1980	410	4.4e-05	0.44	782
43	410	1980	410	4.9e-05	0.49	796
23	407	1980	410	5e-05	0.5	794
3	410	1980	410	5e-05	0.5	792
83	452	1980	820	4.2e-05	0.42	814
63	466.5	1980	820	3.7e-05	0.37	798
43	450.5	1980	820	4.2e-05	0.42	814
23	447.5	1980	820	4.3e-05	0.43	810
3	451.5	1980	820	4.3e-05	0.43	806
83	483.5	1980	1230	3.7e-05	0.37	832
63	499.5	1980	1230	3.2e-05	0.32	814
43	484	1980	1230	3.7e-05	0.37	830
23	481.5	1980	1230	3.8e-05	0.38	826
3	486	1980	1230	3.8e-05	0.38	822
83	511.5	1980	1640	3.4e-05	0.34	846
63	529	1980	1640	2.9e-05	0.29	830
43	512.5	1980	1640	3.4e-05	0.34	846
23	511.5	1980	1640	3.4e-05	0.34	842
3	516.5	1980	1640	3.4e-05	0.34	838
84	307.5	0	0	7.2e-05	0.72	764
64	307.5	0	0	7.2e-05	0.72	764
44	307.5	0	0	7.2e-05	0.72	764
24	307.5	0	0	7.2e-05	0.72	764
4	307.5	0	0	7.2e-05	0.72	764
84	370	0	410	5.7e-05	0.57	780
64	358	0	410	5.9e-05	0.59	774
44	355.5	0	410	6e-05	0.6	778
24	366	0	410	5.8e-05	0.58	776
4	367	0	410	5.8e-05	0.58	782
84	409.5	0	820	4.9e-05	0.49	792
64	395.5	0	820	5.1e-05	0.51	784
44	396.5	0	820	5.2e-05	0.52	792
24	410	0	820	4.9e-05	0.49	790
4	409.5	0	820	5e-05	0.5	798
84	441	0	1230	4.3e-05	0.43	804
64	426.5	0	1230	4.5e-05	0.45	796
44	431.5	0	1230	4.5e-05	0.45	806
24	446.5	0	1230	4.3e-05	0.43	804
4	443.5	0	1230	4.4e-05	0.44	814
84	468	0	1640	3.9e-05	0.39	818
64	453.5	0	1640	4.1e-05	0.41	806
44	462.5	0	1640	4.1e-05	0.41	822
24	477.5	0	1640	3.8e-05	0.38	818
4	473	0	1640	4e-05	0.4	828
84	337.5	495	0	6.4e-05	0.64	770
64	320	495	0	6.8e-05	0.68	762
44	333	495	0	6.6e-05	0.66	768
24	331	495	0	6.6e-05	0.66	766
4	323	495	0	6.8e-05	0.68	766
84	399.5	495	410	5.1e-05	0.51	788
64	370.5	495	410	5.6e-05	0.56	772
44	381	495	410	5.5e-05	0.55	784
24	389.5	495	410	5.3e-05	0.53	782
4	382.5	495	410	5.5e-05	0.55	786
84	439.5	495	820	4.3e-05	0.43	804
64	407.5	495	820	4.8e-05	0.48	782
44	422	495	820	4.7e-05	0.47	800
24	433.5	495	820	4.5e-05	0.45	798
4	425	495	820	4.7e-05	0.47	804
84	471	495	1230	3.8e-05	0.38	820
64	438.5	495	1230	4.3e-05	0.43	794
44	457	495	1230	4.1e-05	0.41	816
24	470	495	1230	3.9e-05	0.39	814
4	459.5	495	1230	4.2e-05	0.42	820
84	498.5	495	1640	3.5e-05	0.35	834
64	465.5	495	1640	3.9e-05	0.39	806
44	488	495	1640	3.7e-05	0.37	832
24	501.5	495	1640	3.5e-05	0.35	830
4	489	495	1640	3.8e-05	0.38	836
84	349.5	990	0	6.1e-05	0.61	774
64	331.5	990	0	6.5e-05	0.65	760
44	345.5	990	0	6.3e-05	0.63	770
24	347.5	990	0	6.2e-05	0.62	770
4	335.5	990	0	6.5e-05	0.65	768
84	411.5	990	410	4.8e-05	0.48	794
64	382	990	410	5.3e-05	0.53	772
44	393.5	990	410	5.3e-05	0.53	786
24	405.5	990	410	5e-05	0.5	786
4	394.5	990	410	5.3e-05	0.53	790
84	451.5	990	820	4.1e-05	0.41	810
64	419.5	990	820	4.6e-05	0.46	784
44	434.5	990	820	4.5e-05	0.45	804
24	449.5	990	820	4.2e-05	0.42	804
4	437	990	820	4.5e-05	0.45	808
84	483.5	990	1230	3.6e-05	0.36	826
64	450.5	990	1230	4.1e-05	0.41	796
44	469.5	990	1230	4e-05	0.4	822
24	486	990	1230	3.7e-05	0.37	822
4	471.5	990	1230	4e-05	0.4	826
84	511	990	1640	3.3e-05	0.33	840
64	477.5	990	1640	3.6e-05	0.36	808
44	501	990	1640	3.5e-05	0.35	838
24	518	990	1640	3.3e-05	0.33	838
4	501	990	1640	3.6e-05	0.36	842
84	358.5	1485	0	5.9e-05	0.59	776
64	342.5	1485	0	6.2e-05	0.62	762
44	355.5	1485	0	6.1e-05	0.61	770
24	361.5	1485	0	5.9e-05	0.59	772
4	346	1485	0	6.3e-05	0.63	770
84	420.5	1485	410	4.7e-05	0.47	796
64	393	1485	410	5.1e-05	0.51	774
44	403.5	1485	410	5.1e-05	0.51	790
24	419	1485	410	4.7e-05	0.47	790
4	405.5	1485	410	5.1e-05	0.51	792
84	460.5	1485	820	4e-05	0.4	814
64	430.5	1485	820	4.4e-05	0.44	786
44	444.5	1485	820	4.3e-05	0.43	808
24	463.5	1485	820	4e-05	0.4	808
4	448	1485	820	4.3e-05	0.43	812
84	492.5	1485	1230	3.5e-05	0.35	830
64	461.5	1485	1230	3.9e-05	0.39	798
44	479.5	1485	1230	3.8e-05	0.38	826
24	500	1485	1230	3.5e-05	0.35	828
4	482	1485	1230	3.8e-05	0.38	830
84	520.5	1485	1640	3.2e-05	0.32	846
64	489	1485	1640	3.5e-05	0.35	812
44	510.5	1485	1640	3.4e-05	0.34	844
24	532	1485	1640	3.1e-05	0.31	846
4	512	1485	1640	3.5e-05	0.35	848
84	366	1980	0	5.8e-05	0.58	778
64	353	1980	0	6e-05	0.6	762
44	364	1980	0	5.9e-05	0.59	772
24	373.5	1980	0	5.6e-05	0.56	774
4	356	1980	0	6e-05	0.6	772
84	428	1980	410	4.5e-05	0.45	800
64	403.5	1980	410	4.9e-05	0.49	776
44	411.5	1980	410	4.9e-05	0.49	792
24	431	1980	410	4.5e-05	0.45	794
4	415	1980	410	4.9e-05	0.49	796
84	468	1980	820	3.9e-05	0.39	818
64	441	1980	820	4.2e-05	0.42	788
44	452.5	1980	820	4.2e-05	0.42	810
24	475.5	1980	820	3.8e-05	0.38	814
4	457.5	1980	820	4.2e-05	0.42	816
84	500	1980	1230	3.4e-05	0.34	834
64	472	1980	1230	3.7e-05	0.37	802
44	487.5	1980	1230	3.7e-05	0.37	828
24	512	1980	1230	3.3e-05	0.33	834
4	492	1980	1230	3.7e-05	0.37	836
84	528	1980	1640	3.1e-05	0.31	850
64	499.5	1980	1640	3.3e-05	0.33	814
44	519	1980	1640	3.3e-05	0.33	848
24	544.5	1980	1640	3e-05	0.3	854
4	522	1980	1640	3.3e-05	0.33	854
85	307.5	0	0	7.2e-05	0.72	764
65	307.5	0	0	7.2e-05	0.72	764
45	307.5	0	0	7.2e-05	0.72	764
25	307.5	0	0	7.2e-05	0.72	764
5	307.5	0	0	7.2e-05	0.72	764
85	365	0	410	5.8e-05	0.58	780
65	351.5	0	410	6.2e-05	0.62	778
45	350	0	410	6.2e-05	0.62	772
25	361.5	0	410	5.9e-05	0.59	776
5	354	0	410	6.1e-05	0.61	772
85	404.5	0	820	5e-05	0.5	794
65	391.5	0	820	5.3e-05	0.53	792
45	389	0	820	5.4e-05	0.54	784
25	403.5	0	820	5e-05	0.5	788
5	394.5	0	820	5.3e-05	0.53	784
85	436	0	1230	4.4e-05	0.44	806
65	425.5	0	1230	4.7e-05	0.47	806
45	423.5	0	1230	4.7e-05	0.47	796
25	438.5	0	1230	4.4e-05	0.44	802
5	429.5	0	1230	4.6e-05	0.46	796
85	463	0	1640	4e-05	0.4	818
65	456	0	1640	4.2e-05	0.42	820
45	454.5	0	1640	4.2e-05	0.42	808
25	469	0	1640	3.9e-05	0.39	814
5	460	0	1640	4.2e-05	0.42	808
85	328	495	0	6.7e-05	0.67	768
65	319.5	495	0	6.9e-05	0.69	764
45	333.5	495	0	6.5e-05	0.65	768
25	333.5	495	0	6.5e-05	0.65	768
5	334	495	0	6.5e-05	0.65	772
85	385.5	495	410	5.4e-05	0.54	786
65	364	495	410	5.9e-05	0.59	780
45	376	495	410	5.6e-05	0.56	778
25	387.5	495	410	5.3e-05	0.53	782
5	380.5	495	410	5.6e-05	0.56	784
85	424.5	495	820	4.6e-05	0.46	800
65	403.5	495	820	5.1e-05	0.51	794
45	415	495	820	4.9e-05	0.49	792
25	429.5	495	820	4.5e-05	0.45	796
5	421	495	820	4.8e-05	0.48	796
85	456.5	495	1230	4.1e-05	0.41	814
65	438	495	1230	4.5e-05	0.45	808
45	449.5	495	1230	4.3e-05	0.43	806
25	464.5	495	1230	4e-05	0.4	812
5	456	495	1230	4.2e-05	0.42	810
85	483.5	495	1640	3.7e-05	0.37	828
65	468.5	495	1640	4e-05	0.4	824
45	481	495	1640	3.8e-05	0.38	820
25	495.5	495	1640	3.5e-05	0.35	828
5	487	495	1640	3.8e-05	0.38	826
85	341.5	990	0	6.3e-05	0.63	770
65	330	990	0	6.6e-05	0.66	766
45	347	990	0	6.2e-05	0.62	770
25	348	990	0	6.2e-05	0.62	770
5	349	990	0	6.2e-05	0.62	778
85	399	990	410	5.1e-05	0.51	788
65	374	990	410	5.7e-05	0.57	782
45	389	990	410	5.4e-05	0.54	782
25	402	990	410	5e-05	0.5	786
5	395	990	410	5.3e-05	0.53	790
85	438.5	990	820	4.4e-05	0.44	804
65	414	990	820	4.9e-05	0.49	796
45	428.5	990	820	4.6e-05	0.46	796
25	444	990	820	4.3e-05	0.43	802
5	435.5	990	820	4.6e-05	0.46	804
85	470	990	1230	3.9e-05	0.39	820
65	448	990	1230	4.3e-05	0.43	812
45	463	990	1230	4.1e-05	0.41	810
25	479	990	1230	3.8e-05	0.38	818
5	470.5	990	1230	4e-05	0.4	820
85	497.5	990	1640	3.5e-05	0.35	834
65	479	990	1640	3.9e-05	0.39	828
45	494.5	990	1640	3.7e-05	0.37	826
25	510.5	990	1640	3.3e-05	0.33	836
5	502	990	1640	3.6e-05	0.36	836
85	353	1485	0	6.1e-05	0.61	772
65	339.5	1485	0	6.4e-05	0.64	766
45	358	1485	0	6e-05	0.6	772
25	360	1485	0	5.9e-05	0.59	772
5	360.5	1485	0	6e-05	0.6	782
85	411	1485	410	4.9e-05	0.49	792
65	383.5	1485	410	5.5e-05	0.55	784
45	400	1485	410	5.2e-05	0.52	784
25	413.5	1485	410	4.8e-05	0.48	790
5	407	1485	410	5.1e-05	0.51	796
85	450	1485	820	4.2e-05	0.42	808
65	423	1485	820	4.7e-05	0.47	798
45	439	1485	820	4.5e-05	0.45	800
25	455.5	1485	820	4.1e-05	0.41	806
5	447.5	1485	820	4.4e-05	0.44	810
85	482	1485	1230	3.7e-05	0.37	824
65	457.5	1485	1230	4.2e-05	0.42	814
45	474	1485	1230	3.9e-05	0.39	814
25	491	1485	1230	3.6e-05	0.36	824
5	482.5	1485	1230	3.9e-05	0.39	826
85	509.5	1485	1640	3.3e-05	0.33	840
65	488	1485	1640	3.7e-05	0.37	830
45	505	1485	1640	3.5e-05	0.35	830
25	522.5	1485	1640	3.2e-05	0.32	842
5	513.5	1485	1640	3.5e-05	0.35	844
85	363.5	1980	0	5.8e-05	0.58	774
65	348	1980	0	6.2e-05	0.62	768
45	366.5	1980	0	5.8e-05	0.58	774
25	369.5	1980	0	5.7e-05	0.57	774
5	370.5	1980	0	5.8e-05	0.58	786
85	421	1980	410	4.7e-05	0.47	796
65	392	1980	410	5.3e-05	0.53	786
45	408.5	1980	410	5e-05	0.5	786
25	423.5	1980	410	4.7e-05	0.47	792
5	416.5	1980	410	4.9e-05	0.49	800
85	460.5	1980	820	4e-05	0.4	812
65	432	1980	820	4.6e-05	0.46	802
45	448	1980	820	4.3e-05	0.43	802
25	465.5	1980	820	4e-05	0.4	810
5	457.5	1980	820	4.2e-05	0.42	816
85	492	1980	1230	3.5e-05	0.35	830
65	466.5	1980	1230	4e-05	0.4	818
45	483	1980	1230	3.8e-05	0.38	818
25	501	1980	1230	3.5e-05	0.35	828
5	492.5	1980	1230	3.7e-05	0.37	834
85	520	1980	1640	3.2e-05	0.32	846
65	497	1980	1640	3.6e-05	0.36	834
45	514.5	1980	1640	3.4e-05	0.34	836
25	532.5	1980	1640	3.1e-05	0.31	848
5	524	1980	1640	3.4e-05	0.34	850
86	307.5	0	0	7.2e-05	0.72	764
66	307.5	0	0	7.2e-05	0.72	764
46	307.5	0	0	7.2e-05	0.72	764
26	307.5	0	0	7.2e-05	0.72	764
6	307.5	0	0	7.2e-05	0.72	764
86	364.5	0	410	5.8e-05	0.58	782
66	360.5	0	410	5.9e-05	0.59	772
46	364.5	0	410	5.8e-05	0.58	780
26	357	0	410	6e-05	0.6	776
6	359.5	0	410	6e-05	0.6	776
86	407	0	820	5e-05	0.5	798
66	400.5	0	820	5e-05	0.5	782
46	404	0	820	5e-05	0.5	792
26	394	0	820	5.2e-05	0.52	786
6	401.5	0	820	5.1e-05	0.51	788
86	441.5	0	1230	4.4e-05	0.44	814
66	433	0	1230	4.4e-05	0.44	792
46	435.5	0	1230	4.5e-05	0.45	806
26	424	0	1230	4.7e-05	0.47	798
6	436.5	0	1230	4.5e-05	0.45	802
86	471	0	1640	3.9e-05	0.39	828
66	461.5	0	1640	4e-05	0.4	804
46	463	0	1640	4e-05	0.4	818
26	451	0	1640	4.2e-05	0.42	808
6	467.5	0	1640	4e-05	0.4	816
86	335.5	495	0	6.5e-05	0.65	768
66	324.5	495	0	6.7e-05	0.67	766
46	326.5	495	0	6.7e-05	0.67	770
26	324.5	495	0	6.7e-05	0.67	766
6	329.5	495	0	6.6e-05	0.66	770
86	392	495	410	5.2e-05	0.52	790
66	377.5	495	410	5.5e-05	0.55	776
46	383.5	495	410	5.5e-05	0.55	786
26	374.5	495	410	5.6e-05	0.56	778
6	381	495	410	5.5e-05	0.55	782
86	434.5	495	820	4.5e-05	0.45	808
66	417	495	820	4.7e-05	0.47	788
46	423	495	820	4.7e-05	0.47	802
26	411	495	820	4.9e-05	0.49	790
6	423	495	820	4.7e-05	0.47	798
86	469	495	1230	3.9e-05	0.39	826
66	450	495	1230	4.1e-05	0.41	800
46	454.5	495	1230	4.2e-05	0.42	816
26	441.5	495	1230	4.4e-05	0.44	802
6	458.5	495	1230	4.1e-05	0.41	812
86	499	495	1640	3.5e-05	0.35	842
66	478.5	495	1640	3.7e-05	0.37	812
46	482	495	1640	3.8e-05	0.38	830
26	468	495	1640	4e-05	0.4	814
6	489	495	1640	3.7e-05	0.37	828
86	350.5	990	0	6.1e-05	0.61	770
66	337	990	0	6.4e-05	0.64	770
46	339	990	0	6.4e-05	0.64	774
26	338.5	990	0	6.4e-05	0.64	766
6	343.5	990	0	6.3e-05	0.63	772
86	407.5	990	410	4.9e-05	0.49	794
66	390	990	410	5.2e-05	0.52	780
46	396	990	410	5.2e-05	0.52	792
26	388	990	410	5.3e-05	0.53	780
6	395	990	410	5.2e-05	0.52	788
86	449.5	990	820	4.2e-05	0.42	812
66	429.5	990	820	4.5e-05	0.45	792
46	435	990	820	4.5e-05	0.45	808
26	425	990	820	4.6e-05	0.46	794
6	437	990	820	4.5e-05	0.45	804
86	484.5	990	1230	3.7e-05	0.37	832
66	462.5	990	1230	3.9e-05	0.39	804
46	467	990	1230	4e-05	0.4	822
26	455.5	990	1230	4.1e-05	0.41	806
6	472.5	990	1230	3.9e-05	0.39	820
86	514.5	990	1640	3.3e-05	0.33	850
66	491.5	990	1640	3.5e-05	0.35	818
46	494.5	990	1640	3.6e-05	0.36	838
26	482.5	990	1640	3.7e-05	0.37	820
6	503.5	990	1640	3.5e-05	0.35	836
86	362.5	1485	0	5.8e-05	0.58	772
66	347.5	1485	0	6.2e-05	0.62	772
46	349.5	1485	0	6.2e-05	0.62	776
26	351	1485	0	6.1e-05	0.61	768
6	355	1485	0	6.1e-05	0.61	776
86	419.5	1485	410	4.7e-05	0.47	796
66	400.5	1485	410	5e-05	0.5	784
46	406	1485	410	5e-05	0.5	796
26	400.5	1485	410	5.1e-05	0.51	782
6	406.5	1485	410	5e-05	0.5	792
86	461.5	1485	820	4e-05	0.4	818
66	440.5	1485	820	4.3e-05	0.43	796
46	445.5	1485	820	4.4e-05	0.44	814
26	437	1485	820	4.4e-05	0.44	796
6	449	1485	820	4.3e-05	0.43	808
86	496.5	1485	1230	3.5e-05	0.35	836
66	473.5	1485	1230	3.8e-05	0.38	810
46	477.5	1485	1230	3.9e-05	0.39	828
26	468	1485	1230	3.9e-05	0.39	810
6	484	1485	1230	3.8e-05	0.38	826
86	527	1485	1640	3.1e-05	0.31	856
66	502.5	1485	1640	3.4e-05	0.34	824
46	505	1485	1640	3.5e-05	0.35	844
26	495	1485	1640	3.6e-05	0.36	824
6	515.5	1485	1640	3.4e-05	0.34	842
86	373	1980	0	5.6e-05	0.56	774
66	357.5	1980	0	6e-05	0.6	774
46	358.5	1980	0	6e-05	0.6	780
26	362	1980	0	5.9e-05	0.59	770
6	365.5	1980	0	5.9e-05	0.59	778
86	429.5	1980	410	4.5e-05	0.45	800
66	410.5	1980	410	4.8e-05	0.48	786
46	415	1980	410	4.9e-05	0.49	800
26	411.5	1980	410	4.9e-05	0.49	786
6	417	1980	410	4.8e-05	0.48	796
86	472	1980	820	3.8e-05	0.38	822
66	450	1980	820	4.1e-05	0.41	800
46	454.5	1980	820	4.2e-05	0.42	818
26	448.5	1980	820	4.2e-05	0.42	800
6	459	1980	820	4.1e-05	0.41	814
86	506.5	1980	1230	3.4e-05	0.34	842
66	483.5	1980	1230	3.6e-05	0.36	814
46	486.5	1980	1230	3.8e-05	0.38	834
26	479	1980	1230	3.8e-05	0.38	814
6	494.5	1980	1230	3.6e-05	0.36	832
86	537	1980	1640	3e-05	0.3	860
66	512.5	1980	1640	3.2e-05	0.32	828
46	514.5	1980	1640	3.4e-05	0.34	850
26	506.5	1980	1640	3.4e-05	0.34	828
6	525.5	1980	1640	3.3e-05	0.33	850
87	307.5	0	0	7.2e-05	0.72	764
67	307.5	0	0	7.2e-05	0.72	764
47	307.5	0	0	7.2e-05	0.72	764
27	307.5	0	0	7.2e-05	0.72	764
7	307.5	0	0	7.2e-05	0.72	764
87	365	0	410	5.8e-05	0.58	776
67	357.5	0	410	6e-05	0.6	772
47	356.5	0	410	6.1e-05	0.61	778
27	368	0	410	5.7e-05	0.57	776
7	358.5	0	410	5.9e-05	0.59	774
87	406	0	820	4.9e-05	0.49	788
67	399.5	0	820	5.1e-05	0.51	784
47	396	0	820	5.3e-05	0.53	790
27	415.5	0	820	4.8e-05	0.48	792
7	402	0	820	5e-05	0.5	788
87	439	0	1230	4.4e-05	0.44	800
67	435.5	0	1230	4.5e-05	0.45	796
47	429	0	1230	4.7e-05	0.47	804
27	454	0	1230	4.1e-05	0.41	808
7	438.5	0	1230	4.4e-05	0.44	800
87	467.5	0	1640	3.9e-05	0.39	812
67	466.5	0	1640	4e-05	0.4	808
47	457.5	0	1640	4.3e-05	0.43	816
27	487.5	0	1640	3.6e-05	0.36	824
7	471	0	1640	3.9e-05	0.39	816
87	331	495	0	6.6e-05	0.66	768
67	333	495	0	6.5e-05	0.65	768
47	325	495	0	6.8e-05	0.68	776
27	324.5	495	0	6.7e-05	0.67	766
7	325	495	0	6.7e-05	0.67	766
87	388.5	495	410	5.3e-05	0.53	782
67	383	495	410	5.4e-05	0.54	778
47	374	495	410	5.7e-05	0.57	792
27	384.5	495	410	5.4e-05	0.54	780
7	376	495	410	5.6e-05	0.56	778
87	429.5	495	820	4.5e-05	0.45	796
67	425	495	820	4.6e-05	0.46	790
47	413.5	495	820	5e-05	0.5	806
27	432	495	820	4.5e-05	0.45	796
7	419.5	495	820	4.7e-05	0.47	792
87	462.5	495	1230	4e-05	0.4	810
67	461	495	1230	4.1e-05	0.41	804
47	446.5	495	1230	4.4e-05	0.44	820
27	470.5	495	1230	3.9e-05	0.39	812
7	456.5	495	1230	4.1e-05	0.41	808
87	491.5	495	1640	3.6e-05	0.36	824
67	492.5	495	1640	3.6e-05	0.36	820
47	475.5	495	1640	4e-05	0.4	834
27	504.5	495	1640	3.4e-05	0.34	830
7	488.5	495	1640	3.6e-05	0.36	822
87	344	990	0	6.3e-05	0.63	770
67	346.5	990	0	6.2e-05	0.62	770
47	337.5	990	0	6.5e-05	0.65	782
27	336.5	990	0	6.4e-05	0.64	768
7	338	990	0	6.4e-05	0.64	768
87	401	990	410	5.1e-05	0.51	786
67	396	990	410	5.2e-05	0.52	780
47	387	990	410	5.5e-05	0.55	798
27	396.5	990	410	5.1e-05	0.51	782
7	388.5	990	410	5.3e-05	0.53	782
87	442	990	820	4.3e-05	0.43	800
67	438	990	820	4.4e-05	0.44	794
47	426.5	990	820	4.8e-05	0.48	814
27	444	990	820	4.3e-05	0.43	800
7	432	990	820	4.5e-05	0.45	796
87	475.5	990	1230	3.8e-05	0.38	816
67	474	990	1230	3.8e-05	0.38	810
47	459.5	990	1230	4.3e-05	0.43	828
27	482.5	990	1230	3.7e-05	0.37	818
7	469	990	1230	3.9e-05	0.39	812
87	504.5	990	1640	3.4e-05	0.34	830
67	506	990	1640	3.4e-05	0.34	826
47	488.5	990	1640	3.9e-05	0.39	844
27	516.5	990	1640	3.2e-05	0.32	836
7	501.5	990	1640	3.4e-05	0.34	828
87	354	1485	0	6.1e-05	0.61	772
67	356.5	1485	0	6e-05	0.6	770
47	348.5	1485	0	6.3e-05	0.63	788
27	346.5	1485	0	6.2e-05	0.62	768
7	349	1485	0	6.2e-05	0.62	770
87	411.5	1485	410	4.9e-05	0.49	788
67	406	1485	410	5e-05	0.5	782
47	397.5	1485	410	5.3e-05	0.53	804
27	406.5	1485	410	4.9e-05	0.49	784
7	399.5	1485	410	5.1e-05	0.51	784
87	452	1485	820	4.2e-05	0.42	804
67	448.5	1485	820	4.2e-05	0.42	798
47	437	1485	820	4.6e-05	0.46	820
27	454	1485	820	4.1e-05	0.41	804
7	443	1485	820	4.3e-05	0.43	800
87	485.5	1485	1230	3.7e-05	0.37	820
67	484.5	1485	1230	3.7e-05	0.37	814
47	470	1485	1230	4.1e-05	0.41	836
27	493	1485	1230	3.5e-05	0.35	822
7	480	1485	1230	3.7e-05	0.37	818
87	514.5	1485	1640	3.3e-05	0.33	836
67	516.5	1485	1640	3.3e-05	0.33	830
47	499.5	1485	1640	3.7e-05	0.37	852
27	526.5	1485	1640	3.1e-05	0.31	842
7	512.5	1485	1640	3.3e-05	0.33	834
87	362.5	1980	0	5.9e-05	0.59	774
67	365.5	1980	0	5.8e-05	0.58	772
47	358	1980	0	6.1e-05	0.61	792
27	356	1980	0	6e-05	0.6	770
7	358.5	1980	0	6e-05	0.6	772
87	420	1980	410	4.7e-05	0.47	792
67	415	1980	410	4.8e-05	0.48	786
47	407.5	1980	410	5.1e-05	0.51	810
27	416	1980	410	4.8e-05	0.48	788
7	409.5	1980	410	4.9e-05	0.49	786
87	460.5	1980	820	4e-05	0.4	808
67	457	1980	820	4.1e-05	0.41	802
47	446.5	1980	820	4.5e-05	0.45	826
27	463	1980	820	3.9e-05	0.39	806
7	452.5	1980	820	4.1e-05	0.41	804
87	494	1980	1230	3.5e-05	0.35	824
67	493.5	1980	1230	3.6e-05	0.36	818
47	480	1980	1230	4e-05	0.4	842
27	502	1980	1230	3.4e-05	0.34	826
7	489.5	1980	1230	3.6e-05	0.36	822
87	523.5	1980	1640	3.2e-05	0.32	840
67	525.5	1980	1640	3.2e-05	0.32	836
47	509	1980	1640	3.6e-05	0.36	858
27	536	1980	1640	3e-05	0.3	846
7	522.5	1980	1640	3.2e-05	0.32	840
88	307.5	0	0	7.2e-05	0.72	764
68	307.5	0	0	7.2e-05	0.72	764
48	307.5	0	0	7.2e-05	0.72	764
28	307.5	0	0	7.2e-05	0.72	764
8	307.5	0	0	7.2e-05	0.72	764
88	358	0	410	5.9e-05	0.59	772
68	368.5	0	410	5.7e-05	0.57	774
48	364	0	410	5.8e-05	0.58	782
28	362	0	410	5.9e-05	0.59	776
8	348	0	410	6.3e-05	0.63	780
88	396.5	0	820	5.1e-05	0.51	780
68	408	0	820	4.9e-05	0.49	786
48	401.5	0	820	5.1e-05	0.51	796
28	403.5	0	820	5e-05	0.5	788
8	385	0	820	5.5e-05	0.55	794
88	428.5	0	1230	4.5e-05	0.45	790
68	439.5	0	1230	4.3e-05	0.43	796
48	431	0	1230	4.6e-05	0.46	808
28	437.5	0	1230	4.4e-05	0.44	800
8	417	0	1230	4.9e-05	0.49	806
88	456.5	0	1640	4.1e-05	0.41	800
68	466.5	0	1640	3.9e-05	0.39	808
48	457	0	1640	4.2e-05	0.42	820
28	467.5	0	1640	3.9e-05	0.39	814
8	445.5	0	1640	4.4e-05	0.44	820
88	335	495	0	6.5e-05	0.65	768
68	318.5	495	0	6.9e-05	0.69	766
48	318	495	0	6.9e-05	0.69	768
28	327.5	495	0	6.7e-05	0.67	770
8	322.5	495	0	6.8e-05	0.68	768
88	385.5	495	410	5.3e-05	0.53	778
68	379	495	410	5.5e-05	0.55	778
48	374.5	495	410	5.6e-05	0.56	786
28	382	495	410	5.4e-05	0.54	784
8	363	495	410	5.9e-05	0.59	786
88	424	495	820	4.6e-05	0.46	790
68	419	495	820	4.7e-05	0.47	790
48	411.5	495	820	4.9e-05	0.49	800
28	423.5	495	820	4.6e-05	0.46	798
8	400	495	820	5.2e-05	0.52	800
88	456	495	1230	4e-05	0.4	802
68	450.5	495	1230	4.1e-05	0.41	802
48	441.5	495	1230	4.4e-05	0.44	814
28	457.5	495	1230	4.1e-05	0.41	812
8	432	495	1230	4.7e-05	0.47	814
88	484.5	495	1640	3.6e-05	0.36	814
68	477.5	495	1640	3.7e-05	0.37	812
48	467.5	495	1640	4e-05	0.4	826
28	487.5	495	1640	3.6e-05	0.36	826
8	460.5	495	1640	4.2e-05	0.42	828
88	349.5	990	0	6.1e-05	0.61	772
68	329	990	0	6.6e-05	0.66	768
48	328.5	990	0	6.7e-05	0.67	770
28	340	990	0	6.4e-05	0.64	774
8	335.5	990	0	6.5e-05	0.65	772
88	400	990	410	5e-05	0.5	782
68	389.5	990	410	5.2e-05	0.52	780
48	385	990	410	5.4e-05	0.54	790
28	394.5	990	410	5.2e-05	0.52	790
8	376.5	990	410	5.7e-05	0.57	790
88	438.5	990	820	4.3e-05	0.43	794
68	429.5	990	820	4.5e-05	0.45	794
48	422	990	820	4.7e-05	0.47	804
28	436	990	820	4.4e-05	0.44	804
8	413	990	820	5e-05	0.5	806
88	471	990	1230	3.8e-05	0.38	808
68	461	990	1230	3.9e-05	0.39	806
48	452	990	1230	4.2e-05	0.42	818
28	470.5	990	1230	3.9e-05	0.39	820
8	445	990	1230	4.4e-05	0.44	820
88	499.5	990	1640	3.4e-05	0.34	822
68	488	990	1640	3.5e-05	0.35	818
48	478	990	1640	3.9e-05	0.39	832
28	500.5	990	1640	3.5e-05	0.35	836
8	473.5	990	1640	4e-05	0.4	834
88	361.5	1485	0	5.9e-05	0.59	774
68	339	1485	0	6.4e-05	0.64	770
48	338.5	1485	0	6.4e-05	0.64	774
28	350.5	1485	0	6.2e-05	0.62	778
8	347.5	1485	0	6.2e-05	0.62	774
88	411.5	1485	410	4.8e-05	0.48	786
68	399.5	1485	410	5e-05	0.5	784
48	395	1485	410	5.2e-05	0.52	794
28	405	1485	410	5e-05	0.5	794
8	388.5	1485	410	5.4e-05	0.54	794
88	450.5	1485	820	4.1e-05	0.41	800
68	439	1485	820	4.3e-05	0.43	798
48	432.5	1485	820	4.6e-05	0.46	810
28	446.5	1485	820	4.3e-05	0.43	810
8	425	1485	820	4.8e-05	0.48	810
88	483	1485	1230	3.6e-05	0.36	814
68	471	1485	1230	3.8e-05	0.38	810
48	462.5	1485	1230	4.1e-05	0.41	824
28	481	1485	1230	3.7e-05	0.37	826
8	457	1485	1230	4.2e-05	0.42	826
88	511.5	1485	1640	3.2e-05	0.32	828
68	498.5	1485	1640	3.4e-05	0.34	824
48	488.5	1485	1640	3.7e-05	0.37	838
28	511	1485	1640	3.3e-05	0.33	842
8	486	1485	1640	3.9e-05	0.39	842
88	371	1980	0	5.6e-05	0.56	776
68	348.5	1980	0	6.2e-05	0.62	772
48	348	1980	0	6.2e-05	0.62	776
28	359.5	1980	0	6e-05	0.6	782
8	359	1980	0	6e-05	0.6	778
88	421.5	1980	410	4.6e-05	0.46	788
68	409	1980	410	4.9e-05	0.49	786
48	404.5	1980	410	5.1e-05	0.51	798
28	414	1980	410	4.9e-05	0.49	798
8	399.5	1980	410	5.2e-05	0.52	798
88	460	1980	820	4e-05	0.4	804
68	449	1980	820	4.1e-05	0.41	802
48	442	1980	820	4.4e-05	0.44	814
28	455.5	1980	820	4.1e-05	0.41	814
8	436.5	1980	820	4.6e-05	0.46	816
88	492.5	1980	1230	3.5e-05	0.35	818
68	480.5	1980	1230	3.6e-05	0.36	814
48	472	1980	1230	3.9e-05	0.39	828
28	490	1980	1230	3.6e-05	0.36	832
8	468.5	1980	1230	4.1e-05	0.41	832
88	522	1980	1640	3.1e-05	0.31	834
68	508	1980	1640	3.3e-05	0.33	828
48	498	1980	1640	3.6e-05	0.36	842
28	520.5	1980	1640	3.2e-05	0.32	848
8	497.5	1980	1640	3.7e-05	0.37	848
89	307.5	0	0	7.2e-05	0.72	764
69	307.5	0	0	7.2e-05	0.72	764
49	307.5	0	0	7.2e-05	0.72	764
29	307.5	0	0	7.2e-05	0.72	764
9	307.5	0	0	7.2e-05	0.72	764
89	365	0	410	5.8e-05	0.58	780
69	364.5	0	410	5.9e-05	0.59	782
49	359.5	0	410	5.9e-05	0.59	772
29	369	0	410	5.7e-05	0.57	778
9	356.5	0	410	6e-05	0.6	782
89	405	0	820	5e-05	0.5	794
69	404	0	820	5.1e-05	0.51	798
49	400	0	820	5e-05	0.5	782
29	409.5	0	820	4.9e-05	0.49	792
9	394	0	820	5.3e-05	0.53	796
89	437	0	1230	4.4e-05	0.44	806
69	435.5	0	1230	4.5e-05	0.45	810
49	434.5	0	1230	4.4e-05	0.44	794
29	441.5	0	1230	4.3e-05	0.43	804
9	425.5	0	1230	4.7e-05	0.47	810
89	464.5	0	1640	4e-05	0.4	820
69	463	0	1640	4.1e-05	0.41	824
49	464.5	0	1640	3.9e-05	0.39	806
29	469	0	1640	3.9e-05	0.39	816
9	453	0	1640	4.3e-05	0.43	822
89	321	495	0	6.8e-05	0.68	764
69	310	495	0	7.1e-05	0.71	766
49	333.5	495	0	6.5e-05	0.65	768
29	335	495	0	6.4e-05	0.64	768
9	327.5	495	0	6.7e-05	0.67	766
89	378.5	495	410	5.5e-05	0.55	780
69	367.5	495	410	5.8e-05	0.58	784
49	385.5	495	410	5.3e-05	0.53	778
29	396.5	495	410	5.1e-05	0.51	786
9	376.5	495	410	5.6e-05	0.56	784
89	418	495	820	4.7e-05	0.47	796
69	406.5	495	820	5e-05	0.5	798
49	426.5	495	820	4.5e-05	0.45	790
29	437	495	820	4.4e-05	0.44	802
9	414	495	820	4.9e-05	0.49	800
89	450.5	495	1230	4.2e-05	0.42	810
69	438.5	495	1230	4.5e-05	0.45	812
49	460.5	495	1230	4e-05	0.4	804
29	469.5	495	1230	3.8e-05	0.38	816
9	445.5	495	1230	4.3e-05	0.43	816
89	478	495	1640	3.8e-05	0.38	822
69	465.5	495	1640	4.1e-05	0.41	824
49	491	495	1640	3.5e-05	0.35	818
29	497	495	1640	3.5e-05	0.35	830
9	473	495	1640	3.9e-05	0.39	830
89	333.5	990	0	6.5e-05	0.65	766
69	315.5	990	0	7e-05	0.7	766
49	349.5	990	0	6.1e-05	0.61	770
29	352	990	0	6e-05	0.6	772
9	340.5	990	0	6.3e-05	0.63	766
89	391	990	410	5.2e-05	0.52	784
69	372.5	990	410	5.7e-05	0.57	786
49	401.5	990	410	5e-05	0.5	782
29	413	990	410	4.8e-05	0.48	792
9	389	990	410	5.3e-05	0.53	786
89	430.5	990	820	4.5e-05	0.45	798
69	412	990	820	5e-05	0.5	800
49	442	990	820	4.3e-05	0.43	796
29	453.5	990	820	4e-05	0.4	808
9	427	990	820	4.6e-05	0.46	804
89	463	990	1230	4e-05	0.4	814
69	443.5	990	1230	4.4e-05	0.44	814
49	476.5	990	1230	3.7e-05	0.37	810
29	486	990	1230	3.6e-05	0.36	824
9	458.5	990	1230	4.1e-05	0.41	820
89	490.5	990	1640	3.6e-05	0.36	828
69	471	990	1640	4e-05	0.4	828
49	507.5	990	1640	3.3e-05	0.33	826
29	514.5	990	1640	3.2e-05	0.32	840
9	486	990	1640	3.7e-05	0.37	834
89	345.5	1485	0	6.2e-05	0.62	766
69	322.5	1485	0	6.8e-05	0.68	768
49	362.5	1485	0	5.8e-05	0.58	774
29	365.5	1485	0	5.7e-05	0.57	776
9	351.5	1485	0	6.1e-05	0.61	768
89	403	1485	410	5e-05	0.5	786
69	379.5	1485	410	5.6e-05	0.56	788
49	414	1485	410	4.8e-05	0.48	786
29	426.5	1485	410	4.5e-05	0.45	796
9	400	1485	410	5.1e-05	0.51	790
89	442.5	1485	820	4.3e-05	0.43	802
69	419	1485	820	4.8e-05	0.48	804
49	455	1485	820	4e-05	0.4	802
29	467	1485	820	3.8e-05	0.38	814
9	437.5	1485	820	4.4e-05	0.44	806
89	475	1485	1230	3.8e-05	0.38	818
69	450.5	1485	1230	4.3e-05	0.43	818
49	490	1485	1230	3.5e-05	0.35	818
29	500	1485	1230	3.4e-05	0.34	832
9	469	1485	1230	3.9e-05	0.39	822
89	503	1485	1640	3.4e-05	0.34	832
69	477.5	1485	1640	3.9e-05	0.39	830
49	520.5	1485	1640	3.1e-05	0.31	834
29	528	1485	1640	3e-05	0.3	848
9	497	1485	1640	3.6e-05	0.36	838
89	356.5	1980	0	6e-05	0.6	768
69	330	1980	0	6.7e-05	0.67	770
49	373.5	1980	0	5.6e-05	0.56	776
29	377	1980	0	5.5e-05	0.55	778
9	360.5	1980	0	5.9e-05	0.59	768
89	414	1980	410	4.8e-05	0.48	788
69	387	1980	410	5.4e-05	0.54	790
49	425	1980	410	4.6e-05	0.46	790
29	438	1980	410	4.3e-05	0.43	800
9	409.5	1980	410	4.9e-05	0.49	792
89	453.5	1980	820	4.1e-05	0.41	806
69	426.5	1980	820	4.7e-05	0.47	806
49	466	1980	820	3.9e-05	0.39	806
29	479	1980	820	3.6e-05	0.36	820
9	447	1980	820	4.3e-05	0.43	810
89	486	1980	1230	3.6e-05	0.36	822
69	458	1980	1230	4.2e-05	0.42	822
49	501	1980	1230	3.4e-05	0.34	824
29	511.5	1980	1230	3.2e-05	0.32	838
9	478.5	1980	1230	3.8e-05	0.38	826
89	514	1980	1640	3.3e-05	0.33	838
69	485.5	1980	1640	3.8e-05	0.38	834
49	532.5	1980	1640	3e-05	0.3	840
29	540.5	1980	1640	2.9e-05	0.29	854
9	507	1980	1640	3.4e-05	0.34	842
90	307.5	0	0	7.2e-05	0.72	764
70	307.5	0	0	7.2e-05	0.72	764
50	307.5	0	0	7.2e-05	0.72	764
30	307.5	0	0	7.2e-05	0.72	764
10	307.5	0	0	7.2e-05	0.72	764
90	354	0	410	6.1e-05	0.61	776
70	358	0	410	5.9e-05	0.59	774
50	357	0	410	6e-05	0.6	774
30	367	0	410	5.7e-05	0.57	776
10	366	0	410	5.8e-05	0.58	782
90	394	0	820	5.2e-05	0.52	788
70	398.5	0	820	5.1e-05	0.51	786
50	401.5	0	820	5.1e-05	0.51	788
30	408	0	820	4.9e-05	0.49	790
10	409	0	820	4.9e-05	0.49	798
90	428	0	1230	4.6e-05	0.46	802
70	432	0	1230	4.4e-05	0.44	798
50	439	0	1230	4.4e-05	0.44	802
30	441	0	1230	4.3e-05	0.43	802
10	444	0	1230	4.3e-05	0.43	812
90	457.5	0	1640	4.1e-05	0.41	814
70	461.5	0	1640	4e-05	0.4	810
50	472.5	0	1640	3.9e-05	0.39	816
30	469.5	0	1640	3.8e-05	0.38	814
10	474	0	1640	3.8e-05	0.38	828
90	344	495	0	6.3e-05	0.63	770
70	308.5	495	0	7.2e-05	0.72	766
50	322.5	495	0	6.8e-05	0.68	768
30	325	495	0	6.7e-05	0.67	768
10	330	495	0	6.6e-05	0.66	766
90	390.5	495	410	5.3e-05	0.53	786
70	359	495	410	6e-05	0.6	776
50	372	495	410	5.6e-05	0.56	778
30	384.5	495	410	5.3e-05	0.53	782
10	388.5	495	410	5.3e-05	0.53	786
90	430.5	495	820	4.5e-05	0.45	800
70	399	495	820	5.1e-05	0.51	788
50	416.5	495	820	4.8e-05	0.48	792
30	425.5	495	820	4.5e-05	0.45	796
10	431.5	495	820	4.5e-05	0.45	804
90	464.5	495	1230	4e-05	0.4	816
70	433	495	1230	4.5e-05	0.45	800
50	454	495	1230	4.1e-05	0.41	808
30	458.5	495	1230	4e-05	0.4	810
10	466.5	495	1230	3.9e-05	0.39	820
90	495	495	1640	3.6e-05	0.36	832
70	462	495	1640	4e-05	0.4	812
50	487.5	495	1640	3.6e-05	0.36	824
30	487	495	1640	3.6e-05	0.36	822
10	497	495	1640	3.5e-05	0.35	836
90	357.5	990	0	6e-05	0.6	772
70	312	990	0	7.1e-05	0.71	768
50	333	990	0	6.5e-05	0.65	770
30	338	990	0	6.4e-05	0.64	770
10	343	990	0	6.3e-05	0.63	768
90	404	990	410	5e-05	0.5	790
70	362.5	990	410	5.9e-05	0.59	778
50	382.5	990	410	5.4e-05	0.54	782
30	397.5	990	410	5.1e-05	0.51	786
10	401.5	990	410	5e-05	0.5	788
90	444	990	820	4.3e-05	0.43	806
70	403	990	820	5.1e-05	0.51	790
50	426.5	990	820	4.6e-05	0.46	796
30	438.5	990	820	4.3e-05	0.43	800
10	444.5	990	820	4.3e-05	0.43	808
90	478	990	1230	3.8e-05	0.38	822
70	436.5	990	1230	4.5e-05	0.45	802
50	464.5	990	1230	3.9e-05	0.39	812
30	471.5	990	1230	3.8e-05	0.38	816
10	479.5	990	1230	3.7e-05	0.37	826
90	508.5	990	1640	3.4e-05	0.34	838
70	466	990	1640	4e-05	0.4	816
50	497.5	990	1640	3.5e-05	0.35	830
30	500	990	1640	3.4e-05	0.34	830
10	510	990	1640	3.3e-05	0.33	842
90	367.5	1485	0	5.8e-05	0.58	774
70	317	1485	0	7e-05	0.7	770
50	341.5	1485	0	6.3e-05	0.63	772
30	349.5	1485	0	6.2e-05	0.62	772
10	353	1485	0	6.1e-05	0.61	768
90	414	1485	410	4.8e-05	0.48	792
70	367.5	1485	410	5.8e-05	0.58	782
50	391.5	1485	410	5.2e-05	0.52	784
30	409	1485	410	4.9e-05	0.49	790
10	411.5	1485	410	4.8e-05	0.48	790
90	453.5	1485	820	4.1e-05	0.41	810
70	408	1485	820	5e-05	0.5	794
50	435.5	1485	820	4.4e-05	0.44	800
30	450	1485	820	4.1e-05	0.41	806
10	454.5	1485	820	4.1e-05	0.41	810
90	488	1485	1230	3.6e-05	0.36	826
70	441.5	1485	1230	4.4e-05	0.44	806
50	473	1485	1230	3.8e-05	0.38	816
30	483	1485	1230	3.6e-05	0.36	820
10	490	1485	1230	3.6e-05	0.36	830
90	518.5	1485	1640	3.2e-05	0.32	844
70	471	1485	1640	3.9e-05	0.39	818
50	506.5	1485	1640	3.3e-05	0.33	834
30	512	1485	1640	3.2e-05	0.32	836
10	520.5	1485	1640	3.2e-05	0.32	848
90	375	1980	0	5.6e-05	0.56	776
70	323.5	1980	0	6.9e-05	0.69	772
50	349.5	1980	0	6.1e-05	0.61	774
30	359.5	1980	0	5.9e-05	0.59	774
10	362	1980	0	5.9e-05	0.59	770
90	421.5	1980	410	4.7e-05	0.47	794
70	374	1980	410	5.7e-05	0.57	784
50	399	1980	410	5.1e-05	0.51	786
30	419	1980	410	4.7e-05	0.47	792
10	420	1980	410	4.7e-05	0.47	792
90	461.5	1980	820	4e-05	0.4	812
70	414	1980	820	4.9e-05	0.49	796
50	443.5	1980	820	4.3e-05	0.43	804
30	460	1980	820	4e-05	0.4	810
10	463.5	1980	820	4e-05	0.4	814
90	495.5	1980	1230	3.5e-05	0.35	830
70	448	1980	1230	4.3e-05	0.43	810
50	481	1980	1230	3.7e-05	0.37	820
30	493.5	1980	1230	3.5e-05	0.35	826
10	498.5	1980	1230	3.4e-05	0.34	832
90	526.5	1980	1640	3.2e-05	0.32	848
70	477.5	1980	1640	3.9e-05	0.39	822
50	514.5	1980	1640	3.2e-05	0.32	838
30	522.5	1980	1640	3.1e-05	0.31	842
10	529.5	1980	1640	3.1e-05	0.31	852
91	307.5	0	0	7.2e-05	0.72	764
71	307.5	0	0	7.2e-05	0.72	764
51	307.5	0	0	7.2e-05	0.72	764
31	307.5	0	0	7.2e-05	0.72	764
11	307.5	0	0	7.2e-05	0.72	764
91	366.5	0	410	5.8e-05	0.58	778
71	357	0	410	6e-05	0.6	776
51	376.5	0	410	5.5e-05	0.55	778
31	363	0	410	5.8e-05	0.58	776
11	361.5	0	410	6e-05	0.6	788
91	409	0	820	4.9e-05	0.49	792
71	397.5	0	820	5.1e-05	0.51	786
51	420.5	0	820	4.6e-05	0.46	792
31	401.5	0	820	5e-05	0.5	788
11	402.5	0	820	5.1e-05	0.51	804
91	443.5	0	1230	4.3e-05	0.43	806
71	431.5	0	1230	4.5e-05	0.45	800
51	455	0	1230	4e-05	0.4	806
31	432.5	0	1230	4.5e-05	0.45	800
11	436	0	1230	4.6e-05	0.46	820
91	473	0	1640	3.9e-05	0.39	818
71	461.5	0	1640	4e-05	0.4	812
51	484.5	0	1640	3.6e-05	0.36	820
31	459	0	1640	4e-05	0.4	812
11	465	0	1640	4.1e-05	0.41	834
91	330.5	495	0	6.6e-05	0.66	766
71	321.5	495	0	6.8e-05	0.68	764
51	332.5	495	0	6.6e-05	0.66	770
31	335	495	0	6.5e-05	0.65	770
11	326.5	495	0	6.7e-05	0.67	768
91	389.5	495	410	5.3e-05	0.53	782
71	370.5	495	410	5.7e-05	0.57	776
51	401.5	495	410	5e-05	0.5	786
31	390.5	495	410	5.2e-05	0.52	786
11	380.5	495	410	5.5e-05	0.55	792
91	432	495	820	4.5e-05	0.45	798
71	411	495	820	4.9e-05	0.49	790
51	445.5	495	820	4.2e-05	0.42	804
31	429	495	820	4.5e-05	0.45	800
11	421.5	495	820	4.8e-05	0.48	810
91	466.5	495	1230	4e-05	0.4	814
71	445.5	495	1230	4.3e-05	0.43	804
51	480	495	1230	3.7e-05	0.37	820
31	460	495	1230	4e-05	0.4	814
11	455	495	1230	4.2e-05	0.42	828
91	496	495	1640	3.6e-05	0.36	828
71	475.5	495	1640	3.8e-05	0.38	818
51	510	495	1640	3.3e-05	0.33	836
31	487	495	1640	3.6e-05	0.36	826
11	484	495	1640	3.8e-05	0.38	844
91	343.5	990	0	6.3e-05	0.63	768
71	334.5	990	0	6.5e-05	0.65	766
51	347	990	0	6.2e-05	0.62	772
31	351	990	0	6.1e-05	0.61	774
11	340	990	0	6.4e-05	0.64	770
91	402.5	990	410	5e-05	0.5	786
71	383.5	990	410	5.4e-05	0.54	778
51	416	990	410	4.7e-05	0.47	792
31	406.5	990	410	4.9e-05	0.49	792
11	394	990	410	5.3e-05	0.53	796
91	445	990	820	4.3e-05	0.43	802
71	424	990	820	4.6e-05	0.46	792
51	460	990	820	4e-05	0.4	810
31	445	990	820	4.2e-05	0.42	808
11	435	990	820	4.5e-05	0.45	816
91	479.5	990	1230	3.8e-05	0.38	818
71	458.5	990	1230	4e-05	0.4	808
51	495	990	1230	3.5e-05	0.35	828
31	476	990	1230	3.8e-05	0.38	822
11	468.5	990	1230	4e-05	0.4	834
91	509.5	990	1640	3.4e-05	0.34	834
71	489	990	1640	3.6e-05	0.36	822
51	525	990	1640	3.1e-05	0.31	844
31	503	990	1640	3.4e-05	0.34	836
11	497.5	990	1640	3.6e-05	0.36	850
91	354	1485	0	6.1e-05	0.61	770
71	346	1485	0	6.2e-05	0.62	768
51	359	1485	0	6e-05	0.6	776
31	364	1485	0	5.8e-05	0.58	778
11	351.5	1485	0	6.1e-05	0.61	772
91	413	1485	410	4.9e-05	0.49	788
71	395.5	1485	410	5.2e-05	0.52	782
51	427.5	1485	410	4.5e-05	0.45	798
31	419.5	1485	410	4.7e-05	0.47	796
11	405.5	1485	410	5.1e-05	0.51	800
91	455	1485	820	4.1e-05	0.41	806
71	436	1485	820	4.4e-05	0.44	796
51	471.5	1485	820	3.8e-05	0.38	816
31	457.5	1485	820	4e-05	0.4	814
11	446.5	1485	820	4.4e-05	0.44	820
91	490	1485	1230	3.6e-05	0.36	824
71	470.5	1485	1230	3.9e-05	0.39	812
51	506.5	1485	1230	3.3e-05	0.33	834
31	489	1485	1230	3.6e-05	0.36	830
11	480	1485	1230	3.9e-05	0.39	838
91	520	1485	1640	3.2e-05	0.32	840
71	501	1485	1640	3.4e-05	0.34	828
51	537	1485	1640	2.9e-05	0.29	852
31	516	1485	1640	3.2e-05	0.32	844
11	509	1485	1640	3.5e-05	0.35	856
91	363	1980	0	5.9e-05	0.59	770
71	357.5	1980	0	6e-05	0.6	768
51	369	1980	0	5.8e-05	0.58	778
31	374.5	1980	0	5.6e-05	0.56	782
11	361.5	1980	0	5.9e-05	0.59	774
91	421.5	1980	410	4.7e-05	0.47	790
71	406.5	1980	410	4.9e-05	0.49	784
51	437.5	1980	410	4.4e-05	0.44	802
31	430	1980	410	4.5e-05	0.45	802
11	415.5	1980	410	4.9e-05	0.49	804
91	464	1980	820	4e-05	0.4	808
71	447.5	1980	820	4.2e-05	0.42	800
51	481.5	1980	820	3.7e-05	0.37	822
31	468.5	1980	820	3.9e-05	0.39	818
11	456.5	1980	820	4.2e-05	0.42	824
91	498.5	1980	1230	3.5e-05	0.35	826
71	482	1980	1230	3.7e-05	0.37	816
51	517	1980	1230	3.2e-05	0.32	840
31	500	1980	1230	3.4e-05	0.34	836
11	490	1980	1230	3.7e-05	0.37	844
91	529	1980	1640	3.1e-05	0.31	844
71	513	1980	1640	3.3e-05	0.33	832
51	547.5	1980	1640	2.8e-05	0.28	860
31	527	1980	1640	3.1e-05	0.31	850
11	519.5	1980	1640	3.4e-05	0.34	862
92	307.5	0	0	7.2e-05	0.72	764
72	307.5	0	0	7.2e-05	0.72	764
52	307.5	0	0	7.2e-05	0.72	764
32	307.5	0	0	7.2e-05	0.72	764
12	307.5	0	0	7.2e-05	0.72	764
92	366	0	410	5.9e-05	0.59	778
72	360	0	410	5.9e-05	0.59	776
52	356.5	0	410	6e-05	0.6	772
32	358.5	0	410	6e-05	0.6	778
12	364	0	410	5.8e-05	0.58	778
92	403	0	820	5.1e-05	0.51	790
72	405	0	820	5e-05	0.5	790
52	396	0	820	5.1e-05	0.51	784
32	395.5	0	820	5.2e-05	0.52	790
12	403.5	0	820	5e-05	0.5	790
92	432.5	0	1230	4.6e-05	0.46	802
72	443.5	0	1230	4.3e-05	0.43	804
52	429.5	0	1230	4.5e-05	0.45	794
32	425.5	0	1230	4.7e-05	0.47	802
12	436	0	1230	4.4e-05	0.44	802
92	457	0	1640	4.3e-05	0.43	812
72	477	0	1640	3.8e-05	0.38	820
52	459	0	1640	4e-05	0.4	806
32	451.5	0	1640	4.3e-05	0.43	812
12	463.5	0	1640	4e-05	0.4	816
92	328.5	495	0	6.6e-05	0.66	764
72	326	495	0	6.7e-05	0.67	768
52	325.5	495	0	6.7e-05	0.67	768
32	330	495	0	6.6e-05	0.66	768
12	328.5	495	0	6.6e-05	0.66	766
92	387.5	495	410	5.4e-05	0.54	780
72	378	495	410	5.5e-05	0.55	780
52	374.5	495	410	5.6e-05	0.56	778
32	381	495	410	5.5e-05	0.55	784
12	384.5	495	410	5.4e-05	0.54	780
92	424	495	820	4.7e-05	0.47	794
72	423.5	495	820	4.6e-05	0.46	796
52	414	495	820	4.8e-05	0.48	790
32	417.5	495	820	4.8e-05	0.48	798
12	424.5	495	820	4.6e-05	0.46	794
92	453.5	495	1230	4.3e-05	0.43	806
72	461.5	495	1230	4e-05	0.4	812
52	447.5	495	1230	4.2e-05	0.42	802
32	447.5	495	1230	4.3e-05	0.43	810
12	456.5	495	1230	4.1e-05	0.41	808
92	478.5	495	1640	3.9e-05	0.39	818
72	495.5	495	1640	3.5e-05	0.35	830
52	477	495	1640	3.8e-05	0.38	816
32	474	495	1640	3.9e-05	0.39	822
12	485	495	1640	3.7e-05	0.37	822
92	344.5	990	0	6.2e-05	0.62	766
72	340	990	0	6.4e-05	0.64	770
52	337	990	0	6.5e-05	0.65	770
32	344.5	990	0	6.3e-05	0.63	770
12	343.5	990	0	6.3e-05	0.63	766
92	402.5	990	410	5.1e-05	0.51	784
72	392	990	410	5.2e-05	0.52	784
52	386	990	410	5.4e-05	0.54	782
32	395.5	990	410	5.2e-05	0.52	788
12	400	990	410	5.1e-05	0.51	784
92	439.5	990	820	4.4e-05	0.44	798
72	437.5	990	820	4.4e-05	0.44	800
52	425.5	990	820	4.6e-05	0.46	794
32	432	990	820	4.5e-05	0.45	802
12	439.5	990	820	4.3e-05	0.43	800
92	469	990	1230	4e-05	0.4	812
72	475.5	990	1230	3.8e-05	0.38	818
52	459	990	1230	4.1e-05	0.41	808
32	462	990	1230	4.1e-05	0.41	816
12	472	990	1230	3.8e-05	0.38	814
92	494	990	1640	3.7e-05	0.37	824
72	509.5	990	1640	3.3e-05	0.33	838
52	488.5	990	1640	3.6e-05	0.36	822
32	488.5	990	1640	3.7e-05	0.37	830
12	500.5	990	1640	3.4e-05	0.34	828
92	357.5	1485	0	5.9e-05	0.59	768
72	352	1485	0	6.1e-05	0.61	772
52	347	1485	0	6.3e-05	0.63	772
32	356.5	1485	0	6e-05	0.6	774
12	357	1485	0	6e-05	0.6	768
92	416	1485	410	4.8e-05	0.48	786
72	404	1485	410	5e-05	0.5	788
52	396	1485	410	5.2e-05	0.52	784
32	407.5	1485	410	5e-05	0.5	792
12	413	1485	410	4.8e-05	0.48	786
92	452.5	1485	820	4.2e-05	0.42	802
72	449.5	1485	820	4.2e-05	0.42	806
52	435.5	1485	820	4.5e-05	0.45	798
32	444	1485	820	4.3e-05	0.43	808
12	453	1485	820	4.1e-05	0.41	804
92	482	1485	1230	3.8e-05	0.38	816
72	488	1485	1230	3.6e-05	0.36	824
52	469	1485	1230	3.9e-05	0.39	812
32	474	1485	1230	3.9e-05	0.39	822
12	485.5	1485	1230	3.6e-05	0.36	820
92	507.5	1485	1640	3.5e-05	0.35	830
72	522	1485	1640	3.1e-05	0.31	844
52	498.5	1485	1640	3.5e-05	0.35	828
32	501	1485	1640	3.5e-05	0.35	836
12	514	1485	1640	3.3e-05	0.33	834
92	369.5	1980	0	5.7e-05	0.57	768
72	363	1980	0	5.9e-05	0.59	774
52	355.5	1980	0	6.1e-05	0.61	774
32	367	1980	0	5.8e-05	0.58	776
12	368.5	1980	0	5.7e-05	0.57	770
92	427.5	1980	410	4.6e-05	0.46	790
72	415	1980	410	4.8e-05	0.48	792
52	404.5	1980	410	5.1e-05	0.51	788
32	417.5	1980	410	4.8e-05	0.48	796
12	424.5	1980	410	4.6e-05	0.46	790
92	464.5	1980	820	4e-05	0.4	806
72	460	1980	820	4e-05	0.4	810
52	444	1980	820	4.3e-05	0.43	802
32	454.5	1980	820	4.2e-05	0.42	812
12	464.5	1980	820	3.9e-05	0.39	808
92	494	1980	1230	3.7e-05	0.37	822
72	499	1980	1230	3.4e-05	0.34	830
52	477.5	1980	1230	3.8e-05	0.38	818
32	485	1980	1230	3.7e-05	0.37	826
12	497	1980	1230	3.5e-05	0.35	824
92	519.5	1980	1640	3.4e-05	0.34	836
72	533	1980	1640	3e-05	0.3	850
52	507.5	1980	1640	3.4e-05	0.34	832
32	511.5	1980	1640	3.4e-05	0.34	842
12	526	1980	1640	3.1e-05	0.31	840
93	307.5	0	0	7.2e-05	0.72	764
73	307.5	0	0	7.2e-05	0.72	764
53	307.5	0	0	7.2e-05	0.72	764
33	307.5	0	0	7.2e-05	0.72	764
13	307.5	0	0	7.2e-05	0.72	764
93	363	0	410	5.8e-05	0.58	776
73	359	0	410	6e-05	0.6	780
53	363.5	0	410	5.8e-05	0.58	778
33	365.5	0	410	5.8e-05	0.58	776
13	364.5	0	410	5.8e-05	0.58	782
93	403	0	820	5e-05	0.5	788
73	396	0	820	5.2e-05	0.52	792
53	398.5	0	820	5.1e-05	0.51	788
33	406.5	0	820	5e-05	0.5	790
13	408.5	0	820	5e-05	0.5	798
93	435.5	0	1230	4.4e-05	0.44	800
73	426	0	1230	4.7e-05	0.47	804
53	426.5	0	1230	4.6e-05	0.46	800
33	439	0	1230	4.4e-05	0.44	802
13	444.5	0	1230	4.3e-05	0.43	814
93	464	0	1640	4e-05	0.4	812
73	452	0	1640	4.3e-05	0.43	816
53	450.5	0	1640	4.3e-05	0.43	810
33	467.5	0	1640	4e-05	0.4	814
13	475.5	0	1640	3.9e-05	0.39	830
93	322.5	495	0	6.8e-05	0.68	764
73	325	495	0	6.7e-05	0.67	768
53	324	495	0	6.8e-05	0.68	770
33	330	495	0	6.6e-05	0.66	768
13	327	495	0	6.7e-05	0.67	768
93	378	495	410	5.5e-05	0.55	778
73	377	495	410	5.6e-05	0.56	784
53	380	495	410	5.5e-05	0.55	784
33	388	495	410	5.3e-05	0.53	784
13	384	495	410	5.4e-05	0.54	788
93	418	495	820	4.7e-05	0.47	792
73	413.5	495	820	4.9e-05	0.49	798
53	415	495	820	4.8e-05	0.48	796
33	428.5	495	820	4.6e-05	0.46	798
13	428	495	820	4.6e-05	0.46	806
93	450.5	495	1230	4.2e-05	0.42	804
73	443.5	495	1230	4.4e-05	0.44	812
53	443	495	1230	4.4e-05	0.44	808
33	461.5	495	1230	4e-05	0.4	812
13	464	495	1230	4e-05	0.4	824
93	479	495	1640	3.7e-05	0.37	818
73	469.5	495	1640	4e-05	0.4	824
53	467	495	1640	4e-05	0.4	820
33	490	495	1640	3.6e-05	0.36	826
13	495	495	1640	3.6e-05	0.36	840
93	336	990	0	6.5e-05	0.65	766
73	337.5	990	0	6.4e-05	0.64	770
53	337	990	0	6.5e-05	0.65	772
33	343.5	990	0	6.3e-05	0.63	770
13	339	990	0	6.4e-05	0.64	770
93	391	990	410	5.2e-05	0.52	780
73	389	990	410	5.4e-05	0.54	788
53	392.5	990	410	5.3e-05	0.53	788
33	401.5	990	410	5.1e-05	0.51	788
13	396	990	410	5.2e-05	0.52	792
93	431	990	820	4.5e-05	0.45	796
73	425.5	990	820	4.7e-05	0.47	804
53	427.5	990	820	4.6e-05	0.46	802
33	442	990	820	4.3e-05	0.43	804
13	439.5	990	820	4.4e-05	0.44	810
93	464	990	1230	3.9e-05	0.39	810
73	455.5	990	1230	4.2e-05	0.42	818
53	455.5	990	1230	4.2e-05	0.42	816
33	475	990	1230	3.8e-05	0.38	818
13	475.5	990	1230	3.8e-05	0.38	828
93	492.5	990	1640	3.5e-05	0.35	822
73	482	990	1640	3.8e-05	0.38	830
53	480	990	1640	3.8e-05	0.38	828
33	503.5	990	1640	3.4e-05	0.34	834
13	507	990	1640	3.4e-05	0.34	846
93	348	1485	0	6.2e-05	0.62	768
73	348	1485	0	6.2e-05	0.62	774
53	348.5	1485	0	6.2e-05	0.62	776
33	354	1485	0	6e-05	0.6	774
13	348.5	1485	0	6.2e-05	0.62	772
93	403	1485	410	5e-05	0.5	784
73	399.5	1485	410	5.2e-05	0.52	792
53	404	1485	410	5.1e-05	0.51	794
33	412	1485	410	4.8e-05	0.48	790
13	405.5	1485	410	5e-05	0.5	794
93	443	1485	820	4.3e-05	0.43	798
73	436	1485	820	4.5e-05	0.45	808
53	439	1485	820	4.4e-05	0.44	808
33	453	1485	820	4.1e-05	0.41	808
13	449.5	1485	820	4.2e-05	0.42	814
93	476	1485	1230	3.8e-05	0.38	814
73	466	1485	1230	4.1e-05	0.41	822
53	467	1485	1230	4e-05	0.4	822
33	486	1485	1230	3.7e-05	0.37	824
13	485.5	1485	1230	3.7e-05	0.37	834
93	504.5	1485	1640	3.4e-05	0.34	828
73	492.5	1485	1640	3.7e-05	0.37	836
53	491.5	1485	1640	3.7e-05	0.37	834
33	515	1485	1640	3.3e-05	0.33	840
13	517	1485	1640	3.3e-05	0.33	852
93	359.5	1980	0	5.9e-05	0.59	770
73	357	1980	0	6e-05	0.6	776
53	358.5	1980	0	6e-05	0.6	780
33	363.5	1980	0	5.8e-05	0.58	776
13	357	1980	0	6e-05	0.6	774
93	414.5	1980	410	4.8e-05	0.48	786
73	408.5	1980	410	5e-05	0.5	796
53	414	1980	410	4.9e-05	0.49	798
33	421.5	1980	410	4.7e-05	0.47	794
13	414	1980	410	4.9e-05	0.49	798
93	454.5	1980	820	4.1e-05	0.41	802
73	445.5	1980	820	4.4e-05	0.44	812
53	449.5	1980	820	4.3e-05	0.43	814
33	462.5	1980	820	4e-05	0.4	812
13	458	1980	820	4.1e-05	0.41	818
93	487	1980	1230	3.6e-05	0.36	818
73	475.5	1980	1230	3.9e-05	0.39	826
53	477.5	1980	1230	3.9e-05	0.39	828
33	495.5	1980	1230	3.5e-05	0.35	828
13	494	1980	1230	3.6e-05	0.36	838
93	516	1980	1640	3.2e-05	0.32	834
73	501.5	1980	1640	3.6e-05	0.36	842
53	502	1980	1640	3.6e-05	0.36	840
33	524.5	1980	1640	3.2e-05	0.32	846
13	526	1980	1640	3.2e-05	0.32	856
94	307.5	0	0	7.2e-05	0.72	764
74	307.5	0	0	7.2e-05	0.72	764
54	307.5	0	0	7.2e-05	0.72	764
34	307.5	0	0	7.2e-05	0.72	764
14	307.5	0	0	7.2e-05	0.72	764
94	366	0	410	5.8e-05	0.58	776
74	355.5	0	410	6.1e-05	0.61	778
54	366	0	410	5.8e-05	0.58	780
34	361	0	410	5.9e-05	0.59	776
14	352	0	410	6e-05	0.6	770
94	408	0	820	4.9e-05	0.49	788
74	395.5	0	820	5.2e-05	0.52	792
54	406	0	820	5e-05	0.5	794
34	400	0	820	5.1e-05	0.51	788
14	393.5	0	820	5.1e-05	0.51	782
94	442.5	0	1230	4.4e-05	0.44	802
74	429	0	1230	4.6e-05	0.46	806
54	438	0	1230	4.5e-05	0.45	808
34	431.5	0	1230	4.6e-05	0.46	800
14	430	0	1230	4.4e-05	0.44	792
94	472	0	1640	3.9e-05	0.39	814
74	459	0	1640	4.2e-05	0.42	820
54	465.5	0	1640	4.1e-05	0.41	820
34	459.5	0	1640	4.1e-05	0.41	812
14	462.5	0	1640	3.9e-05	0.39	806
94	331	495	0	6.6e-05	0.66	770
74	332.5	495	0	6.5e-05	0.65	768
54	330.5	495	0	6.6e-05	0.66	768
34	339.5	495	0	6.4e-05	0.64	768
14	337	495	0	6.4e-05	0.64	770
94	389.5	495	410	5.3e-05	0.53	784
74	380.5	495	410	5.5e-05	0.55	786
54	388.5	495	410	5.4e-05	0.54	786
34	392.5	495	410	5.2e-05	0.52	784
14	381.5	495	410	5.4e-05	0.54	780
94	431.5	495	820	4.5e-05	0.45	798
74	420.5	495	820	4.8e-05	0.48	800
54	428.5	495	820	4.6e-05	0.46	802
34	431.5	495	820	4.5e-05	0.45	798
14	423	495	820	4.6e-05	0.46	792
94	466	495	1230	4e-05	0.4	812
74	454	495	1230	4.2e-05	0.42	816
54	461	495	1230	4.1e-05	0.41	818
34	463.5	495	1230	4e-05	0.4	812
14	459.5	495	1230	4e-05	0.4	808
94	496	495	1640	3.6e-05	0.36	828
74	484	495	1640	3.8e-05	0.38	832
54	488.5	495	1640	3.7e-05	0.37	832
34	491.5	495	1640	3.6e-05	0.36	828
14	492.5	495	1640	3.5e-05	0.35	822
94	346	990	0	6.3e-05	0.63	772
74	346.5	990	0	6.2e-05	0.62	770
54	345	990	0	6.3e-05	0.63	772
34	354	990	0	6e-05	0.6	772
14	350	990	0	6.1e-05	0.61	774
94	404.5	990	410	5e-05	0.5	788
74	394.5	990	410	5.2e-05	0.52	790
54	403	990	410	5.1e-05	0.51	792
34	407.5	990	410	4.9e-05	0.49	788
14	394.5	990	410	5.2e-05	0.52	784
94	446.5	990	820	4.3e-05	0.43	804
74	434.5	990	820	4.5e-05	0.45	806
54	443	990	820	4.4e-05	0.44	808
34	446.5	990	820	4.3e-05	0.43	804
14	436.5	990	820	4.4e-05	0.44	798
94	481	990	1230	3.8e-05	0.38	820
74	468.5	990	1230	4e-05	0.4	822
54	475.5	990	1230	3.9e-05	0.39	824
34	478.5	990	1230	3.8e-05	0.38	820
14	473	990	1230	3.8e-05	0.38	814
94	511.5	990	1640	3.4e-05	0.34	836
74	498.5	990	1640	3.6e-05	0.36	840
54	503.5	990	1640	3.5e-05	0.35	840
34	506.5	990	1640	3.4e-05	0.34	834
14	506	990	1640	3.3e-05	0.33	832
94	358.5	1485	0	6e-05	0.6	776
74	358	1485	0	6e-05	0.6	774
54	357	1485	0	6e-05	0.6	774
34	365	1485	0	5.8e-05	0.58	774
14	360	1485	0	5.9e-05	0.59	778
94	416.5	1485	410	4.8e-05	0.48	794
74	406	1485	410	5e-05	0.5	792
54	415	1485	410	4.9e-05	0.49	796
34	418.5	1485	410	4.7e-05	0.47	792
14	404.5	1485	410	5e-05	0.5	788
94	458.5	1485	820	4.1e-05	0.41	810
74	445.5	1485	820	4.3e-05	0.43	810
54	455	1485	820	4.2e-05	0.42	814
34	457.5	1485	820	4.1e-05	0.41	808
14	446	1485	820	4.2e-05	0.42	804
94	493.5	1485	1230	3.6e-05	0.36	828
74	479.5	1485	1230	3.8e-05	0.38	828
54	487.5	1485	1230	3.7e-05	0.37	830
34	489.5	1485	1230	3.6e-05	0.36	824
14	483	1485	1230	3.6e-05	0.36	820
94	524	1485	1640	3.2e-05	0.32	844
74	510	1485	1640	3.5e-05	0.35	846
54	515.5	1485	1640	3.4e-05	0.34	846
34	518	1485	1640	3.3e-05	0.33	840
14	516	1485	1640	3.2e-05	0.32	838
94	368.5	1980	0	5.8e-05	0.58	778
74	367.5	1980	0	5.8e-05	0.58	776
54	367.5	1980	0	5.8e-05	0.58	776
34	374.5	1980	0	5.6e-05	0.56	776
14	368.5	1980	0	5.8e-05	0.58	780
94	427	1980	410	4.7e-05	0.47	798
74	415.5	1980	410	4.9e-05	0.49	796
54	425	1980	410	4.7e-05	0.47	800
34	427.5	1980	410	4.6e-05	0.46	794
14	413	1980	410	4.8e-05	0.48	792
94	469	1980	820	4e-05	0.4	816
74	455.5	1980	820	4.2e-05	0.42	814
54	465	1980	820	4e-05	0.4	818
34	466.5	1980	820	3.9e-05	0.39	812
14	454.5	1980	820	4.1e-05	0.41	808
94	504	1980	1230	3.5e-05	0.35	834
74	489.5	1980	1230	3.7e-05	0.37	832
54	497.5	1980	1230	3.6e-05	0.36	836
34	499	1980	1230	3.5e-05	0.35	828
14	491.5	1980	1230	3.5e-05	0.35	826
94	535	1980	1640	3.1e-05	0.31	850
74	519.5	1980	1640	3.3e-05	0.33	850
54	526	1980	1640	3.3e-05	0.33	852
34	527.5	1980	1640	3.2e-05	0.32	844
14	524.5	1980	1640	3.1e-05	0.31	844
95	307.5	0	0	7.2e-05	0.72	764
75	307.5	0	0	7.2e-05	0.72	764
55	307.5	0	0	7.2e-05	0.72	764
35	307.5	0	0	7.2e-05	0.72	764
15	307.5	0	0	7.2e-05	0.72	764
95	359	0	410	6e-05	0.6	776
75	358	0	410	6e-05	0.6	774
55	357.5	0	410	6e-05	0.6	774
35	363	0	410	5.9e-05	0.59	784
15	366	0	410	5.8e-05	0.58	774
95	399	0	820	5.3e-05	0.53	788
75	397	0	820	5.2e-05	0.52	786
55	398	0	820	5.2e-05	0.52	786
35	401	0	820	5.2e-05	0.52	798
15	408	0	820	5e-05	0.5	786
95	432	0	1230	4.7e-05	0.47	800
75	430	0	1230	4.7e-05	0.47	798
55	431.5	0	1230	4.5e-05	0.45	798
35	431.5	0	1230	4.7e-05	0.47	810
15	441.5	0	1230	4.4e-05	0.44	800
95	461	0	1640	4.3e-05	0.43	812
75	458.5	0	1640	4.2e-05	0.42	810
55	461.5	0	1640	4.1e-05	0.41	812
35	457.5	0	1640	4.3e-05	0.43	822
15	470.5	0	1640	4e-05	0.4	812
95	322	495	0	6.8e-05	0.68	766
75	321	495	0	6.8e-05	0.68	770
55	321	495	0	6.9e-05	0.69	766
35	329.5	495	0	6.6e-05	0.66	768
15	335.5	495	0	6.5e-05	0.65	768
95	373	495	410	5.7e-05	0.57	780
75	371.5	495	410	5.7e-05	0.57	782
55	370.5	495	410	5.7e-05	0.57	778
35	385	495	410	5.5e-05	0.55	790
15	394	495	410	5.2e-05	0.52	782
95	413.5	495	820	5e-05	0.5	792
75	411	495	820	5e-05	0.5	794
55	411	495	820	4.9e-05	0.49	790
35	423	495	820	4.8e-05	0.48	806
15	435.5	495	820	4.5e-05	0.45	796
95	446.5	495	1230	4.4e-05	0.44	806
75	444	495	1230	4.4e-05	0.44	808
55	445	495	1230	4.3e-05	0.43	804
35	453.5	495	1230	4.3e-05	0.43	820
15	469	495	1230	4e-05	0.4	810
95	476	495	1640	4e-05	0.4	820
75	472.5	495	1640	4e-05	0.4	820
55	475	495	1640	3.9e-05	0.39	818
35	479.5	495	1640	3.9e-05	0.39	832
15	498.5	495	1640	3.6e-05	0.36	824
95	333.5	990	0	6.5e-05	0.65	768
75	333	990	0	6.6e-05	0.66	774
55	332	990	0	6.6e-05	0.66	768
35	343.5	990	0	6.3e-05	0.63	772
15	350.5	990	0	6.1e-05	0.61	770
95	385	990	410	5.5e-05	0.55	782
75	383.5	990	410	5.5e-05	0.55	788
55	382	990	410	5.5e-05	0.55	782
35	399	990	410	5.2e-05	0.52	794
15	409	990	410	5e-05	0.5	786
95	425	990	820	4.8e-05	0.48	796
75	423	990	820	4.8e-05	0.48	802
55	422	990	820	4.7e-05	0.47	796
35	436.5	990	820	4.5e-05	0.45	810
15	450.5	990	820	4.2e-05	0.42	802
95	458.5	990	1230	4.3e-05	0.43	810
75	456	990	1230	4.2e-05	0.42	814
55	456	990	1230	4.2e-05	0.42	810
35	467	990	1230	4.1e-05	0.41	826
15	484	990	1230	3.7e-05	0.37	818
95	488	990	1640	3.9e-05	0.39	824
75	485	990	1640	3.8e-05	0.38	828
55	486	990	1640	3.8e-05	0.38	824
35	493.5	990	1640	3.7e-05	0.37	840
15	513.5	990	1640	3.4e-05	0.34	832
95	344	1485	0	6.3e-05	0.63	770
75	344	1485	0	6.3e-05	0.63	778
55	342	1485	0	6.4e-05	0.64	772
35	355	1485	0	6e-05	0.6	774
15	362.5	1485	0	5.9e-05	0.59	774
95	395	1485	410	5.3e-05	0.53	786
75	394.5	1485	410	5.3e-05	0.53	792
55	392	1485	410	5.3e-05	0.53	784
35	410.5	1485	410	5e-05	0.5	798
15	420.5	1485	410	4.7e-05	0.47	790
95	435.5	1485	820	4.6e-05	0.46	800
75	434	1485	820	4.6e-05	0.46	806
55	432.5	1485	820	4.6e-05	0.46	800
35	448	1485	820	4.3e-05	0.43	816
15	462	1485	820	4.1e-05	0.41	806
95	469	1485	1230	4.1e-05	0.41	816
75	467	1485	1230	4.1e-05	0.41	822
55	466.5	1485	1230	4e-05	0.4	814
35	479	1485	1230	3.9e-05	0.39	832
15	496	1485	1230	3.6e-05	0.36	822
95	498.5	1485	1640	3.7e-05	0.37	830
75	496	1485	1640	3.7e-05	0.37	836
55	496.5	1485	1640	3.6e-05	0.36	828
35	505	1485	1640	3.6e-05	0.36	846
15	525.5	1485	1640	3.2e-05	0.32	838
95	353.5	1980	0	6.1e-05	0.61	772
75	354	1980	0	6.1e-05	0.61	782
55	351.5	1980	0	6.2e-05	0.62	774
35	365	1980	0	5.8e-05	0.58	776
15	372.5	1980	0	5.7e-05	0.57	776
95	405	1980	410	5.1e-05	0.51	788
75	404.5	1980	410	5.1e-05	0.51	798
55	401.5	1980	410	5.2e-05	0.52	788
35	420.5	1980	410	4.8e-05	0.48	802
15	430.5	1980	410	4.6e-05	0.46	794
95	445	1980	820	4.4e-05	0.44	804
75	444	1980	820	4.4e-05	0.44	812
55	441.5	1980	820	4.4e-05	0.44	804
35	458.5	1980	820	4.2e-05	0.42	820
15	472	1980	820	3.9e-05	0.39	810
95	478.5	1980	1230	3.9e-05	0.39	820
75	477.5	1980	1230	3.9e-05	0.39	828
55	475.5	1980	1230	3.9e-05	0.39	818
35	489	1980	1230	3.7e-05	0.37	836
15	506	1980	1230	3.5e-05	0.35	828
95	508.5	1980	1640	3.6e-05	0.36	836
75	506.5	1980	1640	3.6e-05	0.36	842
55	506	1980	1640	3.5e-05	0.35	834
35	515.5	1980	1640	3.4e-05	0.34	852
[truncated: 501 more rows]

## Sheet: HCQ_AZI
Sample_ID	APD90	Conc_a	Conc_b	Qnet	Qnet (uC/uF)	CaD90		Group	Sample_ID	APD90	Conc_a	Conc_b	Qnet	Qnet (uC/uF)	CaD90		Group (AZI)	Sample_ID	APD90	Conc_a	Conc_b	Qnet	Qnet (uC/uF)	CaD90
80	307.5	0	0	7.2e-05	0.072	764		1 x cmax	80	338	495	760	6.4e-05	0.064	772		1 x cmax	80	307.5	0	760	7.2e-05	0.072	764
60	307.5	0	0	7.2e-05	0.072	764		1 x cmax	60	327.5	495	760	6.7e-05	0.067	768		1 x cmax	60	307.5	0	760	7.2e-05	0.072	764
40	307.5	0	0	7.2e-05	0.072	764		1 x cmax	40	336	495	760	6.5e-05	0.065	770		1 x cmax	40	307.5	0	760	7.2e-05	0.072	764
20	307.5	0	0	7.2e-05	0.072	764		1 x cmax	20	332	495	760	6.6e-05	0.066	768		1 x cmax	20	307.5	0	760	7.2e-05	0.072	764
0	307.5	0	0	7.2e-05	0.072	764		1 x cmax	0	327	495	760	6.7e-05	0.067	766		1 x cmax	0	307.5	0	760	7.2e-05	0.072	764
80	307.5	0	760	7.2e-05	0.072	764		1 x cmax	81	321.5	495	760	6.8e-05	0.068	766		1 x cmax	81	307.5	0	760	7.2e-05	0.072	764
60	307.5	0	760	7.2e-05	0.072	764		1 x cmax	61	342.5	495	760	6.3e-05	0.063	770		1 x cmax	61	307.5	0	760	7.1e-05	0.071	762
40	307.5	0	760	7.2e-05	0.072	764		1 x cmax	41	341	495	760	6.3e-05	0.063	772		1 x cmax	41	307.5	0	760	7.2e-05	0.072	764
20	307.5	0	760	7.2e-05	0.072	764		1 x cmax	21	323	495	760	6.8e-05	0.068	770		1 x cmax	21	307.5	0	760	7.2e-05	0.072	764
0	307.5	0	760	7.2e-05	0.072	764		1 x cmax	1	328	495	760	6.7e-05	0.067	766		1 x cmax	1	307.5	0	760	7.2e-05	0.072	764
80	307.5	0	1520	7.2e-05	0.072	764		1 x cmax	82	325	495	760	6.7e-05	0.067	764		1 x cmax	82	307.5	0	760	7.2e-05	0.072	764
60	307.5	0	1520	7.2e-05	0.072	764		1 x cmax	62	326.5	495	760	6.7e-05	0.067	768		1 x cmax	62	307.5	0	760	7.2e-05	0.072	764
40	307.5	0	1520	7.2e-05	0.072	764		1 x cmax	42	322	495	760	6.8e-05	0.068	764		1 x cmax	42	307.5	0	760	7.2e-05	0.072	764
20	307.5	0	1520	7.2e-05	0.072	764		1 x cmax	22	327	495	760	6.7e-05	0.067	770		1 x cmax	22	307.5	0	760	7.2e-05	0.072	764
0	307.5	0	1520	7.2e-05	0.072	764		1 x cmax	2	321	495	760	6.8e-05	0.068	766		1 x cmax	2	307.5	0	760	7.2e-05	0.072	764
80	308	0	2280	7.1e-05	0.071	764		1 x cmax	83	326.5	495	760	6.7e-05	0.067	768		1 x cmax	83	307.5	0	760	7.2e-05	0.072	764
60	308	0	2280	7.2e-05	0.072	764		1 x cmax	63	329	495	760	6.6e-05	0.066	764		1 x cmax	63	307.5	0	760	7.2e-05	0.072	764
40	307.5	0	2280	7.2e-05	0.072	764		1 x cmax	43	323	495	760	6.8e-05	0.068	768		1 x cmax	43	307.5	0	760	7.2e-05	0.072	764
20	308	0	2280	7.1e-05	0.071	764		1 x cmax	23	323	495	760	6.8e-05	0.068	768		1 x cmax	23	307.5	0	760	7.2e-05	0.072	764
0	307.5	0	2280	7.1e-05	0.071	764		1 x cmax	3	323	495	760	6.8e-05	0.068	768		1 x cmax	3	307.5	0	760	7.2e-05	0.072	764
80	308	0	3040	7.1e-05	0.071	764		1 x cmax	84	338	495	760	6.4e-05	0.064	770		1 x cmax	84	308	0	760	7.1e-05	0.071	764
60	308	0	3040	7.2e-05	0.072	764		1 x cmax	64	320	495	760	6.8e-05	0.068	760		1 x cmax	64	307.5	0	760	7.2e-05	0.072	764
40	307.5	0	3040	7.2e-05	0.072	764		1 x cmax	44	333	495	760	6.5e-05	0.065	766		1 x cmax	44	307.5	0	760	7.2e-05	0.072	764
20	308	0	3040	7.1e-05	0.071	764		1 x cmax	24	331.5	495	760	6.6e-05	0.066	766		1 x cmax	24	307.5	0	760	7.2e-05	0.072	764
0	308	0	3040	7.1e-05	0.071	762		1 x cmax	4	323	495	760	6.8e-05	0.068	766		1 x cmax	4	307.5	0	760	7.2e-05	0.072	764
80	338	495	0	6.4e-05	0.064	772		1 x cmax	85	328	495	760	6.6e-05	0.066	766		1 x cmax	85	307.5	0	760	7.2e-05	0.072	764
60	327.5	495	0	6.7e-05	0.067	768		1 x cmax	65	320	495	760	6.9e-05	0.069	764		1 x cmax	65	307.5	0	760	7.2e-05	0.072	764
40	336	495	0	6.5e-05	0.065	770		1 x cmax	45	334	495	760	6.5e-05	0.065	768		1 x cmax	45	307.5	0	760	7.2e-05	0.072	764
20	332	495	0	6.6e-05	0.066	768		1 x cmax	25	333.5	495	760	6.5e-05	0.065	768		1 x cmax	25	307.5	0	760	7.2e-05	0.072	764
0	327	495	0	6.7e-05	0.067	766		1 x cmax	5	334	495	760	6.5e-05	0.065	772		1 x cmax	5	307.5	0	760	7.2e-05	0.072	764
80	338	495	760	6.4e-05	0.064	772		1 x cmax	86	335	495	760	6.5e-05	0.065	768		1 x cmax	86	307.5	0	760	7.2e-05	0.072	764
60	327.5	495	760	6.7e-05	0.067	768		1 x cmax	66	324.5	495	760	6.7e-05	0.067	766		1 x cmax	66	307.5	0	760	7.2e-05	0.072	764
40	336	495	760	6.5e-05	0.065	770		1 x cmax	46	327	495	760	6.7e-05	0.067	770		1 x cmax	46	307.5	0	760	7.2e-05	0.072	764
20	332	495	760	6.6e-05	0.066	768		1 x cmax	26	325	495	760	6.7e-05	0.067	766		1 x cmax	26	307.5	0	760	7.2e-05	0.072	764
0	327	495	760	6.7e-05	0.067	766		1 x cmax	6	329	495	760	6.7e-05	0.067	768		1 x cmax	6	307.5	0	760	7.2e-05	0.072	764
80	338	495	1520	6.4e-05	0.064	772		1 x cmax	87	331	495	760	6.6e-05	0.066	768		1 x cmax	87	307.5	0	760	7.2e-05	0.072	764
60	327.5	495	1520	6.7e-05	0.067	768		1 x cmax	67	333	495	760	6.5e-05	0.065	768		1 x cmax	67	307.5	0	760	7.2e-05	0.072	764
40	336	495	1520	6.5e-05	0.065	768		1 x cmax	47	325	495	760	6.8e-05	0.068	776		1 x cmax	47	307.5	0	760	7.2e-05	0.072	764
20	332	495	1520	6.6e-05	0.066	768		1 x cmax	27	324.5	495	760	6.7e-05	0.067	766		1 x cmax	27	307.5	0	760	7.2e-05	0.072	764
0	327	495	1520	6.7e-05	0.067	766		1 x cmax	7	325	495	760	6.7e-05	0.067	766		1 x cmax	7	307.5	0	760	7.2e-05	0.072	764
80	338.5	495	2280	6.4e-05	0.064	772		1 x cmax	88	335	495	760	6.5e-05	0.065	768		1 x cmax	88	307.5	0	760	7.2e-05	0.072	764
60	327.5	495	2280	6.7e-05	0.067	768		1 x cmax	68	318.5	495	760	6.9e-05	0.069	766		1 x cmax	68	307.5	0	760	7.2e-05	0.072	764
40	336	495	2280	6.4e-05	0.064	768		1 x cmax	48	318	495	760	6.9e-05	0.069	768		1 x cmax	48	307.5	0	760	7.2e-05	0.072	764
20	332.5	495	2280	6.5e-05	0.065	768		1 x cmax	28	328	495	760	6.7e-05	0.067	770		1 x cmax	28	307.5	0	760	7.2e-05	0.072	764
0	327.5	495	2280	6.7e-05	0.067	764		1 x cmax	8	322.5	495	760	6.8e-05	0.068	768		1 x cmax	8	307.5	0	760	7.2e-05	0.072	764
80	338.5	495	3040	6.4e-05	0.064	772		1 x cmax	89	320.5	495	760	6.8e-05	0.068	764		1 x cmax	89	307	0	760	7.2e-05	0.072	764
60	328	495	3040	6.7e-05	0.067	768		1 x cmax	69	310.5	495	760	7.1e-05	0.071	764		1 x cmax	69	307.5	0	760	7.2e-05	0.072	764
40	336.5	495	3040	6.4e-05	0.064	768		1 x cmax	49	334	495	760	6.5e-05	0.065	766		1 x cmax	49	307.5	0	760	7.2e-05	0.072	764
20	332.5	495	3040	6.5e-05	0.065	768		1 x cmax	29	335	495	760	6.4e-05	0.064	768		1 x cmax	29	307.5	0	760	7.2e-05	0.072	764
0	327.5	495	3040	6.6e-05	0.066	764		1 x cmax	9	327.5	495	760	6.7e-05	0.067	766		1 x cmax	9	307.5	0	760	7.2e-05	0.072	764
80	353	990	0	6.1e-05	0.061	778		1 x cmax	90	344	495	760	6.3e-05	0.063	770		1 x cmax	90	307.5	0	760	7.2e-05	0.072	764
60	343	990	0	6.3e-05	0.063	770		1 x cmax	70	308.5	495	760	7.2e-05	0.072	766		1 x cmax	70	307.5	0	760	7.2e-05	0.072	764
40	350	990	0	6.1e-05	0.061	772		1 x cmax	50	322.5	495	760	6.8e-05	0.068	768		1 x cmax	50	307.5	0	760	7.2e-05	0.072	764
20	346	990	0	6.2e-05	0.062	770		1 x cmax	30	325	495	760	6.7e-05	0.067	768		1 x cmax	30	307.5	0	760	7.2e-05	0.072	764
0	340	990	0	6.4e-05	0.064	768		1 x cmax	10	330.5	495	760	6.6e-05	0.066	766		1 x cmax	10	307.5	0	760	7.2e-05	0.072	764
80	353	990	760	6.1e-05	0.061	778		1 x cmax	91	330.5	495	760	6.6e-05	0.066	766		1 x cmax	91	307.5	0	760	7.2e-05	0.072	764
60	343	990	760	6.3e-05	0.063	770		1 x cmax	71	321.5	495	760	6.8e-05	0.068	764		1 x cmax	71	307.5	0	760	7.2e-05	0.072	764
40	350	990	760	6.1e-05	0.061	772		1 x cmax	51	332.5	495	760	6.6e-05	0.066	770		1 x cmax	51	307.5	0	760	7.2e-05	0.072	764
20	346	990	760	6.2e-05	0.062	770		1 x cmax	31	335	495	760	6.5e-05	0.065	770		1 x cmax	31	307.5	0	760	7.2e-05	0.072	764
0	340.5	990	760	6.4e-05	0.064	768		1 x cmax	11	326.5	495	760	6.7e-05	0.067	766		1 x cmax	11	307.5	0	760	7.2e-05	0.072	764
80	353	990	1520	6.1e-05	0.061	778		1 x cmax	92	329	495	760	6.6e-05	0.066	764		1 x cmax	92	307.5	0	760	7.2e-05	0.072	764
60	343	990	1520	6.3e-05	0.063	770		1 x cmax	72	326	495	760	6.7e-05	0.067	766		1 x cmax	72	307.5	0	760	7.1e-05	0.071	764
40	350	990	1520	6.1e-05	0.061	772		1 x cmax	52	325.5	495	760	6.7e-05	0.067	768		1 x cmax	52	307.5	0	760	7.2e-05	0.072	764
20	346	990	1520	6.2e-05	0.062	770		1 x cmax	32	330	495	760	6.6e-05	0.066	768		1 x cmax	32	307.5	0	760	7.2e-05	0.072	764
0	340.5	990	1520	6.3e-05	0.063	766		1 x cmax	12	328.5	495	760	6.6e-05	0.066	764		1 x cmax	12	307.5	0	760	7.2e-05	0.072	764
80	353	990	2280	6.1e-05	0.061	776		1 x cmax	93	323	495	760	6.8e-05	0.068	764		1 x cmax	93	307.5	0	760	7.2e-05	0.072	764
60	343	990	2280	6.3e-05	0.063	770		1 x cmax	73	325	495	760	6.7e-05	0.067	768		1 x cmax	73	307.5	0	760	7.2e-05	0.072	764
40	350	990	2280	6.1e-05	0.061	772		1 x cmax	53	324	495	760	6.8e-05	0.068	768		1 x cmax	53	307.5	0	760	7.2e-05	0.072	764
20	346.5	990	2280	6.2e-05	0.062	770		1 x cmax	33	330	495	760	6.6e-05	0.066	768		1 x cmax	33	307.5	0	760	7.2e-05	0.072	764
0	340.5	990	2280	6.3e-05	0.063	766		1 x cmax	13	327	495	760	6.7e-05	0.067	768		1 x cmax	13	307.5	0	760	7.2e-05	0.072	764
80	353.5	990	3040	6.1e-05	0.061	776		1 x cmax	94	331.5	495	760	6.6e-05	0.066	770		1 x cmax	94	307.5	0	760	7.2e-05	0.072	764
60	343.5	990	3040	6.3e-05	0.063	770		1 x cmax	74	332.5	495	760	6.5e-05	0.065	768		1 x cmax	74	307.5	0	760	7.2e-05	0.072	764
40	350	990	3040	6.1e-05	0.061	772		1 x cmax	54	330.5	495	760	6.6e-05	0.066	768		1 x cmax	54	307.5	0	760	7.1e-05	0.071	762
20	346.5	990	3040	6.2e-05	0.062	770		1 x cmax	34	339.5	495	760	6.4e-05	0.064	768		1 x cmax	34	307.5	0	760	7.2e-05	0.072	764
0	340.5	990	3040	6.3e-05	0.063	766		1 x cmax	14	337	495	760	6.4e-05	0.064	770		1 x cmax	14	307.5	0	760	7.2e-05	0.072	764
80	364.5	1485	0	5.9e-05	0.059	782		1 x cmax	95	322	495	760	6.8e-05	0.068	766		1 x cmax	95	307.5	0	760	7.2e-05	0.072	764
60	356.5	1485	0	6e-05	0.06	774		1 x cmax	75	321.5	495	760	6.8e-05	0.068	770		1 x cmax	75	307.5	0	760	7.2e-05	0.072	764
40	360.5	1485	0	5.9e-05	0.059	774		1 x cmax	55	321	495	760	6.8e-05	0.068	766		1 x cmax	55	307.5	0	760	7.2e-05	0.072	764
20	357.5	1485	0	6e-05	0.06	772		1 x cmax	35	329.5	495	760	6.6e-05	0.066	766		1 x cmax	35	307.5	0	760	7.1e-05	0.071	762
0	351.5	1485	0	6.1e-05	0.061	770		1 x cmax	15	335.5	495	760	6.5e-05	0.065	768		1 x cmax	15	307.5	0	760	7.2e-05	0.072	764
80	364.5	1485	760	5.9e-05	0.059	782		1 x cmax	96	323	495	760	6.8e-05	0.068	766		1 x cmax	96	307.5	0	760	7.2e-05	0.072	764
60	356.5	1485	760	6e-05	0.06	774		1 x cmax	76	325.5	495	760	6.7e-05	0.067	772		1 x cmax	76	307.5	0	760	7.2e-05	0.072	764
40	360.5	1485	760	5.9e-05	0.059	774		1 x cmax	56	332	495	760	6.5e-05	0.065	768		1 x cmax	56	307.5	0	760	7.2e-05	0.072	764
20	357.5	1485	760	6e-05	0.06	772		1 x cmax	36	330.5	495	760	6.6e-05	0.066	768		1 x cmax	36	307.5	0	760	7.2e-05	0.072	764
0	351.5	1485	760	6.1e-05	0.061	770		1 x cmax	16	340	495	760	6.4e-05	0.064	770		1 x cmax	16	307	0	760	7.2e-05	0.072	764
80	364.5	1485	1520	5.9e-05	0.059	782		1 x cmax	97	321	495	760	6.8e-05	0.068	764		1 x cmax	97	307.5	0	760	7.2e-05	0.072	764
60	356.5	1485	1520	6e-05	0.06	774		1 x cmax	77	323.5	495	760	6.8e-05	0.068	766		1 x cmax	77	307.5	0	760	7.2e-05	0.072	764
40	360.5	1485	1520	5.9e-05	0.059	774		1 x cmax	57	323	495	760	6.8e-05	0.068	768		1 x cmax	57	307.5	0	760	7.2e-05	0.072	764
20	357.5	1485	1520	6e-05	0.06	772		1 x cmax	37	331.5	495	760	6.6e-05	0.066	766		1 x cmax	37	307.5	0	760	7.2e-05	0.072	764
0	351.5	1485	1520	6.1e-05	0.061	768		1 x cmax	17	334.5	495	760	6.5e-05	0.065	770		1 x cmax	17	307.5	0	760	7.2e-05	0.072	764
80	364.5	1485	2280	5.8e-05	0.058	780		1 x cmax	98	342.5	495	760	6.3e-05	0.063	770		1 x cmax	98	307.5	0	760	7.2e-05	0.072	764
60	356.5	1485	2280	6e-05	0.06	774		1 x cmax	78	327	495	760	6.7e-05	0.067	768		1 x cmax	78	307.5	0	760	7.2e-05	0.072	764
40	361	1485	2280	5.9e-05	0.059	774		1 x cmax	58	317.5	495	760	6.9e-05	0.069	762		1 x cmax	58	307.5	0	760	7.2e-05	0.072	764
20	357.5	1485	2280	6e-05	0.06	772		1 x cmax	38	343.5	495	760	6.3e-05	0.063	770		1 x cmax	38	307.5	0	760	7.2e-05	0.072	764
0	351.5	1485	2280	6.1e-05	0.061	768		1 x cmax	18	321	495	760	6.8e-05	0.068	768		1 x cmax	18	307.5	0	760	7.2e-05	0.072	764
80	364.5	1485	3040	5.8e-05	0.058	780		1 x cmax	99	328	495	760	6.6e-05	0.066	764		1 x cmax	99	307.5	0	760	7.2e-05	0.072	764
60	357	1485	3040	6e-05	0.06	774		1 x cmax	79	328	495	760	6.7e-05	0.067	766		1 x cmax	79	307.5	0	760	7.2e-05	0.072	764
40	361	1485	3040	5.9e-05	0.059	774		1 x cmax	59	330	495	760	6.6e-05	0.066	768		1 x cmax	59	307.5	0	760	7.2e-05	0.072	764
20	358	1485	3040	6e-05	0.06	772		1 x cmax	39	333.5	495	760	6.5e-05	0.065	770		1 x cmax	39	307.5	0	760	7.2e-05	0.072	764
0	351.5	1485	3040	6.1e-05	0.061	768		1 x cmax	19	332	495	760	6.6e-05	0.066	770		1 x cmax	19	307.5	0	760	7.2e-05	0.072	764
80	374	1980	0	5.7e-05	0.057	786		2 x cmax	80	353	990	1520	6.1e-05	0.061	778		2 x cmax	80	307.5	0	1520	7.2e-05	0.072	764
60	368.5	1980	0	5.8e-05	0.058	776		2 x cmax	60	343	990	1520	6.3e-05	0.063	770		2 x cmax	60	307.5	0	1520	7.2e-05	0.072	764
40	369.5	1980	0	5.7e-05	0.057	776		2 x cmax	40	350	990	1520	6.1e-05	0.061	772		2 x cmax	40	307.5	0	1520	7.2e-05	0.072	764
20	367	1980	0	5.8e-05	0.058	774		2 x cmax	20	346	990	1520	6.2e-05	0.062	770		2 x cmax	20	307.5	0	1520	7.2e-05	0.072	764
0	361	1980	0	5.9e-05	0.059	772		2 x cmax	0	340.5	990	1520	6.3e-05	0.063	766		2 x cmax	0	307.5	0	1520	7.2e-05	0.072	764
80	374	1980	760	5.7e-05	0.057	784		2 x cmax	81	332.5	990	1520	6.6e-05	0.066	768		2 x cmax	81	307.5	0	1520	7.2e-05	0.072	764
60	368.5	1980	760	5.8e-05	0.058	776		2 x cmax	61	357.5	990	1520	5.9e-05	0.059	772		2 x cmax	61	308	0	1520	7.1e-05	0.071	762
40	369.5	1980	760	5.7e-05	0.057	776		2 x cmax	41	356.5	990	1520	6e-05	0.06	774		2 x cmax	41	307.5	0	1520	7.2e-05	0.072	764
20	367	1980	760	5.8e-05	0.058	774		2 x cmax	21	335.5	990	1520	6.5e-05	0.065	774		2 x cmax	21	307.5	0	1520	7.2e-05	0.072	764
0	361	1980	760	5.9e-05	0.059	770		2 x cmax	1	341.5	990	1520	6.3e-05	0.063	768		2 x cmax	1	307.5	0	1520	7.2e-05	0.072	764
80	374	1980	1520	5.7e-05	0.057	784		2 x cmax	82	337.5	990	1520	6.4e-05	0.064	764		2 x cmax	82	307.5	0	1520	7.2e-05	0.072	764
60	368.5	1980	1520	5.8e-05	0.058	776		2 x cmax	62	339.5	990	1520	6.4e-05	0.064	770		2 x cmax	62	308	0	1520	7.1e-05	0.071	764
40	369.5	1980	1520	5.7e-05	0.057	776		2 x cmax	42	335.5	990	1520	6.4e-05	0.064	766		2 x cmax	42	307.5	0	1520	7.2e-05	0.072	764
20	367	1980	1520	5.8e-05	0.058	774		2 x cmax	22	340	990	1520	6.4e-05	0.064	772		2 x cmax	22	307.5	0	1520	7.2e-05	0.072	764
0	361.5	1980	1520	5.9e-05	0.059	770		2 x cmax	2	332.5	990	1520	6.6e-05	0.066	768		2 x cmax	2	307.5	0	1520	7.2e-05	0.072	764
80	374	1980	2280	5.7e-05	0.057	784		2 x cmax	83	339	990	1520	6.4e-05	0.064	770		2 x cmax	83	307.5	0	1520	7.2e-05	0.072	764
60	369	1980	2280	5.8e-05	0.058	776		2 x cmax	63	344.5	990	1520	6.2e-05	0.062	764		2 x cmax	63	308	0	1520	7.2e-05	0.072	764
40	369.5	1980	2280	5.7e-05	0.057	776		2 x cmax	43	334	990	1520	6.5e-05	0.065	770		2 x cmax	43	307.5	0	1520	7.2e-05	0.072	764
20	367.5	1980	2280	5.8e-05	0.058	774		2 x cmax	23	335	990	1520	6.5e-05	0.065	772		2 x cmax	23	307.5	0	1520	7.2e-05	0.072	764
0	361.5	1980	2280	5.9e-05	0.059	770		2 x cmax	3	335.5	990	1520	6.5e-05	0.065	772		2 x cmax	3	307.5	0	1520	7.2e-05	0.072	764
80	374	1980	3040	5.6e-05	0.056	784		2 x cmax	84	350.5	990	1520	6.1e-05	0.061	774		2 x cmax	84	308.5	0	1520	7.1e-05	0.071	764
60	369	1980	3040	5.8e-05	0.058	776		2 x cmax	64	332	990	1520	6.5e-05	0.065	760		2 x cmax	64	307.5	0	1520	7.2e-05	0.072	764
40	369.5	1980	3040	5.7e-05	0.057	776		2 x cmax	44	346	990	1520	6.2e-05	0.062	768		2 x cmax	44	308	0	1520	7.1e-05	0.071	764
20	367.5	1980	3040	5.8e-05	0.058	774		2 x cmax	24	348	990	1520	6.2e-05	0.062	770		2 x cmax	24	308	0	1520	7.2e-05	0.072	764
0	361.5	1980	3040	5.9e-05	0.059	770		2 x cmax	4	335.5	990	1520	6.5e-05	0.065	768		2 x cmax	4	307.5	0	1520	7.2e-05	0.072	764
81	307.5	0	0	7.2e-05	0.072	764		2 x cmax	85	342	990	1520	6.3e-05	0.063	770		2 x cmax	85	307.5	0	1520	7.2e-05	0.072	764
61	307.5	0	0	7.2e-05	0.072	764		2 x cmax	65	330	990	1520	6.6e-05	0.066	766		2 x cmax	65	307.5	0	1520	7.2e-05	0.072	764
41	307.5	0	0	7.2e-05	0.072	764		2 x cmax	45	347.5	990	1520	6.2e-05	0.062	768		2 x cmax	45	307.5	0	1520	7.1e-05	0.071	762
21	307.5	0	0	7.2e-05	0.072	764		2 x cmax	25	348.5	990	1520	6.2e-05	0.062	770		2 x cmax	25	307.5	0	1520	7.2e-05	0.072	764
1	307.5	0	0	7.2e-05	0.072	764		2 x cmax	5	349	990	1520	6.2e-05	0.062	778		2 x cmax	5	307.5	0	1520	7.2e-05	0.072	764
81	307.5	0	760	7.2e-05	0.072	764		2 x cmax	86	350.5	990	1520	6.1e-05	0.061	770		2 x cmax	86	307.5	0	1520	7.2e-05	0.072	764
61	307.5	0	760	7.1e-05	0.071	762		2 x cmax	66	337	990	1520	6.4e-05	0.064	770		2 x cmax	66	307.5	0	1520	7.2e-05	0.072	764
41	307.5	0	760	7.2e-05	0.072	764		2 x cmax	46	339.5	990	1520	6.4e-05	0.064	774		2 x cmax	46	308	0	1520	7.2e-05	0.072	764
21	307.5	0	760	7.2e-05	0.072	764		2 x cmax	26	339	990	1520	6.4e-05	0.064	766		2 x cmax	26	307.5	0	1520	7.2e-05	0.072	764
1	307.5	0	760	7.2e-05	0.072	764		2 x cmax	6	343.5	990	1520	6.3e-05	0.063	772		2 x cmax	6	307.5	0	1520	7.2e-05	0.072	764
81	307.5	0	1520	7.2e-05	0.072	764		2 x cmax	87	344	990	1520	6.3e-05	0.063	770		2 x cmax	87	307.5	0	1520	7.2e-05	0.072	764
61	308	0	1520	7.1e-05	0.071	762		2 x cmax	67	346.5	990	1520	6.2e-05	0.062	770		2 x cmax	67	307.5	0	1520	7.2e-05	0.072	764
41	307.5	0	1520	7.2e-05	0.072	764		2 x cmax	47	338	990	1520	6.5e-05	0.065	782		2 x cmax	47	307.5	0	1520	7.2e-05	0.072	764
21	307.5	0	1520	7.2e-05	0.072	764		2 x cmax	27	336.5	990	1520	6.4e-05	0.064	766		2 x cmax	27	307.5	0	1520	7.2e-05	0.072	764
1	307.5	0	1520	7.2e-05	0.072	764		2 x cmax	7	338	990	1520	6.4e-05	0.064	768		2 x cmax	7	307.5	0	1520	7.2e-05	0.072	764
81	307.5	0	2280	7.2e-05	0.072	764		2 x cmax	88	350	990	1520	6.1e-05	0.061	770		2 x cmax	88	308	0	1520	7.2e-05	0.072	764
61	308	0	2280	7.1e-05	0.071	762		2 x cmax	68	329	990	1520	6.6e-05	0.066	768		2 x cmax	68	307.5	0	1520	7.2e-05	0.072	764
41	307.5	0	2280	7.1e-05	0.071	762		2 x cmax	48	329	990	1520	6.7e-05	0.067	770		2 x cmax	48	308	0	1520	7.2e-05	0.072	764
21	307.5	0	2280	7.2e-05	0.072	764		2 x cmax	28	340.5	990	1520	6.4e-05	0.064	774		2 x cmax	28	308	0	1520	7.2e-05	0.072	764
1	307.5	0	2280	7.2e-05	0.072	764		2 x cmax	8	335.5	990	1520	6.5e-05	0.065	770		2 x cmax	8	307.5	0	1520	7.2e-05	0.072	764
81	307.5	0	3040	7.1e-05	0.071	764		2 x cmax	89	333	990	1520	6.5e-05	0.065	764		2 x cmax	89	307	0	1520	7.2e-05	0.072	764
61	308.5	0	3040	7.1e-05	0.071	760		2 x cmax	69	316	990	1520	7e-05	0.07	766		2 x cmax	69	307.5	0	1520	7.1e-05	0.071	764
41	308	0	3040	7.1e-05	0.071	762		2 x cmax	49	350	990	1520	6.1e-05	0.061	770		2 x cmax	49	308	0	1520	7.1e-05	0.071	764
21	308	0	3040	7.1e-05	0.071	764		2 x cmax	29	352	990	1520	6e-05	0.06	772		2 x cmax	29	307.5	0	1520	7.2e-05	0.072	764
1	307.5	0	3040	7.2e-05	0.072	762		2 x cmax	9	340.5	990	1520	6.3e-05	0.063	766		2 x cmax	9	307.5	0	1520	7.2e-05	0.072	764
81	321	495	0	6.9e-05	0.069	766		2 x cmax	90	357.5	990	1520	6e-05	0.06	772		2 x cmax	90	307.5	0	1520	7.2e-05	0.072	764
61	342	495	0	6.3e-05	0.063	772		2 x cmax	70	312	990	1520	7.1e-05	0.071	768		2 x cmax	70	307.5	0	1520	7.2e-05	0.072	764
41	341	495	0	6.3e-05	0.063	772		2 x cmax	50	333	990	1520	6.5e-05	0.065	770		2 x cmax	50	307.5	0	1520	7.2e-05	0.072	764
21	323	495	0	6.8e-05	0.068	770		2 x cmax	30	338	990	1520	6.4e-05	0.064	770		2 x cmax	30	307.5	0	1520	7.2e-05	0.072	764
1	328	495	0	6.7e-05	0.067	766		2 x cmax	10	343	990	1520	6.3e-05	0.063	766		2 x cmax	10	307.5	0	1520	7.2e-05	0.072	764
81	321.5	495	760	6.8e-05	0.068	766		2 x cmax	91	343.5	990	1520	6.3e-05	0.063	768		2 x cmax	91	307.5	0	1520	7.2e-05	0.072	764
61	342.5	495	760	6.3e-05	0.063	770		2 x cmax	71	334.5	990	1520	6.5e-05	0.065	766		2 x cmax	71	308	0	1520	7.2e-05	0.072	764
41	341	495	760	6.3e-05	0.063	772		2 x cmax	51	347	990	1520	6.2e-05	0.062	772		2 x cmax	51	307.5	0	1520	7.2e-05	0.072	764
21	323	495	760	6.8e-05	0.068	770		2 x cmax	31	351.5	990	1520	6.1e-05	0.061	774		2 x cmax	31	307.5	0	1520	7.2e-05	0.072	764
1	328	495	760	6.7e-05	0.067	766		2 x cmax	11	340.5	990	1520	6.4e-05	0.064	770		2 x cmax	11	308	0	1520	7.2e-05	0.072	764
81	321.5	495	1520	6.8e-05	0.068	766		2 x cmax	92	344.5	990	1520	6.2e-05	0.062	766		2 x cmax	92	307.5	0	1520	7.2e-05	0.072	764
61	342.5	495	1520	6.3e-05	0.063	770		2 x cmax	72	340	990	1520	6.4e-05	0.064	768		2 x cmax	72	308	0	1520	7.1e-05	0.071	762
41	341	495	1520	6.3e-05	0.063	770		2 x cmax	52	337.5	990	1520	6.5e-05	0.065	770		2 x cmax	52	307.5	0	1520	7.2e-05	0.072	764
21	323.5	495	1520	6.8e-05	0.068	770		2 x cmax	32	345	990	1520	6.3e-05	0.063	770		2 x cmax	32	308	0	1520	7.1e-05	0.071	764
1	328	495	1520	6.7e-05	0.067	766		2 x cmax	12	344	990	1520	6.3e-05	0.063	766		2 x cmax	12	307.5	0	1520	7.2e-05	0.072	764
81	321.5	495	2280	6.8e-05	0.068	766		2 x cmax	93	336	990	1520	6.5e-05	0.065	766		2 x cmax	93	307.5	0	1520	7.2e-05	0.072	764
61	343	495	2280	6.3e-05	0.063	768		2 x cmax	73	337.5	990	1520	6.4e-05	0.064	770		2 x cmax	73	307.5	0	1520	7.2e-05	0.072	764
41	341	495	2280	6.3e-05	0.063	770		2 x cmax	53	337	990	1520	6.5e-05	0.065	772		2 x cmax	53	307.5	0	1520	7.2e-05	0.072	764
21	323.5	495	2280	6.8e-05	0.068	770		2 x cmax	33	343.5	990	1520	6.3e-05	0.063	770		2 x cmax	33	307.5	0	1520	7.1e-05	0.071	764
1	328	495	2280	6.7e-05	0.067	766		2 x cmax	13	339	990	1520	6.4e-05	0.064	770		2 x cmax	13	307.5	0	1520	7.2e-05	0.072	764
81	321.5	495	3040	6.8e-05	0.068	764		2 x cmax	94	346.5	990	1520	6.3e-05	0.063	772		2 x cmax	94	307.5	0	1520	7.2e-05	0.072	764
61	343	495	3040	6.3e-05	0.063	768		2 x cmax	74	347	990	1520	6.2e-05	0.062	770		2 x cmax	74	307.5	0	1520	7.2e-05	0.072	764
41	341.5	495	3040	6.3e-05	0.063	770		2 x cmax	54	345.5	990	1520	6.2e-05	0.062	770		2 x cmax	54	308	0	1520	7.1e-05	0.071	762
21	323.5	495	3040	6.8e-05	0.068	770		2 x cmax	34	354.5	990	1520	6e-05	0.06	772		2 x cmax	34	307.5	0	1520	7.2e-05	0.072	764
1	328	495	3040	6.6e-05	0.066	766		2 x cmax	14	350.5	990	1520	6.1e-05	0.061	774		2 x cmax	14	307.5	0	1520	7.2e-05	0.072	764
81	332.5	990	0	6.6e-05	0.066	768		2 x cmax	95	334	990	1520	6.5e-05	0.065	768		2 x cmax	95	307.5	0	1520	7.2e-05	0.072	764
61	357	990	0	6e-05	0.06	776		2 x cmax	75	333.5	990	1520	6.5e-05	0.065	774		2 x cmax	75	308	0	1520	7.1e-05	0.071	762
41	356.5	990	0	6e-05	0.06	776		2 x cmax	55	332.5	990	1520	6.6e-05	0.066	768		2 x cmax	55	307.5	0	1520	7.1e-05	0.071	764
21	335	990	0	6.5e-05	0.065	774		2 x cmax	35	344	990	1520	6.2e-05	0.062	768		2 x cmax	35	308	0	1520	7.1e-05	0.071	762
1	341.5	990	0	6.3e-05	0.063	768		2 x cmax	15	351	990	1520	6.1e-05	0.061	770		2 x cmax	15	308	0	1520	7.2e-05	0.072	764
81	332.5	990	760	6.6e-05	0.066	768		2 x cmax	96	335	990	1520	6.5e-05	0.065	768		2 x cmax	96	307.5	0	1520	7.2e-05	0.072	764
61	357	990	760	6e-05	0.06	774		2 x cmax	76	338.5	990	1520	6.4e-05	0.064	776		2 x cmax	76	308	0	1520	7.1e-05	0.071	764
41	356.5	990	760	6e-05	0.06	776		2 x cmax	56	350	990	1520	6.1e-05	0.061	772		2 x cmax	56	307.5	0	1520	7.2e-05	0.072	764
21	335.5	990	760	6.5e-05	0.065	774		2 x cmax	36	345	990	1520	6.3e-05	0.063	770		2 x cmax	36	307.5	0	1520	7.2e-05	0.072	764
1	341.5	990	760	6.3e-05	0.063	768		2 x cmax	16	355.5	990	1520	6e-05	0.06	774		2 x cmax	16	307	0	1520	7.2e-05	0.072	764
81	332.5	990	1520	6.6e-05	0.066	768		2 x cmax	97	333	990	1520	6.5e-05	0.065	766		2 x cmax	97	307.5	0	1520	7.2e-05	0.072	764
61	357.5	990	1520	5.9e-05	0.059	772		2 x cmax	77	336	990	1520	6.5e-05	0.065	770		2 x cmax	77	307.5	0	1520	7.2e-05	0.072	764
41	356.5	990	1520	6e-05	0.06	774		2 x cmax	57	335	990	1520	6.5e-05	0.065	770		2 x cmax	57	307.5	0	1520	7.2e-05	0.072	764
21	335.5	990	1520	6.5e-05	0.065	774		2 x cmax	37	346	990	1520	6.2e-05	0.062	768		2 x cmax	37	307.5	0	1520	7.2e-05	0.072	764
1	341.5	990	1520	6.3e-05	0.063	768		2 x cmax	17	349.5	990	1520	6.1e-05	0.061	772		2 x cmax	17	307.5	0	1520	7.2e-05	0.072	764
81	332.5	990	2280	6.6e-05	0.066	766		2 x cmax	98	360	990	1520	5.9e-05	0.059	772		2 x cmax	98	307.5	0	1520	7.2e-05	0.072	764
61	357.5	990	2280	5.9e-05	0.059	772		2 x cmax	78	340	990	1520	6.4e-05	0.064	772		2 x cmax	78	307.5	0	1520	7.2e-05	0.072	764
41	356.5	990	2280	6e-05	0.06	774		2 x cmax	58	327.5	990	1520	6.7e-05	0.067	762		2 x cmax	58	307.5	0	1520	7.2e-05	0.072	764
21	335.5	990	2280	6.5e-05	0.065	774		2 x cmax	38	358.5	990	1520	5.9e-05	0.059	774		2 x cmax	38	307.5	0	1520	7.2e-05	0.072	764
1	341.5	990	2280	6.3e-05	0.063	768		2 x cmax	18	333	990	1520	6.6e-05	0.066	770		2 x cmax	18	307.5	0	1520	7.2e-05	0.072	764
81	332.5	990	3040	6.6e-05	0.066	766		2 x cmax	99	341	990	1520	6.3e-05	0.063	766		2 x cmax	99	308	0	1520	7.1e-05	0.071	764
61	358	990	3040	5.9e-05	0.059	772		2 x cmax	79	341.5	990	1520	6.3e-05	0.063	770		2 x cmax	79	307.5	0	1520	7.2e-05	0.072	764
41	356.5	990	3040	6e-05	0.06	774		2 x cmax	59	344	990	1520	6.3e-05	0.063	770		2 x cmax	59	307.5	0	1520	7.2e-05	0.072	764
21	335.5	990	3040	6.5e-05	0.065	774		2 x cmax	39	348.5	990	1520	6.2e-05	0.062	774		2 x cmax	39	307.5	0	1520	7.2e-05	0.072	764
1	341.5	990	3040	6.3e-05	0.063	766		2 x cmax	19	348	990	1520	6.2e-05	0.062	774		2 x cmax	19	307.5	0	1520	7.2e-05	0.072	764
81	342	1485	0	6.4e-05	0.064	770		3 x cmax	80	364.5	1485	2280	5.8e-05	0.058	780		3 x cmax	80	308	0	2280	7.1e-05	0.071	764
61	367.5	1485	0	5.7e-05	0.057	778		3 x cmax	60	356.5	1485	2280	6e-05	0.06	774		3 x cmax	60	308	0	2280	7.2e-05	0.072	764
41	368	1485	0	5.8e-05	0.058	780		3 x cmax	40	361	1485	2280	5.9e-05	0.059	774		3 x cmax	40	307.5	0	2280	7.2e-05	0.072	764
21	346	1485	0	6.3e-05	0.063	778		3 x cmax	20	357.5	1485	2280	6e-05	0.06	772		3 x cmax	20	308	0	2280	7.1e-05	0.071	764
1	353	1485	0	6.1e-05	0.061	770		3 x cmax	0	351.5	1485	2280	6.1e-05	0.061	768		3 x cmax	0	307.5	0	2280	7.1e-05	0.071	764
81	342.5	1485	760	6.4e-05	0.064	768		3 x cmax	81	342.5	1485	2280	6.4e-05	0.064	768		3 x cmax	81	307.5	0	2280	7.2e-05	0.072	764
61	368	1485	760	5.7e-05	0.057	776		3 x cmax	61	368.5	1485	2280	5.7e-05	0.057	776		3 x cmax	61	308	0	2280	7.1e-05	0.071	762
41	368	1485	760	5.8e-05	0.058	778		3 x cmax	41	368	1485	2280	5.7e-05	0.057	778		3 x cmax	41	307.5	0	2280	7.1e-05	0.071	762
21	346	1485	760	6.3e-05	0.063	778		3 x cmax	21	346	1485	2280	6.3e-05	0.063	778		3 x cmax	21	307.5	0	2280	7.2e-05	0.072	764
1	353	1485	760	6.1e-05	0.061	770		3 x cmax	1	353	1485	2280	6.1e-05	0.061	770		3 x cmax	1	307.5	0	2280	7.2e-05	0.072	764
81	342.5	1485	1520	6.4e-05	0.064	768		3 x cmax	82	348.5	1485	2280	6.1e-05	0.061	766		3 x cmax	82	307.5	0	2280	7.1e-05	0.071	762
61	368	1485	1520	5.7e-05	0.057	776		3 x cmax	62	351	1485	2280	6.1e-05	0.061	772		3 x cmax	62	308	0	2280	7.1e-05	0.071	764
41	368	1485	1520	5.7e-05	0.057	778		3 x cmax	42	348	1485	2280	6.1e-05	0.061	768		3 x cmax	42	307.5	0	2280	7.2e-05	0.072	764
21	346	1485	1520	6.3e-05	0.063	778		3 x cmax	22	351	1485	2280	6.2e-05	0.062	776		3 x cmax	22	307.5	0	2280	7.2e-05	0.072	764
1	353	1485	1520	6.1e-05	0.061	770		3 x cmax	2	343	1485	2280	6.3e-05	0.063	770		3 x cmax	2	307.5	0	2280	7.2e-05	0.072	764
81	342.5	1485	2280	6.4e-05	0.064	768		3 x cmax	83	349.5	1485	2280	6.2e-05	0.062	772		3 x cmax	83	308	0	2280	7.1e-05	0.071	762
61	368.5	1485	2280	5.7e-05	0.057	776		3 x cmax	63	357.5	1485	2280	5.9e-05	0.059	766		3 x cmax	63	308	0	2280	7.1e-05	0.071	764
41	368	1485	2280	5.7e-05	0.057	778		3 x cmax	43	344	1485	2280	6.3e-05	0.063	774		3 x cmax	43	307.5	0	2280	7.1e-05	0.071	764
21	346	1485	2280	6.3e-05	0.063	778		3 x cmax	23	345.5	1485	2280	6.3e-05	0.063	774		3 x cmax	23	307.5	0	2280	7.2e-05	0.072	764
1	353	1485	2280	6.1e-05	0.061	770		3 x cmax	3	346.5	1485	2280	6.3e-05	0.063	774		3 x cmax	3	307.5	0	2280	7.2e-05	0.072	764
81	342.5	1485	3040	6.4e-05	0.064	768		3 x cmax	84	360	1485	2280	5.9e-05	0.059	776		3 x cmax	84	309	0	2280	7.1e-05	0.071	764
61	368.5	1485	3040	5.7e-05	0.057	774		3 x cmax	64	343	1485	2280	6.2e-05	0.062	760		3 x cmax	64	308	0	2280	7.1e-05	0.071	764
41	368	1485	3040	5.7e-05	0.057	778		3 x cmax	44	356	1485	2280	6e-05	0.06	770		3 x cmax	44	308	0	2280	7.1e-05	0.071	762
21	346	1485	3040	6.3e-05	0.063	778		3 x cmax	24	362	1485	2280	5.9e-05	0.059	772		3 x cmax	24	308	0	2280	7.1e-05	0.071	764
1	353	1485	3040	6.1e-05	0.061	768		3 x cmax	4	346.5	1485	2280	6.2e-05	0.062	770		3 x cmax	4	307.5	0	2280	7.2e-05	0.072	764
81	351.5	1980	0	6.2e-05	0.062	772		3 x cmax	85	353.5	1485	2280	6e-05	0.06	772		3 x cmax	85	308	0	2280	7.1e-05	0.071	764
61	376.5	1980	0	5.6e-05	0.056	780		3 x cmax	65	339.5	1485	2280	6.4e-05	0.064	766		3 x cmax	65	308	0	2280	7.2e-05	0.072	764
41	377.5	1980	0	5.6e-05	0.056	782		3 x cmax	45	358	1485	2280	6e-05	0.06	770		3 x cmax	45	308	0	2280	7.1e-05	0.071	762
21	355.5	1980	0	6.1e-05	0.061	782		3 x cmax	25	360	1485	2280	5.9e-05	0.059	772		3 x cmax	25	307.5	0	2280	7.2e-05	0.072	764
1	362.5	1980	0	5.9e-05	0.059	772		3 x cmax	5	361	1485	2280	6e-05	0.06	782		3 x cmax	5	307.5	0	2280	7.2e-05	0.072	764
81	351.5	1980	760	6.2e-05	0.062	770		3 x cmax	86	362.5	1485	2280	5.8e-05	0.058	770		3 x cmax	86	307.5	0	2280	7.2e-05	0.072	764
61	377	1980	760	5.5e-05	0.055	778		3 x cmax	66	348	1485	2280	6.2e-05	0.062	772		3 x cmax	66	307.5	0	2280	7.2e-05	0.072	764
41	377.5	1980	760	5.6e-05	0.056	782		3 x cmax	46	350	1485	2280	6.2e-05	0.062	776		3 x cmax	46	308	0	2280	7.1e-05	0.071	764
21	355.5	1980	760	6.1e-05	0.061	780		3 x cmax	26	351	1485	2280	6.1e-05	0.061	768		3 x cmax	26	307.5	0	2280	7.2e-05	0.072	764
1	362.5	1980	760	5.9e-05	0.059	772		3 x cmax	6	355	1485	2280	6.1e-05	0.061	776		3 x cmax	6	307.5	0	2280	7.2e-05	0.072	764
81	351.5	1980	1520	6.2e-05	0.062	770		3 x cmax	87	354	1485	2280	6.1e-05	0.061	772		3 x cmax	87	307.5	0	2280	7.2e-05	0.072	764
61	377	1980	1520	5.5e-05	0.055	778		3 x cmax	67	357	1485	2280	6e-05	0.06	770		3 x cmax	67	307.5	0	2280	7.2e-05	0.072	764
41	377.5	1980	1520	5.6e-05	0.056	780		3 x cmax	47	349	1485	2280	6.2e-05	0.062	786		3 x cmax	47	308	0	2280	7.1e-05	0.071	764
21	355.5	1980	1520	6.1e-05	0.061	780		3 x cmax	27	347	1485	2280	6.2e-05	0.062	768		3 x cmax	27	307.5	0	2280	7.2e-05	0.072	764
1	363	1980	1520	5.9e-05	0.059	772		3 x cmax	7	349	1485	2280	6.2e-05	0.062	770		3 x cmax	7	307.5	0	2280	7.2e-05	0.072	764
81	351.5	1980	2280	6.2e-05	0.062	770		3 x cmax	88	362	1485	2280	5.9e-05	0.059	774		3 x cmax	88	308	0	2280	7.2e-05	0.072	764
61	377	1980	2280	5.5e-05	0.055	778		3 x cmax	68	339	1485	2280	6.4e-05	0.064	770		3 x cmax	68	307.5	0	2280	7.2e-05	0.072	764
41	377.5	1980	2280	5.5e-05	0.055	780		3 x cmax	48	339	1485	2280	6.4e-05	0.064	772		3 x cmax	48	308	0	2280	7.2e-05	0.072	764
21	355.5	1980	2280	6.1e-05	0.061	780		3 x cmax	28	351	1485	2280	6.1e-05	0.061	778		3 x cmax	28	308	0	2280	7.1e-05	0.071	764
1	363	1980	2280	5.9e-05	0.059	770		3 x cmax	8	348	1485	2280	6.2e-05	0.062	774		3 x cmax	8	307.5	0	2280	7.2e-05	0.072	764
81	351.5	1980	3040	6.2e-05	0.062	770		3 x cmax	89	345	1485	2280	6.3e-05	0.063	766		3 x cmax	89	307	0	2280	7.2e-05	0.072	764
61	377.5	1980	3040	5.5e-05	0.055	776		3 x cmax	69	322.5	1485	2280	6.8e-05	0.068	766		3 x cmax	69	308	0	2280	7.1e-05	0.071	762
41	377.5	1980	3040	5.5e-05	0.055	780		3 x cmax	49	363	1485	2280	5.8e-05	0.058	772		3 x cmax	49	308	0	2280	7.1e-05	0.071	762
21	356	1980	3040	6.1e-05	0.061	780		3 x cmax	29	365.5	1485	2280	5.7e-05	0.057	776		3 x cmax	29	308	0	2280	7.1e-05	0.071	764
1	363	1980	3040	5.9e-05	0.059	770		3 x cmax	9	351.5	1485	2280	6.1e-05	0.061	768		3 x cmax	9	307.5	0	2280	7.2e-05	0.072	764
82	307.5	0	0	7.2e-05	0.072	764		3 x cmax	90	367	1485	2280	5.8e-05	0.058	774		3 x cmax	90	307.5	0	2280	7.2e-05	0.072	764
62	307.5	0	0	7.2e-05	0.072	764		3 x cmax	70	317.5	1485	2280	7e-05	0.07	770		3 x cmax	70	307.5	0	2280	7.1e-05	0.071	764
42	307.5	0	0	7.2e-05	0.072	764		3 x cmax	50	342	1485	2280	6.3e-05	0.063	770		3 x cmax	50	308	0	2280	7.2e-05	0.072	764
22	307.5	0	0	7.2e-05	0.072	764		3 x cmax	30	349.5	1485	2280	6.1e-05	0.061	772		3 x cmax	30	307.5	0	2280	7.2e-05	0.072	764
2	307.5	0	0	7.2e-05	0.072	764		3 x cmax	10	353.5	1485	2280	6e-05	0.06	768		3 x cmax	10	308	0	2280	7.1e-05	0.071	762
82	307.5	0	760	7.2e-05	0.072	764		3 x cmax	91	354	1485	2280	6.1e-05	0.061	770		3 x cmax	91	307.5	0	2280	7.2e-05	0.072	764
62	307.5	0	760	7.2e-05	0.072	764		3 x cmax	71	347	1485	2280	6.2e-05	0.062	766		3 x cmax	71	308	0	2280	7.1e-05	0.071	764
42	307.5	0	760	7.2e-05	0.072	764		3 x cmax	51	359	1485	2280	6e-05	0.06	776		3 x cmax	51	307.5	0	2280	7.2e-05	0.072	764
22	307.5	0	760	7.2e-05	0.072	764		3 x cmax	31	364	1485	2280	5.8e-05	0.058	778		3 x cmax	31	307.5	0	2280	7.2e-05	0.072	764
2	307.5	0	760	7.2e-05	0.072	764		3 x cmax	11	352	1485	2280	6.1e-05	0.061	772		3 x cmax	11	308	0	2280	7.1e-05	0.071	764
82	307.5	0	1520	7.2e-05	0.072	764		3 x cmax	92	358	1485	2280	5.9e-05	0.059	766		3 x cmax	92	308	0	2280	7.1e-05	0.071	764
62	308	0	1520	7.1e-05	0.071	764		3 x cmax	72	352.5	1485	2280	6.1e-05	0.061	770		3 x cmax	72	308	0	2280	7.1e-05	0.071	762
42	307.5	0	1520	7.2e-05	0.072	764		3 x cmax	52	347.5	1485	2280	6.3e-05	0.063	772		3 x cmax	52	308	0	2280	7.1e-05	0.071	764
22	307.5	0	1520	7.2e-05	0.072	764		3 x cmax	32	357	1485	2280	6e-05	0.06	772		3 x cmax	32	308	0	2280	7.1e-05	0.071	764
2	307.5	0	1520	7.2e-05	0.072	764		3 x cmax	12	357	1485	2280	6e-05	0.06	768		3 x cmax	12	307.5	0	2280	7.2e-05	0.072	764
82	307.5	0	2280	7.1e-05	0.071	762		3 x cmax	93	348.5	1485	2280	6.2e-05	0.062	768		3 x cmax	93	308	0	2280	7.2e-05	0.072	764
62	308	0	2280	7.1e-05	0.071	764		3 x cmax	73	348	1485	2280	6.2e-05	0.062	772		3 x cmax	73	307.5	0	2280	7.2e-05	0.072	764
42	307.5	0	2280	7.2e-05	0.072	764		3 x cmax	53	348.5	1485	2280	6.2e-05	0.062	776		3 x cmax	53	307.5	0	2280	7.2e-05	0.072	764
22	307.5	0	2280	7.2e-05	0.072	764		3 x cmax	33	354.5	1485	2280	6e-05	0.06	772		3 x cmax	33	307.5	0	2280	7.1e-05	0.071	762
2	307.5	0	2280	7.2e-05	0.072	764		3 x cmax	13	348.5	1485	2280	6.2e-05	0.062	772		3 x cmax	13	307.5	0	2280	7.2e-05	0.072	764
82	308	0	3040	7.1e-05	0.071	762		3 x cmax	94	358.5	1485	2280	6e-05	0.06	776		3 x cmax	94	308	0	2280	7.2e-05	0.072	764
62	308	0	3040	7.1e-05	0.071	762		3 x cmax	74	358	1485	2280	6e-05	0.06	772		3 x cmax	74	307.5	0	2280	7.1e-05	0.071	764
42	307.5	0	3040	7.2e-05	0.072	762		3 x cmax	54	357.5	1485	2280	6e-05	0.06	772		3 x cmax	54	308	0	2280	7.1e-05	0.071	762
22	307.5	0	3040	7.2e-05	0.072	764		3 x cmax	34	365.5	1485	2280	5.8e-05	0.058	774		3 x cmax	34	308	0	2280	7.2e-05	0.072	764
2	307.5	0	3040	7.2e-05	0.072	764		3 x cmax	14	360.5	1485	2280	5.9e-05	0.059	778		3 x cmax	14	308	0	2280	7.2e-05	0.072	764
82	325	495	0	6.7e-05	0.067	766		3 x cmax	95	344.5	1485	2280	6.3e-05	0.063	770		3 x cmax	95	307.5	0	2280	7.2e-05	0.072	764
62	326	495	0	6.7e-05	0.067	768		3 x cmax	75	344.5	1485	2280	6.3e-05	0.063	776		3 x cmax	75	308	0	2280	7.1e-05	0.071	762
42	322	495	0	6.8e-05	0.068	766		3 x cmax	55	342.5	1485	2280	6.4e-05	0.064	770		3 x cmax	55	308	0	2280	7.1e-05	0.071	762
22	327	495	0	6.7e-05	0.067	770		3 x cmax	35	355.5	1485	2280	6e-05	0.06	770		3 x cmax	35	308	0	2280	7.1e-05	0.071	762
2	321	495	0	6.8e-05	0.068	766		3 x cmax	15	363	1485	2280	5.9e-05	0.059	772		3 x cmax	15	308	0	2280	7.1e-05	0.071	764
82	325	495	760	6.7e-05	0.067	764		3 x cmax	96	345	1485	2280	6.3e-05	0.063	770		3 x cmax	96	307.5	0	2280	7.2e-05	0.072	764
62	326.5	495	760	6.7e-05	0.067	768		3 x cmax	76	350	1485	2280	6.2e-05	0.062	780		3 x cmax	76	308	0	2280	7.1e-05	0.071	764
42	322	495	760	6.8e-05	0.068	764		3 x cmax	56	365.5	1485	2280	5.8e-05	0.058	774		3 x cmax	56	308	0	2280	7.1e-05	0.071	764
22	327	495	760	6.7e-05	0.067	770		3 x cmax	36	356.5	1485	2280	6e-05	0.06	772		3 x cmax	36	307.5	0	2280	7.2e-05	0.072	764
2	321	495	760	6.8e-05	0.068	766		3 x cmax	16	367.5	1485	2280	5.8e-05	0.058	778		3 x cmax	16	307	0	2280	7.2e-05	0.072	764
82	325	495	1520	6.7e-05	0.067	764		3 x cmax	97	343.5	1485	2280	6.3e-05	0.063	768		3 x cmax	97	308	0	2280	7.2e-05	0.072	764
62	326.5	495	1520	6.7e-05	0.067	768		3 x cmax	77	347.5	1485	2280	6.2e-05	0.062	772		3 x cmax	77	307.5	0	2280	7.2e-05	0.072	764
42	322	495	1520	6.8e-05	0.068	764		3 x cmax	57	345.5	1485	2280	6.2e-05	0.062	772		3 x cmax	57	307.5	0	2280	7.2e-05	0.072	764
22	327	495	1520	6.7e-05	0.067	770		3 x cmax	37	357.5	1485	2280	6e-05	0.06	770		3 x cmax	37	307.5	0	2280	7.2e-05	0.072	764
2	321	495	1520	6.8e-05	0.068	766		3 x cmax	17	360.5	1485	2280	5.9e-05	0.059	774		3 x cmax	17	307.5	0	2280	7.2e-05	0.072	764
82	325	495	2280	6.7e-05	0.067	764		3 x cmax	98	373	1485	2280	5.6e-05	0.056	774		3 x cmax	98	308	0	2280	7.2e-05	0.072	764
62	326.5	495	2280	6.7e-05	0.067	768		3 x cmax	78	350.5	1485	2280	6.2e-05	0.062	774		3 x cmax	78	307.5	0	2280	7.2e-05	0.072	764
42	322	495	2280	6.8e-05	0.068	764		3 x cmax	58	336.5	1485	2280	6.5e-05	0.065	764		3 x cmax	58	307.5	0	2280	7.2e-05	0.072	764
22	327	495	2280	6.7e-05	0.067	770		3 x cmax	38	369.5	1485	2280	5.7e-05	0.057	776		3 x cmax	38	307.5	0	2280	7.1e-05	0.071	764
2	321	495	2280	6.8e-05	0.068	766		3 x cmax	18	344	1485	2280	6.3e-05	0.063	772		3 x cmax	18	307.5	0	2280	7.2e-05	0.072	764
82	325	495	3040	6.7e-05	0.067	764		3 x cmax	99	351.5	1485	2280	6.1e-05	0.061	766		3 x cmax	99	308	0	2280	7.1e-05	0.071	762
62	327	495	3040	6.7e-05	0.067	766		3 x cmax	79	352.5	1485	2280	6.1e-05	0.061	770		3 x cmax	79	308	0	2280	7.2e-05	0.072	764
42	322	495	3040	6.8e-05	0.068	764		3 x cmax	59	355.5	1485	2280	6e-05	0.06	772		3 x cmax	59	307.5	0	2280	7.2e-05	0.072	764
22	327	495	3040	6.7e-05	0.067	768		3 x cmax	39	360.5	1485	2280	6e-05	0.06	776		3 x cmax	39	308	0	2280	7.1e-05	0.071	764
2	321	495	3040	6.8e-05	0.068	766		3 x cmax	19	361	1485	2280	5.9e-05	0.059	778		3 x cmax	19	308	0	2280	7.2e-05	0.072	764
82	337.5	990	0	6.4e-05	0.064	766		4 x cmax	80	374	1980	3040	5.6e-05	0.056	784		4 x cmax	80	308	0	3040	7.1e-05	0.071	764
62	339.5	990	0	6.4e-05	0.064	772		4 x cmax	60	369	1980	3040	5.8e-05	0.058	776		4 x cmax	60	308	0	3040	7.2e-05	0.072	764
42	335.5	990	0	6.5e-05	0.065	766		4 x cmax	40	369.5	1980	3040	5.7e-05	0.057	776		4 x cmax	40	307.5	0	3040	7.2e-05	0.072	764
22	340	990	0	6.4e-05	0.064	772		4 x cmax	20	367.5	1980	3040	5.8e-05	0.058	774		4 x cmax	20	308	0	3040	7.1e-05	0.071	764
2	332.5	990	0	6.6e-05	0.066	768		4 x cmax	0	361.5	1980	3040	5.9e-05	0.059	770		4 x cmax	0	308	0	3040	7.1e-05	0.071	762
82	337.5	990	760	6.4e-05	0.064	766		4 x cmax	81	351.5	1980	3040	6.2e-05	0.062	770		4 x cmax	81	307.5	0	3040	7.1e-05	0.071	764
62	339.5	990	760	6.4e-05	0.064	770		4 x cmax	61	377.5	1980	3040	5.5e-05	0.055	776		4 x cmax	61	308.5	0	3040	7.1e-05	0.071	760
42	335.5	990	760	6.5e-05	0.065	766		4 x cmax	41	377.5	1980	3040	5.5e-05	0.055	780		4 x cmax	41	308	0	3040	7.1e-05	0.071	762
22	340	990	760	6.4e-05	0.064	772		4 x cmax	21	356	1980	3040	6.1e-05	0.061	780		4 x cmax	21	308	0	3040	7.1e-05	0.071	764
2	332.5	990	760	6.6e-05	0.066	768		4 x cmax	1	363	1980	3040	5.9e-05	0.059	770		4 x cmax	1	307.5	0	3040	7.2e-05	0.072	762
82	337.5	990	1520	6.4e-05	0.064	764		4 x cmax	82	358.5	1980	3040	5.9e-05	0.059	766		4 x cmax	82	308	0	3040	7.1e-05	0.071	762
62	339.5	990	1520	6.4e-05	0.064	770		4 x cmax	62	361.5	1980	3040	5.9e-05	0.059	776		4 x cmax	62	308	0	3040	7.1e-05	0.071	762
42	335.5	990	1520	6.4e-05	0.064	766		4 x cmax	42	360	1980	3040	5.9e-05	0.059	770		4 x cmax	42	307.5	0	3040	7.2e-05	0.072	762
22	340	990	1520	6.4e-05	0.064	772		4 x cmax	22	360.5	1980	3040	6e-05	0.06	778		4 x cmax	22	307.5	0	3040	7.2e-05	0.072	764
2	332.5	990	1520	6.6e-05	0.066	768		4 x cmax	2	352.5	1980	3040	6.1e-05	0.061	772		4 x cmax	2	307.5	0	3040	7.2e-05	0.072	764
82	337.5	990	2280	6.4e-05	0.064	764		4 x cmax	83	358.5	1980	3040	6e-05	0.06	774		4 x cmax	83	308	0	3040	7.1e-05	0.071	762
62	340	990	2280	6.4e-05	0.064	770		4 x cmax	63	369.5	1980	3040	5.6e-05	0.056	766		4 x cmax	63	308	0	3040	7.1e-05	0.071	764
42	335.5	990	2280	6.4e-05	0.064	766		4 x cmax	43	352.5	1980	3040	6.1e-05	0.061	776		4 x cmax	43	308	0	3040	7.1e-05	0.071	764
22	340	990	2280	6.4e-05	0.064	772		4 x cmax	23	355	1980	3040	6.1e-05	0.061	776		4 x cmax	23	307.5	0	3040	7.1e-05	0.071	762
2	332.5	990	2280	6.6e-05	0.066	768		4 x cmax	3	357	1980	3040	6e-05	0.06	776		4 x cmax	3	307.5	0	3040	7.2e-05	0.072	764
82	338	990	3040	6.4e-05	0.064	764		4 x cmax	84	367.5	1980	3040	5.7e-05	0.057	778		4 x cmax	84	309	0	3040	7.1e-05	0.071	764
62	340	990	3040	6.4e-05	0.064	770		4 x cmax	64	353.5	1980	3040	6e-05	0.06	762		4 x cmax	64	308	0	3040	7.1e-05	0.071	764
42	335.5	990	3040	6.4e-05	0.064	766		4 x cmax	44	364.5	1980	3040	5.8e-05	0.058	770		4 x cmax	44	308	0	3040	7.1e-05	0.071	762
22	340	990	3040	6.4e-05	0.064	772		4 x cmax	24	374	1980	3040	5.6e-05	0.056	774		4 x cmax	24	308.5	0	3040	7.1e-05	0.071	764
2	332.5	990	3040	6.6e-05	0.066	768		4 x cmax	4	356	1980	3040	6e-05	0.06	772		4 x cmax	4	307.5	0	3040	7.2e-05	0.072	764
82	348.5	1485	0	6.1e-05	0.061	768		4 x cmax	85	364	1980	3040	5.8e-05	0.058	774		4 x cmax	85	308	0	3040	7.1e-05	0.071	764
62	350.5	1485	0	6.2e-05	0.062	774		4 x cmax	65	348.5	1980	3040	6.2e-05	0.062	768		4 x cmax	65	308	0	3040	7.2e-05	0.072	764
42	348	1485	0	6.2e-05	0.062	768		4 x cmax	45	367	1980	3040	5.8e-05	0.058	770		4 x cmax	45	308	0	3040	7.1e-05	0.071	762
22	350.5	1485	0	6.2e-05	0.062	776		4 x cmax	25	370	1980	3040	5.7e-05	0.057	774		4 x cmax	25	308	0	3040	7.1e-05	0.071	764
2	343	1485	0	6.3e-05	0.063	770		4 x cmax	5	371	1980	3040	5.8e-05	0.058	786		4 x cmax	5	308	0	3040	7.2e-05	0.072	764
82	348.5	1485	760	6.1e-05	0.061	766		4 x cmax	86	373	1980	3040	5.6e-05	0.056	772		4 x cmax	86	307.5	0	3040	7.2e-05	0.072	762
62	351	1485	760	6.2e-05	0.062	774		4 x cmax	66	357.5	1980	3040	6e-05	0.06	774		4 x cmax	66	308	0	3040	7.2e-05	0.072	764
42	348	1485	760	6.1e-05	0.061	768		4 x cmax	46	359	1980	3040	6e-05	0.06	780		4 x cmax	46	308	0	3040	7.1e-05	0.071	764
22	351	1485	760	6.2e-05	0.062	776		4 x cmax	26	362.5	1980	3040	5.8e-05	0.058	768		4 x cmax	26	308	0	3040	7.2e-05	0.072	764
2	343	1485	760	6.3e-05	0.063	770		4 x cmax	6	365.5	1980	3040	5.9e-05	0.059	778		4 x cmax	6	307.5	0	3040	7.2e-05	0.072	764
82	348.5	1485	1520	6.1e-05	0.061	766		4 x cmax	87	363	1980	3040	5.9e-05	0.059	774		4 x cmax	87	308	0	3040	7.2e-05	0.072	764
62	351	1485	1520	6.1e-05	0.061	774		4 x cmax	67	365.5	1980	3040	5.8e-05	0.058	772		4 x cmax	67	307.5	0	3040	7.2e-05	0.072	764
42	348	1485	1520	6.1e-05	0.061	768		4 x cmax	47	358.5	1980	3040	6e-05	0.06	790		4 x cmax	47	308	0	3040	7.1e-05	0.071	764
22	351	1485	1520	6.2e-05	0.062	776		4 x cmax	27	356	1980	3040	6e-05	0.06	770		4 x cmax	27	307.5	0	3040	7.2e-05	0.072	762
2	343	1485	1520	6.3e-05	0.063	770		4 x cmax	7	358.5	1980	3040	6e-05	0.06	772		4 x cmax	7	307.5	0	3040	7.2e-05	0.072	764
82	348.5	1485	2280	6.1e-05	0.061	766		4 x cmax	88	372	1980	3040	5.6e-05	0.056	776		4 x cmax	88	308	0	3040	7.2e-05	0.072	764
62	351	1485	2280	6.1e-05	0.061	772		4 x cmax	68	348.5	1980	3040	6.2e-05	0.062	772		4 x cmax	68	308	0	3040	7.1e-05	0.071	764
42	348	1485	2280	6.1e-05	0.061	768		4 x cmax	48	349	1980	3040	6.2e-05	0.062	776		4 x cmax	48	308	0	3040	7.1e-05	0.071	764
22	351	1485	2280	6.2e-05	0.062	776		4 x cmax	28	360.5	1980	3040	5.9e-05	0.059	780		4 x cmax	28	308.5	0	3040	7.1e-05	0.071	764
2	343	1485	2280	6.3e-05	0.063	770		4 x cmax	8	359	1980	3040	6e-05	0.06	776		4 x cmax	8	307.5	0	3040	7.2e-05	0.072	762
82	348.5	1485	3040	6.1e-05	0.061	766		4 x cmax	89	356	1980	3040	6e-05	0.06	768		4 x cmax	89	307	0	3040	7.2e-05	0.072	764
62	351.5	1485	3040	6.1e-05	0.061	772		4 x cmax	69	330.5	1980	3040	6.6e-05	0.066	768		4 x cmax	69	308	0	3040	7.1e-05	0.071	762
42	348.5	1485	3040	6.1e-05	0.061	768		4 x cmax	49	374	1980	3040	5.6e-05	0.056	774		4 x cmax	49	308	0	3040	7.1e-05	0.071	762
22	351	1485	3040	6.2e-05	0.062	776		4 x cmax	29	377.5	1980	3040	5.5e-05	0.055	778		4 x cmax	29	308	0	3040	7.1e-05	0.071	764
2	343	1485	3040	6.3e-05	0.063	770		4 x cmax	9	360.5	1980	3040	5.9e-05	0.059	768		4 x cmax	9	307.5	0	3040	7.2e-05	0.072	764
82	358	1980	0	5.9e-05	0.059	768		4 x cmax	90	375	1980	3040	5.6e-05	0.056	776		4 x cmax	90	307.5	0	3040	7.2e-05	0.072	764
62	360.5	1980	0	5.9e-05	0.059	776		4 x cmax	70	323.5	1980	3040	6.9e-05	0.069	772		4 x cmax	70	308	0	3040	7.1e-05	0.071	764
42	360	1980	0	5.9e-05	0.059	772		4 x cmax	50	350	1980	3040	6.1e-05	0.061	772		4 x cmax	50	308	0	3040	7.1e-05	0.071	764
22	360	1980	0	6e-05	0.06	778		4 x cmax	30	360	1980	3040	5.9e-05	0.059	774		4 x cmax	30	308	0	3040	7.1e-05	0.071	764
2	352.5	1980	0	6.1e-05	0.061	772		4 x cmax	10	362.5	1980	3040	5.8e-05	0.058	768		4 x cmax	10	308	0	3040	7.1e-05	0.071	762
82	358	1980	760	5.9e-05	0.059	768		4 x cmax	91	363	1980	3040	5.9e-05	0.059	770		4 x cmax	91	307.5	0	3040	7.2e-05	0.072	764
62	361	1980	760	5.9e-05	0.059	776		4 x cmax	71	358	1980	3040	5.9e-05	0.059	768		4 x cmax	71	308	0	3040	7.1e-05	0.071	764
42	360	1980	760	5.9e-05	0.059	770		4 x cmax	51	369	1980	3040	5.7e-05	0.057	778		4 x cmax	51	307.5	0	3040	7.2e-05	0.072	764
22	360	1980	760	6e-05	0.06	778		4 x cmax	31	375	1980	3040	5.6e-05	0.056	782		4 x cmax	31	308	0	3040	7.1e-05	0.071	764
2	352.5	1980	760	6.1e-05	0.061	772		4 x cmax	11	362.5	1980	3040	5.9e-05	0.059	774		4 x cmax	11	308.5	0	3040	7.1e-05	0.071	764
82	358.5	1980	1520	5.9e-05	0.059	768		4 x cmax	92	370	1980	3040	5.7e-05	0.057	768		4 x cmax	92	308	0	3040	7.1e-05	0.071	764
62	361	1980	1520	5.9e-05	0.059	776		4 x cmax	72	363.5	1980	3040	5.8e-05	0.058	772		4 x cmax	72	308	0	3040	7.1e-05	0.071	762
42	360	1980	1520	5.9e-05	0.059	770		4 x cmax	52	356	1980	3040	6.1e-05	0.061	774		4 x cmax	52	308	0	3040	7.1e-05	0.071	764
22	360.5	1980	1520	6e-05	0.06	778		4 x cmax	32	367.5	1980	3040	5.8e-05	0.058	776		4 x cmax	32	308.5	0	3040	7.1e-05	0.071	764
2	352.5	1980	1520	6.1e-05	0.061	772		4 x cmax	12	369	1980	3040	5.7e-05	0.057	768		4 x cmax	12	307.5	0	3040	7.2e-05	0.072	762
82	358.5	1980	2280	5.9e-05	0.059	766		4 x cmax	93	359.5	1980	3040	5.9e-05	0.059	770		4 x cmax	93	308	0	3040	7.1e-05	0.071	764
62	361	1980	2280	5.9e-05	0.059	776		4 x cmax	73	357	1980	3040	6e-05	0.06	774		4 x cmax	73	307.5	0	3040	7.1e-05	0.071	764
42	360	1980	2280	5.9e-05	0.059	770		4 x cmax	53	359	1980	3040	6e-05	0.06	778		4 x cmax	53	307.5	0	3040	7.1e-05	0.071	764
22	360.5	1980	2280	6e-05	0.06	778		4 x cmax	33	364	1980	3040	5.8e-05	0.058	774		4 x cmax	33	308	0	3040	7.1e-05	0.071	762
2	352.5	1980	2280	6.1e-05	0.061	772		4 x cmax	13	357	1980	3040	6e-05	0.06	774		4 x cmax	13	307.5	0	3040	7.2e-05	0.072	764
82	358.5	1980	3040	5.9e-05	0.059	766		4 x cmax	94	369	1980	3040	5.8e-05	0.058	778		4 x cmax	94	308	0	3040	7.1e-05	0.071	764
62	361.5	1980	3040	5.9e-05	0.059	776		4 x cmax	74	368	1980	3040	5.7e-05	0.057	774		4 x cmax	74	308	0	3040	7.1e-05	0.071	762
42	360	1980	3040	5.9e-05	0.059	770		4 x cmax	54	368	1980	3040	5.7e-05	0.057	774		4 x cmax	54	308	0	3040	7.1e-05	0.071	762
22	360.5	1980	3040	6e-05	0.06	778		4 x cmax	34	375	1980	3040	5.6e-05	0.056	776		4 x cmax	34	308	0	3040	7.2e-05	0.072	764
2	352.5	1980	3040	6.1e-05	0.061	772		4 x cmax	14	369	1980	3040	5.8e-05	0.058	780		4 x cmax	14	308	0	3040	7.1e-05	0.071	764
83	307.5	0	0	7.2e-05	0.072	764		4 x cmax	95	354	1980	3040	6e-05	0.06	772		4 x cmax	95	308	0	3040	7.2e-05	0.072	764
63	307.5	0	0	7.2e-05	0.072	764		4 x cmax	75	355	1980	3040	6.1e-05	0.061	780		4 x cmax	75	308.5	0	3040	7.1e-05	0.071	762
43	307.5	0	0	7.2e-05	0.072	764		4 x cmax	55	352	1980	3040	6.2e-05	0.062	772		4 x cmax	55	308	0	3040	7.1e-05	0.071	762
23	307.5	0	0	7.2e-05	0.072	764		4 x cmax	35	366	1980	3040	5.7e-05	0.057	772		4 x cmax	35	308	0	3040	7.1e-05	0.071	760
3	307.5	0	0	7.2e-05	0.072	764		4 x cmax	15	373	1980	3040	5.7e-05	0.057	776		4 x cmax	15	308	0	3040	7.1e-05	0.071	764
83	307.5	0	760	7.2e-05	0.072	764		4 x cmax	96	354	1980	3040	6.1e-05	0.061	770		4 x cmax	96	307.5	0	3040	7.2e-05	0.072	764
63	307.5	0	760	7.2e-05	0.072	764		4 x cmax	76	360	1980	3040	6e-05	0.06	782		4 x cmax	76	308	0	3040	7.1e-05	0.071	764
43	307.5	0	760	7.2e-05	0.072	764		4 x cmax	56	379.5	1980	3040	5.5e-05	0.055	778		4 x cmax	56	308	0	3040	7.1e-05	0.071	764
23	307.5	0	760	7.2e-05	0.072	764		4 x cmax	36	366	1980	3040	5.8e-05	0.058	774		4 x cmax	36	307.5	0	3040	7.2e-05	0.072	764
3	307.5	0	760	7.2e-05	0.072	764		4 x cmax	16	377.5	1980	3040	5.6e-05	0.056	780		4 x cmax	16	307	0	3040	7.2e-05	0.072	764
83	307.5	0	1520	7.2e-05	0.072	764		4 x cmax	97	353.5	1980	3040	6.1e-05	0.061	768		4 x cmax	97	308	0	3040	7.1e-05	0.071	764
63	308	0	1520	7.2e-05	0.072	764		4 x cmax	77	358	1980	3040	6e-05	0.06	774		4 x cmax	77	307.5	0	3040	7.2e-05	0.072	764
43	307.5	0	1520	7.2e-05	0.072	764		4 x cmax	57	354.5	1980	3040	6e-05	0.06	774		4 x cmax	57	307.5	0	3040	7.2e-05	0.072	764
23	307.5	0	1520	7.2e-05	0.072	764		4 x cmax	37	367.5	1980	3040	5.7e-05	0.057	772		4 x cmax	37	307.5	0	3040	7.2e-05	0.072	762
3	307.5	0	1520	7.2e-05	0.072	764		4 x cmax	17	370.5	1980	3040	5.7e-05	0.057	778		4 x cmax	17	307.5	0	3040	7.2e-05	0.072	764
83	308	0	2280	7.1e-05	0.071	762		4 x cmax	98	384	1980	3040	5.4e-05	0.054	776		4 x cmax	98	308	0	3040	7.1e-05	0.071	762
63	308	0	2280	7.1e-05	0.071	764		4 x cmax	78	359.5	1980	3040	6e-05	0.06	778		4 x cmax	78	307.5	0	3040	7.2e-05	0.072	764
43	307.5	0	2280	7.1e-05	0.071	764		4 x cmax	58	345.5	1980	3040	6.3e-05	0.063	764		4 x cmax	58	307.5	0	3040	7.2e-05	0.072	764
23	307.5	0	2280	7.2e-05	0.072	764		4 x cmax	38	378.5	1980	3040	5.5e-05	0.055	778		4 x cmax	38	308	0	3040	7.1e-05	0.071	762
3	307.5	0	2280	7.2e-05	0.072	764		4 x cmax	18	354	1980	3040	6.1e-05	0.061	776		4 x cmax	18	307.5	0	3040	7.2e-05	0.072	764
83	308	0	3040	7.1e-05	0.071	762		4 x cmax	99	361	1980	3040	5.9e-05	0.059	766		4 x cmax	99	308	0	3040	7.1e-05	0.071	762
63	308	0	3040	7.1e-05	0.071	764		4 x cmax	79	362.5	1980	3040	5.9e-05	0.059	772		4 x cmax	79	308	0	3040	7.1e-05	0.071	764
43	308	0	3040	7.1e-05	0.071	764		4 x cmax	59	365.5	1980	3040	5.8e-05	0.058	774		4 x cmax	59	307.5	0	3040	7.2e-05	0.072	764
23	307.5	0	3040	7.1e-05	0.071	762		4 x cmax	39	370.5	1980	3040	5.7e-05	0.057	780		4 x cmax	39	308	0	3040	7.1e-05	0.071	764
3	307.5	0	3040	7.2e-05	0.072	764		4 x cmax	19	372.5	1980	3040	5.7e-05	0.057	782		4 x cmax	19	308	0	3040	7.1e-05	0.071	762
83	326.5	495	0	6.7e-05	0.067	768
63	329	495	0	6.6e-05	0.066	764
43	323	495	0	6.8e-05	0.068	768
23	323	495	0	6.8e-05	0.068	768
3	323	495	0	6.8e-05	0.068	768
83	326.5	495	760	6.7e-05	0.067	768
63	329	495	760	6.6e-05	0.066	764
43	323	495	760	6.8e-05	0.068	768
23	323	495	760	6.8e-05	0.068	768
3	323	495	760	6.8e-05	0.068	768
83	326.5	495	1520	6.7e-05	0.067	768
63	329.5	495	1520	6.6e-05	0.066	764
43	323	495	1520	6.8e-05	0.068	768
23	323	495	1520	6.8e-05	0.068	768
3	323	495	1520	6.8e-05	0.068	768
83	326.5	495	2280	6.7e-05	0.067	768
63	329.5	495	2280	6.6e-05	0.066	764
43	323	495	2280	6.8e-05	0.068	768
23	323	495	2280	6.8e-05	0.068	768
3	323	495	2280	6.8e-05	0.068	768
83	327	495	3040	6.7e-05	0.067	766
63	329.5	495	3040	6.6e-05	0.066	764
43	323.5	495	3040	6.8e-05	0.068	768
23	323	495	3040	6.8e-05	0.068	768
3	323	495	3040	6.8e-05	0.068	768
83	339	990	0	6.4e-05	0.064	772
63	344.5	990	0	6.2e-05	0.062	764
43	334	990	0	6.5e-05	0.065	772
23	334.5	990	0	6.5e-05	0.065	772
3	335.5	990	0	6.5e-05	0.065	772
83	339	990	760	6.4e-05	0.064	772
63	344.5	990	760	6.2e-05	0.062	764
43	334	990	760	6.5e-05	0.065	772
23	334.5	990	760	6.5e-05	0.065	772
3	335.5	990	760	6.5e-05	0.065	772
83	339	990	1520	6.4e-05	0.064	770
63	344.5	990	1520	6.2e-05	0.062	764
43	334	990	1520	6.5e-05	0.065	770
23	335	990	1520	6.5e-05	0.065	772
3	335.5	990	1520	6.5e-05	0.065	772
83	339	990	2280	6.4e-05	0.064	770
63	345	990	2280	6.2e-05	0.062	764
43	334.5	990	2280	6.5e-05	0.065	770
23	335	990	2280	6.5e-05	0.065	772
3	335.5	990	2280	6.5e-05	0.065	770
83	339	990	3040	6.4e-05	0.064	770
63	345	990	3040	6.2e-05	0.062	764
43	334.5	990	3040	6.5e-05	0.065	770
23	335	990	3040	6.5e-05	0.065	772
3	335.5	990	3040	6.5e-05	0.065	770
83	349	1485	0	6.2e-05	0.062	774
63	357.5	1485	0	5.9e-05	0.059	766
43	343.5	1485	0	6.3e-05	0.063	774
23	345	1485	0	6.3e-05	0.063	776
3	346.5	1485	0	6.3e-05	0.063	774
83	349	1485	760	6.2e-05	0.062	774
63	357.5	1485	760	5.9e-05	0.059	766
43	343.5	1485	760	6.3e-05	0.063	774
23	345	1485	760	6.3e-05	0.063	774
3	346.5	1485	760	6.3e-05	0.063	774
83	349	1485	1520	6.2e-05	0.062	774
63	357.5	1485	1520	5.9e-05	0.059	766
43	344	1485	1520	6.3e-05	0.063	774
23	345	1485	1520	6.3e-05	0.063	774
3	346.5	1485	1520	6.3e-05	0.063	774
83	349.5	1485	2280	6.2e-05	0.062	772
63	357.5	1485	2280	5.9e-05	0.059	766
43	344	1485	2280	6.3e-05	0.063	774
23	345.5	1485	2280	6.3e-05	0.063	774
3	346.5	1485	2280	6.3e-05	0.063	774
83	349.5	1485	3040	6.2e-05	0.062	772
63	358	1485	3040	5.9e-05	0.059	766
43	344	1485	3040	6.3e-05	0.063	774
23	345.5	1485	3040	6.3e-05	0.063	774
3	346.5	1485	3040	6.3e-05	0.063	774
83	358	1980	0	6e-05	0.06	776
63	368.5	1980	0	5.6e-05	0.056	768
43	352	1980	0	6.1e-05	0.061	776
23	354.5	1980	0	6.1e-05	0.061	778
3	356.5	1980	0	6e-05	0.06	778
83	358	1980	760	6e-05	0.06	776
63	369	1980	760	5.6e-05	0.056	768
43	352.5	1980	760	6.1e-05	0.061	776
23	354.5	1980	760	6.1e-05	0.061	778
3	356.5	1980	760	6e-05	0.06	778
83	358.5	1980	1520	6e-05	0.06	776
63	369	1980	1520	5.6e-05	0.056	766
43	352.5	1980	1520	6.1e-05	0.061	776
23	354.5	1980	1520	6.1e-05	0.061	778
3	356.5	1980	1520	6e-05	0.06	778
83	358.5	1980	2280	6e-05	0.06	776
63	369	1980	2280	5.6e-05	0.056	766
43	352.5	1980	2280	6.1e-05	0.061	776
23	355	1980	2280	6.1e-05	0.061	778
3	357	1980	2280	6e-05	0.06	776
83	358.5	1980	3040	6e-05	0.06	774
63	369.5	1980	3040	5.6e-05	0.056	766
43	352.5	1980	3040	6.1e-05	0.061	776
23	355	1980	3040	6.1e-05	0.061	776
3	357	1980	3040	6e-05	0.06	776
84	307.5	0	0	7.2e-05	0.072	764
64	307.5	0	0	7.2e-05	0.072	764
44	307.5	0	0	7.2e-05	0.072	764
24	307.5	0	0	7.2e-05	0.072	764
4	307.5	0	0	7.2e-05	0.072	764
84	308	0	760	7.1e-05	0.071	764
64	307.5	0	760	7.2e-05	0.072	764
44	307.5	0	760	7.2e-05	0.072	764
24	307.5	0	760	7.2e-05	0.072	764
4	307.5	0	760	7.2e-05	0.072	764
84	308.5	0	1520	7.1e-05	0.071	764
64	307.5	0	1520	7.2e-05	0.072	764
44	308	0	1520	7.1e-05	0.071	764
24	308	0	1520	7.2e-05	0.072	764
4	307.5	0	1520	7.2e-05	0.072	764
84	309	0	2280	7.1e-05	0.071	764
64	308	0	2280	7.1e-05	0.071	764
44	308	0	2280	7.1e-05	0.071	762
24	308	0	2280	7.1e-05	0.071	764
4	307.5	0	2280	7.2e-05	0.072	764
84	309	0	3040	7.1e-05	0.071	764
64	308	0	3040	7.1e-05	0.071	764
44	308	0	3040	7.1e-05	0.071	762
24	308.5	0	3040	7.1e-05	0.071	764
4	307.5	0	3040	7.2e-05	0.072	764
84	337.5	495	0	6.4e-05	0.064	770
64	320	495	0	6.8e-05	0.068	762
44	333	495	0	6.6e-05	0.066	768
24	331	495	0	6.6e-05	0.066	766
4	323	495	0	6.8e-05	0.068	766
84	338	495	760	6.4e-05	0.064	770
64	320	495	760	6.8e-05	0.068	760
44	333	495	760	6.5e-05	0.065	766
24	331.5	495	760	6.6e-05	0.066	766
4	323	495	760	6.8e-05	0.068	766
84	338	495	1520	6.4e-05	0.064	770
64	320	495	1520	6.8e-05	0.068	760
44	333.5	495	1520	6.5e-05	0.065	766
24	331.5	495	1520	6.6e-05	0.066	766
4	323.5	495	1520	6.8e-05	0.068	766
84	338.5	495	2280	6.4e-05	0.064	770
64	320	495	2280	6.8e-05	0.068	760
44	333.5	495	2280	6.5e-05	0.065	766
24	331.5	495	2280	6.6e-05	0.066	766
4	323.5	495	2280	6.8e-05	0.068	766
84	339	495	3040	6.4e-05	0.064	770
64	320.5	495	3040	6.8e-05	0.068	760
44	333.5	495	3040	6.5e-05	0.065	766
24	332	495	3040	6.6e-05	0.066	766
4	323.5	495	3040	6.8e-05	0.068	766
84	349.5	990	0	6.1e-05	0.061	774
64	331.5	990	0	6.5e-05	0.065	760
44	345.5	990	0	6.3e-05	0.063	770
24	347.5	990	0	6.2e-05	0.062	770
4	335.5	990	0	6.5e-05	0.065	768
84	350	990	760	6.1e-05	0.061	774
64	331.5	990	760	6.5e-05	0.065	760
44	346	990	760	6.3e-05	0.063	768
24	347.5	990	760	6.2e-05	0.062	770
4	335.5	990	760	6.5e-05	0.065	768
84	350.5	990	1520	6.1e-05	0.061	774
64	332	990	1520	6.5e-05	0.065	760
44	346	990	1520	6.2e-05	0.062	768
24	348	990	1520	6.2e-05	0.062	770
4	335.5	990	1520	6.5e-05	0.065	768
84	351	990	2280	6.1e-05	0.061	774
64	332	990	2280	6.5e-05	0.065	760
44	346	990	2280	6.2e-05	0.062	768
24	348	990	2280	6.2e-05	0.062	770
4	335.5	990	2280	6.5e-05	0.065	768
84	351	990	3040	6.1e-05	0.061	774
64	332	990	3040	6.5e-05	0.065	760
44	346.5	990	3040	6.2e-05	0.062	768
24	348.5	990	3040	6.2e-05	0.062	768
4	335.5	990	3040	6.5e-05	0.065	768
84	358.5	1485	0	5.9e-05	0.059	776
64	342.5	1485	0	6.2e-05	0.062	762
44	355.5	1485	0	6.1e-05	0.061	770
24	361.5	1485	0	5.9e-05	0.059	772
4	346	1485	0	6.3e-05	0.063	770
84	359	1485	760	5.9e-05	0.059	776
64	342.5	1485	760	6.2e-05	0.062	760
44	355.5	1485	760	6e-05	0.06	770
24	361.5	1485	760	5.9e-05	0.059	772
4	346	1485	760	6.3e-05	0.063	770
84	359.5	1485	1520	5.9e-05	0.059	776
64	343	1485	1520	6.2e-05	0.062	760
44	356	1485	1520	6e-05	0.06	770
24	361.5	1485	1520	5.9e-05	0.059	772
4	346	1485	1520	6.2e-05	0.062	770
84	360	1485	2280	5.9e-05	0.059	776
64	343	1485	2280	6.2e-05	0.062	760
44	356	1485	2280	6e-05	0.06	770
24	362	1485	2280	5.9e-05	0.059	772
4	346.5	1485	2280	6.2e-05	0.062	770
84	360	1485	3040	5.9e-05	0.059	776
64	343	1485	3040	6.2e-05	0.062	760
44	356	1485	3040	6e-05	0.06	770
24	362	1485	3040	5.9e-05	0.059	772
4	346.5	1485	3040	6.2e-05	0.062	770
84	366	1980	0	5.8e-05	0.058	778
64	353	1980	0	6e-05	0.06	762
44	364	1980	0	5.9e-05	0.059	772
24	373.5	1980	0	5.6e-05	0.056	774
4	356	1980	0	6e-05	0.06	772
84	366.5	1980	760	5.8e-05	0.058	778
64	353	1980	760	6e-05	0.06	762
44	364	1980	760	5.9e-05	0.059	772
24	373.5	1980	760	5.6e-05	0.056	774
4	356	1980	760	6e-05	0.06	772
84	367	1980	1520	5.7e-05	0.057	778
64	353.5	1980	1520	6e-05	0.06	762
44	364	1980	1520	5.9e-05	0.059	772
24	373.5	1980	1520	5.6e-05	0.056	774
4	356	1980	1520	6e-05	0.06	772
84	367	1980	2280	5.7e-05	0.057	778
64	353.5	1980	2280	6e-05	0.06	762
44	364.5	1980	2280	5.9e-05	0.059	770
24	374	1980	2280	5.6e-05	0.056	774
4	356	1980	2280	6e-05	0.06	772
84	367.5	1980	3040	5.7e-05	0.057	778
64	353.5	1980	3040	6e-05	0.06	762
44	364.5	1980	3040	5.8e-05	0.058	770
24	374	1980	3040	5.6e-05	0.056	774
4	356	1980	3040	6e-05	0.06	772
85	307.5	0	0	7.2e-05	0.072	764
65	307.5	0	0	7.2e-05	0.072	764
45	307.5	0	0	7.2e-05	0.072	764
25	307.5	0	0	7.2e-05	0.072	764
5	307.5	0	0	7.2e-05	0.072	764
85	307.5	0	760	7.2e-05	0.072	764
65	307.5	0	760	7.2e-05	0.072	764
45	307.5	0	760	7.2e-05	0.072	764
25	307.5	0	760	7.2e-05	0.072	764
5	307.5	0	760	7.2e-05	0.072	764
85	307.5	0	1520	7.2e-05	0.072	764
65	307.5	0	1520	7.2e-05	0.072	764
45	307.5	0	1520	7.1e-05	0.071	762
25	307.5	0	1520	7.2e-05	0.072	764
5	307.5	0	1520	7.2e-05	0.072	764
85	308	0	2280	7.1e-05	0.071	764
65	308	0	2280	7.2e-05	0.072	764
45	308	0	2280	7.1e-05	0.071	762
25	307.5	0	2280	7.2e-05	0.072	764
5	307.5	0	2280	7.2e-05	0.072	764
85	308	0	3040	7.1e-05	0.071	764
65	308	0	3040	7.2e-05	0.072	764
45	308	0	3040	7.1e-05	0.071	762
25	308	0	3040	7.1e-05	0.071	764
5	308	0	3040	7.2e-05	0.072	764
85	328	495	0	6.7e-05	0.067	768
65	319.5	495	0	6.9e-05	0.069	764
45	333.5	495	0	6.5e-05	0.065	768
25	333.5	495	0	6.5e-05	0.065	768
5	334	495	0	6.5e-05	0.065	772
85	328	495	760	6.6e-05	0.066	766
65	320	495	760	6.9e-05	0.069	764
45	334	495	760	6.5e-05	0.065	768
25	333.5	495	760	6.5e-05	0.065	768
5	334	495	760	6.5e-05	0.065	772
85	328	495	1520	6.6e-05	0.066	766
65	320	495	1520	6.9e-05	0.069	764
45	334	495	1520	6.5e-05	0.065	766
25	333.5	495	1520	6.5e-05	0.065	768
5	334	495	1520	6.5e-05	0.065	772
85	328	495	2280	6.6e-05	0.066	766
65	320	495	2280	6.9e-05	0.069	764
45	334	495	2280	6.5e-05	0.065	766
25	334	495	2280	6.5e-05	0.065	766
5	334	495	2280	6.5e-05	0.065	772
85	328.5	495	3040	6.6e-05	0.066	766
65	320	495	3040	6.9e-05	0.069	764
45	334	495	3040	6.5e-05	0.065	766
25	334	495	3040	6.5e-05	0.065	766
5	334.5	495	3040	6.5e-05	0.065	772
85	341.5	990	0	6.3e-05	0.063	770
65	330	990	0	6.6e-05	0.066	766
45	347	990	0	6.2e-05	0.062	770
25	348	990	0	6.2e-05	0.062	770
5	349	990	0	6.2e-05	0.062	778
85	341.5	990	760	6.3e-05	0.063	770
65	330	990	760	6.6e-05	0.066	766
45	347.5	990	760	6.2e-05	0.062	770
25	348.5	990	760	6.2e-05	0.062	770
5	349	990	760	6.2e-05	0.062	778
85	342	990	1520	6.3e-05	0.063	770
65	330	990	1520	6.6e-05	0.066	766
45	347.5	990	1520	6.2e-05	0.062	768
25	348.5	990	1520	6.2e-05	0.062	770
5	349	990	1520	6.2e-05	0.062	778
85	342	990	2280	6.3e-05	0.063	768
65	330.5	990	2280	6.6e-05	0.066	766
45	347.5	990	2280	6.2e-05	0.062	768
25	348.5	990	2280	6.2e-05	0.062	770
5	349	990	2280	6.2e-05	0.062	778
85	342	990	3040	6.3e-05	0.063	768
65	330.5	990	3040	6.6e-05	0.066	766
45	347.5	990	3040	6.2e-05	0.062	768
25	348.5	990	3040	6.2e-05	0.062	770
5	349	990	3040	6.2e-05	0.062	778
85	353	1485	0	6.1e-05	0.061	772
65	339.5	1485	0	6.4e-05	0.064	766
45	358	1485	0	6e-05	0.06	772
25	360	1485	0	5.9e-05	0.059	772
5	360.5	1485	0	6e-05	0.06	782
85	353.5	1485	760	6.1e-05	0.061	772
65	339.5	1485	760	6.4e-05	0.064	766
45	358	1485	760	6e-05	0.06	770
25	360	1485	760	5.9e-05	0.059	772
5	360.5	1485	760	6e-05	0.06	782
85	353.5	1485	1520	6.1e-05	0.061	772
65	339.5	1485	1520	6.4e-05	0.064	766
45	358	1485	1520	6e-05	0.06	770
25	360	1485	1520	5.9e-05	0.059	772
5	360.5	1485	1520	6e-05	0.06	782
85	353.5	1485	2280	6e-05	0.06	772
65	339.5	1485	2280	6.4e-05	0.064	766
45	358	1485	2280	6e-05	0.06	770
25	360	1485	2280	5.9e-05	0.059	772
5	361	1485	2280	6e-05	0.06	782
85	353.5	1485	3040	6e-05	0.06	772
65	340	1485	3040	6.4e-05	0.064	766
45	358.5	1485	3040	6e-05	0.06	770
25	360	1485	3040	5.9e-05	0.059	772
5	361	1485	3040	6e-05	0.06	782
85	363.5	1980	0	5.8e-05	0.058	774
65	348	1980	0	6.2e-05	0.062	768
45	366.5	1980	0	5.8e-05	0.058	774
25	369.5	1980	0	5.7e-05	0.057	774
5	370.5	1980	0	5.8e-05	0.058	786
85	363.5	1980	760	5.8e-05	0.058	774
65	348	1980	760	6.2e-05	0.062	768
45	367	1980	760	5.8e-05	0.058	772
25	370	1980	760	5.7e-05	0.057	774
5	370.5	1980	760	5.8e-05	0.058	786
85	363.5	1980	1520	5.8e-05	0.058	774
65	348.5	1980	1520	6.2e-05	0.062	768
45	367	1980	1520	5.8e-05	0.058	772
25	370	1980	1520	5.7e-05	0.057	774
5	370.5	1980	1520	5.8e-05	0.058	786
85	364	1980	2280	5.8e-05	0.058	774
65	348.5	1980	2280	6.2e-05	0.062	768
45	367	1980	2280	5.8e-05	0.058	772
25	370	1980	2280	5.7e-05	0.057	774
5	371	1980	2280	5.8e-05	0.058	786
85	364	1980	3040	5.8e-05	0.058	774
65	348.5	1980	3040	6.2e-05	0.062	768
45	367	1980	3040	5.8e-05	0.058	770
25	370	1980	3040	5.7e-05	0.057	774
5	371	1980	3040	5.8e-05	0.058	786
86	307.5	0	0	7.2e-05	0.072	764
66	307.5	0	0	7.2e-05	0.072	764
46	307.5	0	0	7.2e-05	0.072	764
26	307.5	0	0	7.2e-05	0.072	764
6	307.5	0	0	7.2e-05	0.072	764
86	307.5	0	760	7.2e-05	0.072	764
66	307.5	0	760	7.2e-05	0.072	764
46	307.5	0	760	7.2e-05	0.072	764
26	307.5	0	760	7.2e-05	0.072	764
6	307.5	0	760	7.2e-05	0.072	764
86	307.5	0	1520	7.2e-05	0.072	764
66	307.5	0	1520	7.2e-05	0.072	764
46	308	0	1520	7.2e-05	0.072	764
26	307.5	0	1520	7.2e-05	0.072	764
6	307.5	0	1520	7.2e-05	0.072	764
86	307.5	0	2280	7.2e-05	0.072	764
66	307.5	0	2280	7.2e-05	0.072	764
46	308	0	2280	7.1e-05	0.071	764
26	307.5	0	2280	7.2e-05	0.072	764
6	307.5	0	2280	7.2e-05	0.072	764
86	307.5	0	3040	7.2e-05	0.072	762
66	308	0	3040	7.2e-05	0.072	764
46	308	0	3040	7.1e-05	0.071	764
26	308	0	3040	7.2e-05	0.072	764
6	307.5	0	3040	7.2e-05	0.072	764
86	335.5	495	0	6.5e-05	0.065	768
66	324.5	495	0	6.7e-05	0.067	766
46	326.5	495	0	6.7e-05	0.067	770
26	324.5	495	0	6.7e-05	0.067	766
6	329.5	495	0	6.6e-05	0.066	770
86	335	495	760	6.5e-05	0.065	768
66	324.5	495	760	6.7e-05	0.067	766
46	327	495	760	6.7e-05	0.067	770
26	325	495	760	6.7e-05	0.067	766
6	329	495	760	6.7e-05	0.067	768
86	335	495	1520	6.5e-05	0.065	766
66	324.5	495	1520	6.7e-05	0.067	766
46	327	495	1520	6.7e-05	0.067	770
26	325	495	1520	6.7e-05	0.067	764
6	329.5	495	1520	6.7e-05	0.067	768
86	335.5	495	2280	6.5e-05	0.065	766
66	324.5	495	2280	6.7e-05	0.067	766
46	327	495	2280	6.7e-05	0.067	770
26	325	495	2280	6.7e-05	0.067	764
6	329.5	495	2280	6.7e-05	0.067	768
86	335.5	495	3040	6.5e-05	0.065	766
66	324.5	495	3040	6.7e-05	0.067	766
46	327.5	495	3040	6.7e-05	0.067	768
26	325	495	3040	6.7e-05	0.067	764
6	329.5	495	3040	6.7e-05	0.067	768
86	350.5	990	0	6.1e-05	0.061	770
66	337	990	0	6.4e-05	0.064	770
46	339	990	0	6.4e-05	0.064	774
26	338.5	990	0	6.4e-05	0.064	766
6	343.5	990	0	6.3e-05	0.063	772
86	350.5	990	760	6.1e-05	0.061	770
66	337	990	760	6.4e-05	0.064	770
46	339	990	760	6.4e-05	0.064	774
26	338.5	990	760	6.4e-05	0.064	766
6	343.5	990	760	6.3e-05	0.063	772
86	350.5	990	1520	6.1e-05	0.061	770
66	337	990	1520	6.4e-05	0.064	770
46	339.5	990	1520	6.4e-05	0.064	774
26	339	990	1520	6.4e-05	0.064	766
6	343.5	990	1520	6.3e-05	0.063	772
86	350.5	990	2280	6.1e-05	0.061	768
66	337	990	2280	6.4e-05	0.064	768
46	339.5	990	2280	6.4e-05	0.064	772
26	339	990	2280	6.4e-05	0.064	766
6	343.5	990	2280	6.3e-05	0.063	772
86	350.5	990	3040	6.1e-05	0.061	768
66	337	990	3040	6.4e-05	0.064	768
46	340	990	3040	6.4e-05	0.064	772
26	339	990	3040	6.4e-05	0.064	766
6	343.5	990	3040	6.3e-05	0.063	772
86	362.5	1485	0	5.8e-05	0.058	772
66	347.5	1485	0	6.2e-05	0.062	772
46	349.5	1485	0	6.2e-05	0.062	776
26	351	1485	0	6.1e-05	0.061	768
6	355	1485	0	6.1e-05	0.061	776
86	362.5	1485	760	5.8e-05	0.058	772
66	347.5	1485	760	6.2e-05	0.062	772
46	349.5	1485	760	6.2e-05	0.062	776
26	351	1485	760	6.1e-05	0.061	768
6	355	1485	760	6.1e-05	0.061	776
86	362.5	1485	1520	5.8e-05	0.058	772
66	348	1485	1520	6.2e-05	0.062	772
46	349.5	1485	1520	6.2e-05	0.062	776
26	351	1485	1520	6.1e-05	0.061	768
6	355	1485	1520	6.1e-05	0.061	776
86	362.5	1485	2280	5.8e-05	0.058	770
66	348	1485	2280	6.2e-05	0.062	772
46	350	1485	2280	6.2e-05	0.062	776
26	351	1485	2280	6.1e-05	0.061	768
6	355	1485	2280	6.1e-05	0.061	776
86	362.5	1485	3040	5.8e-05	0.058	770
66	348	1485	3040	6.2e-05	0.062	772
46	350	1485	3040	6.2e-05	0.062	776
26	351	1485	3040	6.1e-05	0.061	768
6	355.5	1485	3040	6.1e-05	0.061	776
86	373	1980	0	5.6e-05	0.056	774
66	357.5	1980	0	6e-05	0.06	774
46	358.5	1980	0	6e-05	0.06	780
26	362	1980	0	5.9e-05	0.059	770
6	365.5	1980	0	5.9e-05	0.059	778
86	373	1980	760	5.6e-05	0.056	774
66	357.5	1980	760	6e-05	0.06	774
46	358.5	1980	760	6e-05	0.06	780
26	362	1980	760	5.9e-05	0.059	768
6	365.5	1980	760	5.9e-05	0.059	778
86	373	1980	1520	5.6e-05	0.056	774
66	357.5	1980	1520	6e-05	0.06	774
46	358.5	1980	1520	6e-05	0.06	780
26	362	1980	1520	5.8e-05	0.058	768
6	365.5	1980	1520	5.9e-05	0.059	778
86	373	1980	2280	5.6e-05	0.056	772
66	357.5	1980	2280	6e-05	0.06	774
46	359	1980	2280	6e-05	0.06	780
26	362.5	1980	2280	5.8e-05	0.058	768
6	365.5	1980	2280	5.9e-05	0.059	778
86	373	1980	3040	5.6e-05	0.056	772
66	357.5	1980	3040	6e-05	0.06	774
46	359	1980	3040	6e-05	0.06	780
26	362.5	1980	3040	5.8e-05	0.058	768
6	365.5	1980	3040	5.9e-05	0.059	778
87	307.5	0	0	7.2e-05	0.072	764
67	307.5	0	0	7.2e-05	0.072	764
47	307.5	0	0	7.2e-05	0.072	764
27	307.5	0	0	7.2e-05	0.072	764
7	307.5	0	0	7.2e-05	0.072	764
87	307.5	0	760	7.2e-05	0.072	764
67	307.5	0	760	7.2e-05	0.072	764
47	307.5	0	760	7.2e-05	0.072	764
27	307.5	0	760	7.2e-05	0.072	764
7	307.5	0	760	7.2e-05	0.072	764
87	307.5	0	1520	7.2e-05	0.072	764
67	307.5	0	1520	7.2e-05	0.072	764
47	307.5	0	1520	7.2e-05	0.072	764
27	307.5	0	1520	7.2e-05	0.072	764
7	307.5	0	1520	7.2e-05	0.072	764
87	307.5	0	2280	7.2e-05	0.072	764
67	307.5	0	2280	7.2e-05	0.072	764
47	308	0	2280	7.1e-05	0.071	764
27	307.5	0	2280	7.2e-05	0.072	764
7	307.5	0	2280	7.2e-05	0.072	764
87	308	0	3040	7.2e-05	0.072	764
67	307.5	0	3040	7.2e-05	0.072	764
47	308	0	3040	7.1e-05	0.071	764
27	307.5	0	3040	7.2e-05	0.072	762
7	307.5	0	3040	7.2e-05	0.072	764
87	331	495	0	6.6e-05	0.066	768
67	333	495	0	6.5e-05	0.065	768
47	325	495	0	6.8e-05	0.068	776
27	324.5	495	0	6.7e-05	0.067	766
7	325	495	0	6.7e-05	0.067	766
87	331	495	760	6.6e-05	0.066	768
67	333	495	760	6.5e-05	0.065	768
47	325	495	760	6.8e-05	0.068	776
27	324.5	495	760	6.7e-05	0.067	766
7	325	495	760	6.7e-05	0.067	766
87	331	495	1520	6.6e-05	0.066	768
67	333	495	1520	6.5e-05	0.065	768
47	325.5	495	1520	6.8e-05	0.068	776
27	324.5	495	1520	6.7e-05	0.067	764
7	325	495	1520	6.7e-05	0.067	766
87	331.5	495	2280	6.6e-05	0.066	768
67	333.5	495	2280	6.5e-05	0.065	768
47	325.5	495	2280	6.8e-05	0.068	776
27	324.5	495	2280	6.7e-05	0.067	764
7	325	495	2280	6.7e-05	0.067	766
87	331.5	495	3040	6.6e-05	0.066	768
67	333.5	495	3040	6.5e-05	0.065	766
47	325.5	495	3040	6.8e-05	0.068	776
27	324.5	495	3040	6.7e-05	0.067	764
7	325.5	495	3040	6.7e-05	0.067	766
87	344	990	0	6.3e-05	0.063	770
67	346.5	990	0	6.2e-05	0.062	770
47	337.5	990	0	6.5e-05	0.065	782
27	336.5	990	0	6.4e-05	0.064	768
7	338	990	0	6.4e-05	0.064	768
87	344	990	760	6.3e-05	0.063	770
67	346.5	990	760	6.2e-05	0.062	770
47	338	990	760	6.5e-05	0.065	782
27	336.5	990	760	6.4e-05	0.064	766
7	338	990	760	6.4e-05	0.064	768
87	344	990	1520	6.3e-05	0.063	770
67	346.5	990	1520	6.2e-05	0.062	770
47	338	990	1520	6.5e-05	0.065	782
27	336.5	990	1520	6.4e-05	0.064	766
7	338	990	1520	6.4e-05	0.064	768
87	344	990	2280	6.3e-05	0.063	770
67	346.5	990	2280	6.2e-05	0.062	770
47	338	990	2280	6.5e-05	0.065	782
27	336.5	990	2280	6.4e-05	0.064	766
7	338	990	2280	6.4e-05	0.064	768
87	344	990	3040	6.3e-05	0.063	770
67	346.5	990	3040	6.2e-05	0.062	768
47	338	990	3040	6.5e-05	0.065	782
27	336.5	990	3040	6.4e-05	0.064	766
7	338	990	3040	6.4e-05	0.064	768
87	354	1485	0	6.1e-05	0.061	772
67	356.5	1485	0	6e-05	0.06	770
47	348.5	1485	0	6.3e-05	0.063	788
27	346.5	1485	0	6.2e-05	0.062	768
7	349	1485	0	6.2e-05	0.062	770
87	354	1485	760	6.1e-05	0.061	772
67	356.5	1485	760	6e-05	0.06	770
47	348.5	1485	760	6.3e-05	0.063	786
27	346.5	1485	760	6.2e-05	0.062	768
7	349	1485	760	6.2e-05	0.062	770
87	354	1485	1520	6.1e-05	0.061	772
67	356.5	1485	1520	6e-05	0.06	770
47	349	1485	1520	6.3e-05	0.063	786
27	346.5	1485	1520	6.2e-05	0.062	768
7	349	1485	1520	6.2e-05	0.062	770
87	354	1485	2280	6.1e-05	0.061	772
67	357	1485	2280	6e-05	0.06	770
47	349	1485	2280	6.2e-05	0.062	786
27	347	1485	2280	6.2e-05	0.062	768
7	349	1485	2280	6.2e-05	0.062	770
87	354.5	1485	3040	6.1e-05	0.061	772
67	357	1485	3040	6e-05	0.06	770
47	349	1485	3040	6.2e-05	0.062	786
27	347	1485	3040	6.2e-05	0.062	768
7	349	1485	3040	6.2e-05	0.062	770
87	362.5	1980	0	5.9e-05	0.059	774
67	365.5	1980	0	5.8e-05	0.058	772
47	358	1980	0	6.1e-05	0.061	792
27	356	1980	0	6e-05	0.06	770
7	358.5	1980	0	6e-05	0.06	772
87	362.5	1980	760	5.9e-05	0.059	774
67	365.5	1980	760	5.8e-05	0.058	772
47	358.5	1980	760	6.1e-05	0.061	790
27	356	1980	760	6e-05	0.06	770
7	358.5	1980	760	6e-05	0.06	772
87	362.5	1980	1520	5.9e-05	0.059	774
67	365.5	1980	1520	5.8e-05	0.058	772
47	358.5	1980	1520	6.1e-05	0.061	790
27	356	1980	1520	6e-05	0.06	770
7	358.5	1980	1520	6e-05	0.06	772
87	362.5	1980	2280	5.9e-05	0.059	774
67	365.5	1980	2280	5.8e-05	0.058	772
47	358.5	1980	2280	6e-05	0.06	790
27	356	1980	2280	6e-05	0.06	770
7	358.5	1980	2280	6e-05	0.06	772
87	363	1980	3040	5.9e-05	0.059	774
67	365.5	1980	3040	5.8e-05	0.058	772
47	358.5	1980	3040	6e-05	0.06	790
27	356	1980	3040	6e-05	0.06	770
7	358.5	1980	3040	6e-05	0.06	772
88	307.5	0	0	7.2e-05	0.072	764
68	307.5	0	0	7.2e-05	0.072	764
48	307.5	0	0	7.2e-05	0.072	764
28	307.5	0	0	7.2e-05	0.072	764
8	307.5	0	0	7.2e-05	0.072	764
88	307.5	0	760	7.2e-05	0.072	764
68	307.5	0	760	7.2e-05	0.072	764
48	307.5	0	760	7.2e-05	0.072	764
28	307.5	0	760	7.2e-05	0.072	764
8	307.5	0	760	7.2e-05	0.072	764
88	308	0	1520	7.2e-05	0.072	764
68	307.5	0	1520	7.2e-05	0.072	764
48	308	0	1520	7.2e-05	0.072	764
28	308	0	1520	7.2e-05	0.072	764
8	307.5	0	1520	7.2e-05	0.072	764
88	308	0	2280	7.2e-05	0.072	764
68	307.5	0	2280	7.2e-05	0.072	764
48	308	0	2280	7.2e-05	0.072	764
28	308	0	2280	7.1e-05	0.071	764
8	307.5	0	2280	7.2e-05	0.072	764
88	308	0	3040	7.2e-05	0.072	764
68	308	0	3040	7.1e-05	0.071	764
48	308	0	3040	7.1e-05	0.071	764
28	308.5	0	3040	7.1e-05	0.071	764
8	307.5	0	3040	7.2e-05	0.072	762
88	335	495	0	6.5e-05	0.065	768
68	318.5	495	0	6.9e-05	0.069	766
48	318	495	0	6.9e-05	0.069	768
28	327.5	495	0	6.7e-05	0.067	770
8	322.5	495	0	6.8e-05	0.068	768
88	335	495	760	6.5e-05	0.065	768
68	318.5	495	760	6.9e-05	0.069	766
48	318	495	760	6.9e-05	0.069	768
28	328	495	760	6.7e-05	0.067	770
8	322.5	495	760	6.8e-05	0.068	768
88	335	495	1520	6.5e-05	0.065	768
68	318.5	495	1520	6.9e-05	0.069	766
48	318.5	495	1520	6.9e-05	0.069	768
28	328	495	1520	6.7e-05	0.067	770
8	322.5	495	1520	6.8e-05	0.068	768
88	335.5	495	2280	6.5e-05	0.065	768
68	318.5	495	2280	6.9e-05	0.069	766
48	318.5	495	2280	6.9e-05	0.069	768
28	328	495	2280	6.7e-05	0.067	770
8	322.5	495	2280	6.8e-05	0.068	766
88	335.5	495	3040	6.5e-05	0.065	768
68	318.5	495	3040	6.9e-05	0.069	766
48	318.5	495	3040	6.9e-05	0.069	768
28	328.5	495	3040	6.7e-05	0.067	770
8	322.5	495	3040	6.8e-05	0.068	766
88	349.5	990	0	6.1e-05	0.061	772
68	329	990	0	6.6e-05	0.066	768
48	328.5	990	0	6.7e-05	0.067	770
28	340	990	0	6.4e-05	0.064	774
8	335.5	990	0	6.5e-05	0.065	772
88	350	990	760	6.1e-05	0.061	772
68	329	990	760	6.6e-05	0.066	768
48	328.5	990	760	6.7e-05	0.067	770
28	340.5	990	760	6.4e-05	0.064	774
8	335.5	990	760	6.5e-05	0.065	770
88	350	990	1520	6.1e-05	0.061	770
68	329	990	1520	6.6e-05	0.066	768
48	329	990	1520	6.7e-05	0.067	770
28	340.5	990	1520	6.4e-05	0.064	774
8	335.5	990	1520	6.5e-05	0.065	770
88	350.5	990	2280	6.1e-05	0.061	770
68	329	990	2280	6.6e-05	0.066	768
48	329	990	2280	6.7e-05	0.067	770
28	341	990	2280	6.4e-05	0.064	774
8	335.5	990	2280	6.5e-05	0.065	770
88	350.5	990	3040	6.1e-05	0.061	770
68	329	990	3040	6.6e-05	0.066	768
48	329	990	3040	6.7e-05	0.067	770
28	341	990	3040	6.4e-05	0.064	774
8	336	990	3040	6.5e-05	0.065	770
88	361.5	1485	0	5.9e-05	0.059	774
68	339	1485	0	6.4e-05	0.064	770
48	338.5	1485	0	6.4e-05	0.064	774
28	350.5	1485	0	6.2e-05	0.062	778
8	347.5	1485	0	6.2e-05	0.062	774
88	361.5	1485	760	5.9e-05	0.059	774
68	339	1485	760	6.4e-05	0.064	770
48	338.5	1485	760	6.4e-05	0.064	772
28	351	1485	760	6.2e-05	0.062	778
8	347.5	1485	760	6.2e-05	0.062	774
88	361.5	1485	1520	5.9e-05	0.059	774
68	339	1485	1520	6.4e-05	0.064	770
48	339	1485	1520	6.4e-05	0.064	772
28	351	1485	1520	6.1e-05	0.061	778
8	348	1485	1520	6.2e-05	0.062	774
88	362	1485	2280	5.9e-05	0.059	774
68	339	1485	2280	6.4e-05	0.064	770
48	339	1485	2280	6.4e-05	0.064	772
28	351	1485	2280	6.1e-05	0.061	778
8	348	1485	2280	6.2e-05	0.062	774
88	362	1485	3040	5.8e-05	0.058	774
68	339	1485	3040	6.4e-05	0.064	770
48	339	1485	3040	6.4e-05	0.064	772
28	351.5	1485	3040	6.1e-05	0.061	778
8	348	1485	3040	6.2e-05	0.062	774
88	371	1980	0	5.6e-05	0.056	776
68	348.5	1980	0	6.2e-05	0.062	772
48	348	1980	0	6.2e-05	0.062	776
28	359.5	1980	0	6e-05	0.06	782
8	359	1980	0	6e-05	0.06	778
88	371.5	1980	760	5.6e-05	0.056	776
68	348.5	1980	760	6.2e-05	0.062	772
48	348.5	1980	760	6.2e-05	0.062	776
28	360	1980	760	6e-05	0.06	782
8	359	1980	760	6e-05	0.06	778
88	371.5	1980	1520	5.6e-05	0.056	776
68	348.5	1980	1520	6.2e-05	0.062	772
48	348.5	1980	1520	6.2e-05	0.062	776
28	360	1980	1520	6e-05	0.06	782
8	359	1980	1520	6e-05	0.06	776
88	372	1980	2280	5.6e-05	0.056	776
68	348.5	1980	2280	6.2e-05	0.062	772
48	348.5	1980	2280	6.2e-05	0.062	776
28	360.5	1980	2280	5.9e-05	0.059	782
8	359	1980	2280	6e-05	0.06	776
88	372	1980	3040	5.6e-05	0.056	776
68	348.5	1980	3040	6.2e-05	0.062	772
48	349	1980	3040	6.2e-05	0.062	776
28	360.5	1980	3040	5.9e-05	0.059	780
8	359	1980	3040	6e-05	0.06	776
89	307.5	0	0	7.2e-05	0.072	764
69	307.5	0	0	7.2e-05	0.072	764
49	307.5	0	0	7.2e-05	0.072	764
29	307.5	0	0	7.2e-05	0.072	764
9	307.5	0	0	7.2e-05	0.072	764
89	307	0	760	7.2e-05	0.072	764
69	307.5	0	760	7.2e-05	0.072	764
49	307.5	0	760	7.2e-05	0.072	764
29	307.5	0	760	7.2e-05	0.072	764
9	307.5	0	760	7.2e-05	0.072	764
89	307	0	1520	7.2e-05	0.072	764
69	307.5	0	1520	7.1e-05	0.071	764
49	308	0	1520	7.1e-05	0.071	764
29	307.5	0	1520	7.2e-05	0.072	764
9	307.5	0	1520	7.2e-05	0.072	764
89	307	0	2280	7.2e-05	0.072	764
69	308	0	2280	7.1e-05	0.071	762
49	308	0	2280	7.1e-05	0.071	762
29	308	0	2280	7.1e-05	0.071	764
9	307.5	0	2280	7.2e-05	0.072	764
89	307	0	3040	7.2e-05	0.072	764
69	308	0	3040	7.1e-05	0.071	762
49	308	0	3040	7.1e-05	0.071	762
29	308	0	3040	7.1e-05	0.071	764
9	307.5	0	3040	7.2e-05	0.072	764
89	321	495	0	6.8e-05	0.068	764
69	310	495	0	7.1e-05	0.071	766
49	333.5	495	0	6.5e-05	0.065	768
29	335	495	0	6.4e-05	0.064	768
9	327.5	495	0	6.7e-05	0.067	766
89	320.5	495	760	6.8e-05	0.068	764
69	310.5	495	760	7.1e-05	0.071	764
49	334	495	760	6.5e-05	0.065	766
29	335	495	760	6.4e-05	0.064	768
9	327.5	495	760	6.7e-05	0.067	766
89	320.5	495	1520	6.8e-05	0.068	764
69	310.5	495	1520	7.1e-05	0.071	764
49	334	495	1520	6.5e-05	0.065	766
29	335.5	495	1520	6.4e-05	0.064	768
9	327.5	495	1520	6.7e-05	0.067	766
89	320.5	495	2280	6.9e-05	0.069	764
69	310.5	495	2280	7.1e-05	0.071	764
49	334	495	2280	6.5e-05	0.065	766
29	335.5	495	2280	6.4e-05	0.064	768
9	327.5	495	2280	6.7e-05	0.067	764
89	320.5	495	3040	6.9e-05	0.069	764
69	310.5	495	3040	7.1e-05	0.071	764
49	334	495	3040	6.5e-05	0.065	766
29	335.5	495	3040	6.4e-05	0.064	768
9	327.5	495	3040	6.7e-05	0.067	764
89	333.5	990	0	6.5e-05	0.065	766
69	315.5	990	0	7e-05	0.07	766
49	349.5	990	0	6.1e-05	0.061	770
29	352	990	0	6e-05	0.06	772
9	340.5	990	0	6.3e-05	0.063	766
89	333	990	760	6.5e-05	0.065	766
69	315.5	990	760	7e-05	0.07	766
49	349.5	990	760	6.1e-05	0.061	770
29	352	990	760	6e-05	0.06	772
9	340.5	990	760	6.3e-05	0.063	766
89	333	990	1520	6.5e-05	0.065	764
69	316	990	1520	7e-05	0.07	766
49	350	990	1520	6.1e-05	0.061	770
29	352	990	1520	6e-05	0.06	772
9	340.5	990	1520	6.3e-05	0.063	766
89	333	990	2280	6.5e-05	0.065	764
69	316	990	2280	7e-05	0.07	766
49	350	990	2280	6.1e-05	0.061	770
29	352	990	2280	6e-05	0.06	772
9	340.5	990	2280	6.3e-05	0.063	766
89	333	990	3040	6.5e-05	0.065	764
69	316	990	3040	7e-05	0.07	764
49	350	990	3040	6.1e-05	0.061	768
29	352.5	990	3040	6e-05	0.06	772
9	340.5	990	3040	6.3e-05	0.063	766
89	345.5	1485	0	6.2e-05	0.062	766
69	322.5	1485	0	6.8e-05	0.068	768
49	362.5	1485	0	5.8e-05	0.058	774
29	365.5	1485	0	5.7e-05	0.057	776
9	351.5	1485	0	6.1e-05	0.061	768
89	345	1485	760	6.3e-05	0.063	766
69	322.5	1485	760	6.8e-05	0.068	768
49	362.5	1485	760	5.8e-05	0.058	772
29	365.5	1485	760	5.7e-05	0.057	776
9	351	1485	760	6.1e-05	0.061	768
89	345	1485	1520	6.3e-05	0.063	766
69	322.5	1485	1520	6.8e-05	0.068	768
49	362.5	1485	1520	5.8e-05	0.058	772
29	365.5	1485	1520	5.7e-05	0.057	776
9	351	1485	1520	6.1e-05	0.061	768
89	345	1485	2280	6.3e-05	0.063	766
69	322.5	1485	2280	6.8e-05	0.068	766
49	363	1485	2280	5.8e-05	0.058	772
29	365.5	1485	2280	5.7e-05	0.057	776
9	351.5	1485	2280	6.1e-05	0.061	768
89	345	1485	3040	6.3e-05	0.063	766
69	323	1485	3040	6.8e-05	0.068	766
49	363	1485	3040	5.8e-05	0.058	772
29	366	1485	3040	5.7e-05	0.057	774
9	351.5	1485	3040	6.1e-05	0.061	766
89	356.5	1980	0	6e-05	0.06	768
69	330	1980	0	6.7e-05	0.067	770
49	373.5	1980	0	5.6e-05	0.056	776
29	377	1980	0	5.5e-05	0.055	778
9	360.5	1980	0	5.9e-05	0.059	768
89	356	1980	760	6e-05	0.06	768
69	330	1980	760	6.7e-05	0.067	770
49	373.5	1980	760	5.6e-05	0.056	776
29	377	1980	760	5.5e-05	0.055	778
9	360.5	1980	760	5.9e-05	0.059	768
89	356	1980	1520	6e-05	0.06	768
69	330.5	1980	1520	6.7e-05	0.067	768
49	374	1980	1520	5.6e-05	0.056	776
29	377	1980	1520	5.5e-05	0.055	778
9	360.5	1980	1520	5.9e-05	0.059	768
89	356	1980	2280	6e-05	0.06	768
69	330.5	1980	2280	6.6e-05	0.066	768
49	374	1980	2280	5.6e-05	0.056	774
29	377.5	1980	2280	5.5e-05	0.055	778
9	360.5	1980	2280	5.9e-05	0.059	768
89	356	1980	3040	6e-05	0.06	768
69	330.5	1980	3040	6.6e-05	0.066	768
49	374	1980	3040	5.6e-05	0.056	774
29	377.5	1980	3040	5.5e-05	0.055	778
9	360.5	1980	3040	5.9e-05	0.059	768
90	307.5	0	0	7.2e-05	0.072	764
70	307.5	0	0	7.2e-05	0.072	764
50	307.5	0	0	7.2e-05	0.072	764
30	307.5	0	0	7.2e-05	0.072	764
10	307.5	0	0	7.2e-05	0.072	764
90	307.5	0	760	7.2e-05	0.072	764
70	307.5	0	760	7.2e-05	0.072	764
50	307.5	0	760	7.2e-05	0.072	764
30	307.5	0	760	7.2e-05	0.072	764
10	307.5	0	760	7.2e-05	0.072	764
90	307.5	0	1520	7.2e-05	0.072	764
70	307.5	0	1520	7.2e-05	0.072	764
50	307.5	0	1520	7.2e-05	0.072	764
30	307.5	0	1520	7.2e-05	0.072	764
10	307.5	0	1520	7.2e-05	0.072	764
90	307.5	0	2280	7.2e-05	0.072	764
70	307.5	0	2280	7.1e-05	0.071	764
50	308	0	2280	7.2e-05	0.072	764
30	307.5	0	2280	7.2e-05	0.072	764
10	308	0	2280	7.1e-05	0.071	762
90	307.5	0	3040	7.2e-05	0.072	764
70	308	0	3040	7.1e-05	0.071	764
50	308	0	3040	7.1e-05	0.071	764
30	308	0	3040	7.1e-05	0.071	764
10	308	0	3040	7.1e-05	0.071	762
90	344	495	0	6.3e-05	0.063	770
70	308.5	495	0	7.2e-05	0.072	766
50	322.5	495	0	6.8e-05	0.068	768
30	325	495	0	6.7e-05	0.067	768
10	330	495	0	6.6e-05	0.066	766
90	344	495	760	6.3e-05	0.063	770
70	308.5	495	760	7.2e-05	0.072	766
50	322.5	495	760	6.8e-05	0.068	768
30	325	495	760	6.7e-05	0.067	768
10	330.5	495	760	6.6e-05	0.066	766
90	344	495	1520	6.3e-05	0.063	770
70	308.5	495	1520	7.2e-05	0.072	766
50	322.5	495	1520	6.8e-05	0.068	766
30	325	495	1520	6.7e-05	0.067	766
10	330.5	495	1520	6.6e-05	0.066	766
90	344	495	2280	6.3e-05	0.063	770
70	308.5	495	2280	7.2e-05	0.072	766
50	323	495	2280	6.8e-05	0.068	766
30	325	495	2280	6.7e-05	0.067	766
10	330.5	495	2280	6.6e-05	0.066	764
90	344	495	3040	6.3e-05	0.063	770
70	309	495	3040	7.2e-05	0.072	766
50	323	495	3040	6.8e-05	0.068	766
30	325	495	3040	6.7e-05	0.067	766
10	330.5	495	3040	6.6e-05	0.066	764
90	357.5	990	0	6e-05	0.06	772
70	312	990	0	7.1e-05	0.071	768
50	333	990	0	6.5e-05	0.065	770
30	338	990	0	6.4e-05	0.064	770
10	343	990	0	6.3e-05	0.063	768
90	357.5	990	760	6e-05	0.06	772
70	312	990	760	7.1e-05	0.071	768
50	333	990	760	6.5e-05	0.065	770
30	338	990	760	6.4e-05	0.064	770
10	343	990	760	6.3e-05	0.063	766
90	357.5	990	1520	6e-05	0.06	772
70	312	990	1520	7.1e-05	0.071	768
50	333	990	1520	6.5e-05	0.065	770
30	338	990	1520	6.4e-05	0.064	770
10	343	990	1520	6.3e-05	0.063	766
90	357.5	990	2280	6e-05	0.06	772
70	312	990	2280	7.1e-05	0.071	768
50	333	990	2280	6.5e-05	0.065	768
30	338	990	2280	6.4e-05	0.064	770
10	343.5	990	2280	6.3e-05	0.063	766
90	357.5	990	3040	6e-05	0.06	772
70	312.5	990	3040	7.1e-05	0.071	768
50	333.5	990	3040	6.5e-05	0.065	768
30	338.5	990	3040	6.4e-05	0.064	770
10	343.5	990	3040	6.3e-05	0.063	766
90	367.5	1485	0	5.8e-05	0.058	774
70	317	1485	0	7e-05	0.07	770
50	341.5	1485	0	6.3e-05	0.063	772
30	349.5	1485	0	6.2e-05	0.062	772
10	353	1485	0	6.1e-05	0.061	768
90	367	1485	760	5.8e-05	0.058	774
70	317	1485	760	7e-05	0.07	770
50	342	1485	760	6.3e-05	0.063	772
30	349.5	1485	760	6.1e-05	0.061	772
10	353.5	1485	760	6e-05	0.06	768
90	367	1485	1520	5.8e-05	0.058	774
70	317	1485	1520	7e-05	0.07	770
50	342	1485	1520	6.3e-05	0.063	772
30	349.5	1485	1520	6.1e-05	0.061	772
10	353.5	1485	1520	6e-05	0.06	768
90	367	1485	2280	5.8e-05	0.058	774
70	317.5	1485	2280	7e-05	0.07	770
50	342	1485	2280	6.3e-05	0.063	770
30	349.5	1485	2280	6.1e-05	0.061	772
10	353.5	1485	2280	6e-05	0.06	768
90	367	1485	3040	5.8e-05	0.058	774
70	317.5	1485	3040	7e-05	0.07	770
50	342	1485	3040	6.3e-05	0.063	770
30	349.5	1485	3040	6.1e-05	0.061	772
10	353.5	1485	3040	6e-05	0.06	766
90	375	1980	0	5.6e-05	0.056	776
70	323.5	1980	0	6.9e-05	0.069	772
50	349.5	1980	0	6.1e-05	0.061	774
30	359.5	1980	0	5.9e-05	0.059	774
10	362	1980	0	5.9e-05	0.059	770
90	375	1980	760	5.6e-05	0.056	776
70	323.5	1980	760	6.9e-05	0.069	772
50	349.5	1980	760	6.1e-05	0.061	774
30	359.5	1980	760	5.9e-05	0.059	774
10	362	1980	760	5.9e-05	0.059	768
90	375	1980	1520	5.6e-05	0.056	776
70	323.5	1980	1520	6.9e-05	0.069	772
50	350	1980	1520	6.1e-05	0.061	772
30	359.5	1980	1520	5.9e-05	0.059	774
10	362	1980	1520	5.8e-05	0.058	768
90	375	1980	2280	5.6e-05	0.056	776
70	323.5	1980	2280	6.9e-05	0.069	772
50	350	1980	2280	6.1e-05	0.061	772
30	360	1980	2280	5.9e-05	0.059	774
10	362.5	1980	2280	5.8e-05	0.058	768
90	375	1980	3040	5.6e-05	0.056	776
70	323.5	1980	3040	6.9e-05	0.069	772
50	350	1980	3040	6.1e-05	0.061	772
30	360	1980	3040	5.9e-05	0.059	774
10	362.5	1980	3040	5.8e-05	0.058	768
91	307.5	0	0	7.2e-05	0.072	764
71	307.5	0	0	7.2e-05	0.072	764
51	307.5	0	0	7.2e-05	0.072	764
31	307.5	0	0	7.2e-05	0.072	764
11	307.5	0	0	7.2e-05	0.072	764
91	307.5	0	760	7.2e-05	0.072	764
71	307.5	0	760	7.2e-05	0.072	764
51	307.5	0	760	7.2e-05	0.072	764
31	307.5	0	760	7.2e-05	0.072	764
11	307.5	0	760	7.2e-05	0.072	764
91	307.5	0	1520	7.2e-05	0.072	764
71	308	0	1520	7.2e-05	0.072	764
51	307.5	0	1520	7.2e-05	0.072	764
31	307.5	0	1520	7.2e-05	0.072	764
11	308	0	1520	7.2e-05	0.072	764
91	307.5	0	2280	7.2e-05	0.072	764
71	308	0	2280	7.1e-05	0.071	764
51	307.5	0	2280	7.2e-05	0.072	764
31	307.5	0	2280	7.2e-05	0.072	764
11	308	0	2280	7.1e-05	0.071	764
91	307.5	0	3040	7.2e-05	0.072	764
71	308	0	3040	7.1e-05	0.071	764
51	307.5	0	3040	7.2e-05	0.072	764
31	308	0	3040	7.1e-05	0.071	764
11	308.5	0	3040	7.1e-05	0.071	764
91	330.5	495	0	6.6e-05	0.066	766
71	321.5	495	0	6.8e-05	0.068	764
51	332.5	495	0	6.6e-05	0.066	770
31	335	495	0	6.5e-05	0.065	770
11	326.5	495	0	6.7e-05	0.067	768
91	330.5	495	760	6.6e-05	0.066	766
71	321.5	495	760	6.8e-05	0.068	764
51	332.5	495	760	6.6e-05	0.066	770
31	335	495	760	6.5e-05	0.065	770
11	326.5	495	760	6.7e-05	0.067	766
91	330.5	495	1520	6.6e-05	0.066	766
71	322	495	1520	6.8e-05	0.068	764
51	332.5	495	1520	6.5e-05	0.065	770
31	335	495	1520	6.5e-05	0.065	770
11	327	495	1520	6.7e-05	0.067	766
91	330.5	495	2280	6.6e-05	0.066	766
71	322	495	2280	6.8e-05	0.068	764
51	332.5	495	2280	6.5e-05	0.065	770
31	335.5	495	2280	6.5e-05	0.065	770
11	327	495	2280	6.7e-05	0.067	766
91	330.5	495	3040	6.6e-05	0.066	766
71	322	495	3040	6.8e-05	0.068	764
51	332.5	495	3040	6.5e-05	0.065	770
31	335.5	495	3040	6.5e-05	0.065	770
11	327.5	495	3040	6.7e-05	0.067	766
91	343.5	990	0	6.3e-05	0.063	768
71	334.5	990	0	6.5e-05	0.065	766
51	347	990	0	6.2e-05	0.062	772
31	351	990	0	6.1e-05	0.061	774
11	340	990	0	6.4e-05	0.064	770
91	343.5	990	760	6.3e-05	0.063	768
71	334.5	990	760	6.5e-05	0.065	766
51	347	990	760	6.2e-05	0.062	772
31	351	990	760	6.1e-05	0.061	774
11	340	990	760	6.4e-05	0.064	770
91	343.5	990	1520	6.3e-05	0.063	768
71	334.5	990	1520	6.5e-05	0.065	766
51	347	990	1520	6.2e-05	0.062	772
31	351.5	990	1520	6.1e-05	0.061	774
11	340.5	990	1520	6.4e-05	0.064	770
91	343.5	990	2280	6.3e-05	0.063	768
71	335	990	2280	6.5e-05	0.065	766
51	347.5	990	2280	6.2e-05	0.062	772
31	351.5	990	2280	6.1e-05	0.061	774
11	340.5	990	2280	6.4e-05	0.064	770
91	344	990	3040	6.3e-05	0.063	768
71	335	990	3040	6.5e-05	0.065	766
51	347.5	990	3040	6.2e-05	0.062	772
31	351.5	990	3040	6.1e-05	0.061	774
11	340.5	990	3040	6.4e-05	0.064	770
91	354	1485	0	6.1e-05	0.061	770
71	346	1485	0	6.2e-05	0.062	768
51	359	1485	0	6e-05	0.06	776
31	364	1485	0	5.8e-05	0.058	778
11	351.5	1485	0	6.1e-05	0.061	772
91	354	1485	760	6.1e-05	0.061	770
71	346.5	1485	760	6.2e-05	0.062	766
51	359	1485	760	6e-05	0.06	776
31	364	1485	760	5.8e-05	0.058	778
11	351.5	1485	760	6.1e-05	0.061	772
91	354	1485	1520	6.1e-05	0.061	770
71	346.5	1485	1520	6.2e-05	0.062	766
51	359	1485	1520	6e-05	0.06	776
31	364	1485	1520	5.8e-05	0.058	778
11	352	1485	1520	6.1e-05	0.061	772
91	354	1485	2280	6.1e-05	0.061	770
71	347	1485	2280	6.2e-05	0.062	766
51	359	1485	2280	6e-05	0.06	776
31	364	1485	2280	5.8e-05	0.058	778
11	352	1485	2280	6.1e-05	0.061	772
91	354	1485	3040	6.1e-05	0.061	770
71	347	1485	3040	6.2e-05	0.062	766
51	359	1485	3040	6e-05	0.06	776
31	364	1485	3040	5.8e-05	0.058	778
11	352	1485	3040	6.1e-05	0.061	772
91	363	1980	0	5.9e-05	0.059	770
71	357.5	1980	0	6e-05	0.06	768
51	369	1980	0	5.8e-05	0.058	778
31	374.5	1980	0	5.6e-05	0.056	782
11	361.5	1980	0	5.9e-05	0.059	774
91	363	1980	760	5.9e-05	0.059	770
71	357.5	1980	760	6e-05	0.06	768
51	369	1980	760	5.8e-05	0.058	778
31	375	1980	760	5.6e-05	0.056	782
11	362	1980	760	5.9e-05	0.059	774
91	363	1980	1520	5.9e-05	0.059	770
71	358	1980	1520	6e-05	0.06	768
51	369	1980	1520	5.8e-05	0.058	778
31	375	1980	1520	5.6e-05	0.056	782
11	362	1980	1520	5.9e-05	0.059	774
91	363	1980	2280	5.9e-05	0.059	770
71	358	1980	2280	6e-05	0.06	768
51	369	1980	2280	5.7e-05	0.057	778
31	375	1980	2280	5.6e-05	0.056	782
11	362.5	1980	2280	5.9e-05	0.059	774
91	363	1980	3040	5.9e-05	0.059	770
71	358	1980	3040	5.9e-05	0.059	768
51	369	1980	3040	5.7e-05	0.057	778
31	375	1980	3040	5.6e-05	0.056	782
11	362.5	1980	3040	5.9e-05	0.059	774
92	307.5	0	0	7.2e-05	0.072	764
72	307.5	0	0	7.2e-05	0.072	764
52	307.5	0	0	7.2e-05	0.072	764
32	307.5	0	0	7.2e-05	0.072	764
12	307.5	0	0	7.2e-05	0.072	764
92	307.5	0	760	7.2e-05	0.072	764
72	307.5	0	760	7.1e-05	0.071	764
52	307.5	0	760	7.2e-05	0.072	764
32	307.5	0	760	7.2e-05	0.072	764
12	307.5	0	760	7.2e-05	0.072	764
92	307.5	0	1520	7.2e-05	0.072	764
72	308	0	1520	7.1e-05	0.071	762
52	307.5	0	1520	7.2e-05	0.072	764
32	308	0	1520	7.1e-05	0.071	764
12	307.5	0	1520	7.2e-05	0.072	764
92	308	0	2280	7.1e-05	0.071	764
72	308	0	2280	7.1e-05	0.071	762
52	308	0	2280	7.1e-05	0.071	764
32	308	0	2280	7.1e-05	0.071	764
12	307.5	0	2280	7.2e-05	0.072	764
92	308	0	3040	7.1e-05	0.071	764
72	308	0	3040	7.1e-05	0.071	762
52	308	0	3040	7.1e-05	0.071	764
32	308.5	0	3040	7.1e-05	0.071	764
12	307.5	0	3040	7.2e-05	0.072	762
92	328.5	495	0	6.6e-05	0.066	764
72	326	495	0	6.7e-05	0.067	768
52	325.5	495	0	6.7e-05	0.067	768
32	330	495	0	6.6e-05	0.066	768
12	328.5	495	0	6.6e-05	0.066	766
92	329	495	760	6.6e-05	0.066	764
72	326	495	760	6.7e-05	0.067	766
52	325.5	495	760	6.7e-05	0.067	768
32	330	495	760	6.6e-05	0.066	768
12	328.5	495	760	6.6e-05	0.066	764
92	329	495	1520	6.6e-05	0.066	764
72	326	495	1520	6.7e-05	0.067	766
52	325.5	495	1520	6.7e-05	0.067	768
32	330	495	1520	6.6e-05	0.066	768
12	328.5	495	1520	6.6e-05	0.066	764
92	329	495	2280	6.6e-05	0.066	764
72	326.5	495	2280	6.7e-05	0.067	766
52	325.5	495	2280	6.7e-05	0.067	768
32	330.5	495	2280	6.6e-05	0.066	768
12	328.5	495	2280	6.6e-05	0.066	764
92	329	495	3040	6.6e-05	0.066	764
72	326.5	495	3040	6.7e-05	0.067	764
52	326	495	3040	6.7e-05	0.067	768
32	330.5	495	3040	6.6e-05	0.066	768
12	328.5	495	3040	6.6e-05	0.066	764
92	344.5	990	0	6.2e-05	0.062	766
72	340	990	0	6.4e-05	0.064	770
52	337	990	0	6.5e-05	0.065	770
32	344.5	990	0	6.3e-05	0.063	770
12	343.5	990	0	6.3e-05	0.063	766
92	344.5	990	760	6.2e-05	0.062	766
72	340	990	760	6.4e-05	0.064	768
52	337	990	760	6.5e-05	0.065	770
32	344.5	990	760	6.3e-05	0.063	770
12	343.5	990	760	6.3e-05	0.063	766
92	344.5	990	1520	6.2e-05	0.062	766
72	340	990	1520	6.4e-05	0.064	768
52	337.5	990	1520	6.5e-05	0.065	770
32	345	990	1520	6.3e-05	0.063	770
12	344	990	1520	6.3e-05	0.063	766
92	344.5	990	2280	6.2e-05	0.062	766
72	340.5	990	2280	6.4e-05	0.064	768
52	337.5	990	2280	6.5e-05	0.065	770
32	345	990	2280	6.3e-05	0.063	770
12	344	990	2280	6.3e-05	0.063	766
92	345	990	3040	6.2e-05	0.062	764
72	340.5	990	3040	6.3e-05	0.063	768
52	337.5	990	3040	6.5e-05	0.065	770
32	345	990	3040	6.3e-05	0.063	770
12	344	990	3040	6.3e-05	0.063	766
92	357.5	1485	0	5.9e-05	0.059	768
72	352	1485	0	6.1e-05	0.061	772
52	347	1485	0	6.3e-05	0.063	772
32	356.5	1485	0	6e-05	0.06	774
12	357	1485	0	6e-05	0.06	768
92	357.5	1485	760	5.9e-05	0.059	768
72	352	1485	760	6.1e-05	0.061	772
52	347	1485	760	6.3e-05	0.063	772
32	356.5	1485	760	6e-05	0.06	774
12	357	1485	760	6e-05	0.06	768
92	358	1485	1520	5.9e-05	0.059	766
72	352.5	1485	1520	6.1e-05	0.061	770
52	347	1485	1520	6.3e-05	0.063	772
32	357	1485	1520	6e-05	0.06	774
12	357	1485	1520	6e-05	0.06	768
92	358	1485	2280	5.9e-05	0.059	766
72	352.5	1485	2280	6.1e-05	0.061	770
52	347.5	1485	2280	6.3e-05	0.063	772
32	357	1485	2280	6e-05	0.06	772
12	357	1485	2280	6e-05	0.06	768
92	358	1485	3040	5.9e-05	0.059	766
72	352.5	1485	3040	6.1e-05	0.061	770
52	347.5	1485	3040	6.3e-05	0.063	772
32	357	1485	3040	6e-05	0.06	772
12	357	1485	3040	6e-05	0.06	766
92	369.5	1980	0	5.7e-05	0.057	768
72	363	1980	0	5.9e-05	0.059	774
52	355.5	1980	0	6.1e-05	0.061	774
32	367	1980	0	5.8e-05	0.058	776
12	368.5	1980	0	5.7e-05	0.057	770
92	369.5	1980	760	5.7e-05	0.057	768
72	363	1980	760	5.9e-05	0.059	774
52	355.5	1980	760	6.1e-05	0.061	774
32	367	1980	760	5.8e-05	0.058	776
12	368.5	1980	760	5.7e-05	0.057	770
92	369.5	1980	1520	5.7e-05	0.057	768
72	363.5	1980	1520	5.8e-05	0.058	774
52	356	1980	1520	6.1e-05	0.061	774
32	367.5	1980	1520	5.8e-05	0.058	776
12	368.5	1980	1520	5.7e-05	0.057	770
92	369.5	1980	2280	5.7e-05	0.057	768
72	363.5	1980	2280	5.8e-05	0.058	772
52	356	1980	2280	6.1e-05	0.061	774
32	367.5	1980	2280	5.8e-05	0.058	776
12	369	1980	2280	5.7e-05	0.057	768
92	370	1980	3040	5.7e-05	0.057	768
72	363.5	1980	3040	5.8e-05	0.058	772
52	356	1980	3040	6.1e-05	0.061	774
32	367.5	1980	3040	5.8e-05	0.058	776
12	369	1980	3040	5.7e-05	0.057	768
93	307.5	0	0	7.2e-05	0.072	764
73	307.5	0	0	7.2e-05	0.072	764
53	307.5	0	0	7.2e-05	0.072	764
33	307.5	0	0	7.2e-05	0.072	764
13	307.5	0	0	7.2e-05	0.072	764
93	307.5	0	760	7.2e-05	0.072	764
73	307.5	0	760	7.2e-05	0.072	764
53	307.5	0	760	7.2e-05	0.072	764
33	307.5	0	760	7.2e-05	0.072	764
13	307.5	0	760	7.2e-05	0.072	764
93	307.5	0	1520	7.2e-05	0.072	764
73	307.5	0	1520	7.2e-05	0.072	764
53	307.5	0	1520	7.2e-05	0.072	764
33	307.5	0	1520	7.1e-05	0.071	764
13	307.5	0	1520	7.2e-05	0.072	764
93	308	0	2280	7.2e-05	0.072	764
73	307.5	0	2280	7.2e-05	0.072	764
53	307.5	0	2280	7.2e-05	0.072	764
33	307.5	0	2280	7.1e-05	0.071	762
13	307.5	0	2280	7.2e-05	0.072	764
93	308	0	3040	7.1e-05	0.071	764
73	307.5	0	3040	7.1e-05	0.071	764
53	307.5	0	3040	7.1e-05	0.071	764
33	308	0	3040	7.1e-05	0.071	762
13	307.5	0	3040	7.2e-05	0.072	764
93	322.5	495	0	6.8e-05	0.068	764
73	325	495	0	6.7e-05	0.067	768
53	324	495	0	6.8e-05	0.068	770
33	330	495	0	6.6e-05	0.066	768
13	327	495	0	6.7e-05	0.067	768
93	323	495	760	6.8e-05	0.068	764
73	325	495	760	6.7e-05	0.067	768
53	324	495	760	6.8e-05	0.068	768
33	330	495	760	6.6e-05	0.066	768
13	327	495	760	6.7e-05	0.067	768
93	323	495	1520	6.8e-05	0.068	764
73	325	495	1520	6.7e-05	0.067	768
53	324	495	1520	6.8e-05	0.068	768
33	330	495	1520	6.6e-05	0.066	768
13	327	495	1520	6.7e-05	0.067	768
93	323	495	2280	6.8e-05	0.068	764
73	325.5	495	2280	6.7e-05	0.067	768
53	324	495	2280	6.8e-05	0.068	768
33	330	495	2280	6.6e-05	0.066	766
13	327	495	2280	6.7e-05	0.067	768
93	323	495	3040	6.8e-05	0.068	764
73	325.5	495	3040	6.7e-05	0.067	768
53	324	495	3040	6.8e-05	0.068	768
33	330	495	3040	6.6e-05	0.066	766
13	327	495	3040	6.7e-05	0.067	768
93	336	990	0	6.5e-05	0.065	766
73	337.5	990	0	6.4e-05	0.064	770
53	337	990	0	6.5e-05	0.065	772
33	343.5	990	0	6.3e-05	0.063	770
13	339	990	0	6.4e-05	0.064	770
93	336	990	760	6.5e-05	0.065	766
73	337.5	990	760	6.4e-05	0.064	770
53	337	990	760	6.5e-05	0.065	772
33	343.5	990	760	6.3e-05	0.063	770
13	339	990	760	6.4e-05	0.064	770
93	336	990	1520	6.5e-05	0.065	766
73	337.5	990	1520	6.4e-05	0.064	770
53	337	990	1520	6.5e-05	0.065	772
33	343.5	990	1520	6.3e-05	0.063	770
13	339	990	1520	6.4e-05	0.064	770
93	336.5	990	2280	6.5e-05	0.065	766
73	337.5	990	2280	6.4e-05	0.064	770
53	337	990	2280	6.5e-05	0.065	772
33	343.5	990	2280	6.3e-05	0.063	770
13	339	990	2280	6.4e-05	0.064	770
93	336.5	990	3040	6.4e-05	0.064	766
73	337.5	990	3040	6.4e-05	0.064	770
53	337	990	3040	6.5e-05	0.065	772
33	343.5	990	3040	6.3e-05	0.063	770
13	339	990	3040	6.4e-05	0.064	770
93	348	1485	0	6.2e-05	0.062	768
73	348	1485	0	6.2e-05	0.062	774
53	348.5	1485	0	6.2e-05	0.062	776
33	354	1485	0	6e-05	0.06	774
13	348.5	1485	0	6.2e-05	0.062	772
93	348	1485	760	6.2e-05	0.062	768
73	348	1485	760	6.2e-05	0.062	774
53	348.5	1485	760	6.2e-05	0.062	776
33	354.5	1485	760	6e-05	0.06	772
13	348.5	1485	760	6.2e-05	0.062	772
93	348.5	1485	1520	6.2e-05	0.062	768
73	348	1485	1520	6.2e-05	0.062	772
53	348.5	1485	1520	6.2e-05	0.062	776
33	354.5	1485	1520	6e-05	0.06	772
13	348.5	1485	1520	6.2e-05	0.062	772
93	348.5	1485	2280	6.2e-05	0.062	768
73	348	1485	2280	6.2e-05	0.062	772
53	348.5	1485	2280	6.2e-05	0.062	776
33	354.5	1485	2280	6e-05	0.06	772
13	348.5	1485	2280	6.2e-05	0.062	772
93	348.5	1485	3040	6.2e-05	0.062	768
73	348	1485	3040	6.2e-05	0.062	772
53	348.5	1485	3040	6.2e-05	0.062	776
33	354.5	1485	3040	6e-05	0.06	772
13	348.5	1485	3040	6.2e-05	0.062	772
93	359.5	1980	0	5.9e-05	0.059	770
73	357	1980	0	6e-05	0.06	776
53	358.5	1980	0	6e-05	0.06	780
33	363.5	1980	0	5.8e-05	0.058	776
13	357	1980	0	6e-05	0.06	774
93	359.5	1980	760	5.9e-05	0.059	770
73	357	1980	760	6e-05	0.06	776
53	358.5	1980	760	6e-05	0.06	780
33	364	1980	760	5.8e-05	0.058	774
13	357	1980	760	6e-05	0.06	774
93	359.5	1980	1520	5.9e-05	0.059	770
73	357	1980	1520	6e-05	0.06	776
53	358.5	1980	1520	6e-05	0.06	780
33	364	1980	1520	5.8e-05	0.058	774
13	357	1980	1520	6e-05	0.06	774
93	359.5	1980	2280	5.9e-05	0.059	770
73	357	1980	2280	6e-05	0.06	774
53	358.5	1980	2280	6e-05	0.06	780
33	364	1980	2280	5.8e-05	0.058	774
13	357	1980	2280	6e-05	0.06	774
93	359.5	1980	3040	5.9e-05	0.059	770
73	357	1980	3040	6e-05	0.06	774
53	359	1980	3040	6e-05	0.06	778
33	364	1980	3040	5.8e-05	0.058	774
13	357	1980	3040	6e-05	0.06	774
94	307.5	0	0	7.2e-05	0.072	764
74	307.5	0	0	7.2e-05	0.072	764
54	307.5	0	0	7.2e-05	0.072	764
34	307.5	0	0	7.2e-05	0.072	764
14	307.5	0	0	7.2e-05	0.072	764
94	307.5	0	760	7.2e-05	0.072	764
74	307.5	0	760	7.2e-05	0.072	764
54	307.5	0	760	7.1e-05	0.071	762
34	307.5	0	760	7.2e-05	0.072	764
14	307.5	0	760	7.2e-05	0.072	764
94	307.5	0	1520	7.2e-05	0.072	764
74	307.5	0	1520	7.2e-05	0.072	764
54	308	0	1520	7.1e-05	0.071	762
34	307.5	0	1520	7.2e-05	0.072	764
14	307.5	0	1520	7.2e-05	0.072	764
94	308	0	2280	7.2e-05	0.072	764
74	307.5	0	2280	7.1e-05	0.071	764
54	308	0	2280	7.1e-05	0.071	762
34	308	0	2280	7.2e-05	0.072	764
14	308	0	2280	7.2e-05	0.072	764
94	308	0	3040	7.1e-05	0.071	764
74	308	0	3040	7.1e-05	0.071	762
54	308	0	3040	7.1e-05	0.071	762
34	308	0	3040	7.2e-05	0.072	764
14	308	0	3040	7.1e-05	0.071	764
94	331	495	0	6.6e-05	0.066	770
74	332.5	495	0	6.5e-05	0.065	768
54	330.5	495	0	6.6e-05	0.066	768
34	339.5	495	0	6.4e-05	0.064	768
14	337	495	0	6.4e-05	0.064	770
94	331.5	495	760	6.6e-05	0.066	770
74	332.5	495	760	6.5e-05	0.065	768
54	330.5	495	760	6.6e-05	0.066	768
34	339.5	495	760	6.4e-05	0.064	768
14	337	495	760	6.4e-05	0.064	770
94	331.5	495	1520	6.6e-05	0.066	770
74	332.5	495	1520	6.5e-05	0.065	768
54	330.5	495	1520	6.6e-05	0.066	766
34	339.5	495	1520	6.4e-05	0.064	768
14	337	495	1520	6.4e-05	0.064	770
94	331.5	495	2280	6.6e-05	0.066	770
74	333	495	2280	6.5e-05	0.065	768
54	331	495	2280	6.6e-05	0.066	766
34	339.5	495	2280	6.4e-05	0.064	768
14	337	495	2280	6.4e-05	0.064	770
94	331.5	495	3040	6.6e-05	0.066	770
74	333	495	3040	6.5e-05	0.065	766
54	331	495	3040	6.6e-05	0.066	766
34	340	495	3040	6.4e-05	0.064	768
14	337.5	495	3040	6.4e-05	0.064	770
94	346	990	0	6.3e-05	0.063	772
74	346.5	990	0	6.2e-05	0.062	770
54	345	990	0	6.3e-05	0.063	772
34	354	990	0	6e-05	0.06	772
14	350	990	0	6.1e-05	0.061	774
94	346	990	760	6.3e-05	0.063	772
74	347	990	760	6.2e-05	0.062	770
54	345	990	760	6.3e-05	0.063	770
34	354	990	760	6e-05	0.06	772
14	350	990	760	6.1e-05	0.061	774
94	346.5	990	1520	6.3e-05	0.063	772
74	347	990	1520	6.2e-05	0.062	770
54	345.5	990	1520	6.2e-05	0.062	770
34	354.5	990	1520	6e-05	0.06	772
14	350.5	990	1520	6.1e-05	0.061	774
94	346.5	990	2280	6.3e-05	0.063	772
74	347	990	2280	6.2e-05	0.062	770
54	345.5	990	2280	6.2e-05	0.062	768
34	354.5	990	2280	6e-05	0.06	772
14	350.5	990	2280	6.1e-05	0.061	774
94	346.5	990	3040	6.2e-05	0.062	772
74	347	990	3040	6.2e-05	0.062	770
54	345.5	990	3040	6.2e-05	0.062	768
34	354.5	990	3040	6e-05	0.06	772
14	350.5	990	3040	6.1e-05	0.061	774
94	358.5	1485	0	6e-05	0.06	776
74	358	1485	0	6e-05	0.06	774
54	357	1485	0	6e-05	0.06	774
34	365	1485	0	5.8e-05	0.058	774
14	360	1485	0	5.9e-05	0.059	778
94	358.5	1485	760	6e-05	0.06	776
74	358	1485	760	6e-05	0.06	772
54	357	1485	760	6e-05	0.06	772
34	365.5	1485	760	5.8e-05	0.058	774
14	360	1485	760	5.9e-05	0.059	778
94	358.5	1485	1520	6e-05	0.06	776
74	358	1485	1520	6e-05	0.06	772
54	357.5	1485	1520	6e-05	0.06	772
34	365.5	1485	1520	5.8e-05	0.058	774
14	360.5	1485	1520	5.9e-05	0.059	778
94	358.5	1485	2280	6e-05	0.06	776
74	358	1485	2280	6e-05	0.06	772
54	357.5	1485	2280	6e-05	0.06	772
34	365.5	1485	2280	5.8e-05	0.058	774
14	360.5	1485	2280	5.9e-05	0.059	778
94	358.5	1485	3040	6e-05	0.06	776
74	358.5	1485	3040	6e-05	0.06	772
54	357.5	1485	3040	6e-05	0.06	770
34	365.5	1485	3040	5.8e-05	0.058	774
14	360.5	1485	3040	5.9e-05	0.059	776
94	368.5	1980	0	5.8e-05	0.058	778
74	367.5	1980	0	5.8e-05	0.058	776
54	367.5	1980	0	5.8e-05	0.058	776
34	374.5	1980	0	5.6e-05	0.056	776
14	368.5	1980	0	5.8e-05	0.058	780
94	369	1980	760	5.8e-05	0.058	778
74	367.5	1980	760	5.8e-05	0.058	774
54	367.5	1980	760	5.8e-05	0.058	776
34	374.5	1980	760	5.6e-05	0.056	776
14	368.5	1980	760	5.8e-05	0.058	780
94	369	1980	1520	5.8e-05	0.058	778
74	367.5	1980	1520	5.8e-05	0.058	774
54	367.5	1980	1520	5.8e-05	0.058	774
34	374.5	1980	1520	5.6e-05	0.056	776
14	368.5	1980	1520	5.8e-05	0.058	780
94	369	1980	2280	5.8e-05	0.058	778
74	368	1980	2280	5.8e-05	0.058	774
54	368	1980	2280	5.8e-05	0.058	774
34	375	1980	2280	5.6e-05	0.056	776
14	368.5	1980	2280	5.8e-05	0.058	780
94	369	1980	3040	5.8e-05	0.058	778
74	368	1980	3040	5.7e-05	0.057	774
54	368	1980	3040	5.7e-05	0.057	774
34	375	1980	3040	5.6e-05	0.056	776
14	369	1980	3040	5.8e-05	0.058	780
95	307.5	0	0	7.2e-05	0.072	764
75	307.5	0	0	7.2e-05	0.072	764
55	307.5	0	0	7.2e-05	0.072	764
35	307.5	0	0	7.2e-05	0.072	764
15	307.5	0	0	7.2e-05	0.072	764
95	307.5	0	760	7.2e-05	0.072	764
75	307.5	0	760	7.2e-05	0.072	764
55	307.5	0	760	7.2e-05	0.072	764
35	307.5	0	760	7.1e-05	0.071	762
15	307.5	0	760	7.2e-05	0.072	764
95	307.5	0	1520	7.2e-05	0.072	764
75	308	0	1520	7.1e-05	0.071	762
55	307.5	0	1520	7.1e-05	0.071	764
35	308	0	1520	7.1e-05	0.071	762
15	308	0	1520	7.2e-05	0.072	764
95	307.5	0	2280	7.2e-05	0.072	764
75	308	0	2280	7.1e-05	0.071	762
55	308	0	2280	7.1e-05	0.071	762
35	308	0	2280	7.1e-05	0.071	762
15	308	0	2280	7.1e-05	0.071	764
95	308	0	3040	7.2e-05	0.072	764
75	308.5	0	3040	7.1e-05	0.071	762
55	308	0	3040	7.1e-05	0.071	762
35	308	0	3040	7.1e-05	0.071	760
15	308	0	3040	7.1e-05	0.071	764
95	322	495	0	6.8e-05	0.068	766
75	321	495	0	6.8e-05	0.068	770
55	321	495	0	6.9e-05	0.069	766
35	329.5	495	0	6.6e-05	0.066	768
15	335.5	495	0	6.5e-05	0.065	768
95	322	495	760	6.8e-05	0.068	766
75	321.5	495	760	6.8e-05	0.068	770
55	321	495	760	6.8e-05	0.068	766
35	329.5	495	760	6.6e-05	0.066	766
15	335.5	495	760	6.5e-05	0.065	768
95	322	495	1520	6.8e-05	0.068	766
75	321.5	495	1520	6.8e-05	0.068	768
55	321	495	1520	6.8e-05	0.068	766
35	330	495	1520	6.6e-05	0.066	766
15	335.5	495	1520	6.5e-05	0.065	768
95	322	495	2280	6.8e-05	0.068	766
75	322	495	2280	6.8e-05	0.068	768
55	321	495	2280	6.8e-05	0.068	766
35	330	495	2280	6.6e-05	0.066	766
15	336	495	2280	6.5e-05	0.065	768
95	322	495	3040	6.8e-05	0.068	766
75	322	495	3040	6.8e-05	0.068	768
55	321.5	495	3040	6.8e-05	0.068	766
35	330	495	3040	6.6e-05	0.066	764
15	336	495	3040	6.5e-05	0.065	768
95	333.5	990	0	6.5e-05	0.065	768
75	333	990	0	6.6e-05	0.066	774
55	332	990	0	6.6e-05	0.066	768
35	343.5	990	0	6.3e-05	0.063	772
15	350.5	990	0	6.1e-05	0.061	770
95	333.5	990	760	6.5e-05	0.065	768
75	333.5	990	760	6.6e-05	0.066	774
55	332	990	760	6.6e-05	0.066	768
35	343.5	990	760	6.3e-05	0.063	770
15	350.5	990	760	6.1e-05	0.061	770
95	334	990	1520	6.5e-05	0.065	768
75	333.5	990	1520	6.5e-05	0.065	774
55	332.5	990	1520	6.6e-05	0.066	768
35	344	990	1520	6.2e-05	0.062	768
15	351	990	1520	6.1e-05	0.061	770
95	334	990	2280	6.5e-05	0.065	768
75	334	990	2280	6.5e-05	0.065	772
55	332.5	990	2280	6.6e-05	0.066	768
35	344	990	2280	6.2e-05	0.062	768
15	351	990	2280	6.1e-05	0.061	770
95	334	990	3040	6.5e-05	0.065	768
75	334	990	3040	6.5e-05	0.065	772
55	332.5	990	3040	6.6e-05	0.066	768
35	344	990	3040	6.2e-05	0.062	768
15	351	990	3040	6.1e-05	0.061	770
95	344	1485	0	6.3e-05	0.063	770
75	344	1485	0	6.3e-05	0.063	778
55	342	1485	0	6.4e-05	0.064	772
35	355	1485	0	6e-05	0.06	774
15	362.5	1485	0	5.9e-05	0.059	774
95	344	1485	760	6.3e-05	0.063	770
75	344.5	1485	760	6.3e-05	0.063	778
55	342.5	1485	760	6.4e-05	0.064	770
35	355.5	1485	760	6e-05	0.06	772
15	362.5	1485	760	5.9e-05	0.059	774
95	344	1485	1520	6.3e-05	0.063	770
75	344.5	1485	1520	6.3e-05	0.063	778
55	342.5	1485	1520	6.4e-05	0.064	770
35	355.5	1485	1520	6e-05	0.06	772
15	363	1485	1520	5.9e-05	0.059	774
95	344.5	1485	2280	6.3e-05	0.063	770
75	344.5	1485	2280	6.3e-05	0.063	776
55	342.5	1485	2280	6.4e-05	0.064	770
35	355.5	1485	2280	6e-05	0.06	770
15	363	1485	2280	5.9e-05	0.059	772
95	344.5	1485	3040	6.3e-05	0.063	770
75	345	1485	3040	6.3e-05	0.063	776
55	342.5	1485	3040	6.4e-05	0.064	770
35	356	1485	3040	6e-05	0.06	770
15	363	1485	3040	5.9e-05	0.059	772
95	353.5	1980	0	6.1e-05	0.061	772
75	354	1980	0	6.1e-05	0.061	782
55	351.5	1980	0	6.2e-05	0.062	774
35	365	1980	0	5.8e-05	0.058	776
15	372.5	1980	0	5.7e-05	0.057	776
95	353.5	1980	760	6.1e-05	0.061	772
75	354.5	1980	760	6.1e-05	0.061	782
55	351.5	1980	760	6.2e-05	0.062	772
35	365.5	1980	760	5.8e-05	0.058	774
15	372.5	1980	760	5.7e-05	0.057	776
95	354	1980	1520	6.1e-05	0.061	772
75	354.5	1980	1520	6.1e-05	0.061	780
55	352	1980	1520	6.2e-05	0.062	772
35	365.5	1980	1520	5.8e-05	0.058	774
15	373	1980	1520	5.7e-05	0.057	776
95	354	1980	2280	6e-05	0.06	772
75	355	1980	2280	6.1e-05	0.061	780
55	352	1980	2280	6.2e-05	0.062	772
35	365.5	1980	2280	5.8e-05	0.058	774
15	373	1980	2280	5.7e-05	0.057	776
95	354	1980	3040	6e-05	0.06	772
75	355	1980	3040	6.1e-05	0.061	780
55	352	1980	3040	6.2e-05	0.062	772
35	366	1980	3040	5.7e-05	0.057	772
[truncated: 501 more rows]

## Sheet: HCQ_ERT
Sample_ID	APD90	Conc_a	Conc_b	Qnet	Qnet (uC/uF)	CaD90		Group	Sample_ID	APD90	Conc_a	Conc_b	Qnet	Qnet (uC/uF)	CaD90		Group (ERT)	Sample_ID	APD90	Conc_a	Conc_b	Qnet	Qnet (uC/uF)	CaD90
80	307.5	0	0	7.2e-05	0.072	764		1 x cmax	80	339.5	495	3460	6.4e-05	0.064	770		1 x cmax	80	309	0	3460	7.1e-05	0.071	762
60	307.5	0	0	7.2e-05	0.072	764		1 x cmax	60	329.5	495	3460	6.6e-05	0.066	766		1 x cmax	60	309.5	0	3460	7.1e-05	0.071	762
40	307.5	0	0	7.2e-05	0.072	764		1 x cmax	40	337	495	3460	6.4e-05	0.064	770		1 x cmax	40	308	0	3460	7.1e-05	0.071	764
20	307.5	0	0	7.2e-05	0.072	764		1 x cmax	20	332.5	495	3460	6.5e-05	0.065	768		1 x cmax	20	308.5	0	3460	7.1e-05	0.071	764
0	307.5	0	0	7.2e-05	0.072	764		1 x cmax	0	328	495	3460	6.6e-05	0.066	766		1 x cmax	0	308.5	0	3460	7.1e-05	0.071	764
80	309	0	3460	7.1e-05	0.071	762		1 x cmax	81	322	495	3460	6.8e-05	0.068	766		1 x cmax	81	308.5	0	3460	7.1e-05	0.071	764
60	309.5	0	3460	7.1e-05	0.071	762		1 x cmax	61	344	495	3460	6.3e-05	0.063	770		1 x cmax	61	309	0	3460	7.1e-05	0.071	764
40	308	0	3460	7.1e-05	0.071	764		1 x cmax	41	342	495	3460	6.3e-05	0.063	772		1 x cmax	41	308.5	0	3460	7.1e-05	0.071	764
20	308.5	0	3460	7.1e-05	0.071	764		1 x cmax	21	324	495	3460	6.8e-05	0.068	772		1 x cmax	21	308.5	0	3460	7.1e-05	0.071	766
0	308.5	0	3460	7.1e-05	0.071	764		1 x cmax	1	329	495	3460	6.6e-05	0.066	768		1 x cmax	1	309	0	3460	7.1e-05	0.071	766
80	310.5	0	6920	7e-05	0.07	762		1 x cmax	82	326.5	495	3460	6.6e-05	0.066	764		1 x cmax	82	309	0	3460	7.1e-05	0.071	762
60	311.5	0	6920	7e-05	0.07	762		1 x cmax	62	327	495	3460	6.7e-05	0.067	770		1 x cmax	62	308.5	0	3460	7.1e-05	0.071	766
40	309.5	0	6920	7.1e-05	0.071	764		1 x cmax	42	323.5	495	3460	6.7e-05	0.067	766		1 x cmax	42	309	0	3460	7.1e-05	0.071	764
20	309.5	0	6920	7.1e-05	0.071	766		1 x cmax	22	328	495	3460	6.7e-05	0.067	770		1 x cmax	22	308.5	0	3460	7.1e-05	0.071	766
0	310	0	6920	7.1e-05	0.071	766		1 x cmax	2	322	495	3460	6.8e-05	0.068	768		1 x cmax	2	308.5	0	3460	7.1e-05	0.071	766
80	312	0	10380	7e-05	0.07	762		1 x cmax	83	327.5	495	3460	6.7e-05	0.067	768		1 x cmax	83	308.5	0	3460	7.1e-05	0.071	764
60	313	0	10380	7e-05	0.07	762		1 x cmax	63	330.5	495	3460	6.5e-05	0.065	764		1 x cmax	63	309	0	3460	7.1e-05	0.071	764
40	310.5	0	10380	7.1e-05	0.071	766		1 x cmax	43	324	495	3460	6.7e-05	0.067	768		1 x cmax	43	308.5	0	3460	7.1e-05	0.071	764
20	310.5	0	10380	7.1e-05	0.071	766		1 x cmax	23	324	495	3460	6.7e-05	0.067	768		1 x cmax	23	308.5	0	3460	7.1e-05	0.071	762
0	311	0	10380	7.1e-05	0.071	766		1 x cmax	3	324	495	3460	6.8e-05	0.068	770		1 x cmax	3	308.5	0	3460	7.1e-05	0.071	766
80	313.5	0	13840	7e-05	0.07	762		1 x cmax	84	337.5	495	3460	6.4e-05	0.064	772		1 x cmax	84	308	0	3460	7.2e-05	0.072	766
60	314.5	0	13840	6.9e-05	0.069	762		1 x cmax	64	320.5	495	3460	6.8e-05	0.068	762		1 x cmax	64	308	0	3460	7.1e-05	0.071	764
40	311.5	0	13840	7e-05	0.07	766		1 x cmax	44	334	495	3460	6.5e-05	0.065	768		1 x cmax	44	308	0	3460	7.1e-05	0.071	766
20	311.5	0	13840	7e-05	0.07	766		1 x cmax	24	332.5	495	3460	6.5e-05	0.065	768		1 x cmax	24	308.5	0	3460	7.1e-05	0.071	766
0	312.5	0	13840	7e-05	0.07	766		1 x cmax	4	324	495	3460	6.8e-05	0.068	768		1 x cmax	4	308.5	0	3460	7.1e-05	0.071	766
80	338	495	0	6.4e-05	0.064	772		1 x cmax	85	328.5	495	3460	6.6e-05	0.066	766		1 x cmax	85	308.5	0	3460	7.1e-05	0.071	762
60	327.5	495	0	6.7e-05	0.067	768		1 x cmax	65	320.5	495	3460	6.8e-05	0.068	764		1 x cmax	65	308	0	3460	7.1e-05	0.071	764
40	336	495	0	6.5e-05	0.065	770		1 x cmax	45	335	495	3460	6.5e-05	0.065	768		1 x cmax	45	308.5	0	3460	7.1e-05	0.071	764
20	332	495	0	6.6e-05	0.066	768		1 x cmax	25	335	495	3460	6.5e-05	0.065	768		1 x cmax	25	309	0	3460	7.1e-05	0.071	764
0	327	495	0	6.7e-05	0.067	766		1 x cmax	5	335.5	495	3460	6.5e-05	0.065	774		1 x cmax	5	309	0	3460	7.1e-05	0.071	764
80	339.5	495	3460	6.4e-05	0.064	770		1 x cmax	86	337	495	3460	6.4e-05	0.064	768		1 x cmax	86	309	0	3460	7.1e-05	0.071	764
60	329.5	495	3460	6.6e-05	0.066	766		1 x cmax	66	325.5	495	3460	6.7e-05	0.067	766		1 x cmax	66	309	0	3460	7.1e-05	0.071	762
40	337	495	3460	6.4e-05	0.064	770		1 x cmax	46	328	495	3460	6.7e-05	0.067	768		1 x cmax	46	309	0	3460	7.1e-05	0.071	764
20	332.5	495	3460	6.5e-05	0.065	768		1 x cmax	26	326.5	495	3460	6.7e-05	0.067	766		1 x cmax	26	309.5	0	3460	7.1e-05	0.071	764
0	328	495	3460	6.6e-05	0.066	766		1 x cmax	6	330.5	495	3460	6.6e-05	0.066	768		1 x cmax	6	309	0	3460	7.1e-05	0.071	764
80	341	495	6920	6.3e-05	0.063	770		1 x cmax	87	332	495	3460	6.6e-05	0.066	768		1 x cmax	87	308.5	0	3460	7.1e-05	0.071	764
60	331	495	6920	6.6e-05	0.066	766		1 x cmax	67	335.5	495	3460	6.4e-05	0.064	766		1 x cmax	67	310	0	3460	7.1e-05	0.071	764
40	338	495	6920	6.4e-05	0.064	770		1 x cmax	47	327	495	3460	6.7e-05	0.067	776		1 x cmax	47	309.5	0	3460	7.1e-05	0.071	764
20	333.5	495	6920	6.5e-05	0.065	770		1 x cmax	27	325.5	495	3460	6.7e-05	0.067	764		1 x cmax	27	308.5	0	3460	7.1e-05	0.071	762
0	329.5	495	6920	6.6e-05	0.066	766		1 x cmax	7	326	495	3460	6.7e-05	0.067	768		1 x cmax	7	308	0	3460	7.1e-05	0.071	766
80	342.5	495	10380	6.3e-05	0.063	770		1 x cmax	88	336	495	3460	6.4e-05	0.064	768		1 x cmax	88	309	0	3460	7.1e-05	0.071	764
60	333	495	10380	6.5e-05	0.065	766		1 x cmax	68	319	495	3460	6.9e-05	0.069	766		1 x cmax	68	308.5	0	3460	7.1e-05	0.071	764
40	339	495	10380	6.4e-05	0.064	770		1 x cmax	48	319	495	3460	6.9e-05	0.069	768		1 x cmax	48	308.5	0	3460	7.1e-05	0.071	764
20	335	495	10380	6.5e-05	0.065	770		1 x cmax	28	328.5	495	3460	6.6e-05	0.066	770		1 x cmax	28	308	0	3460	7.1e-05	0.071	764
0	330.5	495	10380	6.6e-05	0.066	768		1 x cmax	8	324.5	495	3460	6.7e-05	0.067	768		1 x cmax	8	309.5	0	3460	7.1e-05	0.071	764
80	344	495	13840	6.2e-05	0.062	770		1 x cmax	89	323	495	3460	6.8e-05	0.068	764		1 x cmax	89	309.5	0	3460	7.1e-05	0.071	764
60	334.5	495	13840	6.5e-05	0.065	766		1 x cmax	69	311.5	495	3460	7.1e-05	0.071	766		1 x cmax	69	309	0	3460	7.1e-05	0.071	764
40	340	495	13840	6.3e-05	0.063	770		1 x cmax	49	334.5	495	3460	6.5e-05	0.065	766		1 x cmax	49	308.5	0	3460	7.1e-05	0.071	764
20	336	495	13840	6.4e-05	0.064	770		1 x cmax	29	336	495	3460	6.4e-05	0.064	770		1 x cmax	29	308.5	0	3460	7.1e-05	0.071	764
0	332	495	13840	6.5e-05	0.065	768		1 x cmax	9	328.5	495	3460	6.6e-05	0.066	766		1 x cmax	9	308.5	0	3460	7.1e-05	0.071	764
80	353	990	0	6.1e-05	0.061	778		1 x cmax	90	345	495	3460	6.2e-05	0.062	770		1 x cmax	90	308.5	0	3460	7.1e-05	0.071	764
60	343	990	0	6.3e-05	0.063	770		1 x cmax	70	309	495	3460	7.2e-05	0.072	768		1 x cmax	70	308	0	3460	7.1e-05	0.071	766
40	350	990	0	6.1e-05	0.061	772		1 x cmax	50	323.5	495	3460	6.7e-05	0.067	766		1 x cmax	50	308.5	0	3460	7.1e-05	0.071	764
20	346	990	0	6.2e-05	0.062	770		1 x cmax	30	326	495	3460	6.7e-05	0.067	766		1 x cmax	30	308.5	0	3460	7.1e-05	0.071	764
0	340	990	0	6.4e-05	0.064	768		1 x cmax	10	332.5	495	3460	6.5e-05	0.065	764		1 x cmax	10	310	0	3460	7.1e-05	0.071	762
80	354.5	990	3460	6e-05	0.06	776		1 x cmax	91	332	495	3460	6.5e-05	0.065	766		1 x cmax	91	309	0	3460	7.1e-05	0.071	764
60	345	990	3460	6.3e-05	0.063	770		1 x cmax	71	323	495	3460	6.8e-05	0.068	766		1 x cmax	71	309	0	3460	7.1e-05	0.071	764
40	351	990	3460	6.1e-05	0.061	772		1 x cmax	51	334	495	3460	6.5e-05	0.065	768		1 x cmax	51	309	0	3460	7.1e-05	0.071	762
20	347	990	3460	6.2e-05	0.062	772		1 x cmax	31	336	495	3460	6.4e-05	0.064	770		1 x cmax	31	308.5	0	3460	7.1e-05	0.071	764
0	341.5	990	3460	6.3e-05	0.063	768		1 x cmax	11	328	495	3460	6.7e-05	0.067	768		1 x cmax	11	309	0	3460	7.1e-05	0.071	766
80	356	990	6920	6e-05	0.06	776		1 x cmax	92	330	495	3460	6.6e-05	0.066	762		1 x cmax	92	308.5	0	3460	7.1e-05	0.071	762
60	346.5	990	6920	6.2e-05	0.062	768		1 x cmax	72	327.5	495	3460	6.6e-05	0.066	766		1 x cmax	72	309	0	3460	7.1e-05	0.071	762
40	352	990	6920	6.1e-05	0.061	772		1 x cmax	52	326.5	495	3460	6.7e-05	0.067	770		1 x cmax	52	308.5	0	3460	7.1e-05	0.071	766
20	348	990	6920	6.2e-05	0.062	772		1 x cmax	32	331.5	495	3460	6.6e-05	0.066	768		1 x cmax	32	309	0	3460	7.1e-05	0.071	764
0	342.5	990	6920	6.3e-05	0.063	768		1 x cmax	12	329.5	495	3460	6.6e-05	0.066	764		1 x cmax	12	309	0	3460	7.1e-05	0.071	762
80	357.5	990	10380	6e-05	0.06	776		1 x cmax	93	324	495	3460	6.7e-05	0.067	764		1 x cmax	93	309	0	3460	7.1e-05	0.071	762
60	348.5	990	10380	6.2e-05	0.062	768		1 x cmax	73	326.5	495	3460	6.7e-05	0.067	766		1 x cmax	73	308.5	0	3460	7.1e-05	0.071	762
40	353	990	10380	6e-05	0.06	774		1 x cmax	53	325.5	495	3460	6.7e-05	0.067	770		1 x cmax	53	309	0	3460	7.1e-05	0.071	766
20	349	990	10380	6.2e-05	0.062	772		1 x cmax	33	330.5	495	3460	6.6e-05	0.066	768		1 x cmax	33	308	0	3460	7.1e-05	0.071	764
0	344	990	10380	6.2e-05	0.062	770		1 x cmax	13	328	495	3460	6.6e-05	0.066	768		1 x cmax	13	308.5	0	3460	7.1e-05	0.071	764
80	359	990	13840	5.9e-05	0.059	776		1 x cmax	94	332.5	495	3460	6.5e-05	0.065	768		1 x cmax	94	308.5	0	3460	7.1e-05	0.071	762
60	350	990	13840	6.1e-05	0.061	768		1 x cmax	74	333	495	3460	6.5e-05	0.065	770		1 x cmax	74	307.5	0	3460	7.2e-05	0.072	766
40	354	990	13840	6e-05	0.06	774		1 x cmax	54	331	495	3460	6.6e-05	0.066	770		1 x cmax	54	308	0	3460	7.1e-05	0.071	766
20	350	990	13840	6.1e-05	0.061	772		1 x cmax	34	340	495	3460	6.3e-05	0.063	770		1 x cmax	34	308	0	3460	7.1e-05	0.071	766
0	345	990	13840	6.2e-05	0.062	770		1 x cmax	14	338	495	3460	6.4e-05	0.064	770		1 x cmax	14	309	0	3460	7.1e-05	0.071	764
80	364.5	1485	0	5.9e-05	0.059	782		1 x cmax	95	323	495	3460	6.8e-05	0.068	768		1 x cmax	95	308.5	0	3460	7.1e-05	0.071	764
60	356.5	1485	0	6e-05	0.06	774		1 x cmax	75	322.5	495	3460	6.8e-05	0.068	768		1 x cmax	75	309	0	3460	7.1e-05	0.071	762
40	360.5	1485	0	5.9e-05	0.059	774		1 x cmax	55	321.5	495	3460	6.8e-05	0.068	768		1 x cmax	55	308.5	0	3460	7.1e-05	0.071	766
20	357.5	1485	0	6e-05	0.06	772		1 x cmax	35	330.5	495	3460	6.6e-05	0.066	768		1 x cmax	35	308.5	0	3460	7.1e-05	0.071	764
0	351.5	1485	0	6.1e-05	0.061	770		1 x cmax	15	336.5	495	3460	6.4e-05	0.064	768		1 x cmax	15	308.5	0	3460	7.1e-05	0.071	764
80	366	1485	3460	5.8e-05	0.058	780		1 x cmax	96	324.5	495	3460	6.7e-05	0.067	766		1 x cmax	96	309	0	3460	7.1e-05	0.071	764
60	358.5	1485	3460	6e-05	0.06	772		1 x cmax	76	327	495	3460	6.7e-05	0.067	772		1 x cmax	76	309.5	0	3460	7.1e-05	0.071	764
40	361.5	1485	3460	5.9e-05	0.059	774		1 x cmax	56	334	495	3460	6.5e-05	0.065	766		1 x cmax	56	309.5	0	3460	7.1e-05	0.071	762
20	358	1485	3460	6e-05	0.06	774		1 x cmax	36	331.5	495	3460	6.6e-05	0.066	768		1 x cmax	36	308	0	3460	7.1e-05	0.071	764
0	352.5	1485	3460	6.1e-05	0.061	770		1 x cmax	16	341.5	495	3460	6.3e-05	0.063	772		1 x cmax	16	309	0	3460	7.1e-05	0.071	766
80	367.5	1485	6920	5.8e-05	0.058	780		1 x cmax	97	322.5	495	3460	6.8e-05	0.068	764		1 x cmax	97	308.5	0	3460	7.1e-05	0.071	764
60	360.5	1485	6920	5.9e-05	0.059	772		1 x cmax	77	324	495	3460	6.8e-05	0.068	772		1 x cmax	77	308	0	3460	7.2e-05	0.072	768
40	362.5	1485	6920	5.8e-05	0.058	776		1 x cmax	57	324.5	495	3460	6.7e-05	0.067	768		1 x cmax	57	308.5	0	3460	7.1e-05	0.071	766
20	359	1485	6920	5.9e-05	0.059	774		1 x cmax	37	332.5	495	3460	6.5e-05	0.065	766		1 x cmax	37	308.5	0	3460	7.1e-05	0.071	762
0	354	1485	6920	6e-05	0.06	770		1 x cmax	17	336	495	3460	6.4e-05	0.064	768		1 x cmax	17	309	0	3460	7.1e-05	0.071	764
80	369	1485	10380	5.7e-05	0.057	780		1 x cmax	98	344	495	3460	6.3e-05	0.063	770		1 x cmax	98	309	0	3460	7.1e-05	0.071	764
60	362	1485	10380	5.9e-05	0.059	772		1 x cmax	78	328.5	495	3460	6.6e-05	0.066	768		1 x cmax	78	309	0	3460	7.1e-05	0.071	764
40	363.5	1485	10380	5.8e-05	0.058	776		1 x cmax	58	318	495	3460	6.9e-05	0.069	764		1 x cmax	58	308	0	3460	7.1e-05	0.071	764
20	360	1485	10380	5.9e-05	0.059	774		1 x cmax	38	344.5	495	3460	6.3e-05	0.063	770		1 x cmax	38	308	0	3460	7.1e-05	0.071	764
0	355	1485	10380	6e-05	0.06	772		1 x cmax	18	322.5	495	3460	6.8e-05	0.068	768		1 x cmax	18	309	0	3460	7.1e-05	0.071	764
80	370.5	1485	13840	5.7e-05	0.057	780		1 x cmax	99	328.5	495	3460	6.6e-05	0.066	766		1 x cmax	99	308.5	0	3460	7.1e-05	0.071	764
60	363.5	1485	13840	5.8e-05	0.058	772		1 x cmax	79	329.5	495	3460	6.6e-05	0.066	766		1 x cmax	79	309	0	3460	7.1e-05	0.071	762
40	364.5	1485	13840	5.8e-05	0.058	776		1 x cmax	59	331	495	3460	6.5e-05	0.065	766		1 x cmax	59	308.5	0	3460	7.1e-05	0.071	762
20	361.5	1485	13840	5.9e-05	0.059	776		1 x cmax	39	333.5	495	3460	6.5e-05	0.065	772		1 x cmax	39	307.5	0	3460	7.2e-05	0.072	766
0	356.5	1485	13840	6e-05	0.06	772		1 x cmax	19	332.5	495	3460	6.5e-05	0.065	772		1 x cmax	19	308.5	0	3460	7.1e-05	0.071	766
80	374	1980	0	5.7e-05	0.057	786		2 x cmax	80	356	990	6920	6e-05	0.06	776		2 x cmax	80	310.5	0	6920	7e-05	0.07	762
60	368.5	1980	0	5.8e-05	0.058	776		2 x cmax	60	346.5	990	6920	6.2e-05	0.062	768		2 x cmax	60	311.5	0	6920	7e-05	0.07	762
40	369.5	1980	0	5.7e-05	0.057	776		2 x cmax	40	352	990	6920	6.1e-05	0.061	772		2 x cmax	40	309.5	0	6920	7.1e-05	0.071	764
20	367	1980	0	5.8e-05	0.058	774		2 x cmax	20	348	990	6920	6.2e-05	0.062	772		2 x cmax	20	309.5	0	6920	7.1e-05	0.071	766
0	361	1980	0	5.9e-05	0.059	772		2 x cmax	0	342.5	990	6920	6.3e-05	0.063	768		2 x cmax	0	310	0	6920	7.1e-05	0.071	766
80	375.5	1980	3460	5.6e-05	0.056	784		2 x cmax	81	334.5	990	6920	6.5e-05	0.065	768		2 x cmax	81	309.5	0	6920	7.1e-05	0.071	764
60	370.5	1980	3460	5.7e-05	0.057	776		2 x cmax	61	360	990	6920	5.9e-05	0.059	774		2 x cmax	61	310.5	0	6920	7.1e-05	0.071	764
40	370.5	1980	3460	5.7e-05	0.057	776		2 x cmax	41	358.5	990	6920	5.9e-05	0.059	776		2 x cmax	41	309.5	0	6920	7.1e-05	0.071	764
20	368	1980	3460	5.8e-05	0.058	776		2 x cmax	21	337.5	990	6920	6.5e-05	0.065	776		2 x cmax	21	309.5	0	6920	7.1e-05	0.071	766
0	362.5	1980	3460	5.9e-05	0.059	772		2 x cmax	1	344.5	990	6920	6.3e-05	0.063	770		2 x cmax	1	310.5	0	6920	7.1e-05	0.071	766
80	377	1980	6920	5.6e-05	0.056	782		2 x cmax	82	341	990	6920	6.3e-05	0.063	764		2 x cmax	82	311	0	6920	7e-05	0.07	762
60	372.5	1980	6920	5.7e-05	0.057	774		2 x cmax	62	341.5	990	6920	6.3e-05	0.063	772		2 x cmax	62	309.5	0	6920	7.1e-05	0.071	766
40	371.5	1980	6920	5.7e-05	0.057	778		2 x cmax	42	338.5	990	6920	6.4e-05	0.064	768		2 x cmax	42	310.5	0	6920	7.1e-05	0.071	766
20	369	1980	6920	5.7e-05	0.057	776		2 x cmax	22	342	990	6920	6.4e-05	0.064	774		2 x cmax	22	309.5	0	6920	7.1e-05	0.071	766
0	363.5	1980	6920	5.8e-05	0.058	772		2 x cmax	2	334.5	990	6920	6.5e-05	0.065	770		2 x cmax	2	309.5	0	6920	7.1e-05	0.071	766
80	378.5	1980	10380	5.5e-05	0.055	782		2 x cmax	83	341	990	6920	6.3e-05	0.063	770		2 x cmax	83	310	0	6920	7.1e-05	0.071	764
60	374	1980	10380	5.6e-05	0.056	774		2 x cmax	63	347.5	990	6920	6.1e-05	0.061	764		2 x cmax	63	310.5	0	6920	7.1e-05	0.071	764
40	372.5	1980	10380	5.6e-05	0.056	778		2 x cmax	43	336.5	990	6920	6.5e-05	0.065	772		2 x cmax	43	310	0	6920	7.1e-05	0.071	764
20	370	1980	10380	5.7e-05	0.057	776		2 x cmax	23	336.5	990	6920	6.4e-05	0.064	770		2 x cmax	23	309.5	0	6920	7.1e-05	0.071	762
0	365	1980	10380	5.8e-05	0.058	772		2 x cmax	3	337.5	990	6920	6.4e-05	0.064	774		2 x cmax	3	309.5	0	6920	7.1e-05	0.071	766
80	380	1980	13840	5.5e-05	0.055	782		2 x cmax	84	350.5	990	6920	6.1e-05	0.061	776		2 x cmax	84	308.5	0	6920	7.1e-05	0.071	768
60	375.5	1980	13840	5.6e-05	0.056	774		2 x cmax	64	333	990	6920	6.5e-05	0.065	762		2 x cmax	64	309	0	6920	7.1e-05	0.071	766
40	373.5	1980	13840	5.6e-05	0.056	778		2 x cmax	44	347.5	990	6920	6.2e-05	0.062	772		2 x cmax	44	309	0	6920	7.1e-05	0.071	766
20	371	1980	13840	5.7e-05	0.057	778		2 x cmax	24	350	990	6920	6.1e-05	0.061	772		2 x cmax	24	310	0	6920	7.1e-05	0.071	766
0	366	1980	13840	5.7e-05	0.057	774		2 x cmax	4	337.5	990	6920	6.4e-05	0.064	770		2 x cmax	4	309.5	0	6920	7.1e-05	0.071	766
81	307.5	0	0	7.2e-05	0.072	764		2 x cmax	85	343.5	990	6920	6.2e-05	0.062	768		2 x cmax	85	309	0	6920	7.1e-05	0.071	762
61	307.5	0	0	7.2e-05	0.072	764		2 x cmax	65	331.5	990	6920	6.5e-05	0.065	764		2 x cmax	65	309	0	6920	7.1e-05	0.071	764
41	307.5	0	0	7.2e-05	0.072	764		2 x cmax	45	350	990	6920	6.2e-05	0.062	770		2 x cmax	45	310	0	6920	7.1e-05	0.071	764
21	307.5	0	0	7.2e-05	0.072	764		2 x cmax	25	351.5	990	6920	6.1e-05	0.061	770		2 x cmax	25	310.5	0	6920	7.1e-05	0.071	764
1	307.5	0	0	7.2e-05	0.072	764		2 x cmax	5	352	990	6920	6.1e-05	0.061	778		2 x cmax	5	310.5	0	6920	7.1e-05	0.071	764
81	308.5	0	3460	7.1e-05	0.071	764		2 x cmax	86	353.5	990	6920	6e-05	0.06	770		2 x cmax	86	310.5	0	6920	7.1e-05	0.071	764
61	309	0	3460	7.1e-05	0.071	764		2 x cmax	66	339.5	990	6920	6.3e-05	0.063	768		2 x cmax	66	310	0	6920	7.1e-05	0.071	762
41	308.5	0	3460	7.1e-05	0.071	764		2 x cmax	46	342	990	6920	6.3e-05	0.063	772		2 x cmax	46	310.5	0	6920	7.1e-05	0.071	762
21	308.5	0	3460	7.1e-05	0.071	766		2 x cmax	26	342	990	6920	6.3e-05	0.063	768		2 x cmax	26	311	0	6920	7.1e-05	0.071	766
1	309	0	3460	7.1e-05	0.071	766		2 x cmax	6	346	990	6920	6.2e-05	0.062	772		2 x cmax	6	310	0	6920	7.1e-05	0.071	764
81	309.5	0	6920	7.1e-05	0.071	764		2 x cmax	87	346.5	990	6920	6.2e-05	0.062	772		2 x cmax	87	310	0	6920	7.1e-05	0.071	764
61	310.5	0	6920	7.1e-05	0.071	764		2 x cmax	67	350.5	990	6920	6.1e-05	0.061	768		2 x cmax	67	312	0	6920	7e-05	0.07	764
41	309.5	0	6920	7.1e-05	0.071	764		2 x cmax	47	341.5	990	6920	6.4e-05	0.064	782		2 x cmax	47	311.5	0	6920	7e-05	0.07	762
21	309.5	0	6920	7.1e-05	0.071	766		2 x cmax	27	338.5	990	6920	6.4e-05	0.064	766		2 x cmax	27	309.5	0	6920	7.1e-05	0.071	762
1	310.5	0	6920	7.1e-05	0.071	766		2 x cmax	7	339.5	990	6920	6.4e-05	0.064	770		2 x cmax	7	309	0	6920	7.1e-05	0.071	766
81	310.5	0	10380	7.1e-05	0.071	764		2 x cmax	88	352.5	990	6920	6e-05	0.06	772		2 x cmax	88	310	0	6920	7.1e-05	0.071	764
61	312	0	10380	7e-05	0.07	764		2 x cmax	68	330.5	990	6920	6.6e-05	0.066	768		2 x cmax	68	309.5	0	6920	7.1e-05	0.071	766
41	310.5	0	10380	7.1e-05	0.071	764		2 x cmax	48	330.5	990	6920	6.6e-05	0.066	772		2 x cmax	48	309.5	0	6920	7.1e-05	0.071	764
21	311	0	10380	7.1e-05	0.071	768		2 x cmax	28	342	990	6920	6.3e-05	0.063	776		2 x cmax	28	309	0	6920	7.1e-05	0.071	764
1	311.5	0	10380	7e-05	0.07	766		2 x cmax	8	340	990	6920	6.4e-05	0.064	770		2 x cmax	8	311.5	0	6920	7e-05	0.07	764
81	312	0	13840	7e-05	0.07	764		2 x cmax	89	337.5	990	6920	6.4e-05	0.064	766		2 x cmax	89	311.5	0	6920	7e-05	0.07	764
61	313.5	0	13840	7e-05	0.07	764		2 x cmax	69	318.5	990	6920	6.9e-05	0.069	766		2 x cmax	69	310.5	0	6920	7.1e-05	0.071	764
41	311.5	0	13840	7e-05	0.07	764		2 x cmax	49	351.5	990	6920	6.1e-05	0.061	770		2 x cmax	49	309	0	6920	7.1e-05	0.071	764
21	312	0	13840	7e-05	0.07	768		2 x cmax	29	354	990	6920	6e-05	0.06	772		2 x cmax	29	310	0	6920	7.1e-05	0.071	764
1	313	0	13840	7e-05	0.07	766		2 x cmax	9	343	990	6920	6.3e-05	0.063	766		2 x cmax	9	309.5	0	6920	7.1e-05	0.071	764
81	321	495	0	6.9e-05	0.069	766		2 x cmax	90	359.5	990	6920	5.9e-05	0.059	774		2 x cmax	90	309.5	0	6920	7.1e-05	0.071	764
61	342	495	0	6.3e-05	0.063	772		2 x cmax	70	313.5	990	6920	7.1e-05	0.071	770		2 x cmax	70	309	0	6920	7.1e-05	0.071	766
41	341	495	0	6.3e-05	0.063	772		2 x cmax	50	335.5	990	6920	6.5e-05	0.065	768		2 x cmax	50	310	0	6920	7.1e-05	0.071	764
21	323	495	0	6.8e-05	0.068	770		2 x cmax	30	340	990	6920	6.3e-05	0.063	770		2 x cmax	30	309.5	0	6920	7.1e-05	0.071	764
1	328	495	0	6.7e-05	0.067	766		2 x cmax	10	347	990	6920	6.1e-05	0.061	764		2 x cmax	10	311.5	0	6920	7e-05	0.07	762
81	322	495	3460	6.8e-05	0.068	766		2 x cmax	91	346.5	990	6920	6.2e-05	0.062	768		2 x cmax	91	310.5	0	6920	7.1e-05	0.071	764
61	344	495	3460	6.3e-05	0.063	770		2 x cmax	71	337	990	6920	6.4e-05	0.064	768		2 x cmax	71	310.5	0	6920	7.1e-05	0.071	766
41	342	495	3460	6.3e-05	0.063	772		2 x cmax	51	350	990	6920	6.1e-05	0.061	770		2 x cmax	51	310.5	0	6920	7.1e-05	0.071	762
21	324	495	3460	6.8e-05	0.068	772		2 x cmax	31	353.5	990	6920	6e-05	0.06	776		2 x cmax	31	310	0	6920	7.1e-05	0.071	764
1	329	495	3460	6.6e-05	0.066	768		2 x cmax	11	343	990	6920	6.3e-05	0.063	772		2 x cmax	11	310.5	0	6920	7.1e-05	0.071	766
81	323	495	6920	6.8e-05	0.068	766		2 x cmax	92	346.5	990	6920	6.2e-05	0.062	764		2 x cmax	92	310	0	6920	7.1e-05	0.071	762
61	345.5	495	6920	6.2e-05	0.062	770		2 x cmax	72	343	990	6920	6.3e-05	0.063	768		2 x cmax	72	310.5	0	6920	7e-05	0.07	762
41	343	495	6920	6.3e-05	0.063	772		2 x cmax	52	339	990	6920	6.4e-05	0.064	772		2 x cmax	52	309.5	0	6920	7.1e-05	0.071	766
21	325.5	495	6920	6.7e-05	0.067	772		2 x cmax	32	348	990	6920	6.2e-05	0.062	770		2 x cmax	32	311	0	6920	7e-05	0.07	764
1	330.5	495	6920	6.6e-05	0.066	768		2 x cmax	12	346.5	990	6920	6.2e-05	0.062	764		2 x cmax	12	310	0	6920	7.1e-05	0.071	762
81	324.5	495	10380	6.7e-05	0.067	766		2 x cmax	93	339	990	6920	6.4e-05	0.064	766		2 x cmax	93	310.5	0	6920	7.1e-05	0.071	762
61	347	495	10380	6.2e-05	0.062	770		2 x cmax	73	339.5	990	6920	6.4e-05	0.064	770		2 x cmax	73	309.5	0	6920	7.1e-05	0.071	762
41	344	495	10380	6.2e-05	0.062	772		2 x cmax	53	340	990	6920	6.4e-05	0.064	776		2 x cmax	53	310.5	0	6920	7.1e-05	0.071	766
21	326.5	495	10380	6.7e-05	0.067	772		2 x cmax	33	345	990	6920	6.2e-05	0.062	770		2 x cmax	33	309	0	6920	7.1e-05	0.071	764
1	332	495	10380	6.5e-05	0.065	768		2 x cmax	13	341	990	6920	6.3e-05	0.063	770		2 x cmax	13	309.5	0	6920	7.1e-05	0.071	764
81	325.5	495	13840	6.7e-05	0.067	766		2 x cmax	94	348.5	990	6920	6.2e-05	0.062	770		2 x cmax	94	310	0	6920	7.1e-05	0.071	762
61	348.5	495	13840	6.1e-05	0.061	770		2 x cmax	74	347.5	990	6920	6.2e-05	0.062	774		2 x cmax	74	308	0	6920	7.1e-05	0.071	766
41	345.5	495	13840	6.2e-05	0.062	772		2 x cmax	54	346.5	990	6920	6.2e-05	0.062	774		2 x cmax	54	309	0	6920	7.1e-05	0.071	766
21	328	495	13840	6.7e-05	0.067	774		2 x cmax	34	355.5	990	6920	6e-05	0.06	774		2 x cmax	34	309	0	6920	7.1e-05	0.071	766
1	333.5	495	13840	6.5e-05	0.065	768		2 x cmax	14	353	990	6920	6.1e-05	0.061	774		2 x cmax	14	310	0	6920	7.1e-05	0.071	764
81	332.5	990	0	6.6e-05	0.066	768		2 x cmax	95	336	990	6920	6.4e-05	0.064	770		2 x cmax	95	309.5	0	6920	7.1e-05	0.071	766
61	357	990	0	6e-05	0.06	776		2 x cmax	75	335.5	990	6920	6.5e-05	0.065	772		2 x cmax	75	310	0	6920	7.1e-05	0.071	762
41	356.5	990	0	6e-05	0.06	776		2 x cmax	55	334	990	6920	6.5e-05	0.065	770		2 x cmax	55	309.5	0	6920	7.1e-05	0.071	766
21	335	990	0	6.5e-05	0.065	774		2 x cmax	35	346	990	6920	6.2e-05	0.062	772		2 x cmax	35	310	0	6920	7.1e-05	0.071	764
1	341.5	990	0	6.3e-05	0.063	768		2 x cmax	15	353	990	6920	6.1e-05	0.061	770		2 x cmax	15	310	0	6920	7.1e-05	0.071	764
81	333.5	990	3460	6.6e-05	0.066	768		2 x cmax	96	337.5	990	6920	6.4e-05	0.064	768		2 x cmax	96	310	0	6920	7.1e-05	0.071	764
61	358.5	990	3460	5.9e-05	0.059	774		2 x cmax	76	342	990	6920	6.4e-05	0.064	776		2 x cmax	76	311	0	6920	7.1e-05	0.071	764
41	357.5	990	3460	6e-05	0.06	776		2 x cmax	56	353.5	990	6920	6e-05	0.06	770		2 x cmax	56	311	0	6920	7e-05	0.07	762
21	336	990	3460	6.5e-05	0.065	776		2 x cmax	36	346	990	6920	6.2e-05	0.062	772		2 x cmax	36	308.5	0	6920	7.1e-05	0.071	766
1	343	990	3460	6.3e-05	0.063	770		2 x cmax	16	359	990	6920	5.9e-05	0.059	776		2 x cmax	16	310.5	0	6920	7.1e-05	0.071	766
81	334.5	990	6920	6.5e-05	0.065	768		2 x cmax	97	335	990	6920	6.4e-05	0.064	764		2 x cmax	97	310	0	6920	7.1e-05	0.071	762
61	360	990	6920	5.9e-05	0.059	774		2 x cmax	77	337.5	990	6920	6.4e-05	0.064	776		2 x cmax	77	308.5	0	6920	7.1e-05	0.071	770
41	358.5	990	6920	5.9e-05	0.059	776		2 x cmax	57	337.5	990	6920	6.4e-05	0.064	772		2 x cmax	57	310	0	6920	7.1e-05	0.071	766
21	337.5	990	6920	6.5e-05	0.065	776		2 x cmax	37	347.5	990	6920	6.1e-05	0.061	766		2 x cmax	37	309.5	0	6920	7.1e-05	0.071	762
1	344.5	990	6920	6.3e-05	0.063	770		2 x cmax	17	352	990	6920	6e-05	0.06	772		2 x cmax	17	310.5	0	6920	7.1e-05	0.071	764
81	335.5	990	10380	6.5e-05	0.065	768		2 x cmax	98	363	990	6920	5.8e-05	0.058	774		2 x cmax	98	310.5	0	6920	7.1e-05	0.071	764
61	361.5	990	10380	5.8e-05	0.058	774		2 x cmax	78	343	990	6920	6.3e-05	0.063	772		2 x cmax	78	310.5	0	6920	7.1e-05	0.071	764
41	359.5	990	10380	5.9e-05	0.059	776		2 x cmax	58	328.5	990	6920	6.6e-05	0.066	764		2 x cmax	58	308.5	0	6920	7.1e-05	0.071	764
21	338.5	990	10380	6.4e-05	0.064	778		2 x cmax	38	360	990	6920	5.9e-05	0.059	774		2 x cmax	38	309	0	6920	7.1e-05	0.071	764
1	346	990	10380	6.2e-05	0.062	770		2 x cmax	18	336	990	6920	6.5e-05	0.065	772		2 x cmax	18	310	0	6920	7.1e-05	0.071	766
81	336.5	990	13840	6.5e-05	0.065	768		2 x cmax	99	342.5	990	6920	6.3e-05	0.063	766		2 x cmax	99	309.5	0	6920	7.1e-05	0.071	764
61	363	990	13840	5.8e-05	0.058	774		2 x cmax	79	344	990	6920	6.3e-05	0.063	768		2 x cmax	79	310.5	0	6920	7.1e-05	0.071	762
41	360.5	990	13840	5.9e-05	0.059	776		2 x cmax	59	346.5	990	6920	6.2e-05	0.062	768		2 x cmax	59	310	0	6920	7.1e-05	0.071	762
21	340	990	13840	6.4e-05	0.064	778		2 x cmax	39	349	990	6920	6.2e-05	0.062	776		2 x cmax	39	308	0	6920	7.1e-05	0.071	766
1	347	990	13840	6.2e-05	0.062	770		2 x cmax	19	349.5	990	6920	6.2e-05	0.062	778		2 x cmax	19	309.5	0	6920	7.1e-05	0.071	766
81	342	1485	0	6.4e-05	0.064	770		3 x cmax	80	369	1485	10380	5.7e-05	0.057	780		3 x cmax	80	312	0	10380	7e-05	0.07	762
61	367.5	1485	0	5.7e-05	0.057	778		3 x cmax	60	362	1485	10380	5.9e-05	0.059	772		3 x cmax	60	313	0	10380	7e-05	0.07	762
41	368	1485	0	5.8e-05	0.058	780		3 x cmax	40	363.5	1485	10380	5.8e-05	0.058	776		3 x cmax	40	310.5	0	10380	7.1e-05	0.071	766
21	346	1485	0	6.3e-05	0.063	778		3 x cmax	20	360	1485	10380	5.9e-05	0.059	774		3 x cmax	20	310.5	0	10380	7.1e-05	0.071	766
1	353	1485	0	6.1e-05	0.061	770		3 x cmax	0	355	1485	10380	6e-05	0.06	772		3 x cmax	0	311	0	10380	7.1e-05	0.071	766
81	343	1485	3460	6.3e-05	0.063	768		3 x cmax	81	345.5	1485	10380	6.3e-05	0.063	768		3 x cmax	81	310.5	0	10380	7.1e-05	0.071	764
61	369.5	1485	3460	5.7e-05	0.057	778		3 x cmax	61	372.5	1485	10380	5.6e-05	0.056	778		3 x cmax	61	312	0	10380	7e-05	0.07	764
41	369	1485	3460	5.7e-05	0.057	778		3 x cmax	41	371	1485	10380	5.7e-05	0.057	780		3 x cmax	41	310.5	0	10380	7.1e-05	0.071	764
21	347	1485	3460	6.3e-05	0.063	780		3 x cmax	21	349.5	1485	10380	6.2e-05	0.062	780		3 x cmax	21	311	0	10380	7.1e-05	0.071	768
1	354	1485	3460	6e-05	0.06	772		3 x cmax	1	357	1485	10380	6e-05	0.06	772		3 x cmax	1	311.5	0	10380	7e-05	0.07	766
81	344	1485	6920	6.3e-05	0.063	768		3 x cmax	82	353.5	1485	10380	6e-05	0.06	766		3 x cmax	82	312.5	0	10380	7e-05	0.07	762
61	371	1485	6920	5.7e-05	0.057	778		3 x cmax	62	354	1485	10380	6.1e-05	0.061	776		3 x cmax	62	311	0	10380	7.1e-05	0.071	766
41	370	1485	6920	5.7e-05	0.057	780		3 x cmax	42	353	1485	10380	6e-05	0.06	770		3 x cmax	42	312.5	0	10380	7e-05	0.07	766
21	348	1485	6920	6.2e-05	0.062	780		3 x cmax	22	354	1485	10380	6.1e-05	0.061	778		3 x cmax	22	311	0	10380	7.1e-05	0.071	766
1	355.5	1485	6920	6e-05	0.06	772		3 x cmax	2	346	1485	10380	6.2e-05	0.062	774		3 x cmax	2	311	0	10380	7.1e-05	0.071	768
81	345.5	1485	10380	6.3e-05	0.063	768		3 x cmax	83	352.5	1485	10380	6.1e-05	0.061	774		3 x cmax	83	311	0	10380	7e-05	0.07	764
61	372.5	1485	10380	5.6e-05	0.056	778		3 x cmax	63	362	1485	10380	5.8e-05	0.058	764		3 x cmax	63	312	0	10380	7e-05	0.07	764
41	371	1485	10380	5.7e-05	0.057	780		3 x cmax	43	347.5	1485	10380	6.2e-05	0.062	776		3 x cmax	43	311.5	0	10380	7e-05	0.07	766
21	349.5	1485	10380	6.2e-05	0.062	780		3 x cmax	23	348.5	1485	10380	6.2e-05	0.062	774		3 x cmax	23	310.5	0	10380	7e-05	0.07	762
1	357	1485	10380	6e-05	0.06	772		3 x cmax	3	350	1485	10380	6.2e-05	0.062	778		3 x cmax	3	310.5	0	10380	7.1e-05	0.071	768
81	346.5	1485	13840	6.2e-05	0.062	768		3 x cmax	84	360.5	1485	10380	5.9e-05	0.059	780		3 x cmax	84	309.5	0	10380	7.1e-05	0.071	768
61	374	1485	13840	5.6e-05	0.056	778		3 x cmax	64	345.5	1485	10380	6.2e-05	0.062	762		3 x cmax	64	310	0	10380	7.1e-05	0.071	766
41	372	1485	13840	5.6e-05	0.056	780		3 x cmax	44	358.5	1485	10380	6e-05	0.06	774		3 x cmax	44	310.5	0	10380	7.1e-05	0.071	766
21	350.5	1485	13840	6.2e-05	0.062	782		3 x cmax	24	365.5	1485	10380	5.8e-05	0.058	776		3 x cmax	24	311.5	0	10380	7e-05	0.07	768
1	358.5	1485	13840	5.9e-05	0.059	772		3 x cmax	4	349	1485	10380	6.2e-05	0.062	774		3 x cmax	4	310.5	0	10380	7.1e-05	0.071	766
81	351.5	1980	0	6.2e-05	0.062	772		3 x cmax	85	356	1485	10380	6e-05	0.06	770		3 x cmax	85	310	0	10380	7.1e-05	0.071	762
61	376.5	1980	0	5.6e-05	0.056	780		3 x cmax	65	342	1485	10380	6.3e-05	0.063	766		3 x cmax	65	310	0	10380	7.1e-05	0.071	764
41	377.5	1980	0	5.6e-05	0.056	782		3 x cmax	45	361.5	1485	10380	5.9e-05	0.059	772		3 x cmax	45	311.5	0	10380	7e-05	0.07	764
21	355.5	1980	0	6.1e-05	0.061	782		3 x cmax	25	364.5	1485	10380	5.8e-05	0.058	772		3 x cmax	25	312	0	10380	7e-05	0.07	764
1	362.5	1980	0	5.9e-05	0.059	772		3 x cmax	5	365.5	1485	10380	5.8e-05	0.058	784		3 x cmax	5	312.5	0	10380	7e-05	0.07	766
81	352	1980	3460	6.2e-05	0.062	770		3 x cmax	86	367.5	1485	10380	5.7e-05	0.057	772		3 x cmax	86	312	0	10380	7e-05	0.07	764
61	378	1980	3460	5.5e-05	0.055	780		3 x cmax	66	352	1485	10380	6.1e-05	0.061	770		3 x cmax	66	311.5	0	10380	7e-05	0.07	762
41	378.5	1980	3460	5.5e-05	0.055	782		3 x cmax	46	353.5	1485	10380	6.1e-05	0.061	776		3 x cmax	46	312	0	10380	7e-05	0.07	762
21	356.5	1980	3460	6.1e-05	0.061	782		3 x cmax	26	356	1485	10380	6e-05	0.06	770		3 x cmax	26	312.5	0	10380	7e-05	0.07	766
1	364	1980	3460	5.8e-05	0.058	774		3 x cmax	6	359	1485	10380	5.9e-05	0.059	774		3 x cmax	6	311.5	0	10380	7e-05	0.07	764
81	353.5	1980	6920	6.1e-05	0.061	770		3 x cmax	87	357.5	1485	10380	6e-05	0.06	774		3 x cmax	87	311.5	0	10380	7e-05	0.07	766
61	380	1980	6920	5.5e-05	0.055	780		3 x cmax	67	363	1485	10380	5.8e-05	0.058	770		3 x cmax	67	313.5	0	10380	7e-05	0.07	764
41	379.5	1980	6920	5.5e-05	0.055	782		3 x cmax	47	354.5	1485	10380	6.1e-05	0.061	786		3 x cmax	47	313	0	10380	7e-05	0.07	762
21	357.5	1980	6920	6e-05	0.06	784		3 x cmax	27	350	1485	10380	6.1e-05	0.061	766		3 x cmax	27	310.5	0	10380	7.1e-05	0.071	762
1	365.5	1980	6920	5.8e-05	0.058	774		3 x cmax	7	351.5	1485	10380	6.1e-05	0.061	772		3 x cmax	7	310.5	0	10380	7.1e-05	0.071	766
81	354.5	1980	10380	6.1e-05	0.061	770		3 x cmax	88	365.5	1485	10380	5.7e-05	0.057	774		3 x cmax	88	311.5	0	10380	7e-05	0.07	764
61	381.5	1980	10380	5.4e-05	0.054	780		3 x cmax	68	342	1485	10380	6.3e-05	0.063	772		3 x cmax	68	310.5	0	10380	7.1e-05	0.071	766
41	380.5	1980	10380	5.5e-05	0.055	782		3 x cmax	48	342	1485	10380	6.3e-05	0.063	774		3 x cmax	48	310.5	0	10380	7.1e-05	0.071	764
21	359	1980	10380	6e-05	0.06	784		3 x cmax	28	353.5	1485	10380	6.1e-05	0.061	778		3 x cmax	28	310.5	0	10380	7.1e-05	0.071	764
1	367	1980	10380	5.8e-05	0.058	774		3 x cmax	8	354	1485	10380	6.1e-05	0.061	774		3 x cmax	8	313.5	0	10380	7e-05	0.07	764
81	355.5	1980	13840	6.1e-05	0.061	770		3 x cmax	89	351.5	1485	10380	6.1e-05	0.061	768		3 x cmax	89	313.5	0	10380	7e-05	0.07	764
61	383	1980	13840	5.4e-05	0.054	780		3 x cmax	69	326.5	1485	10380	6.7e-05	0.067	768		3 x cmax	69	312	0	10380	7e-05	0.07	764
41	381.5	1980	13840	5.4e-05	0.054	782		3 x cmax	49	365	1485	10380	5.8e-05	0.058	772		3 x cmax	49	310	0	10380	7.1e-05	0.071	764
21	360	1980	13840	6e-05	0.06	784		3 x cmax	29	369	1485	10380	5.6e-05	0.056	776		3 x cmax	29	311	0	10380	7e-05	0.07	764
1	368.5	1980	13840	5.7e-05	0.057	774		3 x cmax	9	355	1485	10380	6e-05	0.06	768		3 x cmax	9	311	0	10380	7e-05	0.07	764
82	307.5	0	0	7.2e-05	0.072	764		3 x cmax	90	370.5	1485	10380	5.7e-05	0.057	776		3 x cmax	90	310.5	0	10380	7.1e-05	0.071	764
62	307.5	0	0	7.2e-05	0.072	764		3 x cmax	70	320	1485	10380	6.9e-05	0.069	772		3 x cmax	70	310.5	0	10380	7.1e-05	0.071	766
42	307.5	0	0	7.2e-05	0.072	764		3 x cmax	50	345.5	1485	10380	6.2e-05	0.062	770		3 x cmax	50	311.5	0	10380	7e-05	0.07	764
22	307.5	0	0	7.2e-05	0.072	764		3 x cmax	30	352.5	1485	10380	6e-05	0.06	772		3 x cmax	30	311	0	10380	7.1e-05	0.071	764
2	307.5	0	0	7.2e-05	0.072	764		3 x cmax	10	359.5	1485	10380	5.9e-05	0.059	766		3 x cmax	10	313.5	0	10380	7e-05	0.07	762
82	309	0	3460	7.1e-05	0.071	762		3 x cmax	91	358.5	1485	10380	5.9e-05	0.059	770		3 x cmax	91	312	0	10380	7e-05	0.07	764
62	308.5	0	3460	7.1e-05	0.071	766		3 x cmax	71	350.5	1485	10380	6.1e-05	0.061	770		3 x cmax	71	312	0	10380	7e-05	0.07	766
42	309	0	3460	7.1e-05	0.071	764		3 x cmax	51	363	1485	10380	5.8e-05	0.058	772		3 x cmax	51	312	0	10380	7e-05	0.07	762
22	308.5	0	3460	7.1e-05	0.071	766		3 x cmax	31	367.5	1485	10380	5.7e-05	0.057	780		3 x cmax	31	311	0	10380	7e-05	0.07	764
2	308.5	0	3460	7.1e-05	0.071	766		3 x cmax	11	356	1485	10380	6e-05	0.06	774		3 x cmax	11	312	0	10380	7e-05	0.07	766
82	311	0	6920	7e-05	0.07	762		3 x cmax	92	361	1485	10380	5.8e-05	0.058	766		3 x cmax	92	311	0	10380	7e-05	0.07	762
62	309.5	0	6920	7.1e-05	0.071	766		3 x cmax	72	357	1485	10380	5.9e-05	0.059	770		3 x cmax	72	312	0	10380	7e-05	0.07	762
42	310.5	0	6920	7.1e-05	0.071	766		3 x cmax	52	350.5	1485	10380	6.2e-05	0.062	776		3 x cmax	52	311	0	10380	7.1e-05	0.071	766
22	309.5	0	6920	7.1e-05	0.071	766		3 x cmax	32	361.5	1485	10380	5.9e-05	0.059	774		3 x cmax	32	312.5	0	10380	7e-05	0.07	764
2	309.5	0	6920	7.1e-05	0.071	766		3 x cmax	12	361	1485	10380	5.8e-05	0.058	766		3 x cmax	12	311.5	0	10380	7e-05	0.07	762
82	312.5	0	10380	7e-05	0.07	762		3 x cmax	93	352.5	1485	10380	6e-05	0.06	766		3 x cmax	93	312	0	10380	7e-05	0.07	762
62	311	0	10380	7.1e-05	0.071	766		3 x cmax	73	351.5	1485	10380	6.1e-05	0.061	772		3 x cmax	73	311	0	10380	7e-05	0.07	762
42	312.5	0	10380	7e-05	0.07	766		3 x cmax	53	352.5	1485	10380	6.1e-05	0.061	780		3 x cmax	53	312	0	10380	7.1e-05	0.071	768
22	311	0	10380	7.1e-05	0.071	766		3 x cmax	33	356.5	1485	10380	5.9e-05	0.059	772		3 x cmax	33	310	0	10380	7.1e-05	0.071	764
2	311	0	10380	7.1e-05	0.071	768		3 x cmax	13	352	1485	10380	6.1e-05	0.061	772		3 x cmax	13	310.5	0	10380	7.1e-05	0.071	764
82	314	0	13840	6.9e-05	0.069	762		3 x cmax	94	362	1485	10380	5.9e-05	0.059	774		3 x cmax	94	311	0	10380	7e-05	0.07	762
62	312	0	13840	7e-05	0.07	766		3 x cmax	74	359.5	1485	10380	5.9e-05	0.059	776		3 x cmax	74	309	0	10380	7.1e-05	0.071	766
42	314	0	13840	7e-05	0.07	766		3 x cmax	54	359.5	1485	10380	5.9e-05	0.059	776		3 x cmax	54	310	0	10380	7.1e-05	0.071	766
22	312.5	0	13840	7e-05	0.07	766		3 x cmax	34	367.5	1485	10380	5.7e-05	0.057	776		3 x cmax	34	309.5	0	10380	7.1e-05	0.071	768
2	312	0	13840	7e-05	0.07	768		3 x cmax	14	364.5	1485	10380	5.8e-05	0.058	778		3 x cmax	14	311.5	0	10380	7e-05	0.07	764
82	325	495	0	6.7e-05	0.067	766		3 x cmax	95	347.5	1485	10380	6.2e-05	0.062	772		3 x cmax	95	311	0	10380	7.1e-05	0.071	766
62	326	495	0	6.7e-05	0.067	768		3 x cmax	75	348	1485	10380	6.2e-05	0.062	776		3 x cmax	75	311.5	0	10380	7e-05	0.07	762
42	322	495	0	6.8e-05	0.068	766		3 x cmax	55	345.5	1485	10380	6.3e-05	0.063	772		3 x cmax	55	310.5	0	10380	7.1e-05	0.071	766
22	327	495	0	6.7e-05	0.067	770		3 x cmax	35	358.5	1485	10380	5.9e-05	0.059	774		3 x cmax	35	311	0	10380	7.1e-05	0.071	764
2	321	495	0	6.8e-05	0.068	766		3 x cmax	15	366	1485	10380	5.8e-05	0.058	772		3 x cmax	15	311	0	10380	7e-05	0.07	764
82	326.5	495	3460	6.6e-05	0.066	764		3 x cmax	96	349	1485	10380	6.1e-05	0.061	768		3 x cmax	96	311.5	0	10380	7e-05	0.07	764
62	327	495	3460	6.7e-05	0.067	770		3 x cmax	76	354.5	1485	10380	6.1e-05	0.061	780		3 x cmax	76	312.5	0	10380	7e-05	0.07	764
42	323.5	495	3460	6.7e-05	0.067	766		3 x cmax	56	370.5	1485	10380	5.6e-05	0.056	774		3 x cmax	56	312.5	0	10380	7e-05	0.07	762
22	328	495	3460	6.7e-05	0.067	770		3 x cmax	36	358.5	1485	10380	6e-05	0.06	774		3 x cmax	36	309.5	0	10380	7.1e-05	0.071	766
2	322	495	3460	6.8e-05	0.068	768		3 x cmax	16	372.5	1485	10380	5.6e-05	0.056	780		3 x cmax	16	312	0	10380	7e-05	0.07	766
82	328.5	495	6920	6.6e-05	0.066	764		3 x cmax	97	347	1485	10380	6.2e-05	0.062	766		3 x cmax	97	311	0	10380	7e-05	0.07	762
62	328.5	495	6920	6.6e-05	0.066	770		3 x cmax	77	350	1485	10380	6.2e-05	0.062	778		3 x cmax	77	309.5	0	10380	7.1e-05	0.071	770
42	325	495	6920	6.7e-05	0.067	766		3 x cmax	57	349.5	1485	10380	6.1e-05	0.061	774		3 x cmax	57	311.5	0	10380	7e-05	0.07	766
22	329	495	6920	6.7e-05	0.067	772		3 x cmax	37	360.5	1485	10380	5.9e-05	0.059	768		3 x cmax	37	310.5	0	10380	7.1e-05	0.071	762
2	323	495	6920	6.8e-05	0.068	768		3 x cmax	17	365	1485	10380	5.7e-05	0.057	774		3 x cmax	17	312	0	10380	7e-05	0.07	764
82	330	495	10380	6.5e-05	0.065	764		3 x cmax	98	377.5	1485	10380	5.5e-05	0.055	778		3 x cmax	98	312	0	10380	7e-05	0.07	766
62	329.5	495	10380	6.6e-05	0.066	770		3 x cmax	78	355	1485	10380	6e-05	0.06	774		3 x cmax	78	312	0	10380	7e-05	0.07	764
42	326.5	495	10380	6.7e-05	0.067	766		3 x cmax	58	338.5	1485	10380	6.4e-05	0.064	764		3 x cmax	58	309.5	0	10380	7.1e-05	0.071	766
22	330.5	495	10380	6.6e-05	0.066	772		3 x cmax	38	372	1485	10380	5.6e-05	0.056	776		3 x cmax	38	310	0	10380	7.1e-05	0.071	764
2	324	495	10380	6.8e-05	0.068	770		3 x cmax	18	348	1485	10380	6.2e-05	0.062	774		3 x cmax	18	311.5	0	10380	7e-05	0.07	766
82	331.5	495	13840	6.5e-05	0.065	764		3 x cmax	99	354	1485	10380	6e-05	0.06	768		3 x cmax	99	310.5	0	10380	7.1e-05	0.071	764
62	331	495	13840	6.6e-05	0.066	770		3 x cmax	79	356.5	1485	10380	6e-05	0.06	768		3 x cmax	79	311.5	0	10380	7e-05	0.07	762
42	328	495	13840	6.6e-05	0.066	766		3 x cmax	59	359	1485	10380	5.9e-05	0.059	770		3 x cmax	59	311	0	10380	7e-05	0.07	762
22	332	495	13840	6.6e-05	0.066	772		3 x cmax	39	361.5	1485	10380	5.9e-05	0.059	780		3 x cmax	39	309	0	10380	7.1e-05	0.071	766
2	325.5	495	13840	6.7e-05	0.067	770		3 x cmax	19	364	1485	10380	5.8e-05	0.058	782		3 x cmax	19	310.5	0	10380	7.1e-05	0.071	766
82	337.5	990	0	6.4e-05	0.064	766		4 x cmax	80	380	1980	13840	5.5e-05	0.055	782		4 x cmax	80	313.5	0	13840	7e-05	0.07	762
62	339.5	990	0	6.4e-05	0.064	772		4 x cmax	60	375.5	1980	13840	5.6e-05	0.056	774		4 x cmax	60	314.5	0	13840	6.9e-05	0.069	762
42	335.5	990	0	6.5e-05	0.065	766		4 x cmax	40	373.5	1980	13840	5.6e-05	0.056	778		4 x cmax	40	311.5	0	13840	7e-05	0.07	766
22	340	990	0	6.4e-05	0.064	772		4 x cmax	20	371	1980	13840	5.7e-05	0.057	778		4 x cmax	20	311.5	0	13840	7e-05	0.07	766
2	332.5	990	0	6.6e-05	0.066	768		4 x cmax	0	366	1980	13840	5.7e-05	0.057	774		4 x cmax	0	312.5	0	13840	7e-05	0.07	766
82	339.5	990	3460	6.3e-05	0.063	764		4 x cmax	81	355.5	1980	13840	6.1e-05	0.061	770		4 x cmax	81	312	0	13840	7e-05	0.07	764
62	340.5	990	3460	6.4e-05	0.064	772		4 x cmax	61	383	1980	13840	5.4e-05	0.054	780		4 x cmax	61	313.5	0	13840	7e-05	0.07	764
42	337	990	3460	6.4e-05	0.064	768		4 x cmax	41	381.5	1980	13840	5.4e-05	0.054	782		4 x cmax	41	311.5	0	13840	7e-05	0.07	764
22	341	990	3460	6.4e-05	0.064	774		4 x cmax	21	360	1980	13840	6e-05	0.06	784		4 x cmax	21	312	0	13840	7e-05	0.07	768
2	333.5	990	3460	6.6e-05	0.066	770		4 x cmax	1	368.5	1980	13840	5.7e-05	0.057	774		4 x cmax	1	313	0	13840	7e-05	0.07	766
82	341	990	6920	6.3e-05	0.063	764		4 x cmax	82	365	1980	13840	5.7e-05	0.057	766		4 x cmax	82	314	0	13840	6.9e-05	0.069	762
62	341.5	990	6920	6.3e-05	0.063	772		4 x cmax	62	365.5	1980	13840	5.8e-05	0.058	780		4 x cmax	62	312	0	13840	7e-05	0.07	766
42	338.5	990	6920	6.4e-05	0.064	768		4 x cmax	42	366.5	1980	13840	5.7e-05	0.057	774		4 x cmax	42	314	0	13840	7e-05	0.07	766
22	342	990	6920	6.4e-05	0.064	774		4 x cmax	22	365	1980	13840	5.9e-05	0.059	782		4 x cmax	22	312.5	0	13840	7e-05	0.07	766
2	334.5	990	6920	6.5e-05	0.065	770		4 x cmax	2	357.5	1980	13840	6e-05	0.06	776		4 x cmax	2	312	0	13840	7e-05	0.07	768
82	342.5	990	10380	6.2e-05	0.062	764		4 x cmax	83	363	1980	13840	5.9e-05	0.059	776		4 x cmax	83	312	0	13840	7e-05	0.07	764
62	343	990	10380	6.3e-05	0.063	774		4 x cmax	63	375	1980	13840	5.5e-05	0.055	766		4 x cmax	63	313.5	0	13840	7e-05	0.07	764
42	340	990	10380	6.3e-05	0.063	768		4 x cmax	43	357.5	1980	13840	6e-05	0.06	778		4 x cmax	43	312.5	0	13840	7e-05	0.07	766
22	343.5	990	10380	6.3e-05	0.063	776		4 x cmax	23	359	1980	13840	5.9e-05	0.059	776		4 x cmax	23	311.5	0	13840	7e-05	0.07	762
2	335.5	990	10380	6.5e-05	0.065	772		4 x cmax	3	361	1980	13840	5.9e-05	0.059	782		4 x cmax	3	312	0	13840	7e-05	0.07	768
82	344.5	990	13840	6.2e-05	0.062	764		4 x cmax	84	369	1980	13840	5.7e-05	0.057	784		4 x cmax	84	310.5	0	13840	7.1e-05	0.071	770
62	344	990	13840	6.3e-05	0.063	774		4 x cmax	64	357	1980	13840	5.9e-05	0.059	764		4 x cmax	64	311	0	13840	7.1e-05	0.071	766
42	342	990	13840	6.3e-05	0.063	768		4 x cmax	44	368	1980	13840	5.8e-05	0.058	776		4 x cmax	44	311.5	0	13840	7e-05	0.07	766
22	345	990	13840	6.3e-05	0.063	776		4 x cmax	24	379	1980	13840	5.5e-05	0.055	778		4 x cmax	24	313	0	13840	7e-05	0.07	768
2	337	990	13840	6.5e-05	0.065	772		4 x cmax	4	360	1980	13840	5.9e-05	0.059	776		4 x cmax	4	311.5	0	13840	7e-05	0.07	766
82	348.5	1485	0	6.1e-05	0.061	768		4 x cmax	85	367	1980	13840	5.7e-05	0.057	772		4 x cmax	85	311	0	13840	7e-05	0.07	762
62	350.5	1485	0	6.2e-05	0.062	774		4 x cmax	65	351.5	1980	13840	6.1e-05	0.061	768		4 x cmax	65	310.5	0	13840	7e-05	0.07	764
42	348	1485	0	6.2e-05	0.062	768		4 x cmax	45	372	1980	13840	5.7e-05	0.057	774		4 x cmax	45	312.5	0	13840	7e-05	0.07	764
22	350.5	1485	0	6.2e-05	0.062	776		4 x cmax	25	376	1980	13840	5.6e-05	0.056	776		4 x cmax	25	313.5	0	13840	7e-05	0.07	764
2	343	1485	0	6.3e-05	0.063	770		4 x cmax	5	377	1980	13840	5.6e-05	0.056	788		4 x cmax	5	314	0	13840	7e-05	0.07	766
82	350	1485	3460	6.1e-05	0.061	766		4 x cmax	86	379	1980	13840	5.5e-05	0.055	774		4 x cmax	86	313.5	0	13840	7e-05	0.07	764
62	351.5	1485	3460	6.1e-05	0.061	774		4 x cmax	66	363	1980	13840	5.8e-05	0.058	772		4 x cmax	66	313	0	13840	7e-05	0.07	762
42	349.5	1485	3460	6.1e-05	0.061	770		4 x cmax	46	364	1980	13840	5.9e-05	0.059	778		4 x cmax	46	313	0	13840	7e-05	0.07	762
22	351.5	1485	3460	6.2e-05	0.062	778		4 x cmax	26	369	1980	13840	5.7e-05	0.057	772		4 x cmax	26	314.5	0	13840	7e-05	0.07	766
2	344	1485	3460	6.3e-05	0.063	772		4 x cmax	6	371	1980	13840	5.7e-05	0.057	778		4 x cmax	6	313	0	13840	7e-05	0.07	764
82	352	1485	6920	6e-05	0.06	766		4 x cmax	87	367.5	1980	13840	5.8e-05	0.058	776		4 x cmax	87	312.5	0	13840	7e-05	0.07	766
62	353	1485	6920	6.1e-05	0.061	776		4 x cmax	67	373.5	1980	13840	5.5e-05	0.055	772		4 x cmax	67	315.5	0	13840	6.9e-05	0.069	764
42	351.5	1485	6920	6.1e-05	0.061	770		4 x cmax	47	365.5	1980	13840	5.9e-05	0.059	790		4 x cmax	47	315	0	13840	6.9e-05	0.069	762
22	353	1485	6920	6.1e-05	0.061	778		4 x cmax	27	360	1980	13840	5.8e-05	0.058	768		4 x cmax	27	311.5	0	13840	7e-05	0.07	762
2	345	1485	6920	6.3e-05	0.063	772		4 x cmax	7	362.5	1980	13840	5.9e-05	0.059	774		4 x cmax	7	311.5	0	13840	7e-05	0.07	766
82	353.5	1485	10380	6e-05	0.06	766		4 x cmax	88	376.5	1980	13840	5.5e-05	0.055	776		4 x cmax	88	313	0	13840	7e-05	0.07	764
62	354	1485	10380	6.1e-05	0.061	776		4 x cmax	68	352.5	1980	13840	6.1e-05	0.061	774		4 x cmax	68	311.5	0	13840	7e-05	0.07	766
42	353	1485	10380	6e-05	0.06	770		4 x cmax	48	352.5	1980	13840	6.1e-05	0.061	776		4 x cmax	48	312	0	13840	7e-05	0.07	764
22	354	1485	10380	6.1e-05	0.061	778		4 x cmax	28	363.5	1980	13840	5.9e-05	0.059	782		4 x cmax	28	311.5	0	13840	7e-05	0.07	764
2	346	1485	10380	6.2e-05	0.062	774		4 x cmax	8	366.5	1980	13840	5.8e-05	0.058	778		4 x cmax	8	315.5	0	13840	6.9e-05	0.069	764
82	355	1485	13840	5.9e-05	0.059	766		4 x cmax	89	364	1980	13840	5.8e-05	0.058	768		4 x cmax	89	315	0	13840	6.9e-05	0.069	764
62	355.5	1485	13840	6e-05	0.06	776		4 x cmax	69	336	1980	13840	6.5e-05	0.065	770		4 x cmax	69	313	0	13840	7e-05	0.07	764
42	354.5	1485	13840	6e-05	0.06	770		4 x cmax	49	377	1980	13840	5.5e-05	0.055	776		4 x cmax	49	311	0	13840	7e-05	0.07	764
22	355.5	1485	13840	6.1e-05	0.061	778		4 x cmax	29	382	1980	13840	5.3e-05	0.053	780		4 x cmax	29	312.5	0	13840	7e-05	0.07	766
2	347.5	1485	13840	6.2e-05	0.062	774		4 x cmax	9	365.5	1980	13840	5.7e-05	0.057	770		4 x cmax	9	312	0	13840	7e-05	0.07	764
82	358	1980	0	5.9e-05	0.059	768		4 x cmax	90	380	1980	13840	5.5e-05	0.055	778		4 x cmax	90	312	0	13840	7e-05	0.07	766
62	360.5	1980	0	5.9e-05	0.059	776		4 x cmax	70	327.5	1980	13840	6.8e-05	0.068	774		4 x cmax	70	311.5	0	13840	7e-05	0.07	766
42	360	1980	0	5.9e-05	0.059	772		4 x cmax	50	355	1980	13840	6e-05	0.06	772		4 x cmax	50	312.5	0	13840	7e-05	0.07	764
22	360	1980	0	6e-05	0.06	778		4 x cmax	30	364	1980	13840	5.8e-05	0.058	774		4 x cmax	30	312	0	13840	7e-05	0.07	764
2	352.5	1980	0	6.1e-05	0.061	772		4 x cmax	10	369.5	1980	13840	5.6e-05	0.056	766		4 x cmax	10	315	0	13840	6.9e-05	0.069	762
82	360	1980	3460	5.9e-05	0.059	766		4 x cmax	91	369	1980	13840	5.7e-05	0.057	772		4 x cmax	91	313.5	0	13840	7e-05	0.07	766
62	361.5	1980	3460	5.9e-05	0.059	778		4 x cmax	71	363.5	1980	13840	5.8e-05	0.058	772		4 x cmax	71	313.5	0	13840	7e-05	0.07	766
42	361.5	1980	3460	5.8e-05	0.058	772		4 x cmax	51	374.5	1980	13840	5.6e-05	0.056	776		4 x cmax	51	313	0	13840	7e-05	0.07	760
22	361	1980	3460	6e-05	0.06	780		4 x cmax	31	379.5	1980	13840	5.5e-05	0.055	782		4 x cmax	31	312.5	0	13840	7e-05	0.07	764
2	353.5	1980	3460	6.1e-05	0.061	774		4 x cmax	11	368	1980	13840	5.7e-05	0.057	778		4 x cmax	11	313.5	0	13840	7e-05	0.07	766
82	361.5	1980	6920	5.8e-05	0.058	766		4 x cmax	92	374	1980	13840	5.5e-05	0.055	768		4 x cmax	92	312.5	0	13840	7e-05	0.07	762
62	363	1980	6920	5.9e-05	0.059	778		4 x cmax	72	369	1980	13840	5.7e-05	0.057	772		4 x cmax	72	313.5	0	13840	7e-05	0.07	762
42	363.5	1980	6920	5.8e-05	0.058	772		4 x cmax	52	360	1980	13840	6e-05	0.06	778		4 x cmax	52	312	0	13840	7e-05	0.07	768
22	362.5	1980	6920	5.9e-05	0.059	780		4 x cmax	32	374	1980	13840	5.6e-05	0.056	776		4 x cmax	32	314.5	0	13840	6.9e-05	0.069	764
2	354.5	1980	6920	6.1e-05	0.061	774		4 x cmax	12	374	1980	13840	5.5e-05	0.055	768		4 x cmax	12	313	0	13840	7e-05	0.07	762
82	363.5	1980	10380	5.8e-05	0.058	766		4 x cmax	93	365.5	1980	13840	5.8e-05	0.058	768		4 x cmax	93	313.5	0	13840	7e-05	0.07	762
62	364	1980	10380	5.8e-05	0.058	778		4 x cmax	73	361.5	1980	13840	5.9e-05	0.059	774		4 x cmax	73	312	0	13840	7e-05	0.07	762
42	365	1980	10380	5.8e-05	0.058	772		4 x cmax	53	364.5	1980	13840	5.9e-05	0.059	784		4 x cmax	53	313.5	0	13840	7e-05	0.07	768
22	363.5	1980	10380	5.9e-05	0.059	782		4 x cmax	33	367	1980	13840	5.7e-05	0.057	774		4 x cmax	33	310.5	0	13840	7e-05	0.07	764
2	356	1980	10380	6e-05	0.06	776		4 x cmax	13	361.5	1980	13840	5.9e-05	0.059	774		4 x cmax	13	312	0	13840	7e-05	0.07	764
82	365	1980	13840	5.7e-05	0.057	766		4 x cmax	94	373.5	1980	13840	5.6e-05	0.056	776		4 x cmax	94	312	0	13840	7e-05	0.07	762
62	365.5	1980	13840	5.8e-05	0.058	780		4 x cmax	74	370	1980	13840	5.7e-05	0.057	778		4 x cmax	74	309.5	0	13840	7.1e-05	0.071	768
42	366.5	1980	13840	5.7e-05	0.057	774		4 x cmax	54	371	1980	13840	5.7e-05	0.057	780		4 x cmax	54	311.5	0	13840	7.1e-05	0.071	768
22	365	1980	13840	5.9e-05	0.059	782		4 x cmax	34	378	1980	13840	5.5e-05	0.055	780		4 x cmax	34	310.5	0	13840	7.1e-05	0.071	768
2	357.5	1980	13840	6e-05	0.06	776		4 x cmax	14	374	1980	13840	5.6e-05	0.056	780		4 x cmax	14	313	0	13840	7e-05	0.07	764
83	307.5	0	0	7.2e-05	0.072	764		4 x cmax	95	358.5	1980	13840	5.9e-05	0.059	774		4 x cmax	95	312	0	13840	7e-05	0.07	766
63	307.5	0	0	7.2e-05	0.072	764		4 x cmax	75	359.5	1980	13840	5.9e-05	0.059	780		4 x cmax	75	312.5	0	13840	7e-05	0.07	762
43	307.5	0	0	7.2e-05	0.072	764		4 x cmax	55	356	1980	13840	6e-05	0.06	776		4 x cmax	55	312	0	13840	7e-05	0.07	766
23	307.5	0	0	7.2e-05	0.072	764		4 x cmax	35	370	1980	13840	5.7e-05	0.057	778		4 x cmax	35	312	0	13840	7e-05	0.07	764
3	307.5	0	0	7.2e-05	0.072	764		4 x cmax	15	377.5	1980	13840	5.5e-05	0.055	774		4 x cmax	15	312.5	0	13840	7e-05	0.07	764
83	308.5	0	3460	7.1e-05	0.071	764		4 x cmax	96	359.5	1980	13840	5.9e-05	0.059	770		4 x cmax	96	313	0	13840	7e-05	0.07	764
63	309	0	3460	7.1e-05	0.071	764		4 x cmax	76	366	1980	13840	5.8e-05	0.058	784		4 x cmax	76	314	0	13840	7e-05	0.07	764
43	308.5	0	3460	7.1e-05	0.071	764		4 x cmax	56	385.5	1980	13840	5.3e-05	0.053	778		4 x cmax	56	314	0	13840	7e-05	0.07	762
23	308.5	0	3460	7.1e-05	0.071	762		4 x cmax	36	369	1980	13840	5.7e-05	0.057	778		4 x cmax	36	310.5	0	13840	7.1e-05	0.071	766
3	308.5	0	3460	7.1e-05	0.071	766		4 x cmax	16	384	1980	13840	5.4e-05	0.054	784		4 x cmax	16	313.5	0	13840	7e-05	0.07	766
83	310	0	6920	7.1e-05	0.071	764		4 x cmax	97	358	1980	13840	5.9e-05	0.059	768		4 x cmax	97	312.5	0	13840	7e-05	0.07	762
63	310.5	0	6920	7.1e-05	0.071	764		4 x cmax	77	361	1980	13840	5.9e-05	0.059	782		4 x cmax	77	310.5	0	13840	7.1e-05	0.071	772
43	310	0	6920	7.1e-05	0.071	764		4 x cmax	57	360	1980	13840	5.9e-05	0.059	778		4 x cmax	57	313	0	13840	7e-05	0.07	766
23	309.5	0	6920	7.1e-05	0.071	762		4 x cmax	37	371.5	1980	13840	5.6e-05	0.056	770		4 x cmax	37	311.5	0	13840	7e-05	0.07	762
3	309.5	0	6920	7.1e-05	0.071	766		4 x cmax	17	376	1980	13840	5.5e-05	0.055	778		4 x cmax	17	313.5	0	13840	7e-05	0.07	764
83	311	0	10380	7e-05	0.07	764		4 x cmax	98	390	1980	13840	5.3e-05	0.053	780		4 x cmax	98	313.5	0	13840	7e-05	0.07	766
63	312	0	10380	7e-05	0.07	764		4 x cmax	78	365.5	1980	13840	5.8e-05	0.058	778		4 x cmax	78	313.5	0	13840	7e-05	0.07	764
43	311.5	0	10380	7e-05	0.07	766		4 x cmax	58	348.5	1980	13840	6.2e-05	0.062	766		4 x cmax	58	310.5	0	13840	7.1e-05	0.071	766
23	310.5	0	10380	7e-05	0.07	762		4 x cmax	38	381.5	1980	13840	5.4e-05	0.054	780		4 x cmax	38	311	0	13840	7e-05	0.07	764
3	310.5	0	10380	7.1e-05	0.071	768		4 x cmax	18	359.5	1980	13840	5.9e-05	0.059	778		4 x cmax	18	313	0	13840	7e-05	0.07	766
83	312	0	13840	7e-05	0.07	764		4 x cmax	99	364.5	1980	13840	5.8e-05	0.058	768		4 x cmax	99	311.5	0	13840	7e-05	0.07	764
63	313.5	0	13840	7e-05	0.07	764		4 x cmax	79	367.5	1980	13840	5.7e-05	0.057	770		4 x cmax	79	313	0	13840	7e-05	0.07	762
43	312.5	0	13840	7e-05	0.07	766		4 x cmax	59	370	1980	13840	5.6e-05	0.056	772		4 x cmax	59	312	0	13840	7e-05	0.07	762
23	311.5	0	13840	7e-05	0.07	762		4 x cmax	39	372	1980	13840	5.7e-05	0.057	782		4 x cmax	39	309.5	0	13840	7.1e-05	0.071	766
3	312	0	13840	7e-05	0.07	768		4 x cmax	19	376.5	1980	13840	5.6e-05	0.056	786		4 x cmax	19	312	0	13840	7e-05	0.07	768
83	326.5	495	0	6.7e-05	0.067	768
63	329	495	0	6.6e-05	0.066	764
43	323	495	0	6.8e-05	0.068	768
23	323	495	0	6.8e-05	0.068	768
3	323	495	0	6.8e-05	0.068	768
83	327.5	495	3460	6.7e-05	0.067	768
63	330.5	495	3460	6.5e-05	0.065	764
43	324	495	3460	6.7e-05	0.067	768
23	324	495	3460	6.7e-05	0.067	768
3	324	495	3460	6.8e-05	0.068	770
83	328.5	495	6920	6.6e-05	0.066	768
63	332	495	6920	6.5e-05	0.065	762
43	325.5	495	6920	6.7e-05	0.067	770
23	325	495	6920	6.7e-05	0.067	766
3	325	495	6920	6.7e-05	0.067	770
83	330	495	10380	6.6e-05	0.066	768
63	333.5	495	10380	6.4e-05	0.064	762
43	326.5	495	10380	6.7e-05	0.067	770
23	326	495	10380	6.7e-05	0.067	766
3	326.5	495	10380	6.7e-05	0.067	772
83	331	495	13840	6.6e-05	0.066	768
63	335	495	13840	6.4e-05	0.064	762
43	328	495	13840	6.6e-05	0.066	770
23	327	495	13840	6.6e-05	0.066	766
3	327.5	495	13840	6.7e-05	0.067	772
83	339	990	0	6.4e-05	0.064	772
63	344.5	990	0	6.2e-05	0.062	764
43	334	990	0	6.5e-05	0.065	772
23	334.5	990	0	6.5e-05	0.065	772
3	335.5	990	0	6.5e-05	0.065	772
83	340	990	3460	6.4e-05	0.064	772
63	346	990	3460	6.2e-05	0.062	764
43	335	990	3460	6.5e-05	0.065	772
23	335.5	990	3460	6.5e-05	0.065	770
3	336.5	990	3460	6.5e-05	0.065	774
83	341	990	6920	6.3e-05	0.063	770
63	347.5	990	6920	6.1e-05	0.061	764
43	336.5	990	6920	6.5e-05	0.065	772
23	336.5	990	6920	6.4e-05	0.064	770
3	337.5	990	6920	6.4e-05	0.064	774
83	342.5	990	10380	6.3e-05	0.063	770
63	349	990	10380	6.1e-05	0.061	764
43	338	990	10380	6.4e-05	0.064	772
23	338	990	10380	6.4e-05	0.064	770
3	339	990	10380	6.4e-05	0.064	774
83	343.5	990	13840	6.3e-05	0.063	772
63	350.5	990	13840	6e-05	0.06	764
43	339	990	13840	6.4e-05	0.064	772
23	339	990	13840	6.4e-05	0.064	770
3	340	990	13840	6.4e-05	0.064	776
83	349	1485	0	6.2e-05	0.062	774
63	357.5	1485	0	5.9e-05	0.059	766
43	343.5	1485	0	6.3e-05	0.063	774
23	345	1485	0	6.3e-05	0.063	776
3	346.5	1485	0	6.3e-05	0.063	774
83	350	1485	3460	6.1e-05	0.061	774
63	359	1485	3460	5.8e-05	0.058	766
43	345	1485	3460	6.3e-05	0.063	774
23	346	1485	3460	6.2e-05	0.062	774
3	347.5	1485	3460	6.2e-05	0.062	776
83	351.5	1485	6920	6.1e-05	0.061	774
63	360.5	1485	6920	5.8e-05	0.058	764
43	346	1485	6920	6.2e-05	0.062	774
23	347	1485	6920	6.2e-05	0.062	774
3	348.5	1485	6920	6.2e-05	0.062	778
83	352.5	1485	10380	6.1e-05	0.061	774
63	362	1485	10380	5.8e-05	0.058	764
43	347.5	1485	10380	6.2e-05	0.062	776
23	348.5	1485	10380	6.2e-05	0.062	774
3	350	1485	10380	6.2e-05	0.062	778
83	354	1485	13840	6e-05	0.06	774
63	363.5	1485	13840	5.7e-05	0.057	766
43	349	1485	13840	6.2e-05	0.062	776
23	349.5	1485	13840	6.1e-05	0.061	774
3	351	1485	13840	6.1e-05	0.061	778
83	358	1980	0	6e-05	0.06	776
63	368.5	1980	0	5.6e-05	0.056	768
43	352	1980	0	6.1e-05	0.061	776
23	354.5	1980	0	6.1e-05	0.061	778
3	356.5	1980	0	6e-05	0.06	778
83	359	1980	3460	6e-05	0.06	776
63	370.5	1980	3460	5.6e-05	0.056	766
43	353.5	1980	3460	6.1e-05	0.061	776
23	355.5	1980	3460	6e-05	0.06	776
3	357.5	1980	3460	6e-05	0.06	780
83	360.5	1980	6920	5.9e-05	0.059	776
63	372	1980	6920	5.5e-05	0.055	766
43	354.5	1980	6920	6e-05	0.06	778
23	356.5	1980	6920	6e-05	0.06	776
3	359	1980	6920	6e-05	0.06	780
83	361.5	1980	10380	5.9e-05	0.059	776
63	373.5	1980	10380	5.5e-05	0.055	766
43	356	1980	10380	6e-05	0.06	778
23	358	1980	10380	6e-05	0.06	776
3	360	1980	10380	6e-05	0.06	780
83	363	1980	13840	5.9e-05	0.059	776
63	375	1980	13840	5.5e-05	0.055	766
43	357.5	1980	13840	6e-05	0.06	778
23	359	1980	13840	5.9e-05	0.059	776
3	361	1980	13840	5.9e-05	0.059	782
84	307.5	0	0	7.2e-05	0.072	764
64	307.5	0	0	7.2e-05	0.072	764
44	307.5	0	0	7.2e-05	0.072	764
24	307.5	0	0	7.2e-05	0.072	764
4	307.5	0	0	7.2e-05	0.072	764
84	308	0	3460	7.2e-05	0.072	766
64	308	0	3460	7.1e-05	0.071	764
44	308	0	3460	7.1e-05	0.071	766
24	308.5	0	3460	7.1e-05	0.071	766
4	308.5	0	3460	7.1e-05	0.071	766
84	308.5	0	6920	7.1e-05	0.071	768
64	309	0	6920	7.1e-05	0.071	766
44	309	0	6920	7.1e-05	0.071	766
24	310	0	6920	7.1e-05	0.071	766
4	309.5	0	6920	7.1e-05	0.071	766
84	309.5	0	10380	7.1e-05	0.071	768
64	310	0	10380	7.1e-05	0.071	766
44	310.5	0	10380	7.1e-05	0.071	766
24	311.5	0	10380	7e-05	0.07	768
4	310.5	0	10380	7.1e-05	0.071	766
84	310.5	0	13840	7.1e-05	0.071	770
64	311	0	13840	7.1e-05	0.071	766
44	311.5	0	13840	7e-05	0.07	766
24	313	0	13840	7e-05	0.07	768
4	311.5	0	13840	7e-05	0.07	766
84	337.5	495	0	6.4e-05	0.064	770
64	320	495	0	6.8e-05	0.068	762
44	333	495	0	6.6e-05	0.066	768
24	331	495	0	6.6e-05	0.066	766
4	323	495	0	6.8e-05	0.068	766
84	337.5	495	3460	6.4e-05	0.064	772
64	320.5	495	3460	6.8e-05	0.068	762
44	334	495	3460	6.5e-05	0.065	768
24	332.5	495	3460	6.5e-05	0.065	768
4	324	495	3460	6.8e-05	0.068	768
84	338.5	495	6920	6.4e-05	0.064	774
64	321.5	495	6920	6.8e-05	0.068	762
44	335	495	6920	6.5e-05	0.065	770
24	333.5	495	6920	6.5e-05	0.065	770
4	325	495	6920	6.7e-05	0.067	768
84	339.5	495	10380	6.4e-05	0.064	774
64	322.5	495	10380	6.7e-05	0.067	762
44	336	495	10380	6.5e-05	0.065	770
24	335	495	10380	6.5e-05	0.065	770
4	326	495	10380	6.7e-05	0.067	768
84	340.5	495	13840	6.3e-05	0.063	776
64	323.5	495	13840	6.7e-05	0.067	762
44	337	495	13840	6.4e-05	0.064	770
24	336.5	495	13840	6.4e-05	0.064	770
4	327.5	495	13840	6.7e-05	0.067	770
84	349.5	990	0	6.1e-05	0.061	774
64	331.5	990	0	6.5e-05	0.065	760
44	345.5	990	0	6.3e-05	0.063	770
24	347.5	990	0	6.2e-05	0.062	770
4	335.5	990	0	6.5e-05	0.065	768
84	350	990	3460	6.1e-05	0.061	776
64	332	990	3460	6.5e-05	0.065	762
44	346.5	990	3460	6.2e-05	0.062	770
24	348.5	990	3460	6.2e-05	0.062	772
4	336.5	990	3460	6.5e-05	0.065	770
84	350.5	990	6920	6.1e-05	0.061	776
64	333	990	6920	6.5e-05	0.065	762
44	347.5	990	6920	6.2e-05	0.062	772
24	350	990	6920	6.1e-05	0.061	772
4	337.5	990	6920	6.4e-05	0.064	770
84	351.5	990	10380	6.1e-05	0.061	778
64	334	990	10380	6.4e-05	0.064	762
44	348.5	990	10380	6.2e-05	0.062	772
24	351.5	990	10380	6.1e-05	0.061	772
4	338.5	990	10380	6.4e-05	0.064	770
84	352.5	990	13840	6.1e-05	0.061	778
64	335.5	990	13840	6.4e-05	0.064	762
44	350	990	13840	6.1e-05	0.061	772
24	353	990	13840	6e-05	0.06	774
4	339.5	990	13840	6.4e-05	0.064	772
84	358.5	1485	0	5.9e-05	0.059	776
64	342.5	1485	0	6.2e-05	0.062	762
44	355.5	1485	0	6.1e-05	0.061	770
24	361.5	1485	0	5.9e-05	0.059	772
4	346	1485	0	6.3e-05	0.063	770
84	359	1485	3460	5.9e-05	0.059	778
64	343.5	1485	3460	6.2e-05	0.062	762
44	356.5	1485	3460	6e-05	0.06	772
24	362.5	1485	3460	5.9e-05	0.059	774
4	347	1485	3460	6.2e-05	0.062	772
84	359.5	1485	6920	5.9e-05	0.059	780
64	344	1485	6920	6.2e-05	0.062	762
44	357.5	1485	6920	6e-05	0.06	772
24	364	1485	6920	5.8e-05	0.058	774
4	348	1485	6920	6.2e-05	0.062	772
84	360.5	1485	10380	5.9e-05	0.059	780
64	345.5	1485	10380	6.2e-05	0.062	762
44	358.5	1485	10380	6e-05	0.06	774
24	365.5	1485	10380	5.8e-05	0.058	776
4	349	1485	10380	6.2e-05	0.062	774
84	361.5	1485	13840	5.9e-05	0.059	782
64	346.5	1485	13840	6.1e-05	0.061	762
44	359.5	1485	13840	5.9e-05	0.059	774
24	366.5	1485	13840	5.7e-05	0.057	776
4	350.5	1485	13840	6.1e-05	0.061	774
84	366	1980	0	5.8e-05	0.058	778
64	353	1980	0	6e-05	0.06	762
44	364	1980	0	5.9e-05	0.059	772
24	373.5	1980	0	5.6e-05	0.056	774
4	356	1980	0	6e-05	0.06	772
84	366.5	1980	3460	5.8e-05	0.058	780
64	354	1980	3460	6e-05	0.06	762
44	364.5	1980	3460	5.9e-05	0.059	774
24	374.5	1980	3460	5.6e-05	0.056	776
4	356.5	1980	3460	6e-05	0.06	774
84	367	1980	6920	5.7e-05	0.057	782
64	354.5	1980	6920	5.9e-05	0.059	764
44	365.5	1980	6920	5.8e-05	0.058	774
24	376	1980	6920	5.6e-05	0.056	778
4	357.5	1980	6920	6e-05	0.06	774
84	368	1980	10380	5.7e-05	0.057	782
64	356	1980	10380	5.9e-05	0.059	764
44	367	1980	10380	5.8e-05	0.058	774
24	377.5	1980	10380	5.5e-05	0.055	778
4	359	1980	10380	5.9e-05	0.059	776
84	369	1980	13840	5.7e-05	0.057	784
64	357	1980	13840	5.9e-05	0.059	764
44	368	1980	13840	5.8e-05	0.058	776
24	379	1980	13840	5.5e-05	0.055	778
4	360	1980	13840	5.9e-05	0.059	776
85	307.5	0	0	7.2e-05	0.072	764
65	307.5	0	0	7.2e-05	0.072	764
45	307.5	0	0	7.2e-05	0.072	764
25	307.5	0	0	7.2e-05	0.072	764
5	307.5	0	0	7.2e-05	0.072	764
85	308.5	0	3460	7.1e-05	0.071	762
65	308	0	3460	7.1e-05	0.071	764
45	308.5	0	3460	7.1e-05	0.071	764
25	309	0	3460	7.1e-05	0.071	764
5	309	0	3460	7.1e-05	0.071	764
85	309	0	6920	7.1e-05	0.071	762
65	309	0	6920	7.1e-05	0.071	764
45	310	0	6920	7.1e-05	0.071	764
25	310.5	0	6920	7.1e-05	0.071	764
5	310.5	0	6920	7.1e-05	0.071	764
85	310	0	10380	7.1e-05	0.071	762
65	310	0	10380	7.1e-05	0.071	764
45	311.5	0	10380	7e-05	0.07	764
25	312	0	10380	7e-05	0.07	764
5	312.5	0	10380	7e-05	0.07	766
85	311	0	13840	7e-05	0.07	762
65	310.5	0	13840	7e-05	0.07	764
45	312.5	0	13840	7e-05	0.07	764
25	313.5	0	13840	7e-05	0.07	764
5	314	0	13840	7e-05	0.07	766
85	328	495	0	6.7e-05	0.067	768
65	319.5	495	0	6.9e-05	0.069	764
45	333.5	495	0	6.5e-05	0.065	768
25	333.5	495	0	6.5e-05	0.065	768
5	334	495	0	6.5e-05	0.065	772
85	328.5	495	3460	6.6e-05	0.066	766
65	320.5	495	3460	6.8e-05	0.068	764
45	335	495	3460	6.5e-05	0.065	768
25	335	495	3460	6.5e-05	0.065	768
5	335.5	495	3460	6.5e-05	0.065	774
85	329.5	495	6920	6.6e-05	0.066	766
65	321	495	6920	6.8e-05	0.068	764
45	336	495	6920	6.5e-05	0.065	768
25	336.5	495	6920	6.4e-05	0.064	768
5	337	495	6920	6.5e-05	0.065	774
85	330.5	495	10380	6.5e-05	0.065	766
65	322	495	10380	6.8e-05	0.068	764
45	337.5	495	10380	6.4e-05	0.064	768
25	338	495	10380	6.4e-05	0.064	768
5	339	495	10380	6.4e-05	0.064	774
85	331.5	495	13840	6.5e-05	0.065	766
65	323	495	13840	6.7e-05	0.067	764
45	339	495	13840	6.4e-05	0.064	768
25	339.5	495	13840	6.3e-05	0.063	768
5	340.5	495	13840	6.4e-05	0.064	774
85	341.5	990	0	6.3e-05	0.063	770
65	330	990	0	6.6e-05	0.066	766
45	347	990	0	6.2e-05	0.062	770
25	348	990	0	6.2e-05	0.062	770
5	349	990	0	6.2e-05	0.062	778
85	342.5	990	3460	6.3e-05	0.063	768
65	330.5	990	3460	6.6e-05	0.066	764
45	348.5	990	3460	6.2e-05	0.062	770
25	350	990	3460	6.1e-05	0.061	770
5	350.5	990	3460	6.2e-05	0.062	778
85	343.5	990	6920	6.2e-05	0.062	768
65	331.5	990	6920	6.5e-05	0.065	764
45	350	990	6920	6.2e-05	0.062	770
25	351.5	990	6920	6.1e-05	0.061	770
5	352	990	6920	6.1e-05	0.061	778
85	344.5	990	10380	6.2e-05	0.062	768
65	332.5	990	10380	6.5e-05	0.065	764
45	351	990	10380	6.1e-05	0.061	770
25	353	990	10380	6e-05	0.06	770
5	353.5	990	10380	6.1e-05	0.061	780
85	345.5	990	13840	6.2e-05	0.062	768
65	333.5	990	13840	6.5e-05	0.065	764
45	352.5	990	13840	6.1e-05	0.061	772
25	354.5	990	13840	6e-05	0.06	770
5	355	990	13840	6e-05	0.06	780
85	353	1485	0	6.1e-05	0.061	772
65	339.5	1485	0	6.4e-05	0.064	766
45	358	1485	0	6e-05	0.06	772
25	360	1485	0	5.9e-05	0.059	772
5	360.5	1485	0	6e-05	0.06	782
85	354	1485	3460	6e-05	0.06	770
65	340	1485	3460	6.3e-05	0.063	766
45	359	1485	3460	6e-05	0.06	772
25	361.5	1485	3460	5.9e-05	0.059	772
5	362	1485	3460	5.9e-05	0.059	782
85	355	1485	6920	6e-05	0.06	770
65	341	1485	6920	6.3e-05	0.063	766
45	360.5	1485	6920	5.9e-05	0.059	772
25	363	1485	6920	5.8e-05	0.058	772
5	364	1485	6920	5.9e-05	0.059	784
85	356	1485	10380	6e-05	0.06	770
65	342	1485	10380	6.3e-05	0.063	766
45	361.5	1485	10380	5.9e-05	0.059	772
25	364.5	1485	10380	5.8e-05	0.058	772
5	365.5	1485	10380	5.8e-05	0.058	784
85	357	1485	13840	5.9e-05	0.059	770
65	343	1485	13840	6.3e-05	0.063	766
45	363	1485	13840	5.9e-05	0.059	772
25	366	1485	13840	5.8e-05	0.058	774
5	367	1485	13840	5.8e-05	0.058	784
85	363.5	1980	0	5.8e-05	0.058	774
65	348	1980	0	6.2e-05	0.062	768
45	366.5	1980	0	5.8e-05	0.058	774
25	369.5	1980	0	5.7e-05	0.057	774
5	370.5	1980	0	5.8e-05	0.058	786
85	364	1980	3460	5.8e-05	0.058	772
65	349	1980	3460	6.2e-05	0.062	768
45	368	1980	3460	5.8e-05	0.058	774
25	371.5	1980	3460	5.7e-05	0.057	774
5	372	1980	3460	5.7e-05	0.057	786
85	365	1980	6920	5.8e-05	0.058	772
65	349.5	1980	6920	6.1e-05	0.061	768
45	369.5	1980	6920	5.8e-05	0.058	774
25	373	1980	6920	5.6e-05	0.056	774
5	374	1980	6920	5.7e-05	0.057	786
85	366	1980	10380	5.7e-05	0.057	772
65	350.5	1980	10380	6.1e-05	0.061	768
45	370.5	1980	10380	5.7e-05	0.057	774
25	374.5	1980	10380	5.6e-05	0.056	774
5	375.5	1980	10380	5.6e-05	0.056	788
85	367	1980	13840	5.7e-05	0.057	772
65	351.5	1980	13840	6.1e-05	0.061	768
45	372	1980	13840	5.7e-05	0.057	774
25	376	1980	13840	5.6e-05	0.056	776
5	377	1980	13840	5.6e-05	0.056	788
86	307.5	0	0	7.2e-05	0.072	764
66	307.5	0	0	7.2e-05	0.072	764
46	307.5	0	0	7.2e-05	0.072	764
26	307.5	0	0	7.2e-05	0.072	764
6	307.5	0	0	7.2e-05	0.072	764
86	309	0	3460	7.1e-05	0.071	764
66	309	0	3460	7.1e-05	0.071	762
46	309	0	3460	7.1e-05	0.071	764
26	309.5	0	3460	7.1e-05	0.071	764
6	309	0	3460	7.1e-05	0.071	764
86	310.5	0	6920	7.1e-05	0.071	764
66	310	0	6920	7.1e-05	0.071	762
46	310.5	0	6920	7.1e-05	0.071	762
26	311	0	6920	7.1e-05	0.071	766
6	310	0	6920	7.1e-05	0.071	764
86	312	0	10380	7e-05	0.07	764
66	311.5	0	10380	7e-05	0.07	762
46	312	0	10380	7e-05	0.07	762
26	312.5	0	10380	7e-05	0.07	766
6	311.5	0	10380	7e-05	0.07	764
86	313.5	0	13840	7e-05	0.07	764
66	313	0	13840	7e-05	0.07	762
46	313	0	13840	7e-05	0.07	762
26	314.5	0	13840	7e-05	0.07	766
6	313	0	13840	7e-05	0.07	764
86	335.5	495	0	6.5e-05	0.065	768
66	324.5	495	0	6.7e-05	0.067	766
46	326.5	495	0	6.7e-05	0.067	770
26	324.5	495	0	6.7e-05	0.067	766
6	329.5	495	0	6.6e-05	0.066	770
86	337	495	3460	6.4e-05	0.064	768
66	325.5	495	3460	6.7e-05	0.067	766
46	328	495	3460	6.7e-05	0.067	768
26	326.5	495	3460	6.7e-05	0.067	766
6	330.5	495	3460	6.6e-05	0.066	768
86	338.5	495	6920	6.4e-05	0.064	768
66	327	495	6920	6.6e-05	0.066	766
46	329.5	495	6920	6.6e-05	0.066	768
26	328.5	495	6920	6.6e-05	0.066	766
6	332	495	6920	6.6e-05	0.066	768
86	340	495	10380	6.3e-05	0.063	768
66	328.5	495	10380	6.6e-05	0.066	766
46	331	495	10380	6.6e-05	0.066	768
26	330	495	10380	6.6e-05	0.066	766
6	333.5	495	10380	6.5e-05	0.065	768
86	341.5	495	13840	6.3e-05	0.063	768
66	329.5	495	13840	6.6e-05	0.066	766
46	332.5	495	13840	6.5e-05	0.065	768
26	331.5	495	13840	6.5e-05	0.065	768
6	334.5	495	13840	6.5e-05	0.065	768
86	350.5	990	0	6.1e-05	0.061	770
66	337	990	0	6.4e-05	0.064	770
46	339	990	0	6.4e-05	0.064	774
26	338.5	990	0	6.4e-05	0.064	766
6	343.5	990	0	6.3e-05	0.063	772
86	352	990	3460	6.1e-05	0.061	770
66	338	990	3460	6.4e-05	0.064	768
46	340.5	990	3460	6.4e-05	0.064	772
26	340.5	990	3460	6.3e-05	0.063	768
6	345	990	3460	6.3e-05	0.063	772
86	353.5	990	6920	6e-05	0.06	770
66	339.5	990	6920	6.3e-05	0.063	768
46	342	990	6920	6.3e-05	0.063	772
26	342	990	6920	6.3e-05	0.063	768
6	346	990	6920	6.2e-05	0.062	772
86	355	990	10380	6e-05	0.06	770
66	341	990	10380	6.3e-05	0.063	768
46	343.5	990	10380	6.3e-05	0.063	772
26	344	990	10380	6.3e-05	0.063	768
6	347.5	990	10380	6.2e-05	0.062	772
86	356.5	990	13840	5.9e-05	0.059	770
66	342.5	990	13840	6.3e-05	0.063	768
46	344.5	990	13840	6.3e-05	0.063	772
26	345.5	990	13840	6.2e-05	0.062	768
6	349	990	13840	6.2e-05	0.062	772
86	362.5	1485	0	5.8e-05	0.058	772
66	347.5	1485	0	6.2e-05	0.062	772
46	349.5	1485	0	6.2e-05	0.062	776
26	351	1485	0	6.1e-05	0.061	768
6	355	1485	0	6.1e-05	0.061	776
86	364.5	1485	3460	5.8e-05	0.058	772
66	349	1485	3460	6.1e-05	0.061	770
46	351	1485	3460	6.2e-05	0.062	776
26	353	1485	3460	6.1e-05	0.061	768
6	356.5	1485	3460	6e-05	0.06	774
86	366	1485	6920	5.7e-05	0.057	772
66	350.5	1485	6920	6.1e-05	0.061	770
46	352	1485	6920	6.1e-05	0.061	776
26	354.5	1485	6920	6e-05	0.06	770
6	358	1485	6920	6e-05	0.06	774
86	367.5	1485	10380	5.7e-05	0.057	772
66	352	1485	10380	6.1e-05	0.061	770
46	353.5	1485	10380	6.1e-05	0.061	776
26	356	1485	10380	6e-05	0.06	770
6	359	1485	10380	5.9e-05	0.059	774
86	368.5	1485	13840	5.7e-05	0.057	772
66	353	1485	13840	6e-05	0.06	770
46	355	1485	13840	6.1e-05	0.061	776
26	358	1485	13840	5.9e-05	0.059	770
6	360.5	1485	13840	5.9e-05	0.059	774
86	373	1980	0	5.6e-05	0.056	774
66	357.5	1980	0	6e-05	0.06	774
46	358.5	1980	0	6e-05	0.06	780
26	362	1980	0	5.9e-05	0.059	770
6	365.5	1980	0	5.9e-05	0.059	778
86	374.5	1980	3460	5.6e-05	0.056	774
66	359	1980	3460	5.9e-05	0.059	772
46	360	1980	3460	6e-05	0.06	778
26	364	1980	3460	5.8e-05	0.058	770
6	367	1980	3460	5.8e-05	0.058	778
86	376	1980	6920	5.5e-05	0.055	774
66	360	1980	6920	5.9e-05	0.059	772
46	361	1980	6920	5.9e-05	0.059	778
26	365.5	1980	6920	5.8e-05	0.058	770
6	368	1980	6920	5.8e-05	0.058	778
86	377.5	1980	10380	5.5e-05	0.055	774
66	361.5	1980	10380	5.8e-05	0.058	772
46	362.5	1980	10380	5.9e-05	0.059	778
26	367.5	1980	10380	5.7e-05	0.057	772
6	369.5	1980	10380	5.7e-05	0.057	778
86	379	1980	13840	5.5e-05	0.055	774
66	363	1980	13840	5.8e-05	0.058	772
46	364	1980	13840	5.9e-05	0.059	778
26	369	1980	13840	5.7e-05	0.057	772
6	371	1980	13840	5.7e-05	0.057	778
87	307.5	0	0	7.2e-05	0.072	764
67	307.5	0	0	7.2e-05	0.072	764
47	307.5	0	0	7.2e-05	0.072	764
27	307.5	0	0	7.2e-05	0.072	764
7	307.5	0	0	7.2e-05	0.072	764
87	308.5	0	3460	7.1e-05	0.071	764
67	310	0	3460	7.1e-05	0.071	764
47	309.5	0	3460	7.1e-05	0.071	764
27	308.5	0	3460	7.1e-05	0.071	762
7	308	0	3460	7.1e-05	0.071	766
87	310	0	6920	7.1e-05	0.071	764
67	312	0	6920	7e-05	0.07	764
47	311.5	0	6920	7e-05	0.07	762
27	309.5	0	6920	7.1e-05	0.071	762
7	309	0	6920	7.1e-05	0.071	766
87	311.5	0	10380	7e-05	0.07	766
67	313.5	0	10380	7e-05	0.07	764
47	313	0	10380	7e-05	0.07	762
27	310.5	0	10380	7.1e-05	0.071	762
7	310.5	0	10380	7.1e-05	0.071	766
87	312.5	0	13840	7e-05	0.07	766
67	315.5	0	13840	6.9e-05	0.069	764
47	315	0	13840	6.9e-05	0.069	762
27	311.5	0	13840	7e-05	0.07	762
7	311.5	0	13840	7e-05	0.07	766
87	331	495	0	6.6e-05	0.066	768
67	333	495	0	6.5e-05	0.065	768
47	325	495	0	6.8e-05	0.068	776
27	324.5	495	0	6.7e-05	0.067	766
7	325	495	0	6.7e-05	0.067	766
87	332	495	3460	6.6e-05	0.066	768
67	335.5	495	3460	6.4e-05	0.064	766
47	327	495	3460	6.7e-05	0.067	776
27	325.5	495	3460	6.7e-05	0.067	764
7	326	495	3460	6.7e-05	0.067	768
87	333.5	495	6920	6.5e-05	0.065	768
67	337.5	495	6920	6.4e-05	0.064	766
47	329	495	6920	6.7e-05	0.067	774
27	326.5	495	6920	6.7e-05	0.067	764
7	327	495	6920	6.7e-05	0.067	768
87	335	495	10380	6.5e-05	0.065	770
67	339.5	495	10380	6.3e-05	0.063	768
47	331	495	10380	6.6e-05	0.066	774
27	327.5	495	10380	6.6e-05	0.066	764
7	328	495	10380	6.6e-05	0.066	768
87	336	495	13840	6.4e-05	0.064	770
67	341	495	13840	6.3e-05	0.063	768
47	332.5	495	13840	6.6e-05	0.066	774
27	328.5	495	13840	6.6e-05	0.066	764
7	329	495	13840	6.6e-05	0.066	768
87	344	990	0	6.3e-05	0.063	770
67	346.5	990	0	6.2e-05	0.062	770
47	337.5	990	0	6.5e-05	0.065	782
27	336.5	990	0	6.4e-05	0.064	768
7	338	990	0	6.4e-05	0.064	768
87	345	990	3460	6.3e-05	0.063	772
67	349	990	3460	6.1e-05	0.061	768
47	340	990	3460	6.4e-05	0.064	782
27	337.5	990	3460	6.4e-05	0.064	766
7	338.5	990	3460	6.4e-05	0.064	770
87	346.5	990	6920	6.2e-05	0.062	772
67	350.5	990	6920	6.1e-05	0.061	768
47	341.5	990	6920	6.4e-05	0.064	782
27	338.5	990	6920	6.4e-05	0.064	766
7	339.5	990	6920	6.4e-05	0.064	770
87	347.5	990	10380	6.2e-05	0.062	772
67	352.5	990	10380	6e-05	0.06	770
47	343.5	990	10380	6.3e-05	0.063	782
27	339.5	990	10380	6.3e-05	0.063	766
7	341	990	10380	6.3e-05	0.063	770
87	349	990	13840	6.2e-05	0.062	772
67	354.5	990	13840	6e-05	0.06	770
47	345	990	13840	6.3e-05	0.063	782
27	340.5	990	13840	6.3e-05	0.063	766
7	342	990	13840	6.3e-05	0.063	770
87	354	1485	0	6.1e-05	0.061	772
67	356.5	1485	0	6e-05	0.06	770
47	348.5	1485	0	6.3e-05	0.063	788
27	346.5	1485	0	6.2e-05	0.062	768
7	349	1485	0	6.2e-05	0.062	770
87	355	1485	3460	6e-05	0.06	774
67	359	1485	3460	5.9e-05	0.059	770
47	350.5	1485	3460	6.2e-05	0.062	786
27	347.5	1485	3460	6.1e-05	0.061	768
7	349.5	1485	3460	6.1e-05	0.061	772
87	356.5	1485	6920	6e-05	0.06	774
67	361	1485	6920	5.8e-05	0.058	770
47	352.5	1485	6920	6.1e-05	0.061	786
27	348.5	1485	6920	6.1e-05	0.061	768
7	350.5	1485	6920	6.1e-05	0.061	772
87	357.5	1485	10380	6e-05	0.06	774
67	363	1485	10380	5.8e-05	0.058	770
47	354.5	1485	10380	6.1e-05	0.061	786
27	350	1485	10380	6.1e-05	0.061	766
7	351.5	1485	10380	6.1e-05	0.061	772
87	359	1485	13840	5.9e-05	0.059	774
67	364.5	1485	13840	5.7e-05	0.057	772
47	356	1485	13840	6.1e-05	0.061	786
27	351	1485	13840	6.1e-05	0.061	766
7	353	1485	13840	6.1e-05	0.061	772
87	362.5	1980	0	5.9e-05	0.059	774
67	365.5	1980	0	5.8e-05	0.058	772
47	358	1980	0	6.1e-05	0.061	792
27	356	1980	0	6e-05	0.06	770
7	358.5	1980	0	6e-05	0.06	772
87	363.5	1980	3460	5.9e-05	0.059	776
67	368	1980	3460	5.7e-05	0.057	772
47	360.5	1980	3460	6e-05	0.06	790
27	357	1980	3460	5.9e-05	0.059	770
7	359.5	1980	3460	5.9e-05	0.059	774
87	365	1980	6920	5.8e-05	0.058	776
67	369.5	1980	6920	5.6e-05	0.056	772
47	362	1980	6920	5.9e-05	0.059	790
27	358	1980	6920	5.9e-05	0.059	768
7	360.5	1980	6920	5.9e-05	0.059	774
87	366.5	1980	10380	5.8e-05	0.058	776
67	371.5	1980	10380	5.6e-05	0.056	772
47	364	1980	10380	5.9e-05	0.059	790
27	359	1980	10380	5.9e-05	0.059	768
7	361.5	1980	10380	5.9e-05	0.059	774
87	367.5	1980	13840	5.8e-05	0.058	776
67	373.5	1980	13840	5.5e-05	0.055	772
47	365.5	1980	13840	5.9e-05	0.059	790
27	360	1980	13840	5.8e-05	0.058	768
7	362.5	1980	13840	5.9e-05	0.059	774
88	307.5	0	0	7.2e-05	0.072	764
68	307.5	0	0	7.2e-05	0.072	764
48	307.5	0	0	7.2e-05	0.072	764
28	307.5	0	0	7.2e-05	0.072	764
8	307.5	0	0	7.2e-05	0.072	764
88	309	0	3460	7.1e-05	0.071	764
68	308.5	0	3460	7.1e-05	0.071	764
48	308.5	0	3460	7.1e-05	0.071	764
28	308	0	3460	7.1e-05	0.071	764
8	309.5	0	3460	7.1e-05	0.071	764
88	310	0	6920	7.1e-05	0.071	764
68	309.5	0	6920	7.1e-05	0.071	766
48	309.5	0	6920	7.1e-05	0.071	764
28	309	0	6920	7.1e-05	0.071	764
8	311.5	0	6920	7e-05	0.07	764
88	311.5	0	10380	7e-05	0.07	764
68	310.5	0	10380	7.1e-05	0.071	766
48	310.5	0	10380	7.1e-05	0.071	764
28	310.5	0	10380	7.1e-05	0.071	764
8	313.5	0	10380	7e-05	0.07	764
88	313	0	13840	7e-05	0.07	764
68	311.5	0	13840	7e-05	0.07	766
48	312	0	13840	7e-05	0.07	764
28	311.5	0	13840	7e-05	0.07	764
8	315.5	0	13840	6.9e-05	0.069	764
88	335	495	0	6.5e-05	0.065	768
68	318.5	495	0	6.9e-05	0.069	766
48	318	495	0	6.9e-05	0.069	768
28	327.5	495	0	6.7e-05	0.067	770
8	322.5	495	0	6.8e-05	0.068	768
88	336	495	3460	6.4e-05	0.064	768
68	319	495	3460	6.9e-05	0.069	766
48	319	495	3460	6.9e-05	0.069	768
28	328.5	495	3460	6.6e-05	0.066	770
8	324.5	495	3460	6.7e-05	0.067	768
88	337.5	495	6920	6.4e-05	0.064	768
68	320	495	6920	6.8e-05	0.068	766
48	320	495	6920	6.8e-05	0.068	768
28	329.5	495	6920	6.6e-05	0.066	770
8	326.5	495	6920	6.7e-05	0.067	768
88	339	495	10380	6.3e-05	0.063	768
68	321.5	495	10380	6.8e-05	0.068	768
48	321	495	10380	6.8e-05	0.068	768
28	330.5	495	10380	6.6e-05	0.066	772
8	328.5	495	10380	6.6e-05	0.066	768
88	340.5	495	13840	6.3e-05	0.063	768
68	322.5	495	13840	6.8e-05	0.068	768
48	322.5	495	13840	6.8e-05	0.068	768
28	331.5	495	13840	6.6e-05	0.066	772
8	330	495	13840	6.6e-05	0.066	768
88	349.5	990	0	6.1e-05	0.061	772
68	329	990	0	6.6e-05	0.066	768
48	328.5	990	0	6.7e-05	0.067	770
28	340	990	0	6.4e-05	0.064	774
8	335.5	990	0	6.5e-05	0.065	772
88	351	990	3460	6.1e-05	0.061	770
68	329.5	990	3460	6.6e-05	0.066	768
48	329.5	990	3460	6.6e-05	0.066	770
28	341	990	3460	6.4e-05	0.064	776
8	338	990	3460	6.4e-05	0.064	770
88	352.5	990	6920	6e-05	0.06	772
68	330.5	990	6920	6.6e-05	0.066	768
48	330.5	990	6920	6.6e-05	0.066	772
28	342	990	6920	6.3e-05	0.063	776
8	340	990	6920	6.4e-05	0.064	770
88	354	990	10380	6e-05	0.06	772
68	332	990	10380	6.5e-05	0.065	770
48	331.5	990	10380	6.6e-05	0.066	772
28	343	990	10380	6.3e-05	0.063	776
8	341.5	990	10380	6.3e-05	0.063	770
88	355	990	13840	6e-05	0.06	772
68	333	990	13840	6.5e-05	0.065	770
48	333	990	13840	6.5e-05	0.065	772
28	344	990	13840	6.3e-05	0.063	776
8	343.5	990	13840	6.3e-05	0.063	770
88	361.5	1485	0	5.9e-05	0.059	774
68	339	1485	0	6.4e-05	0.064	770
48	338.5	1485	0	6.4e-05	0.064	774
28	350.5	1485	0	6.2e-05	0.062	778
8	347.5	1485	0	6.2e-05	0.062	774
88	363	1485	3460	5.8e-05	0.058	774
68	339.5	1485	3460	6.4e-05	0.064	770
48	339.5	1485	3460	6.4e-05	0.064	774
28	351.5	1485	3460	6.1e-05	0.061	778
8	350	1485	3460	6.2e-05	0.062	774
88	364	1485	6920	5.8e-05	0.058	774
68	340.5	1485	6920	6.3e-05	0.063	770
48	340.5	1485	6920	6.4e-05	0.064	774
28	352.5	1485	6920	6.1e-05	0.061	778
8	352	1485	6920	6.1e-05	0.061	774
88	365.5	1485	10380	5.7e-05	0.057	774
68	342	1485	10380	6.3e-05	0.063	772
48	342	1485	10380	6.3e-05	0.063	774
28	353.5	1485	10380	6.1e-05	0.061	778
8	354	1485	10380	6.1e-05	0.061	774
88	367	1485	13840	5.7e-05	0.057	774
68	343	1485	13840	6.3e-05	0.063	772
48	343	1485	13840	6.3e-05	0.063	774
28	354.5	1485	13840	6e-05	0.06	780
8	355.5	1485	13840	6e-05	0.06	774
88	371	1980	0	5.6e-05	0.056	776
68	348.5	1980	0	6.2e-05	0.062	772
48	348	1980	0	6.2e-05	0.062	776
28	359.5	1980	0	6e-05	0.06	782
8	359	1980	0	6e-05	0.06	778
88	372.5	1980	3460	5.6e-05	0.056	776
68	349	1980	3460	6.2e-05	0.062	772
48	349	1980	3460	6.2e-05	0.062	776
28	360.5	1980	3460	5.9e-05	0.059	782
8	361	1980	3460	5.9e-05	0.059	776
88	374	1980	6920	5.6e-05	0.056	776
68	350	1980	6920	6.1e-05	0.061	774
48	350	1980	6920	6.2e-05	0.062	776
28	361.5	1980	6920	5.9e-05	0.059	782
8	363	1980	6920	5.9e-05	0.059	776
88	375.5	1980	10380	5.5e-05	0.055	776
68	351.5	1980	10380	6.1e-05	0.061	774
48	351.5	1980	10380	6.1e-05	0.061	776
28	362.5	1980	10380	5.9e-05	0.059	782
8	365	1980	10380	5.8e-05	0.058	778
88	376.5	1980	13840	5.5e-05	0.055	776
68	352.5	1980	13840	6.1e-05	0.061	774
48	352.5	1980	13840	6.1e-05	0.061	776
28	363.5	1980	13840	5.9e-05	0.059	782
8	366.5	1980	13840	5.8e-05	0.058	778
89	307.5	0	0	7.2e-05	0.072	764
69	307.5	0	0	7.2e-05	0.072	764
49	307.5	0	0	7.2e-05	0.072	764
29	307.5	0	0	7.2e-05	0.072	764
9	307.5	0	0	7.2e-05	0.072	764
89	309.5	0	3460	7.1e-05	0.071	764
69	309	0	3460	7.1e-05	0.071	764
49	308.5	0	3460	7.1e-05	0.071	764
29	308.5	0	3460	7.1e-05	0.071	764
9	308.5	0	3460	7.1e-05	0.071	764
89	311.5	0	6920	7e-05	0.07	764
69	310.5	0	6920	7.1e-05	0.071	764
49	309	0	6920	7.1e-05	0.071	764
29	310	0	6920	7.1e-05	0.071	764
9	309.5	0	6920	7.1e-05	0.071	764
89	313.5	0	10380	7e-05	0.07	764
69	312	0	10380	7e-05	0.07	764
49	310	0	10380	7.1e-05	0.071	764
29	311	0	10380	7e-05	0.07	764
9	311	0	10380	7e-05	0.07	764
89	315	0	13840	6.9e-05	0.069	764
69	313	0	13840	7e-05	0.07	764
49	311	0	13840	7e-05	0.07	764
29	312.5	0	13840	7e-05	0.07	766
9	312	0	13840	7e-05	0.07	764
89	321	495	0	6.8e-05	0.068	764
69	310	495	0	7.1e-05	0.071	766
49	333.5	495	0	6.5e-05	0.065	768
29	335	495	0	6.4e-05	0.064	768
9	327.5	495	0	6.7e-05	0.067	766
89	323	495	3460	6.8e-05	0.068	764
69	311.5	495	3460	7.1e-05	0.071	766
49	334.5	495	3460	6.5e-05	0.065	766
29	336	495	3460	6.4e-05	0.064	770
9	328.5	495	3460	6.6e-05	0.066	766
89	325	495	6920	6.7e-05	0.067	764
69	313	495	6920	7e-05	0.07	766
49	335.5	495	6920	6.4e-05	0.064	766
29	337.5	495	6920	6.4e-05	0.064	770
9	330	495	6920	6.6e-05	0.066	766
89	327	495	10380	6.6e-05	0.066	764
69	314.5	495	10380	7e-05	0.07	766
49	336.5	495	10380	6.4e-05	0.064	766
29	338.5	495	10380	6.3e-05	0.063	770
9	331	495	10380	6.5e-05	0.065	766
89	328.5	495	13840	6.6e-05	0.066	764
69	316	495	13840	6.9e-05	0.069	766
49	337.5	495	13840	6.4e-05	0.064	766
29	340	495	13840	6.3e-05	0.063	770
9	332	495	13840	6.5e-05	0.065	766
89	333.5	990	0	6.5e-05	0.065	766
69	315.5	990	0	7e-05	0.07	766
49	349.5	990	0	6.1e-05	0.061	770
29	352	990	0	6e-05	0.06	772
9	340.5	990	0	6.3e-05	0.063	766
89	335.5	990	3460	6.4e-05	0.064	766
69	317	990	3460	6.9e-05	0.069	766
49	350.5	990	3460	6.1e-05	0.061	770
29	353	990	3460	6e-05	0.06	772
9	341.5	990	3460	6.3e-05	0.063	766
89	337.5	990	6920	6.4e-05	0.064	766
69	318.5	990	6920	6.9e-05	0.069	766
49	351.5	990	6920	6.1e-05	0.061	770
29	354	990	6920	6e-05	0.06	772
9	343	990	6920	6.3e-05	0.063	766
89	339.5	990	10380	6.3e-05	0.063	766
69	320	990	10380	6.9e-05	0.069	766
49	352.5	990	10380	6e-05	0.06	770
29	355.5	990	10380	5.9e-05	0.059	774
9	344	990	10380	6.2e-05	0.062	766
89	341	990	13840	6.3e-05	0.063	766
69	321.5	990	13840	6.8e-05	0.068	766
49	353.5	990	13840	6e-05	0.06	770
29	356.5	990	13840	5.9e-05	0.059	774
9	345	990	13840	6.2e-05	0.062	766
89	345.5	1485	0	6.2e-05	0.062	766
69	322.5	1485	0	6.8e-05	0.068	768
49	362.5	1485	0	5.8e-05	0.058	774
29	365.5	1485	0	5.7e-05	0.057	776
9	351.5	1485	0	6.1e-05	0.061	768
89	347.5	1485	3460	6.2e-05	0.062	766
69	324	1485	3460	6.8e-05	0.068	768
49	363	1485	3460	5.8e-05	0.058	772
29	366.5	1485	3460	5.7e-05	0.057	776
9	352.5	1485	3460	6e-05	0.06	768
89	349.5	1485	6920	6.1e-05	0.061	766
69	325.5	1485	6920	6.7e-05	0.067	768
49	364	1485	6920	5.8e-05	0.058	772
29	367.5	1485	6920	5.7e-05	0.057	776
9	353.5	1485	6920	6e-05	0.06	768
89	351.5	1485	10380	6.1e-05	0.061	768
69	326.5	1485	10380	6.7e-05	0.067	768
49	365	1485	10380	5.8e-05	0.058	772
29	369	1485	10380	5.6e-05	0.056	776
9	355	1485	10380	6e-05	0.06	768
89	353	1485	13840	6e-05	0.06	768
69	328	1485	13840	6.7e-05	0.067	768
49	366	1485	13840	5.7e-05	0.057	774
29	370	1485	13840	5.6e-05	0.056	776
9	356	1485	13840	5.9e-05	0.059	768
89	356.5	1980	0	6e-05	0.06	768
69	330	1980	0	6.7e-05	0.067	770
49	373.5	1980	0	5.6e-05	0.056	776
29	377	1980	0	5.5e-05	0.055	778
9	360.5	1980	0	5.9e-05	0.059	768
89	358.5	1980	3460	5.9e-05	0.059	768
69	331.5	1980	3460	6.6e-05	0.066	770
49	374.5	1980	3460	5.6e-05	0.056	776
29	378	1980	3460	5.4e-05	0.054	778
9	362	1980	3460	5.8e-05	0.058	768
89	360.5	1980	6920	5.9e-05	0.059	768
69	333	1980	6920	6.6e-05	0.066	770
49	375	1980	6920	5.6e-05	0.056	776
29	379.5	1980	6920	5.4e-05	0.054	778
9	363	1980	6920	5.8e-05	0.058	768
89	362.5	1980	10380	5.8e-05	0.058	768
69	334.5	1980	10380	6.5e-05	0.065	770
49	376	1980	10380	5.5e-05	0.055	776
29	380.5	1980	10380	5.4e-05	0.054	780
9	364	1980	10380	5.8e-05	0.058	768
89	364	1980	13840	5.8e-05	0.058	768
69	336	1980	13840	6.5e-05	0.065	770
49	377	1980	13840	5.5e-05	0.055	776
29	382	1980	13840	5.3e-05	0.053	780
9	365.5	1980	13840	5.7e-05	0.057	770
90	307.5	0	0	7.2e-05	0.072	764
70	307.5	0	0	7.2e-05	0.072	764
50	307.5	0	0	7.2e-05	0.072	764
30	307.5	0	0	7.2e-05	0.072	764
10	307.5	0	0	7.2e-05	0.072	764
90	308.5	0	3460	7.1e-05	0.071	764
70	308	0	3460	7.1e-05	0.071	766
50	308.5	0	3460	7.1e-05	0.071	764
30	308.5	0	3460	7.1e-05	0.071	764
10	310	0	3460	7.1e-05	0.071	762
90	309.5	0	6920	7.1e-05	0.071	764
70	309	0	6920	7.1e-05	0.071	766
50	310	0	6920	7.1e-05	0.071	764
30	309.5	0	6920	7.1e-05	0.071	764
10	311.5	0	6920	7e-05	0.07	762
90	310.5	0	10380	7.1e-05	0.071	764
70	310.5	0	10380	7.1e-05	0.071	766
50	311.5	0	10380	7e-05	0.07	764
30	311	0	10380	7.1e-05	0.071	764
10	313.5	0	10380	7e-05	0.07	762
90	312	0	13840	7e-05	0.07	766
70	311.5	0	13840	7e-05	0.07	766
50	312.5	0	13840	7e-05	0.07	764
30	312	0	13840	7e-05	0.07	764
10	315	0	13840	6.9e-05	0.069	762
90	344	495	0	6.3e-05	0.063	770
70	308.5	495	0	7.2e-05	0.072	766
50	322.5	495	0	6.8e-05	0.068	768
30	325	495	0	6.7e-05	0.067	768
10	330	495	0	6.6e-05	0.066	766
90	345	495	3460	6.2e-05	0.062	770
70	309	495	3460	7.2e-05	0.072	768
50	323.5	495	3460	6.7e-05	0.067	766
30	326	495	3460	6.7e-05	0.067	766
10	332.5	495	3460	6.5e-05	0.065	764
90	346	495	6920	6.2e-05	0.062	770
70	310	495	6920	7.1e-05	0.071	768
50	325	495	6920	6.7e-05	0.067	766
30	327	495	6920	6.6e-05	0.066	766
10	334.5	495	6920	6.4e-05	0.064	764
90	347.5	495	10380	6.2e-05	0.062	770
70	311.5	495	10380	7.1e-05	0.071	768
50	326.5	495	10380	6.7e-05	0.067	766
30	328	495	10380	6.6e-05	0.066	768
10	336	495	10380	6.4e-05	0.064	764
90	348.5	495	13840	6.1e-05	0.061	772
70	312.5	495	13840	7.1e-05	0.071	768
50	327.5	495	13840	6.6e-05	0.066	766
30	329.5	495	13840	6.6e-05	0.066	768
10	338	495	13840	6.3e-05	0.063	764
90	357.5	990	0	6e-05	0.06	772
70	312	990	0	7.1e-05	0.071	768
50	333	990	0	6.5e-05	0.065	770
30	338	990	0	6.4e-05	0.064	770
10	343	990	0	6.3e-05	0.063	768
90	358.5	990	3460	5.9e-05	0.059	774
70	312.5	990	3460	7.1e-05	0.071	770
50	334	990	3460	6.5e-05	0.065	768
30	339	990	3460	6.4e-05	0.064	770
10	345.5	990	3460	6.2e-05	0.062	766
90	359.5	990	6920	5.9e-05	0.059	774
70	313.5	990	6920	7.1e-05	0.071	770
50	335.5	990	6920	6.5e-05	0.065	768
30	340	990	6920	6.3e-05	0.063	770
10	347	990	6920	6.1e-05	0.061	764
90	361	990	10380	5.9e-05	0.059	774
70	315	990	10380	7e-05	0.07	770
50	336.5	990	10380	6.4e-05	0.064	768
30	341.5	990	10380	6.3e-05	0.063	770
10	349	990	10380	6.1e-05	0.061	764
90	362	990	13840	5.8e-05	0.058	774
70	316	990	13840	7e-05	0.07	770
50	338	990	13840	6.4e-05	0.064	768
30	342.5	990	13840	6.3e-05	0.063	770
10	351	990	13840	6e-05	0.06	764
90	367.5	1485	0	5.8e-05	0.058	774
70	317	1485	0	7e-05	0.07	770
50	341.5	1485	0	6.3e-05	0.063	772
30	349.5	1485	0	6.2e-05	0.062	772
10	353	1485	0	6.1e-05	0.061	768
90	368.5	1485	3460	5.7e-05	0.057	774
70	318	1485	3460	7e-05	0.07	772
50	343	1485	3460	6.3e-05	0.063	770
30	350.5	1485	3460	6.1e-05	0.061	772
10	355.5	1485	3460	6e-05	0.06	766
90	369.5	1485	6920	5.7e-05	0.057	776
70	319	1485	6920	7e-05	0.07	772
50	344	1485	6920	6.2e-05	0.062	770
30	351.5	1485	6920	6.1e-05	0.061	772
10	357.5	1485	6920	5.9e-05	0.059	766
90	370.5	1485	10380	5.7e-05	0.057	776
70	320	1485	10380	6.9e-05	0.069	772
50	345.5	1485	10380	6.2e-05	0.062	770
30	352.5	1485	10380	6e-05	0.06	772
10	359.5	1485	10380	5.9e-05	0.059	766
90	372	1485	13840	5.6e-05	0.056	776
70	321	1485	13840	6.9e-05	0.069	772
50	347	1485	13840	6.2e-05	0.062	770
30	354	1485	13840	6e-05	0.06	772
10	361	1485	13840	5.8e-05	0.058	766
90	375	1980	0	5.6e-05	0.056	776
70	323.5	1980	0	6.9e-05	0.069	772
50	349.5	1980	0	6.1e-05	0.061	774
30	359.5	1980	0	5.9e-05	0.059	774
10	362	1980	0	5.9e-05	0.059	770
90	376	1980	3460	5.6e-05	0.056	776
70	324	1980	3460	6.9e-05	0.069	774
50	351	1980	3460	6.1e-05	0.061	772
30	360.5	1980	3460	5.9e-05	0.059	774
10	364.5	1980	3460	5.8e-05	0.058	768
90	377.5	1980	6920	5.5e-05	0.055	776
70	325	1980	6920	6.8e-05	0.068	774
50	352	1980	6920	6.1e-05	0.061	772
30	361.5	1980	6920	5.9e-05	0.059	774
10	366	1980	6920	5.7e-05	0.057	768
90	378.5	1980	10380	5.5e-05	0.055	776
70	326	1980	10380	6.8e-05	0.068	774
50	353.5	1980	10380	6e-05	0.06	772
30	363	1980	10380	5.8e-05	0.058	774
10	368	1980	10380	5.7e-05	0.057	768
90	380	1980	13840	5.5e-05	0.055	778
70	327.5	1980	13840	6.8e-05	0.068	774
50	355	1980	13840	6e-05	0.06	772
30	364	1980	13840	5.8e-05	0.058	774
10	369.5	1980	13840	5.6e-05	0.056	766
91	307.5	0	0	7.2e-05	0.072	764
71	307.5	0	0	7.2e-05	0.072	764
51	307.5	0	0	7.2e-05	0.072	764
31	307.5	0	0	7.2e-05	0.072	764
11	307.5	0	0	7.2e-05	0.072	764
91	309	0	3460	7.1e-05	0.071	764
71	309	0	3460	7.1e-05	0.071	764
51	309	0	3460	7.1e-05	0.071	762
31	308.5	0	3460	7.1e-05	0.071	764
11	309	0	3460	7.1e-05	0.071	766
91	310.5	0	6920	7.1e-05	0.071	764
71	310.5	0	6920	7.1e-05	0.071	766
51	310.5	0	6920	7.1e-05	0.071	762
31	310	0	6920	7.1e-05	0.071	764
11	310.5	0	6920	7.1e-05	0.071	766
91	312	0	10380	7e-05	0.07	764
71	312	0	10380	7e-05	0.07	766
51	312	0	10380	7e-05	0.07	762
31	311	0	10380	7e-05	0.07	764
11	312	0	10380	7e-05	0.07	766
91	313.5	0	13840	7e-05	0.07	766
71	313.5	0	13840	7e-05	0.07	766
51	313	0	13840	7e-05	0.07	760
31	312.5	0	13840	7e-05	0.07	764
11	313.5	0	13840	7e-05	0.07	766
91	330.5	495	0	6.6e-05	0.066	766
71	321.5	495	0	6.8e-05	0.068	764
51	332.5	495	0	6.6e-05	0.066	770
31	335	495	0	6.5e-05	0.065	770
11	326.5	495	0	6.7e-05	0.067	768
91	332	495	3460	6.5e-05	0.065	766
71	323	495	3460	6.8e-05	0.068	766
51	334	495	3460	6.5e-05	0.065	768
31	336	495	3460	6.4e-05	0.064	770
11	328	495	3460	6.7e-05	0.067	768
91	333.5	495	6920	6.5e-05	0.065	768
71	324.5	495	6920	6.7e-05	0.067	766
51	335.5	495	6920	6.4e-05	0.064	766
31	337.5	495	6920	6.4e-05	0.064	770
11	329.5	495	6920	6.6e-05	0.066	770
91	335.5	495	10380	6.4e-05	0.064	768
71	326	495	10380	6.7e-05	0.067	766
51	337	495	10380	6.4e-05	0.064	766
31	338.5	495	10380	6.4e-05	0.064	772
11	331	495	10380	6.6e-05	0.066	770
91	337	495	13840	6.4e-05	0.064	768
71	327.5	495	13840	6.7e-05	0.067	766
51	338	495	13840	6.4e-05	0.064	766
31	340	495	13840	6.3e-05	0.063	772
11	332.5	495	13840	6.5e-05	0.065	770
91	343.5	990	0	6.3e-05	0.063	768
71	334.5	990	0	6.5e-05	0.065	766
51	347	990	0	6.2e-05	0.062	772
31	351	990	0	6.1e-05	0.061	774
11	340	990	0	6.4e-05	0.064	770
91	345	990	3460	6.2e-05	0.062	768
71	335.5	990	3460	6.5e-05	0.065	766
51	348.5	990	3460	6.2e-05	0.062	770
31	352	990	3460	6.1e-05	0.061	774
11	341.5	990	3460	6.3e-05	0.063	772
91	346.5	990	6920	6.2e-05	0.062	768
71	337	990	6920	6.4e-05	0.064	768
51	350	990	6920	6.1e-05	0.061	770
31	353.5	990	6920	6e-05	0.06	776
11	343	990	6920	6.3e-05	0.063	772
91	348.5	990	10380	6.1e-05	0.061	770
71	338.5	990	10380	6.4e-05	0.064	768
51	351.5	990	10380	6.1e-05	0.061	770
31	354.5	990	10380	6e-05	0.06	776
11	344.5	990	10380	6.2e-05	0.062	772
91	350	990	13840	6.1e-05	0.061	770
71	340	990	13840	6.4e-05	0.064	768
51	353	990	13840	6e-05	0.06	770
31	356	990	13840	6e-05	0.06	776
11	346	990	13840	6.2e-05	0.062	772
91	354	1485	0	6.1e-05	0.061	770
71	346	1485	0	6.2e-05	0.062	768
51	359	1485	0	6e-05	0.06	776
31	364	1485	0	5.8e-05	0.058	778
11	351.5	1485	0	6.1e-05	0.061	772
91	355.5	1485	3460	6e-05	0.06	770
71	347.5	1485	3460	6.2e-05	0.062	768
51	360.5	1485	3460	5.9e-05	0.059	774
31	365	1485	3460	5.8e-05	0.058	778
11	353	1485	3460	6.1e-05	0.061	774
91	357	1485	6920	6e-05	0.06	770
71	349	1485	6920	6.2e-05	0.062	768
51	362	1485	6920	5.9e-05	0.059	774
31	366	1485	6920	5.8e-05	0.058	778
11	354.5	1485	6920	6e-05	0.06	774
91	358.5	1485	10380	5.9e-05	0.059	770
71	350.5	1485	10380	6.1e-05	0.061	770
51	363	1485	10380	5.8e-05	0.058	772
31	367.5	1485	10380	5.7e-05	0.057	780
11	356	1485	10380	6e-05	0.06	774
91	360.5	1485	13840	5.9e-05	0.059	770
71	352	1485	13840	6.1e-05	0.061	770
51	364.5	1485	13840	5.8e-05	0.058	772
31	368.5	1485	13840	5.7e-05	0.057	780
11	357.5	1485	13840	6e-05	0.06	776
91	363	1980	0	5.9e-05	0.059	770
71	357.5	1980	0	6e-05	0.06	768
51	369	1980	0	5.8e-05	0.058	778
31	374.5	1980	0	5.6e-05	0.056	782
11	361.5	1980	0	5.9e-05	0.059	774
91	364.5	1980	3460	5.8e-05	0.058	772
71	359	1980	3460	5.9e-05	0.059	770
51	370.5	1980	3460	5.7e-05	0.057	776
31	376	1980	3460	5.6e-05	0.056	782
11	363	1980	3460	5.9e-05	0.059	776
91	366	1980	6920	5.8e-05	0.058	772
71	360.5	1980	6920	5.9e-05	0.059	770
51	372	1980	6920	5.7e-05	0.057	776
31	377	1980	6920	5.5e-05	0.055	782
11	364.5	1980	6920	5.8e-05	0.058	776
91	367.5	1980	10380	5.7e-05	0.057	772
71	362	1980	10380	5.9e-05	0.059	770
51	373	1980	10380	5.6e-05	0.056	776
31	378.5	1980	10380	5.5e-05	0.055	782
11	366	1980	10380	5.8e-05	0.058	778
91	369	1980	13840	5.7e-05	0.057	772
71	363.5	1980	13840	5.8e-05	0.058	772
51	374.5	1980	13840	5.6e-05	0.056	776
31	379.5	1980	13840	5.5e-05	0.055	782
11	368	1980	13840	5.7e-05	0.057	778
92	307.5	0	0	7.2e-05	0.072	764
72	307.5	0	0	7.2e-05	0.072	764
52	307.5	0	0	7.2e-05	0.072	764
32	307.5	0	0	7.2e-05	0.072	764
12	307.5	0	0	7.2e-05	0.072	764
92	308.5	0	3460	7.1e-05	0.071	762
72	309	0	3460	7.1e-05	0.071	762
52	308.5	0	3460	7.1e-05	0.071	766
32	309	0	3460	7.1e-05	0.071	764
12	309	0	3460	7.1e-05	0.071	762
92	310	0	6920	7.1e-05	0.071	762
72	310.5	0	6920	7e-05	0.07	762
52	309.5	0	6920	7.1e-05	0.071	766
32	311	0	6920	7e-05	0.07	764
12	310	0	6920	7.1e-05	0.071	762
92	311	0	10380	7e-05	0.07	762
72	312	0	10380	7e-05	0.07	762
52	311	0	10380	7.1e-05	0.071	766
32	312.5	0	10380	7e-05	0.07	764
12	311.5	0	10380	7e-05	0.07	762
92	312.5	0	13840	7e-05	0.07	762
72	313.5	0	13840	7e-05	0.07	762
52	312	0	13840	7e-05	0.07	768
32	314.5	0	13840	6.9e-05	0.069	764
12	313	0	13840	7e-05	0.07	762
92	328.5	495	0	6.6e-05	0.066	764
72	326	495	0	6.7e-05	0.067	768
52	325.5	495	0	6.7e-05	0.067	768
32	330	495	0	6.6e-05	0.066	768
12	328.5	495	0	6.6e-05	0.066	766
92	330	495	3460	6.6e-05	0.066	762
72	327.5	495	3460	6.6e-05	0.066	766
52	326.5	495	3460	6.7e-05	0.067	770
32	331.5	495	3460	6.6e-05	0.066	768
12	329.5	495	3460	6.6e-05	0.066	764
92	331	495	6920	6.5e-05	0.065	762
72	329	495	6920	6.6e-05	0.066	764
52	327.5	495	6920	6.7e-05	0.067	770
32	333	495	6920	6.5e-05	0.065	768
12	331	495	6920	6.5e-05	0.065	764
92	332.5	495	10380	6.5e-05	0.065	762
72	330.5	495	10380	6.5e-05	0.065	764
52	328.5	495	10380	6.7e-05	0.067	770
32	335	495	10380	6.5e-05	0.065	768
12	332.5	495	10380	6.5e-05	0.065	764
92	333.5	495	13840	6.5e-05	0.065	762
72	332	495	13840	6.5e-05	0.065	764
52	330	495	13840	6.6e-05	0.066	770
32	336.5	495	13840	6.4e-05	0.064	768
12	334	495	13840	6.4e-05	0.064	762
92	344.5	990	0	6.2e-05	0.062	766
72	340	990	0	6.4e-05	0.064	770
52	337	990	0	6.5e-05	0.065	770
32	344.5	990	0	6.3e-05	0.063	770
12	343.5	990	0	6.3e-05	0.063	766
92	345.5	990	3460	6.2e-05	0.062	764
72	341.5	990	3460	6.3e-05	0.063	768
52	338	990	3460	6.5e-05	0.065	772
32	346	990	3460	6.2e-05	0.062	770
12	345	990	3460	6.2e-05	0.062	766
92	346.5	990	6920	6.2e-05	0.062	764
72	343	990	6920	6.3e-05	0.063	768
52	339	990	6920	6.4e-05	0.064	772
32	348	990	6920	6.2e-05	0.062	770
12	346.5	990	6920	6.2e-05	0.062	764
92	348	990	10380	6.1e-05	0.061	764
72	344.5	990	10380	6.2e-05	0.062	768
52	340.5	990	10380	6.4e-05	0.064	774
32	349.5	990	10380	6.1e-05	0.061	772
12	348	990	10380	6.1e-05	0.061	764
92	349	990	13840	6.1e-05	0.061	764
72	346	990	13840	6.2e-05	0.062	768
52	341.5	990	13840	6.4e-05	0.064	774
32	351	990	13840	6.1e-05	0.061	772
12	349	990	13840	6.1e-05	0.061	764
92	357.5	1485	0	5.9e-05	0.059	768
72	352	1485	0	6.1e-05	0.061	772
52	347	1485	0	6.3e-05	0.063	772
32	356.5	1485	0	6e-05	0.06	774
12	357	1485	0	6e-05	0.06	768
92	359	1485	3460	5.9e-05	0.059	766
72	354	1485	3460	6e-05	0.06	770
52	348	1485	3460	6.3e-05	0.063	774
32	358	1485	3460	6e-05	0.06	774
12	358.5	1485	3460	5.9e-05	0.059	766
92	360	1485	6920	5.9e-05	0.059	766
72	355.5	1485	6920	6e-05	0.06	770
52	349	1485	6920	6.2e-05	0.062	774
32	360	1485	6920	5.9e-05	0.059	774
12	359.5	1485	6920	5.9e-05	0.059	766
92	361	1485	10380	5.8e-05	0.058	766
72	357	1485	10380	5.9e-05	0.059	770
52	350.5	1485	10380	6.2e-05	0.062	776
32	361.5	1485	10380	5.9e-05	0.059	774
12	361	1485	10380	5.8e-05	0.058	766
92	362.5	1485	13840	5.8e-05	0.058	766
72	358.5	1485	13840	5.9e-05	0.059	770
52	351.5	1485	13840	6.2e-05	0.062	776
32	363.5	1485	13840	5.8e-05	0.058	774
12	362.5	1485	13840	5.8e-05	0.058	766
92	369.5	1980	0	5.7e-05	0.057	768
72	363	1980	0	5.9e-05	0.059	774
52	355.5	1980	0	6.1e-05	0.061	774
32	367	1980	0	5.8e-05	0.058	776
12	368.5	1980	0	5.7e-05	0.057	770
92	370.5	1980	3460	5.6e-05	0.056	768
72	364.5	1980	3460	5.8e-05	0.058	772
52	356.5	1980	3460	6.1e-05	0.061	776
32	368.5	1980	3460	5.7e-05	0.057	776
12	370	1980	3460	5.6e-05	0.056	768
92	372	1980	6920	5.6e-05	0.056	768
72	366	1980	6920	5.8e-05	0.058	772
52	358	1980	6920	6e-05	0.06	778
32	370.5	1980	6920	5.7e-05	0.057	776
12	371.5	1980	6920	5.6e-05	0.056	768
92	373	1980	10380	5.6e-05	0.056	766
72	367.5	1980	10380	5.7e-05	0.057	772
52	359	1980	10380	6e-05	0.06	778
32	372	1980	10380	5.6e-05	0.056	776
12	373	1980	10380	5.6e-05	0.056	768
92	374	1980	13840	5.5e-05	0.055	768
72	369	1980	13840	5.7e-05	0.057	772
52	360	1980	13840	6e-05	0.06	778
32	374	1980	13840	5.6e-05	0.056	776
12	374	1980	13840	5.5e-05	0.055	768
93	307.5	0	0	7.2e-05	0.072	764
73	307.5	0	0	7.2e-05	0.072	764
53	307.5	0	0	7.2e-05	0.072	764
33	307.5	0	0	7.2e-05	0.072	764
13	307.5	0	0	7.2e-05	0.072	764
93	309	0	3460	7.1e-05	0.071	762
73	308.5	0	3460	7.1e-05	0.071	762
53	309	0	3460	7.1e-05	0.071	766
33	308	0	3460	7.1e-05	0.071	764
13	308.5	0	3460	7.1e-05	0.071	764
93	310.5	0	6920	7.1e-05	0.071	762
73	309.5	0	6920	7.1e-05	0.071	762
53	310.5	0	6920	7.1e-05	0.071	766
33	309	0	6920	7.1e-05	0.071	764
13	309.5	0	6920	7.1e-05	0.071	764
93	312	0	10380	7e-05	0.07	762
73	311	0	10380	7e-05	0.07	762
53	312	0	10380	7.1e-05	0.071	768
33	310	0	10380	7.1e-05	0.071	764
13	310.5	0	10380	7.1e-05	0.071	764
93	313.5	0	13840	7e-05	0.07	762
73	312	0	13840	7e-05	0.07	762
53	313.5	0	13840	7e-05	0.07	768
33	310.5	0	13840	7e-05	0.07	764
13	312	0	13840	7e-05	0.07	764
93	322.5	495	0	6.8e-05	0.068	764
73	325	495	0	6.7e-05	0.067	768
53	324	495	0	6.8e-05	0.068	770
33	330	495	0	6.6e-05	0.066	768
13	327	495	0	6.7e-05	0.067	768
93	324	495	3460	6.7e-05	0.067	764
73	326.5	495	3460	6.7e-05	0.067	766
53	325.5	495	3460	6.7e-05	0.067	770
33	330.5	495	3460	6.6e-05	0.066	768
13	328	495	3460	6.6e-05	0.066	768
93	325.5	495	6920	6.7e-05	0.067	764
73	327.5	495	6920	6.6e-05	0.066	766
53	327	495	6920	6.7e-05	0.067	772
33	331.5	495	6920	6.5e-05	0.065	768
13	329	495	6920	6.6e-05	0.066	768
93	327	495	10380	6.6e-05	0.066	764
73	328.5	495	10380	6.6e-05	0.066	766
53	328.5	495	10380	6.7e-05	0.067	772
33	332	495	10380	6.5e-05	0.065	768
13	330	495	10380	6.6e-05	0.066	768
93	328.5	495	13840	6.6e-05	0.066	764
73	330	495	13840	6.6e-05	0.066	766
53	330	495	13840	6.6e-05	0.066	772
33	333	495	13840	6.5e-05	0.065	768
13	331.5	495	13840	6.5e-05	0.065	768
93	336	990	0	6.5e-05	0.065	766
73	337.5	990	0	6.4e-05	0.064	770
53	337	990	0	6.5e-05	0.065	772
33	343.5	990	0	6.3e-05	0.063	770
13	339	990	0	6.4e-05	0.064	770
93	337.5	990	3460	6.4e-05	0.064	766
73	338.5	990	3460	6.4e-05	0.064	770
53	338.5	990	3460	6.5e-05	0.065	774
33	344	990	3460	6.2e-05	0.062	770
13	340	990	3460	6.4e-05	0.064	770
93	339	990	6920	6.4e-05	0.064	766
73	339.5	990	6920	6.4e-05	0.064	770
53	340	990	6920	6.4e-05	0.064	776
33	345	990	6920	6.2e-05	0.062	770
13	341	990	6920	6.3e-05	0.063	770
93	340.5	990	10380	6.3e-05	0.063	766
73	341	990	10380	6.3e-05	0.063	770
53	341.5	990	10380	6.4e-05	0.064	776
33	345.5	990	10380	6.2e-05	0.062	770
13	342	990	10380	6.3e-05	0.063	770
93	342	990	13840	6.3e-05	0.063	766
73	342	990	13840	6.3e-05	0.063	768
53	343	990	13840	6.3e-05	0.063	776
33	346.5	990	13840	6.2e-05	0.062	770
13	343.5	990	13840	6.3e-05	0.063	770
93	348	1485	0	6.2e-05	0.062	768
73	348	1485	0	6.2e-05	0.062	774
53	348.5	1485	0	6.2e-05	0.062	776
33	354	1485	0	6e-05	0.06	774
13	348.5	1485	0	6.2e-05	0.062	772
93	349.5	1485	3460	6.1e-05	0.061	766
73	349	1485	3460	6.2e-05	0.062	772
53	349.5	1485	3460	6.2e-05	0.062	778
33	355	1485	3460	6e-05	0.06	772
13	349.5	1485	3460	6.1e-05	0.061	772
93	351	1485	6920	6.1e-05	0.061	766
73	350	1485	6920	6.1e-05	0.061	772
53	351	1485	6920	6.2e-05	0.062	778
33	356	1485	6920	6e-05	0.06	772
13	350.5	1485	6920	6.1e-05	0.061	772
93	352.5	1485	10380	6e-05	0.06	766
73	351.5	1485	10380	6.1e-05	0.061	772
53	352.5	1485	10380	6.1e-05	0.061	780
33	356.5	1485	10380	5.9e-05	0.059	772
13	352	1485	10380	6.1e-05	0.061	772
93	354	1485	13840	6e-05	0.06	768
73	352.5	1485	13840	6.1e-05	0.061	772
53	354	1485	13840	6.1e-05	0.061	780
33	357.5	1485	13840	5.9e-05	0.059	772
13	353	1485	13840	6e-05	0.06	772
93	359.5	1980	0	5.9e-05	0.059	770
73	357	1980	0	6e-05	0.06	776
53	358.5	1980	0	6e-05	0.06	780
33	363.5	1980	0	5.8e-05	0.058	776
13	357	1980	0	6e-05	0.06	774
93	361	1980	3460	5.9e-05	0.059	768
73	358	1980	3460	6e-05	0.06	774
53	360	1980	3460	6e-05	0.06	782
33	364.5	1980	3460	5.8e-05	0.058	774
13	358	1980	3460	6e-05	0.06	774
93	362.5	1980	6920	5.8e-05	0.058	768
73	359.5	1980	6920	5.9e-05	0.059	774
53	361.5	1980	6920	5.9e-05	0.059	782
33	365.5	1980	6920	5.8e-05	0.058	774
13	359	1980	6920	5.9e-05	0.059	774
93	364	1980	10380	5.8e-05	0.058	768
73	360.5	1980	10380	5.9e-05	0.059	774
53	363	1980	10380	5.9e-05	0.059	782
33	366	1980	10380	5.7e-05	0.057	774
13	360.5	1980	10380	5.9e-05	0.059	774
93	365.5	1980	13840	5.8e-05	0.058	768
73	361.5	1980	13840	5.9e-05	0.059	774
53	364.5	1980	13840	5.9e-05	0.059	784
33	367	1980	13840	5.7e-05	0.057	774
13	361.5	1980	13840	5.9e-05	0.059	774
94	307.5	0	0	7.2e-05	0.072	764
74	307.5	0	0	7.2e-05	0.072	764
54	307.5	0	0	7.2e-05	0.072	764
34	307.5	0	0	7.2e-05	0.072	764
14	307.5	0	0	7.2e-05	0.072	764
94	308.5	0	3460	7.1e-05	0.071	762
74	307.5	0	3460	7.2e-05	0.072	766
54	308	0	3460	7.1e-05	0.071	766
34	308	0	3460	7.1e-05	0.071	766
14	309	0	3460	7.1e-05	0.071	764
94	310	0	6920	7.1e-05	0.071	762
74	308	0	6920	7.1e-05	0.071	766
54	309	0	6920	7.1e-05	0.071	766
34	309	0	6920	7.1e-05	0.071	766
14	310	0	6920	7.1e-05	0.071	764
94	311	0	10380	7e-05	0.07	762
74	309	0	10380	7.1e-05	0.071	766
54	310	0	10380	7.1e-05	0.071	766
34	309.5	0	10380	7.1e-05	0.071	768
14	311.5	0	10380	7e-05	0.07	764
94	312	0	13840	7e-05	0.07	762
74	309.5	0	13840	7.1e-05	0.071	768
54	311.5	0	13840	7.1e-05	0.071	768
34	310.5	0	13840	7.1e-05	0.071	768
14	313	0	13840	7e-05	0.07	764
94	331	495	0	6.6e-05	0.066	770
74	332.5	495	0	6.5e-05	0.065	768
54	330.5	495	0	6.6e-05	0.066	768
34	339.5	495	0	6.4e-05	0.064	768
14	337	495	0	6.4e-05	0.064	770
94	332.5	495	3460	6.5e-05	0.065	768
74	333	495	3460	6.5e-05	0.065	770
54	331	495	3460	6.6e-05	0.066	770
34	340	495	3460	6.3e-05	0.063	770
14	338	495	3460	6.4e-05	0.064	770
94	333.5	495	6920	6.5e-05	0.065	768
74	333.5	495	6920	6.5e-05	0.065	770
54	332	495	6920	6.6e-05	0.066	770
34	340.5	495	6920	6.3e-05	0.063	772
14	339.5	495	6920	6.4e-05	0.064	770
94	335	495	10380	6.5e-05	0.065	768
74	334	495	10380	6.5e-05	0.065	772
54	333	495	10380	6.5e-05	0.065	770
34	341.5	495	10380	6.3e-05	0.063	772
14	341	495	10380	6.3e-05	0.063	772
94	336	495	13840	6.4e-05	0.064	768
74	335	495	13840	6.5e-05	0.065	772
54	334	495	13840	6.5e-05	0.065	772
34	342.5	495	13840	6.3e-05	0.063	772
14	342.5	495	13840	6.3e-05	0.063	772
94	346	990	0	6.3e-05	0.063	772
74	346.5	990	0	6.2e-05	0.062	770
54	345	990	0	6.3e-05	0.063	772
34	354	990	0	6e-05	0.06	772
14	350	990	0	6.1e-05	0.061	774
94	347.5	990	3460	6.2e-05	0.062	772
74	347	990	3460	6.2e-05	0.062	772
54	345.5	990	3460	6.3e-05	0.063	772
34	354.5	990	3460	6e-05	0.06	774
14	351.5	990	3460	6.1e-05	0.061	774
94	348.5	990	6920	6.2e-05	0.062	770
74	347.5	990	6920	6.2e-05	0.062	774
54	346.5	990	6920	6.2e-05	0.062	774
34	355.5	990	6920	6e-05	0.06	774
14	353	990	6920	6.1e-05	0.061	774
94	349.5	990	10380	6.1e-05	0.061	770
74	348	990	10380	6.2e-05	0.062	774
54	347.5	990	10380	6.2e-05	0.062	774
34	356.5	990	10380	6e-05	0.06	774
14	354.5	990	10380	6e-05	0.06	774
94	351	990	13840	6.1e-05	0.061	770
74	349	990	13840	6.2e-05	0.062	774
54	349	990	13840	6.2e-05	0.062	774
34	357.5	990	13840	5.9e-05	0.059	776
14	355.5	990	13840	6e-05	0.06	776
94	358.5	1485	0	6e-05	0.06	776
74	358	1485	0	6e-05	0.06	774
54	357	1485	0	6e-05	0.06	774
34	365	1485	0	5.8e-05	0.058	774
14	360	1485	0	5.9e-05	0.059	778
94	359.5	1485	3460	5.9e-05	0.059	774
74	358	1485	3460	6e-05	0.06	776
54	357.5	1485	3460	6e-05	0.06	776
34	366	1485	3460	5.8e-05	0.058	776
14	361.5	1485	3460	5.9e-05	0.059	778
94	360.5	1485	6920	5.9e-05	0.059	774
74	359	1485	6920	5.9e-05	0.059	776
54	358.5	1485	6920	6e-05	0.06	776
34	366.5	1485	6920	5.7e-05	0.057	776
14	363	1485	6920	5.9e-05	0.059	778
94	362	1485	10380	5.9e-05	0.059	774
74	359.5	1485	10380	5.9e-05	0.059	776
54	359.5	1485	10380	5.9e-05	0.059	776
34	367.5	1485	10380	5.7e-05	0.057	776
14	364.5	1485	10380	5.8e-05	0.058	778
94	363	1485	13840	5.8e-05	0.058	774
74	360	1485	13840	5.9e-05	0.059	776
54	360.5	1485	13840	5.9e-05	0.059	778
34	368.5	1485	13840	5.7e-05	0.057	778
14	365.5	1485	13840	5.8e-05	0.058	778
94	368.5	1980	0	5.8e-05	0.058	778
74	367.5	1980	0	5.8e-05	0.058	776
54	367.5	1980	0	5.8e-05	0.058	776
34	374.5	1980	0	5.6e-05	0.056	776
14	368.5	1980	0	5.8e-05	0.058	780
94	370	1980	3460	5.7e-05	0.057	778
74	368	1980	3460	5.8e-05	0.058	778
54	368	1980	3460	5.8e-05	0.058	778
34	375	1980	3460	5.6e-05	0.056	776
14	370	1980	3460	5.7e-05	0.057	780
94	371	1980	6920	5.7e-05	0.057	776
74	368.5	1980	6920	5.7e-05	0.057	778
54	369	1980	6920	5.7e-05	0.057	778
34	376	1980	6920	5.5e-05	0.055	778
14	371	1980	6920	5.7e-05	0.057	780
94	372.5	1980	10380	5.7e-05	0.057	776
74	369	1980	10380	5.7e-05	0.057	778
54	370	1980	10380	5.7e-05	0.057	780
34	377	1980	10380	5.5e-05	0.055	778
14	372.5	1980	10380	5.7e-05	0.057	780
94	373.5	1980	13840	5.6e-05	0.056	776
74	370	1980	13840	5.7e-05	0.057	778
54	371	1980	13840	5.7e-05	0.057	780
34	378	1980	13840	5.5e-05	0.055	780
14	374	1980	13840	5.6e-05	0.056	780
95	307.5	0	0	7.2e-05	0.072	764
75	307.5	0	0	7.2e-05	0.072	764
55	307.5	0	0	7.2e-05	0.072	764
35	307.5	0	0	7.2e-05	0.072	764
15	307.5	0	0	7.2e-05	0.072	764
95	308.5	0	3460	7.1e-05	0.071	764
75	309	0	3460	7.1e-05	0.071	762
55	308.5	0	3460	7.1e-05	0.071	766
35	308.5	0	3460	7.1e-05	0.071	764
15	308.5	0	3460	7.1e-05	0.071	764
95	309.5	0	6920	7.1e-05	0.071	766
75	310	0	6920	7.1e-05	0.071	762
55	309.5	0	6920	7.1e-05	0.071	766
35	310	0	6920	7.1e-05	0.071	764
15	310	0	6920	7.1e-05	0.071	764
95	311	0	10380	7.1e-05	0.071	766
75	311.5	0	10380	7e-05	0.07	762
55	310.5	0	10380	7.1e-05	0.071	766
35	311	0	10380	7.1e-05	0.071	764
15	311	0	10380	7e-05	0.07	764
95	312	0	13840	7e-05	0.07	766
75	312.5	0	13840	7e-05	0.07	762
55	312	0	13840	7e-05	0.07	766
35	312	0	13840	7e-05	0.07	764
15	312.5	0	13840	7e-05	0.07	764
95	322	495	0	6.8e-05	0.068	766
75	321	495	0	6.8e-05	0.068	770
55	321	495	0	6.9e-05	0.069	766
35	329.5	495	0	6.6e-05	0.066	768
15	335.5	495	0	6.5e-05	0.065	768
95	323	495	3460	6.8e-05	0.068	768
75	322.5	495	3460	6.8e-05	0.068	768
55	321.5	495	3460	6.8e-05	0.068	768
35	330.5	495	3460	6.6e-05	0.066	768
15	336.5	495	3460	6.4e-05	0.064	768
95	324	495	6920	6.7e-05	0.067	768
75	323.5	495	6920	6.7e-05	0.067	768
55	323	495	6920	6.8e-05	0.068	768
35	332	495	6920	6.5e-05	0.065	768
15	338	495	6920	6.4e-05	0.064	768
95	325.5	495	10380	6.7e-05	0.067	768
75	325	495	10380	6.7e-05	0.067	768
55	324	495	10380	6.8e-05	0.068	768
35	333	495	10380	6.5e-05	0.065	768
15	339	495	10380	6.4e-05	0.064	768
95	326.5	495	13840	6.7e-05	0.067	768
75	326	495	13840	6.7e-05	0.067	768
55	325.5	495	13840	6.7e-05	0.067	768
35	334	495	13840	6.5e-05	0.065	770
15	340.5	495	13840	6.3e-05	0.063	766
95	333.5	990	0	6.5e-05	0.065	768
75	333	990	0	6.6e-05	0.066	774
55	332	990	0	6.6e-05	0.066	768
35	343.5	990	0	6.3e-05	0.063	772
15	350.5	990	0	6.1e-05	0.061	770
95	334.5	990	3460	6.5e-05	0.065	770
75	334.5	990	3460	6.5e-05	0.065	774
55	333	990	3460	6.6e-05	0.066	770
35	344.5	990	3460	6.2e-05	0.062	772
15	351.5	990	3460	6.1e-05	0.061	770
95	336	990	6920	6.4e-05	0.064	770
75	335.5	990	6920	6.5e-05	0.065	772
55	334	990	6920	6.5e-05	0.065	770
35	346	990	6920	6.2e-05	0.062	772
15	353	990	6920	6.1e-05	0.061	770
95	337	990	10380	6.4e-05	0.064	770
75	337	990	10380	6.4e-05	0.064	772
55	335.5	990	10380	6.5e-05	0.065	770
35	347	990	10380	6.2e-05	0.062	772
15	354	990	10380	6e-05	0.06	770
95	338.5	990	13840	6.4e-05	0.064	770
75	338	990	13840	6.4e-05	0.064	772
55	336.5	990	13840	6.5e-05	0.065	770
35	348	990	13840	6.1e-05	0.061	772
15	355.5	990	13840	6e-05	0.06	770
95	344	1485	0	6.3e-05	0.063	770
75	344	1485	0	6.3e-05	0.063	778
55	342	1485	0	6.4e-05	0.064	772
35	355	1485	0	6e-05	0.06	774
15	362.5	1485	0	5.9e-05	0.059	774
95	345	1485	3460	6.2e-05	0.062	772
75	345.5	1485	3460	6.3e-05	0.063	778
55	343	1485	3460	6.3e-05	0.063	772
35	356	1485	3460	6e-05	0.06	774
15	363.5	1485	3460	5.8e-05	0.058	772
95	346.5	1485	6920	6.2e-05	0.062	772
75	346.5	1485	6920	6.2e-05	0.062	776
55	344.5	1485	6920	6.3e-05	0.063	772
35	357.5	1485	6920	5.9e-05	0.059	774
15	365	1485	6920	5.8e-05	0.058	772
95	347.5	1485	10380	6.2e-05	0.062	772
75	348	1485	10380	6.2e-05	0.062	776
55	345.5	1485	10380	6.3e-05	0.063	772
35	358.5	1485	10380	5.9e-05	0.059	774
15	366	1485	10380	5.8e-05	0.058	772
95	349	1485	13840	6.1e-05	0.061	772
75	349	1485	13840	6.1e-05	0.061	776
55	347	1485	13840	6.2e-05	0.062	774
35	360	1485	13840	5.9e-05	0.059	774
15	367.5	1485	13840	5.7e-05	0.057	772
95	353.5	1980	0	6.1e-05	0.061	772
75	354	1980	0	6.1e-05	0.061	782
55	351.5	1980	0	6.2e-05	0.062	774
35	365	1980	0	5.8e-05	0.058	776
15	372.5	1980	0	5.7e-05	0.057	776
95	354.5	1980	3460	6e-05	0.06	774
75	355.5	1980	3460	6e-05	0.06	780
55	352.5	1980	3460	6.1e-05	0.061	774
35	366.5	1980	3460	5.8e-05	0.058	776
15	373.5	1980	3460	5.6e-05	0.056	774
95	356	1980	6920	6e-05	0.06	774
75	357	1980	6920	6e-05	0.06	780
55	353.5	1980	6920	6.1e-05	0.061	774
35	367.5	1980	6920	5.7e-05	0.057	776
15	375	1980	6920	5.6e-05	0.056	774
95	357	1980	10380	6e-05	0.06	774
75	358	1980	10380	6e-05	0.06	780
55	355	1980	10380	6.1e-05	0.061	776
35	368.5	1980	10380	5.7e-05	0.057	778
15	376	1980	10380	5.6e-05	0.056	774
95	358.5	1980	13840	5.9e-05	0.059	774
75	359.5	1980	13840	5.9e-05	0.059	780
55	356	1980	13840	6e-05	0.06	776
35	370	1980	13840	5.7e-05	0.057	778
[truncated: 501 more rows]

## Sheet: CHQ_AZI
Sample_ID	APD90	Conc_a	Conc_b	Qnet	Qnet (uC/uF)	CaD90		Group	Sample_ID	APD90	Conc_a	Conc_b	Qnet	Qnet (uC/uF)	CaD90
80	307.5	0	0	7.2e-05	0.072	764		1 x cmax	80	353	410	760	6.1e-05	0.061	782
60	307.5	0	0	7.2e-05	0.072	764		1 x cmax	60	363	410	760	5.8e-05	0.058	770
40	307.5	0	0	7.2e-05	0.072	764		1 x cmax	40	365.5	410	760	5.9e-05	0.059	782
20	307.5	0	0	7.2e-05	0.072	764		1 x cmax	20	358	410	760	6e-05	0.06	780
0	307.5	0	0	7.2e-05	0.072	764		1 x cmax	0	368	410	760	5.7e-05	0.057	776
80	307.5	0	760	7.2e-05	0.072	764		1 x cmax	81	355.5	410	760	6e-05	0.06	774
60	307.5	0	760	7.2e-05	0.072	764		1 x cmax	61	365.5	410	760	5.8e-05	0.058	778
40	307.5	0	760	7.2e-05	0.072	764		1 x cmax	41	355	410	760	6e-05	0.06	774
20	307.5	0	760	7.2e-05	0.072	764		1 x cmax	21	363.5	410	760	5.8e-05	0.058	776
0	307.5	0	760	7.2e-05	0.072	764		1 x cmax	1	357	410	760	6e-05	0.06	772
80	307.5	0	1520	7.2e-05	0.072	764		1 x cmax	82	355.5	410	760	6e-05	0.06	774
60	307.5	0	1520	7.2e-05	0.072	764		1 x cmax	62	369	410	760	5.7e-05	0.057	780
40	307.5	0	1520	7.2e-05	0.072	764		1 x cmax	42	366	410	760	5.7e-05	0.057	774
20	307.5	0	1520	7.2e-05	0.072	764		1 x cmax	22	380	410	760	5.5e-05	0.055	782
0	307.5	0	1520	7.2e-05	0.072	764		1 x cmax	2	354.5	410	760	6e-05	0.06	776
80	308	0	2280	7.1e-05	0.071	764		1 x cmax	83	363	410	760	5.8e-05	0.058	780
60	308	0	2280	7.2e-05	0.072	764		1 x cmax	63	365	410	760	5.7e-05	0.057	774
40	307.5	0	2280	7.2e-05	0.072	764		1 x cmax	43	365.5	410	760	5.8e-05	0.058	778
20	308	0	2280	7.1e-05	0.071	764		1 x cmax	23	360	410	760	5.9e-05	0.059	774
0	307.5	0	2280	7.1e-05	0.071	764		1 x cmax	3	361	410	760	5.9e-05	0.059	772
80	308	0	3040	7.1e-05	0.071	764		1 x cmax	84	370.5	410	760	5.7e-05	0.057	780
60	308	0	3040	7.2e-05	0.072	764		1 x cmax	64	358	410	760	5.9e-05	0.059	774
40	307.5	0	3040	7.2e-05	0.072	764		1 x cmax	44	356	410	760	6e-05	0.06	778
20	308	0	3040	7.1e-05	0.071	764		1 x cmax	24	366	410	760	5.8e-05	0.058	776
0	308	0	3040	7.1e-05	0.071	762		1 x cmax	4	367	410	760	5.8e-05	0.058	782
80	353	410	0	6.1e-05	0.061	784		1 x cmax	85	365.5	410	760	5.8e-05	0.058	780
60	363	410	0	5.8e-05	0.058	770		1 x cmax	65	351.5	410	760	6.2e-05	0.062	778
40	365.5	410	0	5.9e-05	0.059	782		1 x cmax	45	350	410	760	6.2e-05	0.062	772
20	358	410	0	6e-05	0.06	780		1 x cmax	25	361.5	410	760	5.9e-05	0.059	776
0	368	410	0	5.7e-05	0.057	776		1 x cmax	5	354	410	760	6.1e-05	0.061	772
80	353	410	760	6.1e-05	0.061	782		1 x cmax	86	364.5	410	760	5.8e-05	0.058	782
60	363	410	760	5.8e-05	0.058	770		1 x cmax	66	360.5	410	760	5.9e-05	0.059	772
40	365.5	410	760	5.9e-05	0.059	782		1 x cmax	46	364.5	410	760	5.8e-05	0.058	780
20	358	410	760	6e-05	0.06	780		1 x cmax	26	357.5	410	760	6e-05	0.06	776
0	368	410	760	5.7e-05	0.057	776		1 x cmax	6	359.5	410	760	6e-05	0.06	776
80	353.5	410	1520	6.1e-05	0.061	782		1 x cmax	87	365	410	760	5.8e-05	0.058	776
60	363	410	1520	5.8e-05	0.058	770		1 x cmax	67	357.5	410	760	6e-05	0.06	772
40	365.5	410	1520	5.9e-05	0.059	782		1 x cmax	47	356.5	410	760	6.1e-05	0.061	778
20	358	410	1520	6e-05	0.06	780		1 x cmax	27	368	410	760	5.7e-05	0.057	776
0	368	410	1520	5.7e-05	0.057	776		1 x cmax	7	358.5	410	760	5.9e-05	0.059	774
80	353.5	410	2280	6.1e-05	0.061	782		1 x cmax	88	358	410	760	5.9e-05	0.059	772
60	363.5	410	2280	5.8e-05	0.058	770		1 x cmax	68	368.5	410	760	5.7e-05	0.057	774
40	365.5	410	2280	5.9e-05	0.059	782		1 x cmax	48	364	410	760	5.8e-05	0.058	782
20	358	410	2280	6e-05	0.06	780		1 x cmax	28	362	410	760	5.9e-05	0.059	774
0	368	410	2280	5.7e-05	0.057	776		1 x cmax	8	348	410	760	6.3e-05	0.063	780
80	353.5	410	3040	6.1e-05	0.061	782		1 x cmax	89	365	410	760	5.8e-05	0.058	780
60	363.5	410	3040	5.8e-05	0.058	770		1 x cmax	69	365	410	760	5.9e-05	0.059	782
40	366	410	3040	5.9e-05	0.059	780		1 x cmax	49	359.5	410	760	5.9e-05	0.059	772
20	358.5	410	3040	6e-05	0.06	780		1 x cmax	29	369	410	760	5.7e-05	0.057	778
0	368	410	3040	5.7e-05	0.057	776		1 x cmax	9	356.5	410	760	6e-05	0.06	782
80	396	820	0	5.2e-05	0.052	800		1 x cmax	90	354	410	760	6.1e-05	0.061	776
60	403	820	0	5e-05	0.05	778		1 x cmax	70	358	410	760	5.9e-05	0.059	774
40	408	820	0	5.1e-05	0.051	796		1 x cmax	50	357.5	410	760	6e-05	0.06	774
20	399	820	0	5.1e-05	0.051	794		1 x cmax	30	367	410	760	5.7e-05	0.057	776
0	410	820	0	4.8e-05	0.048	790		1 x cmax	10	366	410	760	5.8e-05	0.058	782
80	396	820	760	5.2e-05	0.052	800		1 x cmax	91	366.5	410	760	5.8e-05	0.058	778
60	403	820	760	5e-05	0.05	778		1 x cmax	71	357	410	760	6e-05	0.06	774
40	408	820	760	5.1e-05	0.051	796		1 x cmax	51	376.5	410	760	5.5e-05	0.055	778
20	399	820	760	5.1e-05	0.051	794		1 x cmax	31	363.5	410	760	5.8e-05	0.058	776
0	410	820	760	4.8e-05	0.048	790		1 x cmax	11	362	410	760	5.9e-05	0.059	788
80	396	820	1520	5.2e-05	0.052	798		1 x cmax	92	366.5	410	760	5.8e-05	0.058	778
60	403	820	1520	5e-05	0.05	778		1 x cmax	72	360	410	760	5.9e-05	0.059	774
40	408	820	1520	5.1e-05	0.051	796		1 x cmax	52	356.5	410	760	6e-05	0.06	772
20	399	820	1520	5.1e-05	0.051	794		1 x cmax	32	359	410	760	6e-05	0.06	778
0	410	820	1520	4.8e-05	0.048	788		1 x cmax	12	364	410	760	5.8e-05	0.058	778
80	396	820	2280	5.2e-05	0.052	798		1 x cmax	93	363	410	760	5.8e-05	0.058	776
60	403.5	820	2280	5e-05	0.05	778		1 x cmax	73	359.5	410	760	6e-05	0.06	780
40	408	820	2280	5.1e-05	0.051	796		1 x cmax	53	363.5	410	760	5.8e-05	0.058	778
20	399	820	2280	5.1e-05	0.051	794		1 x cmax	33	366	410	760	5.8e-05	0.058	776
0	410	820	2280	4.8e-05	0.048	788		1 x cmax	13	364.5	410	760	5.8e-05	0.058	782
80	396.5	820	3040	5.2e-05	0.052	798		1 x cmax	94	366	410	760	5.8e-05	0.058	776
60	403.5	820	3040	5e-05	0.05	778		1 x cmax	74	355.5	410	760	6.1e-05	0.061	778
40	408	820	3040	5.1e-05	0.051	796		1 x cmax	54	366	410	760	5.8e-05	0.058	778
20	399.5	820	3040	5.1e-05	0.051	794		1 x cmax	34	361	410	760	5.9e-05	0.059	776
0	410.5	820	3040	4.8e-05	0.048	788		1 x cmax	14	352	410	760	6e-05	0.06	770
80	433	1230	0	4.5e-05	0.045	816		1 x cmax	95	359	410	760	6e-05	0.06	776
60	435.5	1230	0	4.4e-05	0.044	788		1 x cmax	75	358	410	760	6e-05	0.06	774
40	442	1230	0	4.5e-05	0.045	812		1 x cmax	55	357.5	410	760	6e-05	0.06	774
20	433.5	1230	0	4.5e-05	0.045	810		1 x cmax	35	363.5	410	760	5.9e-05	0.059	782
0	443.5	1230	0	4.2e-05	0.042	802		1 x cmax	15	366.5	410	760	5.8e-05	0.058	774
80	433	1230	760	4.5e-05	0.045	816		1 x cmax	96	368	410	760	5.7e-05	0.057	778
60	435.5	1230	760	4.4e-05	0.044	788		1 x cmax	76	355	410	760	6e-05	0.06	774
40	442	1230	760	4.5e-05	0.045	812		1 x cmax	56	359.5	410	760	5.9e-05	0.059	772
20	433.5	1230	760	4.5e-05	0.045	808		1 x cmax	36	362.5	410	760	5.9e-05	0.059	778
0	444	1230	760	4.2e-05	0.042	802		1 x cmax	16	360	410	760	5.9e-05	0.059	778
80	433.5	1230	1520	4.5e-05	0.045	816		1 x cmax	97	355.5	410	760	6e-05	0.06	774
60	435.5	1230	1520	4.4e-05	0.044	788		1 x cmax	77	351.5	410	760	6.2e-05	0.062	774
40	442	1230	1520	4.5e-05	0.045	812		1 x cmax	57	363	410	760	5.9e-05	0.059	776
20	433.5	1230	1520	4.5e-05	0.045	808		1 x cmax	37	367	410	760	5.8e-05	0.058	780
0	444	1230	1520	4.2e-05	0.042	802		1 x cmax	17	362.5	410	760	5.9e-05	0.059	778
80	433.5	1230	2280	4.5e-05	0.045	816		1 x cmax	98	362.5	410	760	5.8e-05	0.058	772
60	436	1230	2280	4.4e-05	0.044	788		1 x cmax	78	366	410	760	5.8e-05	0.058	780
40	442	1230	2280	4.5e-05	0.045	812		1 x cmax	58	368.5	410	760	5.7e-05	0.057	776
20	433.5	1230	2280	4.5e-05	0.045	808		1 x cmax	38	365.5	410	760	5.8e-05	0.058	776
0	444	1230	2280	4.2e-05	0.042	802		1 x cmax	18	362	410	760	6e-05	0.06	780
80	433.5	1230	3040	4.5e-05	0.045	814		1 x cmax	99	367.5	410	760	5.7e-05	0.057	780
60	436	1230	3040	4.4e-05	0.044	788		1 x cmax	79	361.5	410	760	5.8e-05	0.058	770
40	442	1230	3040	4.5e-05	0.045	812		1 x cmax	59	358.5	410	760	6e-05	0.06	776
20	433.5	1230	3040	4.5e-05	0.045	808		1 x cmax	39	364.5	410	760	5.8e-05	0.058	778
0	444	1230	3040	4.2e-05	0.042	802		1 x cmax	19	361.5	410	760	5.9e-05	0.059	776
80	466	1640	0	4e-05	0.04	832		2 x cmax	80	396	820	1520	5.2e-05	0.052	798
60	463.5	1640	0	3.9e-05	0.039	798		2 x cmax	60	403	820	1520	5e-05	0.05	778
40	471	1640	0	4.1e-05	0.041	826		2 x cmax	40	408	820	1520	5.1e-05	0.051	796
20	463.5	1640	0	4.1e-05	0.041	824		2 x cmax	20	399	820	1520	5.1e-05	0.051	794
0	472.5	1640	0	3.8e-05	0.038	816		2 x cmax	0	410	820	1520	4.8e-05	0.048	788
80	466.5	1640	760	4e-05	0.04	832		2 x cmax	81	399	820	1520	5.1e-05	0.051	788
60	463.5	1640	760	3.9e-05	0.039	798		2 x cmax	61	406.5	820	1520	4.9e-05	0.049	792
40	471	1640	760	4.1e-05	0.041	826		2 x cmax	41	395	820	1520	5.1e-05	0.051	784
20	463.5	1640	760	4.1e-05	0.041	824		2 x cmax	21	406.5	820	1520	5e-05	0.05	790
0	473	1640	760	3.8e-05	0.038	816		2 x cmax	1	399.5	820	1520	5.1e-05	0.051	784
80	466.5	1640	1520	4e-05	0.04	832		2 x cmax	82	394.5	820	1520	5.2e-05	0.052	786
60	463.5	1640	1520	3.9e-05	0.039	798		2 x cmax	62	406.5	820	1520	5e-05	0.05	792
40	471	1640	1520	4.1e-05	0.041	826		2 x cmax	42	408	820	1520	4.9e-05	0.049	786
20	463.5	1640	1520	4.1e-05	0.041	824		2 x cmax	22	424.5	820	1520	4.6e-05	0.046	798
0	473	1640	1520	3.8e-05	0.038	816		2 x cmax	2	398.5	820	1520	5.1e-05	0.051	788
80	466.5	1640	2280	4e-05	0.04	832		2 x cmax	83	401.5	820	1520	5e-05	0.05	792
60	464	1640	2280	3.9e-05	0.039	798		2 x cmax	63	405.5	820	1520	4.9e-05	0.049	784
40	471	1640	2280	4.1e-05	0.041	826		2 x cmax	43	406	820	1520	5e-05	0.05	792
20	463.5	1640	2280	4.1e-05	0.041	822		2 x cmax	23	400.5	820	1520	5.1e-05	0.051	786
0	473	1640	2280	3.8e-05	0.038	814		2 x cmax	3	402.5	820	1520	5.1e-05	0.051	784
80	466.5	1640	3040	4e-05	0.04	832		2 x cmax	84	410.5	820	1520	4.9e-05	0.049	792
60	464	1640	3040	3.9e-05	0.039	798		2 x cmax	64	395.5	820	1520	5.1e-05	0.051	784
40	471.5	1640	3040	4.1e-05	0.041	826		2 x cmax	44	397	820	1520	5.2e-05	0.052	792
20	464	1640	3040	4e-05	0.04	822		2 x cmax	24	410.5	820	1520	4.9e-05	0.049	790
0	473	1640	3040	3.8e-05	0.038	814		2 x cmax	4	409.5	820	1520	5e-05	0.05	798
81	307.5	0	0	7.2e-05	0.072	764		2 x cmax	85	405	820	1520	5e-05	0.05	792
61	307.5	0	0	7.2e-05	0.072	764		2 x cmax	65	391.5	820	1520	5.3e-05	0.053	792
41	307.5	0	0	7.2e-05	0.072	764		2 x cmax	45	389.5	820	1520	5.3e-05	0.053	782
21	307.5	0	0	7.2e-05	0.072	764		2 x cmax	25	403.5	820	1520	5e-05	0.05	788
1	307.5	0	0	7.2e-05	0.072	764		2 x cmax	5	395	820	1520	5.3e-05	0.053	784
81	307.5	0	760	7.2e-05	0.072	764		2 x cmax	86	406.5	820	1520	5e-05	0.05	798
61	307.5	0	760	7.1e-05	0.071	762		2 x cmax	66	400.5	820	1520	5e-05	0.05	782
41	307.5	0	760	7.2e-05	0.072	764		2 x cmax	46	404	820	1520	5e-05	0.05	792
21	307.5	0	760	7.2e-05	0.072	764		2 x cmax	26	394	820	1520	5.2e-05	0.052	786
1	307.5	0	760	7.2e-05	0.072	764		2 x cmax	6	401.5	820	1520	5.1e-05	0.051	788
81	307.5	0	1520	7.2e-05	0.072	764		2 x cmax	87	406	820	1520	4.9e-05	0.049	788
61	308	0	1520	7.1e-05	0.071	762		2 x cmax	67	399.5	820	1520	5.1e-05	0.051	782
41	307.5	0	1520	7.2e-05	0.072	764		2 x cmax	47	396	820	1520	5.3e-05	0.053	790
21	307.5	0	1520	7.2e-05	0.072	764		2 x cmax	27	415.5	820	1520	4.8e-05	0.048	790
1	307.5	0	1520	7.2e-05	0.072	764		2 x cmax	7	402	820	1520	5e-05	0.05	786
81	307.5	0	2280	7.2e-05	0.072	764		2 x cmax	88	397	820	1520	5.1e-05	0.051	780
61	308	0	2280	7.1e-05	0.071	762		2 x cmax	68	408.5	820	1520	4.8e-05	0.048	786
41	307.5	0	2280	7.1e-05	0.071	762		2 x cmax	48	401.5	820	1520	5.1e-05	0.051	796
21	307.5	0	2280	7.2e-05	0.072	764		2 x cmax	28	403.5	820	1520	5e-05	0.05	786
1	307.5	0	2280	7.2e-05	0.072	764		2 x cmax	8	385	820	1520	5.5e-05	0.055	792
81	307.5	0	3040	7.1e-05	0.071	764		2 x cmax	89	404.5	820	1520	5e-05	0.05	792
61	308.5	0	3040	7.1e-05	0.071	760		2 x cmax	69	404.5	820	1520	5.1e-05	0.051	796
41	308	0	3040	7.1e-05	0.071	762		2 x cmax	49	400.5	820	1520	5e-05	0.05	782
21	308	0	3040	7.1e-05	0.071	764		2 x cmax	29	409.5	820	1520	4.9e-05	0.049	792
1	307.5	0	3040	7.2e-05	0.072	762		2 x cmax	9	394	820	1520	5.3e-05	0.053	796
81	355.5	410	0	6e-05	0.06	776		2 x cmax	90	394	820	1520	5.2e-05	0.052	788
61	365	410	0	5.8e-05	0.058	780		2 x cmax	70	398.5	820	1520	5.1e-05	0.051	784
41	355	410	0	6e-05	0.06	774		2 x cmax	50	401.5	820	1520	5e-05	0.05	786
21	363	410	0	5.8e-05	0.058	776		2 x cmax	30	408.5	820	1520	4.9e-05	0.049	788
1	357	410	0	6e-05	0.06	774		2 x cmax	10	409	820	1520	4.9e-05	0.049	796
81	355.5	410	760	6e-05	0.06	774		2 x cmax	91	409	820	1520	4.9e-05	0.049	792
61	365.5	410	760	5.8e-05	0.058	778		2 x cmax	71	397.5	820	1520	5.1e-05	0.051	786
41	355	410	760	6e-05	0.06	774		2 x cmax	51	420.5	820	1520	4.6e-05	0.046	792
21	363.5	410	760	5.8e-05	0.058	776		2 x cmax	31	402	820	1520	5e-05	0.05	788
1	357	410	760	6e-05	0.06	772		2 x cmax	11	403	820	1520	5.1e-05	0.051	804
81	356	410	1520	6e-05	0.06	774		2 x cmax	92	403.5	820	1520	5.1e-05	0.051	790
61	365.5	410	1520	5.8e-05	0.058	778		2 x cmax	72	405.5	820	1520	4.9e-05	0.049	788
41	355	410	1520	6e-05	0.06	774		2 x cmax	52	396.5	820	1520	5.1e-05	0.051	784
21	363.5	410	1520	5.8e-05	0.058	776		2 x cmax	32	396	820	1520	5.2e-05	0.052	790
1	357	410	1520	6e-05	0.06	772		2 x cmax	12	403.5	820	1520	5e-05	0.05	790
81	356	410	2280	6e-05	0.06	774		2 x cmax	93	403	820	1520	5e-05	0.05	788
61	366	410	2280	5.8e-05	0.058	778		2 x cmax	73	396	820	1520	5.2e-05	0.052	792
41	355	410	2280	6e-05	0.06	772		2 x cmax	53	398.5	820	1520	5.1e-05	0.051	788
21	363.5	410	2280	5.8e-05	0.058	776		2 x cmax	33	406.5	820	1520	5e-05	0.05	788
1	357	410	2280	6e-05	0.06	772		2 x cmax	13	408.5	820	1520	5e-05	0.05	798
81	356	410	3040	6e-05	0.06	774		2 x cmax	94	408	820	1520	4.9e-05	0.049	788
61	366	410	3040	5.8e-05	0.058	776		2 x cmax	74	395.5	820	1520	5.2e-05	0.052	792
41	355	410	3040	6e-05	0.06	772		2 x cmax	54	406	820	1520	5e-05	0.05	792
21	363.5	410	3040	5.8e-05	0.058	776		2 x cmax	34	400	820	1520	5.1e-05	0.051	788
1	357	410	3040	6e-05	0.06	772		2 x cmax	14	394	820	1520	5.1e-05	0.051	780
81	399	820	0	5.1e-05	0.051	788		2 x cmax	95	399	820	1520	5.3e-05	0.053	788
61	406.5	820	0	5e-05	0.05	794		2 x cmax	75	397.5	820	1520	5.2e-05	0.052	784
41	395	820	0	5.1e-05	0.051	786		2 x cmax	55	398	820	1520	5.1e-05	0.051	786
21	406.5	820	0	5e-05	0.05	790		2 x cmax	35	401.5	820	1520	5.2e-05	0.052	794
1	399.5	820	0	5.1e-05	0.051	784		2 x cmax	15	408.5	820	1520	5e-05	0.05	786
81	399	820	760	5.1e-05	0.051	788		2 x cmax	96	409.5	820	1520	4.9e-05	0.049	792
61	406.5	820	760	5e-05	0.05	792		2 x cmax	76	392.5	820	1520	5.2e-05	0.052	784
41	395	820	760	5.1e-05	0.051	786		2 x cmax	56	402	820	1520	5e-05	0.05	784
21	406.5	820	760	5e-05	0.05	790		2 x cmax	36	402	820	1520	5e-05	0.05	790
1	399.5	820	760	5.1e-05	0.051	784		2 x cmax	16	397	820	1520	5.2e-05	0.052	790
81	399	820	1520	5.1e-05	0.051	788		2 x cmax	97	396	820	1520	5.2e-05	0.052	786
61	406.5	820	1520	4.9e-05	0.049	792		2 x cmax	77	391.5	820	1520	5.4e-05	0.054	788
41	395	820	1520	5.1e-05	0.051	784		2 x cmax	57	405	820	1520	5.1e-05	0.051	790
21	406.5	820	1520	5e-05	0.05	790		2 x cmax	37	404	820	1520	5e-05	0.05	794
1	399.5	820	1520	5.1e-05	0.051	784		2 x cmax	17	402	820	1520	5.1e-05	0.051	792
81	399	820	2280	5.1e-05	0.051	788		2 x cmax	98	404.5	820	1520	4.9e-05	0.049	784
61	407	820	2280	4.9e-05	0.049	792		2 x cmax	78	408.5	820	1520	4.9e-05	0.049	796
41	395	820	2280	5.1e-05	0.051	784		2 x cmax	58	409.5	820	1520	4.9e-05	0.049	790
21	406.5	820	2280	4.9e-05	0.049	790		2 x cmax	38	406	820	1520	5e-05	0.05	788
1	400	820	2280	5.1e-05	0.051	784		2 x cmax	18	403.5	820	1520	5.1e-05	0.051	794
81	399	820	3040	5.1e-05	0.051	788		2 x cmax	99	409.5	820	1520	4.9e-05	0.049	794
61	407	820	3040	4.9e-05	0.049	790		2 x cmax	79	408.5	820	1520	4.8e-05	0.048	782
41	395	820	3040	5.1e-05	0.051	784		2 x cmax	59	396.5	820	1520	5.2e-05	0.052	786
21	406.5	820	3040	4.9e-05	0.049	788		2 x cmax	39	408.5	820	1520	4.9e-05	0.049	794
1	400	820	3040	5.1e-05	0.051	784		2 x cmax	19	403.5	820	1520	5.1e-05	0.051	790
81	436	1230	0	4.4e-05	0.044	802		3 x cmax	80	433.5	1230	2280	4.5e-05	0.045	816
61	439.5	1230	0	4.4e-05	0.044	808		3 x cmax	60	436	1230	2280	4.4e-05	0.044	788
41	429	1230	0	4.5e-05	0.045	798		3 x cmax	40	442	1230	2280	4.5e-05	0.045	812
21	442	1230	0	4.3e-05	0.043	804		3 x cmax	20	433.5	1230	2280	4.5e-05	0.045	808
1	436	1230	0	4.5e-05	0.045	798		3 x cmax	0	444	1230	2280	4.2e-05	0.042	802
81	436	1230	760	4.4e-05	0.044	802		3 x cmax	81	436	1230	2280	4.4e-05	0.044	802
61	440	1230	760	4.4e-05	0.044	806		3 x cmax	61	440	1230	2280	4.4e-05	0.044	806
41	429	1230	760	4.5e-05	0.045	798		3 x cmax	41	429.5	1230	2280	4.5e-05	0.045	796
21	442	1230	760	4.3e-05	0.043	804		3 x cmax	21	442	1230	2280	4.3e-05	0.043	804
1	436	1230	760	4.5e-05	0.045	798		3 x cmax	1	436	1230	2280	4.4e-05	0.044	796
81	436	1230	1520	4.4e-05	0.044	802		3 x cmax	82	428	1230	2280	4.6e-05	0.046	798
61	440	1230	1520	4.4e-05	0.044	806		3 x cmax	62	435.5	1230	2280	4.4e-05	0.044	804
41	429.5	1230	1520	4.5e-05	0.045	798		3 x cmax	42	442	1230	2280	4.2e-05	0.042	798
21	442	1230	1520	4.3e-05	0.043	804		3 x cmax	22	459	1230	2280	4.1e-05	0.041	814
1	436	1230	1520	4.5e-05	0.045	796		3 x cmax	2	437	1230	2280	4.4e-05	0.044	804
81	436	1230	2280	4.4e-05	0.044	802		3 x cmax	83	433	1230	2280	4.5e-05	0.045	804
61	440	1230	2280	4.4e-05	0.044	806		3 x cmax	63	439	1230	2280	4.3e-05	0.043	794
41	429.5	1230	2280	4.5e-05	0.045	796		3 x cmax	43	439.5	1230	2280	4.4e-05	0.044	806
21	442	1230	2280	4.3e-05	0.043	804		3 x cmax	23	434.5	1230	2280	4.5e-05	0.045	798
1	436	1230	2280	4.4e-05	0.044	796		3 x cmax	3	437	1230	2280	4.5e-05	0.045	796
81	436	1230	3040	4.4e-05	0.044	802		3 x cmax	84	442.5	1230	2280	4.3e-05	0.043	804
61	440.5	1230	3040	4.3e-05	0.043	804		3 x cmax	64	426.5	1230	2280	4.5e-05	0.045	794
41	429.5	1230	3040	4.5e-05	0.045	796		3 x cmax	44	432	1230	2280	4.5e-05	0.045	806
21	442.5	1230	3040	4.3e-05	0.043	802		3 x cmax	24	447	1230	2280	4.3e-05	0.043	804
1	436	1230	3040	4.4e-05	0.044	796		3 x cmax	4	444	1230	2280	4.4e-05	0.044	812
81	468.5	1640	0	3.9e-05	0.039	818		3 x cmax	85	436.5	1230	2280	4.4e-05	0.044	806
61	468.5	1640	0	3.9e-05	0.039	822		3 x cmax	65	426	1230	2280	4.7e-05	0.047	806
41	459.5	1640	0	4e-05	0.04	812		3 x cmax	45	424	1230	2280	4.7e-05	0.047	794
21	473	1640	0	3.9e-05	0.039	818		3 x cmax	25	438.5	1230	2280	4.4e-05	0.044	800
1	468	1640	0	4e-05	0.04	812		3 x cmax	5	429.5	1230	2280	4.6e-05	0.046	796
81	468.5	1640	760	3.9e-05	0.039	818		3 x cmax	86	441	1230	2280	4.4e-05	0.044	812
61	468.5	1640	760	3.9e-05	0.039	820		3 x cmax	66	433.5	1230	2280	4.4e-05	0.044	792
41	459.5	1640	760	4e-05	0.04	810		3 x cmax	46	436	1230	2280	4.5e-05	0.045	804
21	473	1640	760	3.9e-05	0.039	818		3 x cmax	26	424.5	1230	2280	4.7e-05	0.047	796
1	468	1640	760	4e-05	0.04	810		3 x cmax	6	436.5	1230	2280	4.5e-05	0.045	802
81	468.5	1640	1520	3.9e-05	0.039	816		3 x cmax	87	439.5	1230	2280	4.4e-05	0.044	800
61	468.5	1640	1520	3.9e-05	0.039	820		3 x cmax	67	435.5	1230	2280	4.5e-05	0.045	794
41	459.5	1640	1520	4e-05	0.04	810		3 x cmax	47	429	1230	2280	4.7e-05	0.047	802
21	473	1640	1520	3.9e-05	0.039	818		3 x cmax	27	454	1230	2280	4.1e-05	0.041	806
1	468	1640	1520	4e-05	0.04	810		3 x cmax	7	438.5	1230	2280	4.4e-05	0.044	800
81	468.5	1640	2280	3.9e-05	0.039	816		3 x cmax	88	429	1230	2280	4.5e-05	0.045	790
61	469	1640	2280	3.9e-05	0.039	818		3 x cmax	68	440	1230	2280	4.3e-05	0.043	796
41	459.5	1640	2280	4e-05	0.04	810		3 x cmax	48	431.5	1230	2280	4.6e-05	0.046	808
21	473.5	1640	2280	3.9e-05	0.039	818		3 x cmax	28	438	1230	2280	4.4e-05	0.044	800
1	468	1640	2280	4e-05	0.04	810		3 x cmax	8	417	1230	2280	4.9e-05	0.049	806
81	469	1640	3040	3.9e-05	0.039	816		3 x cmax	89	436.5	1230	2280	4.5e-05	0.045	806
61	469	1640	3040	3.9e-05	0.039	818		3 x cmax	69	436	1230	2280	4.5e-05	0.045	808
41	459.5	1640	3040	4e-05	0.04	810		3 x cmax	49	435	1230	2280	4.4e-05	0.044	792
21	473.5	1640	3040	3.8e-05	0.038	818		3 x cmax	29	442	1230	2280	4.3e-05	0.043	804
1	468	1640	3040	3.9e-05	0.039	810		3 x cmax	9	425.5	1230	2280	4.7e-05	0.047	808
82	307.5	0	0	7.2e-05	0.072	764		3 x cmax	90	427.5	1230	2280	4.6e-05	0.046	802
62	307.5	0	0	7.2e-05	0.072	764		3 x cmax	70	432.5	1230	2280	4.4e-05	0.044	796
42	307.5	0	0	7.2e-05	0.072	764		3 x cmax	50	439.5	1230	2280	4.4e-05	0.044	800
22	307.5	0	0	7.2e-05	0.072	764		3 x cmax	30	441.5	1230	2280	4.3e-05	0.043	800
2	307.5	0	0	7.2e-05	0.072	764		3 x cmax	10	444	1230	2280	4.3e-05	0.043	810
82	307.5	0	760	7.2e-05	0.072	764		3 x cmax	91	443.5	1230	2280	4.3e-05	0.043	804
62	307.5	0	760	7.2e-05	0.072	764		3 x cmax	71	432	1230	2280	4.5e-05	0.045	800
42	307.5	0	760	7.2e-05	0.072	764		3 x cmax	51	455	1230	2280	4e-05	0.04	806
22	307.5	0	760	7.2e-05	0.072	764		3 x cmax	31	433	1230	2280	4.5e-05	0.045	800
2	307.5	0	760	7.2e-05	0.072	764		3 x cmax	11	436.5	1230	2280	4.5e-05	0.045	820
82	307.5	0	1520	7.2e-05	0.072	764		3 x cmax	92	432.5	1230	2280	4.6e-05	0.046	802
62	308	0	1520	7.1e-05	0.071	764		3 x cmax	72	444	1230	2280	4.2e-05	0.042	802
42	307.5	0	1520	7.2e-05	0.072	764		3 x cmax	52	430	1230	2280	4.5e-05	0.045	794
22	307.5	0	1520	7.2e-05	0.072	764		3 x cmax	32	426	1230	2280	4.7e-05	0.047	800
2	307.5	0	1520	7.2e-05	0.072	764		3 x cmax	12	436	1230	2280	4.4e-05	0.044	802
82	307.5	0	2280	7.1e-05	0.071	762		3 x cmax	93	436	1230	2280	4.4e-05	0.044	800
62	308	0	2280	7.1e-05	0.071	764		3 x cmax	73	426	1230	2280	4.7e-05	0.047	804
42	307.5	0	2280	7.2e-05	0.072	764		3 x cmax	53	426.5	1230	2280	4.6e-05	0.046	800
22	307.5	0	2280	7.2e-05	0.072	764		3 x cmax	33	439.5	1230	2280	4.4e-05	0.044	800
2	307.5	0	2280	7.2e-05	0.072	764		3 x cmax	13	444.5	1230	2280	4.3e-05	0.043	814
82	308	0	3040	7.1e-05	0.071	762		3 x cmax	94	442.5	1230	2280	4.3e-05	0.043	802
62	308	0	3040	7.1e-05	0.071	762		3 x cmax	74	429.5	1230	2280	4.6e-05	0.046	806
42	307.5	0	3040	7.2e-05	0.072	762		3 x cmax	54	438.5	1230	2280	4.5e-05	0.045	804
22	307.5	0	3040	7.2e-05	0.072	764		3 x cmax	34	432	1230	2280	4.6e-05	0.046	800
2	307.5	0	3040	7.2e-05	0.072	764		3 x cmax	14	430.5	1230	2280	4.4e-05	0.044	792
82	355.5	410	0	6e-05	0.06	776		3 x cmax	95	432.5	1230	2280	4.7e-05	0.047	800
62	369	410	0	5.7e-05	0.057	780		3 x cmax	75	430.5	1230	2280	4.6e-05	0.046	796
42	366	410	0	5.7e-05	0.057	774		3 x cmax	55	432	1230	2280	4.5e-05	0.045	798
22	380	410	0	5.5e-05	0.055	782		3 x cmax	35	432	1230	2280	4.6e-05	0.046	806
2	354.5	410	0	6e-05	0.06	776		3 x cmax	15	442	1230	2280	4.4e-05	0.044	798
82	355.5	410	760	6e-05	0.06	774		3 x cmax	96	443	1230	2280	4.3e-05	0.043	804
62	369	410	760	5.7e-05	0.057	780		3 x cmax	76	424	1230	2280	4.7e-05	0.047	796
42	366	410	760	5.7e-05	0.057	774		3 x cmax	56	438	1230	2280	4.4e-05	0.044	796
22	380	410	760	5.5e-05	0.055	782		3 x cmax	36	434.5	1230	2280	4.4e-05	0.044	804
2	354.5	410	760	6e-05	0.06	776		3 x cmax	16	427	1230	2280	4.7e-05	0.047	800
82	355.5	410	1520	6e-05	0.06	774		3 x cmax	97	430	1230	2280	4.6e-05	0.046	798
62	369.5	410	1520	5.7e-05	0.057	780		3 x cmax	77	426	1230	2280	4.7e-05	0.047	800
42	366	410	1520	5.7e-05	0.057	774		3 x cmax	57	439.5	1230	2280	4.5e-05	0.045	804
22	380	410	1520	5.5e-05	0.055	782		3 x cmax	37	433	1230	2280	4.5e-05	0.045	804
2	354.5	410	1520	6e-05	0.06	776		3 x cmax	17	434.5	1230	2280	4.5e-05	0.045	804
82	355.5	410	2280	6e-05	0.06	774		3 x cmax	98	439	1230	2280	4.3e-05	0.043	796
62	369.5	410	2280	5.7e-05	0.057	780		3 x cmax	78	442.5	1230	2280	4.3e-05	0.043	810
42	366	410	2280	5.7e-05	0.057	774		3 x cmax	58	442	1230	2280	4.3e-05	0.043	802
22	380	410	2280	5.5e-05	0.055	782		3 x cmax	38	439	1230	2280	4.4e-05	0.044	800
2	354.5	410	2280	6e-05	0.06	776		3 x cmax	18	438	1230	2280	4.5e-05	0.045	808
82	355.5	410	3040	6e-05	0.06	774		3 x cmax	99	443.5	1230	2280	4.3e-05	0.043	810
62	369.5	410	3040	5.7e-05	0.057	778		3 x cmax	79	448.5	1230	2280	4e-05	0.04	798
42	366	410	3040	5.7e-05	0.057	774		3 x cmax	59	427.5	1230	2280	4.7e-05	0.047	798
22	380	410	3040	5.5e-05	0.055	782		3 x cmax	39	445	1230	2280	4.3e-05	0.043	808
2	354.5	410	3040	6e-05	0.06	776		3 x cmax	19	438	1230	2280	4.5e-05	0.045	804
82	394.5	820	0	5.2e-05	0.052	788		4 x cmax	80	466.5	1640	3040	4e-05	0.04	832
62	406	820	0	5e-05	0.05	792		4 x cmax	60	464	1640	3040	3.9e-05	0.039	798
42	408	820	0	4.9e-05	0.049	786		4 x cmax	40	471.5	1640	3040	4.1e-05	0.041	826
22	424	820	0	4.6e-05	0.046	798		4 x cmax	20	464	1640	3040	4e-05	0.04	822
2	398.5	820	0	5.1e-05	0.051	790		4 x cmax	0	473	1640	3040	3.8e-05	0.038	814
82	394.5	820	760	5.2e-05	0.052	786		4 x cmax	81	469	1640	3040	3.9e-05	0.039	816
62	406	820	760	5e-05	0.05	792		4 x cmax	61	469	1640	3040	3.9e-05	0.039	818
42	408	820	760	4.9e-05	0.049	786		4 x cmax	41	459.5	1640	3040	4e-05	0.04	810
22	424	820	760	4.6e-05	0.046	798		4 x cmax	21	473.5	1640	3040	3.8e-05	0.038	818
2	398.5	820	760	5.1e-05	0.051	790		4 x cmax	1	468	1640	3040	3.9e-05	0.039	810
82	394.5	820	1520	5.2e-05	0.052	786		4 x cmax	82	457.5	1640	3040	4.1e-05	0.041	812
62	406.5	820	1520	5e-05	0.05	792		4 x cmax	62	460.5	1640	3040	4.1e-05	0.041	814
42	408	820	1520	4.9e-05	0.049	786		4 x cmax	42	471.5	1640	3040	3.8e-05	0.038	810
22	424.5	820	1520	4.6e-05	0.046	798		4 x cmax	22	488	1640	3040	3.7e-05	0.037	828
2	398.5	820	1520	5.1e-05	0.051	788		4 x cmax	2	471	1640	3040	3.9e-05	0.039	820
82	395	820	2280	5.2e-05	0.052	786		4 x cmax	83	460.5	1640	3040	4e-05	0.04	816
62	406.5	820	2280	5e-05	0.05	792		4 x cmax	63	467.5	1640	3040	3.8e-05	0.038	806
42	408	820	2280	4.9e-05	0.049	786		4 x cmax	43	467.5	1640	3040	3.9e-05	0.039	818
22	424.5	820	2280	4.6e-05	0.046	798		4 x cmax	23	464	1640	3040	4e-05	0.04	812
2	398.5	820	2280	5.1e-05	0.051	788		4 x cmax	3	467	1640	3040	4e-05	0.04	808
82	395	820	3040	5.2e-05	0.052	786		4 x cmax	84	470	1640	3040	3.9e-05	0.039	818
62	407	820	3040	4.9e-05	0.049	792		4 x cmax	64	454	1640	3040	4.1e-05	0.041	806
42	408	820	3040	4.9e-05	0.049	786		4 x cmax	44	463	1640	3040	4e-05	0.04	820
22	424.5	820	3040	4.6e-05	0.046	798		4 x cmax	24	478.5	1640	3040	3.8e-05	0.038	818
2	398.5	820	3040	5.1e-05	0.051	788		4 x cmax	4	473	1640	3040	4e-05	0.04	828
82	428	1230	0	4.6e-05	0.046	800		4 x cmax	85	463.5	1640	3040	4e-05	0.04	818
62	435	1230	0	4.5e-05	0.045	804		4 x cmax	65	456.5	1640	3040	4.2e-05	0.042	820
42	442	1230	0	4.3e-05	0.043	800		4 x cmax	45	455	1640	3040	4.2e-05	0.042	806
22	458.5	1230	0	4.1e-05	0.041	814		4 x cmax	25	469	1640	3040	3.9e-05	0.039	814
2	437	1230	0	4.4e-05	0.044	804		4 x cmax	5	460.5	1640	3040	4.2e-05	0.042	808
82	428	1230	760	4.6e-05	0.046	800		4 x cmax	86	471	1640	3040	3.9e-05	0.039	828
62	435	1230	760	4.5e-05	0.045	804		4 x cmax	66	462	1640	3040	4e-05	0.04	804
42	442	1230	760	4.2e-05	0.042	798		4 x cmax	46	463.5	1640	3040	4e-05	0.04	818
22	458.5	1230	760	4.1e-05	0.041	814		4 x cmax	26	451	1640	3040	4.2e-05	0.042	808
2	437	1230	760	4.4e-05	0.044	804		4 x cmax	6	467.5	1640	3040	4e-05	0.04	816
82	428	1230	1520	4.6e-05	0.046	798		4 x cmax	87	468	1640	3040	3.9e-05	0.039	812
62	435.5	1230	1520	4.5e-05	0.045	804		4 x cmax	67	467	1640	3040	4e-05	0.04	808
42	442	1230	1520	4.2e-05	0.042	798		4 x cmax	47	458	1640	3040	4.2e-05	0.042	816
22	458.5	1230	1520	4.1e-05	0.041	814		4 x cmax	27	487.5	1640	3040	3.6e-05	0.036	822
2	437	1230	1520	4.4e-05	0.044	804		4 x cmax	7	471	1640	3040	3.9e-05	0.039	814
82	428	1230	2280	4.6e-05	0.046	798		4 x cmax	88	457.5	1640	3040	4.1e-05	0.041	800
62	435.5	1230	2280	4.4e-05	0.044	804		4 x cmax	68	467	1640	3040	3.8e-05	0.038	808
42	442	1230	2280	4.2e-05	0.042	798		4 x cmax	48	457.5	1640	3040	4.2e-05	0.042	820
22	459	1230	2280	4.1e-05	0.041	814		4 x cmax	28	468	1640	3040	3.9e-05	0.039	812
2	437	1230	2280	4.4e-05	0.044	804		4 x cmax	8	445.5	1640	3040	4.5e-05	0.045	818
82	428	1230	3040	4.6e-05	0.046	798		4 x cmax	89	464	1640	3040	4e-05	0.04	818
62	436	1230	3040	4.4e-05	0.044	804		4 x cmax	69	463	1640	3040	4.1e-05	0.041	822
42	442	1230	3040	4.2e-05	0.042	798		4 x cmax	49	465	1640	3040	3.9e-05	0.039	804
22	459	1230	3040	4.1e-05	0.041	814		4 x cmax	29	469.5	1640	3040	3.9e-05	0.039	816
2	437	1230	3040	4.4e-05	0.044	804		4 x cmax	9	453	1640	3040	4.3e-05	0.043	822
82	457.5	1640	0	4.1e-05	0.041	814		4 x cmax	90	457.5	1640	3040	4.1e-05	0.041	814
62	459.5	1640	0	4.1e-05	0.041	816		4 x cmax	70	462	1640	3040	3.9e-05	0.039	808
42	471.5	1640	0	3.8e-05	0.038	812		4 x cmax	50	473	1640	3040	3.8e-05	0.038	816
22	488	1640	0	3.7e-05	0.037	828		4 x cmax	30	469.5	1640	3040	3.8e-05	0.038	814
2	471	1640	0	3.9e-05	0.039	820		4 x cmax	10	474.5	1640	3040	3.8e-05	0.038	826
82	457.5	1640	760	4.1e-05	0.041	812		4 x cmax	91	473	1640	3040	3.9e-05	0.039	818
62	460	1640	760	4.1e-05	0.041	816		4 x cmax	71	462.5	1640	3040	4e-05	0.04	812
42	471.5	1640	760	3.8e-05	0.038	812		4 x cmax	51	484.5	1640	3040	3.6e-05	0.036	820
22	488	1640	760	3.7e-05	0.037	828		4 x cmax	31	459.5	1640	3040	4e-05	0.04	812
2	471	1640	760	3.9e-05	0.039	820		4 x cmax	11	465.5	1640	3040	4.1e-05	0.041	834
82	457.5	1640	1520	4.1e-05	0.041	812		4 x cmax	92	457.5	1640	3040	4.3e-05	0.043	812
62	460	1640	1520	4.1e-05	0.041	816		4 x cmax	72	477.5	1640	3040	3.7e-05	0.037	818
42	471.5	1640	1520	3.8e-05	0.038	812		4 x cmax	52	459.5	1640	3040	4e-05	0.04	806
22	488	1640	1520	3.7e-05	0.037	828		4 x cmax	32	452.5	1640	3040	4.2e-05	0.042	812
2	471	1640	1520	3.9e-05	0.039	820		4 x cmax	12	464	1640	3040	4e-05	0.04	814
82	457.5	1640	2280	4.1e-05	0.041	812		4 x cmax	93	464.5	1640	3040	4e-05	0.04	812
62	460.5	1640	2280	4.1e-05	0.041	814		4 x cmax	73	452	1640	3040	4.3e-05	0.043	814
42	471.5	1640	2280	3.8e-05	0.038	812		4 x cmax	53	450.5	1640	3040	4.3e-05	0.043	810
22	488	1640	2280	3.7e-05	0.037	828		4 x cmax	33	467.5	1640	3040	4e-05	0.04	812
2	471	1640	2280	3.9e-05	0.039	820		4 x cmax	13	475.5	1640	3040	3.9e-05	0.039	830
82	457.5	1640	3040	4.1e-05	0.041	812		4 x cmax	94	472.5	1640	3040	3.9e-05	0.039	814
62	460.5	1640	3040	4.1e-05	0.041	814		4 x cmax	74	459	1640	3040	4.2e-05	0.042	818
42	471.5	1640	3040	3.8e-05	0.038	810		4 x cmax	54	466.5	1640	3040	4e-05	0.04	818
22	488	1640	3040	3.7e-05	0.037	828		4 x cmax	34	460	1640	3040	4.1e-05	0.041	812
2	471	1640	3040	3.9e-05	0.039	820		4 x cmax	14	463	1640	3040	3.9e-05	0.039	806
83	307.5	0	0	7.2e-05	0.072	764		4 x cmax	95	461.5	1640	3040	4.3e-05	0.043	812
63	307.5	0	0	7.2e-05	0.072	764		4 x cmax	75	459.5	1640	3040	4.2e-05	0.042	806
43	307.5	0	0	7.2e-05	0.072	764		4 x cmax	55	462	1640	3040	4.1e-05	0.041	810
23	307.5	0	0	7.2e-05	0.072	764		4 x cmax	35	458	1640	3040	4.2e-05	0.042	818
3	307.5	0	0	7.2e-05	0.072	764		4 x cmax	15	471	1640	3040	4e-05	0.04	810
83	307.5	0	760	7.2e-05	0.072	764		4 x cmax	96	471.5	1640	3040	3.8e-05	0.038	818
63	307.5	0	760	7.2e-05	0.072	764		4 x cmax	76	451.5	1640	3040	4.2e-05	0.042	806
43	307.5	0	760	7.2e-05	0.072	764		4 x cmax	56	469	1640	3040	3.9e-05	0.039	808
23	307.5	0	760	7.2e-05	0.072	764		4 x cmax	36	462.5	1640	3040	4e-05	0.04	816
3	307.5	0	760	7.2e-05	0.072	764		4 x cmax	16	453.5	1640	3040	4.2e-05	0.042	812
83	307.5	0	1520	7.2e-05	0.072	764		4 x cmax	97	460	1640	3040	4.1e-05	0.041	810
63	308	0	1520	7.2e-05	0.072	764		4 x cmax	77	457	1640	3040	4.3e-05	0.043	814
43	307.5	0	1520	7.2e-05	0.072	764		4 x cmax	57	469.5	1640	3040	4e-05	0.04	818
23	307.5	0	1520	7.2e-05	0.072	764		4 x cmax	37	458	1640	3040	4.1e-05	0.041	816
3	307.5	0	1520	7.2e-05	0.072	764		4 x cmax	17	462	1640	3040	4.1e-05	0.041	816
83	308	0	2280	7.1e-05	0.071	762		4 x cmax	98	469	1640	3040	3.8e-05	0.038	808
63	308	0	2280	7.1e-05	0.071	764		4 x cmax	78	472	1640	3040	3.8e-05	0.038	824
43	307.5	0	2280	7.1e-05	0.071	764		4 x cmax	58	469.5	1640	3040	3.9e-05	0.039	814
23	307.5	0	2280	7.2e-05	0.072	764		4 x cmax	38	467	1640	3040	4e-05	0.04	812
3	307.5	0	2280	7.2e-05	0.072	764		4 x cmax	18	467.5	1640	3040	4.1e-05	0.041	822
83	308	0	3040	7.1e-05	0.071	762		4 x cmax	99	472.5	1640	3040	3.8e-05	0.038	824
63	308	0	3040	7.1e-05	0.071	764		4 x cmax	79	484	1640	3040	3.5e-05	0.035	812
43	308	0	3040	7.1e-05	0.071	764		4 x cmax	59	454.5	1640	3040	4.2e-05	0.042	808
23	307.5	0	3040	7.1e-05	0.071	762		4 x cmax	39	476	1640	3040	3.8e-05	0.038	822
3	307.5	0	3040	7.2e-05	0.072	764		4 x cmax	19	468	1640	3040	4e-05	0.04	816
83	363	410	0	5.8e-05	0.058	780
63	364.5	410	0	5.8e-05	0.058	774
43	365	410	0	5.8e-05	0.058	778
23	360	410	0	5.9e-05	0.059	776
3	361	410	0	5.9e-05	0.059	774
83	363	410	760	5.8e-05	0.058	780
63	365	410	760	5.7e-05	0.057	774
43	365.5	410	760	5.8e-05	0.058	778
23	360	410	760	5.9e-05	0.059	774
3	361	410	760	5.9e-05	0.059	772
83	363	410	1520	5.8e-05	0.058	778
63	365	410	1520	5.7e-05	0.057	772
43	365.5	410	1520	5.8e-05	0.058	778
23	360	410	1520	5.9e-05	0.059	774
3	361	410	1520	5.9e-05	0.059	772
83	363	410	2280	5.8e-05	0.058	778
63	365	410	2280	5.7e-05	0.057	772
43	365.5	410	2280	5.8e-05	0.058	778
23	360	410	2280	5.9e-05	0.059	774
3	361	410	2280	5.9e-05	0.059	772
83	363.5	410	3040	5.8e-05	0.058	778
63	365.5	410	3040	5.7e-05	0.057	772
43	365.5	410	3040	5.8e-05	0.058	778
23	360	410	3040	5.9e-05	0.059	774
3	361	410	3040	5.9e-05	0.059	772
83	401.5	820	0	5.1e-05	0.051	794
63	405.5	820	0	4.9e-05	0.049	784
43	406	820	0	5e-05	0.05	792
23	400.5	820	0	5.1e-05	0.051	788
3	402.5	820	0	5.1e-05	0.051	784
83	401.5	820	760	5e-05	0.05	792
63	405.5	820	760	4.9e-05	0.049	784
43	406	820	760	5e-05	0.05	792
23	400.5	820	760	5.1e-05	0.051	786
3	402.5	820	760	5.1e-05	0.051	784
83	401.5	820	1520	5e-05	0.05	792
63	405.5	820	1520	4.9e-05	0.049	784
43	406	820	1520	5e-05	0.05	792
23	400.5	820	1520	5.1e-05	0.051	786
3	402.5	820	1520	5.1e-05	0.051	784
83	402	820	2280	5e-05	0.05	792
63	406	820	2280	4.9e-05	0.049	784
43	406.5	820	2280	5e-05	0.05	792
23	400.5	820	2280	5.1e-05	0.051	786
3	402.5	820	2280	5.1e-05	0.051	784
83	402	820	3040	5e-05	0.05	792
63	406	820	3040	4.9e-05	0.049	784
43	406.5	820	3040	5e-05	0.05	792
23	401	820	3040	5.1e-05	0.051	786
3	403	820	3040	5.1e-05	0.051	784
83	433	1230	0	4.5e-05	0.045	806
63	438.5	1230	0	4.3e-05	0.043	796
43	439	1230	0	4.4e-05	0.044	806
23	434.5	1230	0	4.5e-05	0.045	800
3	437	1230	0	4.5e-05	0.045	796
83	433	1230	760	4.5e-05	0.045	806
63	438.5	1230	760	4.3e-05	0.043	796
43	439	1230	760	4.4e-05	0.044	806
23	434.5	1230	760	4.5e-05	0.045	800
3	437	1230	760	4.5e-05	0.045	796
83	433	1230	1520	4.5e-05	0.045	806
63	438.5	1230	1520	4.3e-05	0.043	794
43	439	1230	1520	4.4e-05	0.044	806
23	434.5	1230	1520	4.5e-05	0.045	800
3	437	1230	1520	4.5e-05	0.045	796
83	433	1230	2280	4.5e-05	0.045	804
63	439	1230	2280	4.3e-05	0.043	794
43	439.5	1230	2280	4.4e-05	0.044	806
23	434.5	1230	2280	4.5e-05	0.045	798
3	437	1230	2280	4.5e-05	0.045	796
83	433	1230	3040	4.5e-05	0.045	804
63	439	1230	3040	4.3e-05	0.043	794
43	439.5	1230	3040	4.4e-05	0.044	806
23	434.5	1230	3040	4.5e-05	0.045	798
3	437	1230	3040	4.5e-05	0.045	796
83	460	1640	0	4.1e-05	0.041	818
63	467	1640	0	3.8e-05	0.038	806
43	467.5	1640	0	4e-05	0.04	820
23	463.5	1640	0	4e-05	0.04	812
3	467	1640	0	4e-05	0.04	810
83	460	1640	760	4.1e-05	0.041	818
63	467	1640	760	3.8e-05	0.038	806
43	467.5	1640	760	4e-05	0.04	820
23	464	1640	760	4e-05	0.04	812
3	467	1640	760	4e-05	0.04	808
83	460	1640	1520	4.1e-05	0.041	818
63	467	1640	1520	3.8e-05	0.038	806
43	467.5	1640	1520	4e-05	0.04	820
23	464	1640	1520	4e-05	0.04	812
3	467	1640	1520	4e-05	0.04	808
83	460.5	1640	2280	4.1e-05	0.041	818
63	467	1640	2280	3.8e-05	0.038	806
43	467.5	1640	2280	4e-05	0.04	818
23	464	1640	2280	4e-05	0.04	812
3	467	1640	2280	4e-05	0.04	808
83	460.5	1640	3040	4e-05	0.04	816
63	467.5	1640	3040	3.8e-05	0.038	806
43	467.5	1640	3040	3.9e-05	0.039	818
23	464	1640	3040	4e-05	0.04	812
3	467	1640	3040	4e-05	0.04	808
84	307.5	0	0	7.2e-05	0.072	764
64	307.5	0	0	7.2e-05	0.072	764
44	307.5	0	0	7.2e-05	0.072	764
24	307.5	0	0	7.2e-05	0.072	764
4	307.5	0	0	7.2e-05	0.072	764
84	308	0	760	7.1e-05	0.071	764
64	307.5	0	760	7.2e-05	0.072	764
44	307.5	0	760	7.2e-05	0.072	764
24	307.5	0	760	7.2e-05	0.072	764
4	307.5	0	760	7.2e-05	0.072	764
84	308.5	0	1520	7.1e-05	0.071	764
64	307.5	0	1520	7.2e-05	0.072	764
44	308	0	1520	7.1e-05	0.071	764
24	308	0	1520	7.2e-05	0.072	764
4	307.5	0	1520	7.2e-05	0.072	764
84	309	0	2280	7.1e-05	0.071	764
64	308	0	2280	7.1e-05	0.071	764
44	308	0	2280	7.1e-05	0.071	762
24	308	0	2280	7.1e-05	0.071	764
4	307.5	0	2280	7.2e-05	0.072	764
84	309	0	3040	7.1e-05	0.071	764
64	308	0	3040	7.1e-05	0.071	764
44	308	0	3040	7.1e-05	0.071	762
24	308.5	0	3040	7.1e-05	0.071	764
4	307.5	0	3040	7.2e-05	0.072	764
84	370	410	0	5.7e-05	0.057	780
64	358	410	0	5.9e-05	0.059	774
44	355.5	410	0	6e-05	0.06	778
24	366	410	0	5.8e-05	0.058	776
4	367	410	0	5.8e-05	0.058	782
84	370.5	410	760	5.7e-05	0.057	780
64	358	410	760	5.9e-05	0.059	774
44	356	410	760	6e-05	0.06	778
24	366	410	760	5.8e-05	0.058	776
4	367	410	760	5.8e-05	0.058	782
84	371	410	1520	5.7e-05	0.057	778
64	358.5	410	1520	5.9e-05	0.059	774
44	356	410	1520	6e-05	0.06	778
24	366.5	410	1520	5.8e-05	0.058	776
4	367	410	1520	5.8e-05	0.058	782
84	371	410	2280	5.6e-05	0.056	778
64	358.5	410	2280	5.9e-05	0.059	774
44	356	410	2280	6e-05	0.06	778
24	366.5	410	2280	5.8e-05	0.058	776
4	367	410	2280	5.8e-05	0.058	782
84	371.5	410	3040	5.6e-05	0.056	778
64	358.5	410	3040	5.9e-05	0.059	774
44	356.5	410	3040	6e-05	0.06	776
24	366.5	410	3040	5.8e-05	0.058	776
4	367	410	3040	5.8e-05	0.058	782
84	409.5	820	0	4.9e-05	0.049	792
64	395.5	820	0	5.1e-05	0.051	784
44	396.5	820	0	5.2e-05	0.052	792
24	410	820	0	4.9e-05	0.049	790
4	409.5	820	0	5e-05	0.05	798
84	410	820	760	4.9e-05	0.049	792
64	395.5	820	760	5.1e-05	0.051	784
44	397	820	760	5.2e-05	0.052	792
24	410.5	820	760	4.9e-05	0.049	790
4	409.5	820	760	5e-05	0.05	798
84	410.5	820	1520	4.9e-05	0.049	792
64	395.5	820	1520	5.1e-05	0.051	784
44	397	820	1520	5.2e-05	0.052	792
24	410.5	820	1520	4.9e-05	0.049	790
4	409.5	820	1520	5e-05	0.05	798
84	411	820	2280	4.8e-05	0.048	792
64	396	820	2280	5.1e-05	0.051	784
44	397	820	2280	5.2e-05	0.052	790
24	411	820	2280	4.9e-05	0.049	790
4	409.5	820	2280	5e-05	0.05	798
84	411	820	3040	4.8e-05	0.048	792
64	396	820	3040	5.1e-05	0.051	784
44	397.5	820	3040	5.1e-05	0.051	790
24	411	820	3040	4.9e-05	0.049	790
4	409.5	820	3040	5e-05	0.05	798
84	441	1230	0	4.3e-05	0.043	804
64	426.5	1230	0	4.5e-05	0.045	796
44	431.5	1230	0	4.5e-05	0.045	806
24	446.5	1230	0	4.3e-05	0.043	804
4	443.5	1230	0	4.4e-05	0.044	814
84	441.5	1230	760	4.3e-05	0.043	804
64	426.5	1230	760	4.5e-05	0.045	794
44	432	1230	760	4.5e-05	0.045	806
24	446.5	1230	760	4.3e-05	0.043	804
4	443.5	1230	760	4.4e-05	0.044	812
84	442	1230	1520	4.3e-05	0.043	804
64	426.5	1230	1520	4.5e-05	0.045	794
44	432	1230	1520	4.5e-05	0.045	806
24	447	1230	1520	4.3e-05	0.043	804
4	443.5	1230	1520	4.4e-05	0.044	812
84	442.5	1230	2280	4.3e-05	0.043	804
64	426.5	1230	2280	4.5e-05	0.045	794
44	432	1230	2280	4.5e-05	0.045	806
24	447	1230	2280	4.3e-05	0.043	804
4	444	1230	2280	4.4e-05	0.044	812
84	442.5	1230	3040	4.3e-05	0.043	804
64	427	1230	3040	4.5e-05	0.045	794
44	432	1230	3040	4.5e-05	0.045	804
24	447	1230	3040	4.3e-05	0.043	804
4	444	1230	3040	4.4e-05	0.044	812
84	468	1640	0	3.9e-05	0.039	818
64	453.5	1640	0	4.1e-05	0.041	806
44	462.5	1640	0	4.1e-05	0.041	822
24	477.5	1640	0	3.8e-05	0.038	818
4	473	1640	0	4e-05	0.04	828
84	468.5	1640	760	3.9e-05	0.039	818
64	453.5	1640	760	4.1e-05	0.041	806
44	462.5	1640	760	4.1e-05	0.041	820
24	478	1640	760	3.8e-05	0.038	818
4	473	1640	760	4e-05	0.04	828
84	469	1640	1520	3.9e-05	0.039	818
64	453.5	1640	1520	4.1e-05	0.041	806
44	462.5	1640	1520	4e-05	0.04	820
24	478	1640	1520	3.8e-05	0.038	818
4	473	1640	1520	4e-05	0.04	828
84	469.5	1640	2280	3.9e-05	0.039	818
64	453.5	1640	2280	4.1e-05	0.041	806
44	463	1640	2280	4e-05	0.04	820
24	478.5	1640	2280	3.8e-05	0.038	818
4	473	1640	2280	4e-05	0.04	828
84	470	1640	3040	3.9e-05	0.039	818
64	454	1640	3040	4.1e-05	0.041	806
44	463	1640	3040	4e-05	0.04	820
24	478.5	1640	3040	3.8e-05	0.038	818
4	473	1640	3040	4e-05	0.04	828
85	307.5	0	0	7.2e-05	0.072	764
65	307.5	0	0	7.2e-05	0.072	764
45	307.5	0	0	7.2e-05	0.072	764
25	307.5	0	0	7.2e-05	0.072	764
5	307.5	0	0	7.2e-05	0.072	764
85	307.5	0	760	7.2e-05	0.072	764
65	307.5	0	760	7.2e-05	0.072	764
45	307.5	0	760	7.2e-05	0.072	764
25	307.5	0	760	7.2e-05	0.072	764
5	307.5	0	760	7.2e-05	0.072	764
85	307.5	0	1520	7.2e-05	0.072	764
65	307.5	0	1520	7.2e-05	0.072	764
45	307.5	0	1520	7.1e-05	0.071	762
25	307.5	0	1520	7.2e-05	0.072	764
5	307.5	0	1520	7.2e-05	0.072	764
85	308	0	2280	7.1e-05	0.071	764
65	308	0	2280	7.2e-05	0.072	764
45	308	0	2280	7.1e-05	0.071	762
25	307.5	0	2280	7.2e-05	0.072	764
5	307.5	0	2280	7.2e-05	0.072	764
85	308	0	3040	7.1e-05	0.071	764
65	308	0	3040	7.2e-05	0.072	764
45	308	0	3040	7.1e-05	0.071	762
25	308	0	3040	7.1e-05	0.071	764
5	308	0	3040	7.2e-05	0.072	764
85	365	410	0	5.8e-05	0.058	780
65	351.5	410	0	6.2e-05	0.062	778
45	350	410	0	6.2e-05	0.062	772
25	361.5	410	0	5.9e-05	0.059	776
5	354	410	0	6.1e-05	0.061	772
85	365.5	410	760	5.8e-05	0.058	780
65	351.5	410	760	6.2e-05	0.062	778
45	350	410	760	6.2e-05	0.062	772
25	361.5	410	760	5.9e-05	0.059	776
5	354	410	760	6.1e-05	0.061	772
85	365.5	410	1520	5.8e-05	0.058	780
65	351.5	410	1520	6.2e-05	0.062	778
45	350	410	1520	6.2e-05	0.062	772
25	361.5	410	1520	5.9e-05	0.059	776
5	354	410	1520	6.1e-05	0.061	772
85	365.5	410	2280	5.8e-05	0.058	780
65	352	410	2280	6.2e-05	0.062	778
45	350	410	2280	6.2e-05	0.062	770
25	362	410	2280	5.9e-05	0.059	774
5	354	410	2280	6.1e-05	0.061	772
85	366	410	3040	5.8e-05	0.058	780
65	352	410	3040	6.2e-05	0.062	778
45	350	410	3040	6.2e-05	0.062	770
25	362	410	3040	5.9e-05	0.059	774
5	354.5	410	3040	6.1e-05	0.061	772
85	404.5	820	0	5e-05	0.05	794
65	391.5	820	0	5.3e-05	0.053	792
45	389	820	0	5.4e-05	0.054	784
25	403.5	820	0	5e-05	0.05	788
5	394.5	820	0	5.3e-05	0.053	784
85	404.5	820	760	5e-05	0.05	794
65	391.5	820	760	5.3e-05	0.053	792
45	389.5	820	760	5.3e-05	0.053	782
25	403.5	820	760	5e-05	0.05	788
5	394.5	820	760	5.3e-05	0.053	784
85	405	820	1520	5e-05	0.05	792
65	391.5	820	1520	5.3e-05	0.053	792
45	389.5	820	1520	5.3e-05	0.053	782
25	403.5	820	1520	5e-05	0.05	788
5	395	820	1520	5.3e-05	0.053	784
85	405	820	2280	5e-05	0.05	792
65	391.5	820	2280	5.3e-05	0.053	792
45	389.5	820	2280	5.3e-05	0.053	782
25	403.5	820	2280	5e-05	0.05	788
5	395	820	2280	5.3e-05	0.053	784
85	405	820	3040	5e-05	0.05	792
65	391.5	820	3040	5.3e-05	0.053	792
45	389.5	820	3040	5.3e-05	0.053	782
25	404	820	3040	5e-05	0.05	788
5	395	820	3040	5.3e-05	0.053	784
85	436	1230	0	4.4e-05	0.044	806
65	425.5	1230	0	4.7e-05	0.047	806
45	423.5	1230	0	4.7e-05	0.047	796
25	438.5	1230	0	4.4e-05	0.044	802
5	429.5	1230	0	4.6e-05	0.046	796
85	436	1230	760	4.4e-05	0.044	806
65	425.5	1230	760	4.7e-05	0.047	806
45	424	1230	760	4.7e-05	0.047	794
25	438.5	1230	760	4.4e-05	0.044	802
5	429.5	1230	760	4.6e-05	0.046	796
85	436.5	1230	1520	4.4e-05	0.044	806
65	426	1230	1520	4.7e-05	0.047	806
45	424	1230	1520	4.7e-05	0.047	794
25	438.5	1230	1520	4.4e-05	0.044	800
5	429.5	1230	1520	4.6e-05	0.046	796
85	436.5	1230	2280	4.4e-05	0.044	806
65	426	1230	2280	4.7e-05	0.047	806
45	424	1230	2280	4.7e-05	0.047	794
25	438.5	1230	2280	4.4e-05	0.044	800
5	429.5	1230	2280	4.6e-05	0.046	796
85	436.5	1230	3040	4.4e-05	0.044	806
65	426	1230	3040	4.7e-05	0.047	806
45	424	1230	3040	4.7e-05	0.047	792
25	438.5	1230	3040	4.4e-05	0.044	800
5	429.5	1230	3040	4.6e-05	0.046	796
85	463	1640	0	4e-05	0.04	818
65	456	1640	0	4.2e-05	0.042	820
45	454.5	1640	0	4.2e-05	0.042	808
25	469	1640	0	3.9e-05	0.039	814
5	460	1640	0	4.2e-05	0.042	808
85	463	1640	760	4e-05	0.04	818
65	456	1640	760	4.2e-05	0.042	820
45	454.5	1640	760	4.2e-05	0.042	806
25	469	1640	760	3.9e-05	0.039	814
5	460	1640	760	4.2e-05	0.042	808
85	463.5	1640	1520	4e-05	0.04	818
65	456.5	1640	1520	4.2e-05	0.042	820
45	454.5	1640	1520	4.2e-05	0.042	806
25	469	1640	1520	3.9e-05	0.039	814
5	460.5	1640	1520	4.2e-05	0.042	808
85	463.5	1640	2280	4e-05	0.04	818
65	456.5	1640	2280	4.2e-05	0.042	820
45	455	1640	2280	4.2e-05	0.042	806
25	469	1640	2280	3.9e-05	0.039	814
5	460.5	1640	2280	4.2e-05	0.042	808
85	463.5	1640	3040	4e-05	0.04	818
65	456.5	1640	3040	4.2e-05	0.042	820
45	455	1640	3040	4.2e-05	0.042	806
25	469	1640	3040	3.9e-05	0.039	814
5	460.5	1640	3040	4.2e-05	0.042	808
86	307.5	0	0	7.2e-05	0.072	764
66	307.5	0	0	7.2e-05	0.072	764
46	307.5	0	0	7.2e-05	0.072	764
26	307.5	0	0	7.2e-05	0.072	764
6	307.5	0	0	7.2e-05	0.072	764
86	307.5	0	760	7.2e-05	0.072	764
66	307.5	0	760	7.2e-05	0.072	764
46	307.5	0	760	7.2e-05	0.072	764
26	307.5	0	760	7.2e-05	0.072	764
6	307.5	0	760	7.2e-05	0.072	764
86	307.5	0	1520	7.2e-05	0.072	764
66	307.5	0	1520	7.2e-05	0.072	764
46	308	0	1520	7.2e-05	0.072	764
26	307.5	0	1520	7.2e-05	0.072	764
6	307.5	0	1520	7.2e-05	0.072	764
86	307.5	0	2280	7.2e-05	0.072	764
66	307.5	0	2280	7.2e-05	0.072	764
46	308	0	2280	7.1e-05	0.071	764
26	307.5	0	2280	7.2e-05	0.072	764
6	307.5	0	2280	7.2e-05	0.072	764
86	307.5	0	3040	7.2e-05	0.072	762
66	308	0	3040	7.2e-05	0.072	764
46	308	0	3040	7.1e-05	0.071	764
26	308	0	3040	7.2e-05	0.072	764
6	307.5	0	3040	7.2e-05	0.072	764
86	364.5	410	0	5.8e-05	0.058	782
66	360.5	410	0	5.9e-05	0.059	772
46	364.5	410	0	5.8e-05	0.058	780
26	357	410	0	6e-05	0.06	776
6	359.5	410	0	6e-05	0.06	776
86	364.5	410	760	5.8e-05	0.058	782
66	360.5	410	760	5.9e-05	0.059	772
46	364.5	410	760	5.8e-05	0.058	780
26	357.5	410	760	6e-05	0.06	776
6	359.5	410	760	6e-05	0.06	776
86	364.5	410	1520	5.8e-05	0.058	782
66	361	410	1520	5.9e-05	0.059	772
46	365	410	1520	5.8e-05	0.058	778
26	357.5	410	1520	6e-05	0.06	776
6	359.5	410	1520	6e-05	0.06	776
86	364.5	410	2280	5.8e-05	0.058	782
66	361	410	2280	5.9e-05	0.059	772
46	365	410	2280	5.8e-05	0.058	778
26	357.5	410	2280	6e-05	0.06	774
6	359.5	410	2280	6e-05	0.06	776
86	364.5	410	3040	5.8e-05	0.058	782
66	361	410	3040	5.9e-05	0.059	772
46	365	410	3040	5.8e-05	0.058	778
26	357.5	410	3040	6e-05	0.06	774
6	359.5	410	3040	6e-05	0.06	776
86	407	820	0	5e-05	0.05	798
66	400.5	820	0	5e-05	0.05	782
46	404	820	0	5e-05	0.05	792
26	394	820	0	5.2e-05	0.052	786
6	401.5	820	0	5.1e-05	0.051	788
86	406.5	820	760	5e-05	0.05	798
66	400.5	820	760	5e-05	0.05	782
46	404	820	760	5e-05	0.05	792
26	394	820	760	5.2e-05	0.052	786
6	401.5	820	760	5.1e-05	0.051	788
86	406.5	820	1520	5e-05	0.05	798
66	400.5	820	1520	5e-05	0.05	782
46	404	820	1520	5e-05	0.05	792
26	394	820	1520	5.2e-05	0.052	786
6	401.5	820	1520	5.1e-05	0.051	788
86	406.5	820	2280	5e-05	0.05	798
66	400.5	820	2280	5e-05	0.05	782
46	404.5	820	2280	5e-05	0.05	792
26	394	820	2280	5.2e-05	0.052	786
6	401.5	820	2280	5.1e-05	0.051	788
86	407	820	3040	5e-05	0.05	798
66	400.5	820	3040	5e-05	0.05	782
46	404.5	820	3040	5e-05	0.05	792
26	394	820	3040	5.2e-05	0.052	786
6	401.5	820	3040	5.1e-05	0.051	788
86	441.5	1230	0	4.4e-05	0.044	814
66	433	1230	0	4.4e-05	0.044	792
46	435.5	1230	0	4.5e-05	0.045	806
26	424	1230	0	4.7e-05	0.047	798
6	436.5	1230	0	4.5e-05	0.045	802
86	441	1230	760	4.4e-05	0.044	814
66	433	1230	760	4.4e-05	0.044	792
46	435.5	1230	760	4.5e-05	0.045	806
26	424.5	1230	760	4.7e-05	0.047	796
6	436.5	1230	760	4.5e-05	0.045	802
86	441	1230	1520	4.4e-05	0.044	814
66	433	1230	1520	4.4e-05	0.044	792
46	436	1230	1520	4.5e-05	0.045	804
26	424.5	1230	1520	4.7e-05	0.047	796
6	436.5	1230	1520	4.5e-05	0.045	802
86	441	1230	2280	4.4e-05	0.044	812
66	433.5	1230	2280	4.4e-05	0.044	792
46	436	1230	2280	4.5e-05	0.045	804
26	424.5	1230	2280	4.7e-05	0.047	796
6	436.5	1230	2280	4.5e-05	0.045	802
86	441	1230	3040	4.4e-05	0.044	812
66	433.5	1230	3040	4.4e-05	0.044	792
46	436	1230	3040	4.5e-05	0.045	804
26	424.5	1230	3040	4.7e-05	0.047	796
6	436.5	1230	3040	4.5e-05	0.045	802
86	471	1640	0	3.9e-05	0.039	828
66	461.5	1640	0	4e-05	0.04	804
46	463	1640	0	4e-05	0.04	818
26	451	1640	0	4.2e-05	0.042	808
6	467.5	1640	0	4e-05	0.04	816
86	471	1640	760	3.9e-05	0.039	828
66	461.5	1640	760	4e-05	0.04	804
46	463	1640	760	4e-05	0.04	818
26	451	1640	760	4.2e-05	0.042	808
6	467.5	1640	760	4e-05	0.04	816
86	471	1640	1520	3.9e-05	0.039	828
66	461.5	1640	1520	4e-05	0.04	804
46	463	1640	1520	4e-05	0.04	818
26	451	1640	1520	4.2e-05	0.042	808
6	467.5	1640	1520	4e-05	0.04	816
86	471	1640	2280	3.9e-05	0.039	828
66	462	1640	2280	4e-05	0.04	804
46	463.5	1640	2280	4e-05	0.04	818
26	451	1640	2280	4.2e-05	0.042	808
6	467.5	1640	2280	4e-05	0.04	816
86	471	1640	3040	3.9e-05	0.039	828
66	462	1640	3040	4e-05	0.04	804
46	463.5	1640	3040	4e-05	0.04	818
26	451	1640	3040	4.2e-05	0.042	808
6	467.5	1640	3040	4e-05	0.04	816
87	307.5	0	0	7.2e-05	0.072	764
67	307.5	0	0	7.2e-05	0.072	764
47	307.5	0	0	7.2e-05	0.072	764
27	307.5	0	0	7.2e-05	0.072	764
7	307.5	0	0	7.2e-05	0.072	764
87	307.5	0	760	7.2e-05	0.072	764
67	307.5	0	760	7.2e-05	0.072	764
47	307.5	0	760	7.2e-05	0.072	764
27	307.5	0	760	7.2e-05	0.072	764
7	307.5	0	760	7.2e-05	0.072	764
87	307.5	0	1520	7.2e-05	0.072	764
67	307.5	0	1520	7.2e-05	0.072	764
47	307.5	0	1520	7.2e-05	0.072	764
27	307.5	0	1520	7.2e-05	0.072	764
7	307.5	0	1520	7.2e-05	0.072	764
87	307.5	0	2280	7.2e-05	0.072	764
67	307.5	0	2280	7.2e-05	0.072	764
47	308	0	2280	7.1e-05	0.071	764
27	307.5	0	2280	7.2e-05	0.072	764
7	307.5	0	2280	7.2e-05	0.072	764
87	308	0	3040	7.2e-05	0.072	764
67	307.5	0	3040	7.2e-05	0.072	764
47	308	0	3040	7.1e-05	0.071	764
27	307.5	0	3040	7.2e-05	0.072	762
7	307.5	0	3040	7.2e-05	0.072	764
87	365	410	0	5.8e-05	0.058	776
67	357.5	410	0	6e-05	0.06	772
47	356.5	410	0	6.1e-05	0.061	778
27	368	410	0	5.7e-05	0.057	776
7	358.5	410	0	5.9e-05	0.059	774
87	365	410	760	5.8e-05	0.058	776
67	357.5	410	760	6e-05	0.06	772
47	356.5	410	760	6.1e-05	0.061	778
27	368	410	760	5.7e-05	0.057	776
7	358.5	410	760	5.9e-05	0.059	774
87	365.5	410	1520	5.8e-05	0.058	776
67	357.5	410	1520	6e-05	0.06	772
47	357	410	1520	6.1e-05	0.061	776
27	368	410	1520	5.7e-05	0.057	776
7	358.5	410	1520	5.9e-05	0.059	774
87	365.5	410	2280	5.8e-05	0.058	776
67	357.5	410	2280	6e-05	0.06	772
47	357	410	2280	6e-05	0.06	776
27	368	410	2280	5.7e-05	0.057	776
7	358.5	410	2280	5.9e-05	0.059	774
87	365.5	410	3040	5.8e-05	0.058	776
67	357.5	410	3040	6e-05	0.06	772
47	357	410	3040	6e-05	0.06	776
27	368	410	3040	5.7e-05	0.057	776
7	358.5	410	3040	5.9e-05	0.059	774
87	406	820	0	4.9e-05	0.049	788
67	399.5	820	0	5.1e-05	0.051	784
47	396	820	0	5.3e-05	0.053	790
27	415.5	820	0	4.8e-05	0.048	792
7	402	820	0	5e-05	0.05	788
87	406	820	760	4.9e-05	0.049	788
67	399.5	820	760	5.1e-05	0.051	782
47	396	820	760	5.3e-05	0.053	790
27	415.5	820	760	4.8e-05	0.048	790
7	402	820	760	5e-05	0.05	788
87	406	820	1520	4.9e-05	0.049	788
67	399.5	820	1520	5.1e-05	0.051	782
47	396	820	1520	5.3e-05	0.053	790
27	415.5	820	1520	4.8e-05	0.048	790
7	402	820	1520	5e-05	0.05	786
87	406.5	820	2280	4.9e-05	0.049	788
67	399.5	820	2280	5.1e-05	0.051	782
47	396.5	820	2280	5.3e-05	0.053	790
27	415.5	820	2280	4.8e-05	0.048	790
7	402	820	2280	5e-05	0.05	786
87	406.5	820	3040	4.9e-05	0.049	788
67	399.5	820	3040	5.1e-05	0.051	782
47	396.5	820	3040	5.3e-05	0.053	790
27	415.5	820	3040	4.8e-05	0.048	790
7	402	820	3040	5e-05	0.05	786
87	439	1230	0	4.4e-05	0.044	800
67	435.5	1230	0	4.5e-05	0.045	796
47	429	1230	0	4.7e-05	0.047	804
27	454	1230	0	4.1e-05	0.041	808
7	438.5	1230	0	4.4e-05	0.044	800
87	439	1230	760	4.4e-05	0.044	800
67	435.5	1230	760	4.5e-05	0.045	796
47	429	1230	760	4.7e-05	0.047	802
27	454	1230	760	4.1e-05	0.041	806
7	438.5	1230	760	4.4e-05	0.044	800
87	439	1230	1520	4.4e-05	0.044	800
67	435.5	1230	1520	4.5e-05	0.045	794
47	429	1230	1520	4.7e-05	0.047	802
27	454	1230	1520	4.1e-05	0.041	806
7	438.5	1230	1520	4.4e-05	0.044	800
87	439.5	1230	2280	4.4e-05	0.044	800
67	435.5	1230	2280	4.5e-05	0.045	794
47	429	1230	2280	4.7e-05	0.047	802
27	454	1230	2280	4.1e-05	0.041	806
7	438.5	1230	2280	4.4e-05	0.044	800
87	439.5	1230	3040	4.4e-05	0.044	800
67	435.5	1230	3040	4.5e-05	0.045	794
47	429.5	1230	3040	4.7e-05	0.047	802
27	454.5	1230	3040	4.1e-05	0.041	806
7	439	1230	3040	4.4e-05	0.044	800
87	467.5	1640	0	3.9e-05	0.039	812
67	466.5	1640	0	4e-05	0.04	808
47	457.5	1640	0	4.3e-05	0.043	816
27	487.5	1640	0	3.6e-05	0.036	824
7	471	1640	0	3.9e-05	0.039	816
87	467.5	1640	760	3.9e-05	0.039	812
67	466.5	1640	760	4e-05	0.04	808
47	458	1640	760	4.3e-05	0.043	816
27	487.5	1640	760	3.6e-05	0.036	822
7	471	1640	760	3.9e-05	0.039	814
87	467.5	1640	1520	3.9e-05	0.039	812
67	466.5	1640	1520	4e-05	0.04	808
47	458	1640	1520	4.2e-05	0.042	816
27	487.5	1640	1520	3.6e-05	0.036	822
7	471	1640	1520	3.9e-05	0.039	814
87	468	1640	2280	3.9e-05	0.039	812
67	466.5	1640	2280	4e-05	0.04	808
47	458	1640	2280	4.2e-05	0.042	816
27	487.5	1640	2280	3.6e-05	0.036	822
7	471	1640	2280	3.9e-05	0.039	814
87	468	1640	3040	3.9e-05	0.039	812
67	467	1640	3040	4e-05	0.04	808
47	458	1640	3040	4.2e-05	0.042	816
27	487.5	1640	3040	3.6e-05	0.036	822
7	471	1640	3040	3.9e-05	0.039	814
88	307.5	0	0	7.2e-05	0.072	764
68	307.5	0	0	7.2e-05	0.072	764
48	307.5	0	0	7.2e-05	0.072	764
28	307.5	0	0	7.2e-05	0.072	764
8	307.5	0	0	7.2e-05	0.072	764
88	307.5	0	760	7.2e-05	0.072	764
68	307.5	0	760	7.2e-05	0.072	764
48	307.5	0	760	7.2e-05	0.072	764
28	307.5	0	760	7.2e-05	0.072	764
8	307.5	0	760	7.2e-05	0.072	764
88	308	0	1520	7.2e-05	0.072	764
68	307.5	0	1520	7.2e-05	0.072	764
48	308	0	1520	7.2e-05	0.072	764
28	308	0	1520	7.2e-05	0.072	764
8	307.5	0	1520	7.2e-05	0.072	764
88	308	0	2280	7.2e-05	0.072	764
68	307.5	0	2280	7.2e-05	0.072	764
48	308	0	2280	7.2e-05	0.072	764
28	308	0	2280	7.1e-05	0.071	764
8	307.5	0	2280	7.2e-05	0.072	764
88	308	0	3040	7.2e-05	0.072	764
68	308	0	3040	7.1e-05	0.071	764
48	308	0	3040	7.1e-05	0.071	764
28	308.5	0	3040	7.1e-05	0.071	764
8	307.5	0	3040	7.2e-05	0.072	762
88	358	410	0	5.9e-05	0.059	772
68	368.5	410	0	5.7e-05	0.057	774
48	364	410	0	5.8e-05	0.058	782
28	362	410	0	5.9e-05	0.059	776
8	348	410	0	6.3e-05	0.063	780
88	358	410	760	5.9e-05	0.059	772
68	368.5	410	760	5.7e-05	0.057	774
48	364	410	760	5.8e-05	0.058	782
28	362	410	760	5.9e-05	0.059	774
8	348	410	760	6.3e-05	0.063	780
88	358.5	410	1520	5.9e-05	0.059	772
68	368.5	410	1520	5.7e-05	0.057	774
48	364.5	410	1520	5.8e-05	0.058	782
28	362	410	1520	5.9e-05	0.059	774
8	348	410	1520	6.3e-05	0.063	780
88	358.5	410	2280	5.9e-05	0.059	770
68	368.5	410	2280	5.7e-05	0.057	774
48	364.5	410	2280	5.8e-05	0.058	782
28	362.5	410	2280	5.8e-05	0.058	774
8	348.5	410	2280	6.3e-05	0.063	780
88	358.5	410	3040	5.9e-05	0.059	770
68	368.5	410	3040	5.7e-05	0.057	774
48	364.5	410	3040	5.8e-05	0.058	782
28	362.5	410	3040	5.8e-05	0.058	774
8	348.5	410	3040	6.3e-05	0.063	780
88	396.5	820	0	5.1e-05	0.051	780
68	408	820	0	4.9e-05	0.049	786
48	401.5	820	0	5.1e-05	0.051	796
28	403.5	820	0	5e-05	0.05	788
8	385	820	0	5.5e-05	0.055	794
88	396.5	820	760	5.1e-05	0.051	780
68	408	820	760	4.9e-05	0.049	786
48	401.5	820	760	5.1e-05	0.051	796
28	403.5	820	760	5e-05	0.05	788
8	385	820	760	5.5e-05	0.055	794
88	397	820	1520	5.1e-05	0.051	780
68	408.5	820	1520	4.8e-05	0.048	786
48	401.5	820	1520	5.1e-05	0.051	796
28	403.5	820	1520	5e-05	0.05	786
8	385	820	1520	5.5e-05	0.055	792
88	397	820	2280	5.1e-05	0.051	780
68	408.5	820	2280	4.8e-05	0.048	786
48	402	820	2280	5.1e-05	0.051	794
28	404	820	2280	5e-05	0.05	786
8	385	820	2280	5.5e-05	0.055	792
88	397	820	3040	5.1e-05	0.051	780
68	408.5	820	3040	4.8e-05	0.048	786
48	402	820	3040	5.1e-05	0.051	794
28	404	820	3040	5e-05	0.05	786
8	385	820	3040	5.5e-05	0.055	792
88	428.5	1230	0	4.5e-05	0.045	790
68	439.5	1230	0	4.3e-05	0.043	796
48	431	1230	0	4.6e-05	0.046	808
28	437.5	1230	0	4.4e-05	0.044	800
8	417	1230	0	4.9e-05	0.049	806
88	428.5	1230	760	4.5e-05	0.045	790
68	440	1230	760	4.3e-05	0.043	796
48	431.5	1230	760	4.6e-05	0.046	808
28	437.5	1230	760	4.4e-05	0.044	800
8	417	1230	760	4.9e-05	0.049	806
88	429	1230	1520	4.5e-05	0.045	790
68	440	1230	1520	4.3e-05	0.043	796
48	431.5	1230	1520	4.6e-05	0.046	808
28	438	1230	1520	4.4e-05	0.044	800
8	417	1230	1520	4.9e-05	0.049	806
88	429	1230	2280	4.5e-05	0.045	790
68	440	1230	2280	4.3e-05	0.043	796
48	431.5	1230	2280	4.6e-05	0.046	808
28	438	1230	2280	4.4e-05	0.044	800
8	417	1230	2280	4.9e-05	0.049	806
88	429	1230	3040	4.5e-05	0.045	790
68	440	1230	3040	4.3e-05	0.043	796
48	432	1230	3040	4.6e-05	0.046	808
28	438	1230	3040	4.4e-05	0.044	800
8	417	1230	3040	4.9e-05	0.049	806
88	456.5	1640	0	4.1e-05	0.041	800
68	466.5	1640	0	3.9e-05	0.039	808
48	457	1640	0	4.2e-05	0.042	820
28	467.5	1640	0	3.9e-05	0.039	814
8	445.5	1640	0	4.4e-05	0.044	820
88	457	1640	760	4.1e-05	0.041	800
68	467	1640	760	3.8e-05	0.038	808
48	457	1640	760	4.2e-05	0.042	820
28	467.5	1640	760	3.9e-05	0.039	812
8	445.5	1640	760	4.5e-05	0.045	820
88	457	1640	1520	4.1e-05	0.041	800
68	467	1640	1520	3.8e-05	0.038	808
48	457	1640	1520	4.2e-05	0.042	820
28	467.5	1640	1520	3.9e-05	0.039	812
8	445.5	1640	1520	4.5e-05	0.045	818
88	457	1640	2280	4.1e-05	0.041	800
68	467	1640	2280	3.8e-05	0.038	808
48	457.5	1640	2280	4.2e-05	0.042	820
28	468	1640	2280	3.9e-05	0.039	812
8	445.5	1640	2280	4.5e-05	0.045	818
88	457.5	1640	3040	4.1e-05	0.041	800
68	467	1640	3040	3.8e-05	0.038	808
48	457.5	1640	3040	4.2e-05	0.042	820
28	468	1640	3040	3.9e-05	0.039	812
8	445.5	1640	3040	4.5e-05	0.045	818
89	307.5	0	0	7.2e-05	0.072	764
69	307.5	0	0	7.2e-05	0.072	764
49	307.5	0	0	7.2e-05	0.072	764
29	307.5	0	0	7.2e-05	0.072	764
9	307.5	0	0	7.2e-05	0.072	764
89	307	0	760	7.2e-05	0.072	764
69	307.5	0	760	7.2e-05	0.072	764
49	307.5	0	760	7.2e-05	0.072	764
29	307.5	0	760	7.2e-05	0.072	764
9	307.5	0	760	7.2e-05	0.072	764
89	307	0	1520	7.2e-05	0.072	764
69	307.5	0	1520	7.1e-05	0.071	764
49	308	0	1520	7.1e-05	0.071	764
29	307.5	0	1520	7.2e-05	0.072	764
9	307.5	0	1520	7.2e-05	0.072	764
89	307	0	2280	7.2e-05	0.072	764
69	308	0	2280	7.1e-05	0.071	762
49	308	0	2280	7.1e-05	0.071	762
29	308	0	2280	7.1e-05	0.071	764
9	307.5	0	2280	7.2e-05	0.072	764
89	307	0	3040	7.2e-05	0.072	764
69	308	0	3040	7.1e-05	0.071	762
49	308	0	3040	7.1e-05	0.071	762
29	308	0	3040	7.1e-05	0.071	764
9	307.5	0	3040	7.2e-05	0.072	764
89	365	410	0	5.8e-05	0.058	780
69	364.5	410	0	5.9e-05	0.059	782
49	359.5	410	0	5.9e-05	0.059	772
29	369	410	0	5.7e-05	0.057	778
9	356.5	410	0	6e-05	0.06	782
89	365	410	760	5.8e-05	0.058	780
69	365	410	760	5.9e-05	0.059	782
49	359.5	410	760	5.9e-05	0.059	772
29	369	410	760	5.7e-05	0.057	778
9	356.5	410	760	6e-05	0.06	782
89	365	410	1520	5.8e-05	0.058	780
69	365	410	1520	5.8e-05	0.058	782
49	359.5	410	1520	5.9e-05	0.059	772
29	369	410	1520	5.7e-05	0.057	778
9	356.5	410	1520	6e-05	0.06	782
89	365	410	2280	5.8e-05	0.058	780
69	365	410	2280	5.8e-05	0.058	782
49	360	410	2280	5.9e-05	0.059	772
29	369.5	410	2280	5.7e-05	0.057	778
9	356.5	410	2280	6e-05	0.06	782
89	365	410	3040	5.8e-05	0.058	780
69	365	410	3040	5.8e-05	0.058	782
49	360	410	3040	5.9e-05	0.059	770
29	369.5	410	3040	5.7e-05	0.057	778
9	356.5	410	3040	6e-05	0.06	782
89	405	820	0	5e-05	0.05	794
69	404	820	0	5.1e-05	0.051	798
49	400	820	0	5e-05	0.05	782
29	409.5	820	0	4.9e-05	0.049	792
9	394	820	0	5.3e-05	0.053	796
89	404.5	820	760	5e-05	0.05	794
69	404	820	760	5.1e-05	0.051	796
49	400.5	820	760	5e-05	0.05	782
29	409.5	820	760	4.9e-05	0.049	792
9	394	820	760	5.3e-05	0.053	796
89	404.5	820	1520	5e-05	0.05	792
69	404.5	820	1520	5.1e-05	0.051	796
49	400.5	820	1520	5e-05	0.05	782
29	409.5	820	1520	4.9e-05	0.049	792
9	394	820	1520	5.3e-05	0.053	796
89	404.5	820	2280	5e-05	0.05	792
69	404.5	820	2280	5.1e-05	0.051	796
49	400.5	820	2280	5e-05	0.05	782
29	410	820	2280	4.9e-05	0.049	790
9	394	820	2280	5.3e-05	0.053	796
89	404.5	820	3040	5e-05	0.05	792
69	404.5	820	3040	5.1e-05	0.051	796
49	401	820	3040	5e-05	0.05	782
29	410	820	3040	4.9e-05	0.049	790
9	394	820	3040	5.3e-05	0.053	796
89	437	1230	0	4.4e-05	0.044	806
69	435.5	1230	0	4.5e-05	0.045	810
49	434.5	1230	0	4.4e-05	0.044	794
29	441.5	1230	0	4.3e-05	0.043	804
9	425.5	1230	0	4.7e-05	0.047	810
89	436.5	1230	760	4.4e-05	0.044	806
69	436	1230	760	4.5e-05	0.045	810
49	434.5	1230	760	4.4e-05	0.044	794
29	441.5	1230	760	4.3e-05	0.043	804
9	425.5	1230	760	4.7e-05	0.047	810
89	436.5	1230	1520	4.4e-05	0.044	806
69	436	1230	1520	4.5e-05	0.045	810
49	434.5	1230	1520	4.4e-05	0.044	794
29	442	1230	1520	4.3e-05	0.043	804
9	425.5	1230	1520	4.7e-05	0.047	808
89	436.5	1230	2280	4.5e-05	0.045	806
69	436	1230	2280	4.5e-05	0.045	808
49	435	1230	2280	4.4e-05	0.044	792
29	442	1230	2280	4.3e-05	0.043	804
9	425.5	1230	2280	4.7e-05	0.047	808
89	436.5	1230	3040	4.5e-05	0.045	806
69	436	1230	3040	4.5e-05	0.045	808
49	435	1230	3040	4.4e-05	0.044	792
29	442	1230	3040	4.3e-05	0.043	804
9	425.5	1230	3040	4.7e-05	0.047	808
89	464.5	1640	0	4e-05	0.04	820
69	463	1640	0	4.1e-05	0.041	824
49	464.5	1640	0	3.9e-05	0.039	806
29	469	1640	0	3.9e-05	0.039	816
9	453	1640	0	4.3e-05	0.043	822
89	464.5	1640	760	4e-05	0.04	818
69	463	1640	760	4.1e-05	0.041	822
49	464.5	1640	760	3.9e-05	0.039	806
29	469	1640	760	3.9e-05	0.039	816
9	453	1640	760	4.3e-05	0.043	822
89	464	1640	1520	4e-05	0.04	818
69	463	1640	1520	4.1e-05	0.041	822
49	464.5	1640	1520	3.9e-05	0.039	806
29	469.5	1640	1520	3.9e-05	0.039	816
9	453	1640	1520	4.3e-05	0.043	822
89	464	1640	2280	4e-05	0.04	818
69	463	1640	2280	4.1e-05	0.041	822
49	465	1640	2280	3.9e-05	0.039	804
29	469.5	1640	2280	3.9e-05	0.039	816
9	453	1640	2280	4.3e-05	0.043	822
89	464	1640	3040	4e-05	0.04	818
69	463	1640	3040	4.1e-05	0.041	822
49	465	1640	3040	3.9e-05	0.039	804
29	469.5	1640	3040	3.9e-05	0.039	816
9	453	1640	3040	4.3e-05	0.043	822
90	307.5	0	0	7.2e-05	0.072	764
70	307.5	0	0	7.2e-05	0.072	764
50	307.5	0	0	7.2e-05	0.072	764
30	307.5	0	0	7.2e-05	0.072	764
10	307.5	0	0	7.2e-05	0.072	764
90	307.5	0	760	7.2e-05	0.072	764
70	307.5	0	760	7.2e-05	0.072	764
50	307.5	0	760	7.2e-05	0.072	764
30	307.5	0	760	7.2e-05	0.072	764
10	307.5	0	760	7.2e-05	0.072	764
90	307.5	0	1520	7.2e-05	0.072	764
70	307.5	0	1520	7.2e-05	0.072	764
50	307.5	0	1520	7.2e-05	0.072	764
30	307.5	0	1520	7.2e-05	0.072	764
10	307.5	0	1520	7.2e-05	0.072	764
90	307.5	0	2280	7.2e-05	0.072	764
70	307.5	0	2280	7.1e-05	0.071	764
50	308	0	2280	7.2e-05	0.072	764
30	307.5	0	2280	7.2e-05	0.072	764
10	308	0	2280	7.1e-05	0.071	762
90	307.5	0	3040	7.2e-05	0.072	764
70	308	0	3040	7.1e-05	0.071	764
50	308	0	3040	7.1e-05	0.071	764
30	308	0	3040	7.1e-05	0.071	764
10	308	0	3040	7.1e-05	0.071	762
90	354	410	0	6.1e-05	0.061	776
70	358	410	0	5.9e-05	0.059	774
50	357	410	0	6e-05	0.06	774
30	367	410	0	5.7e-05	0.057	776
10	366	410	0	5.8e-05	0.058	782
90	354	410	760	6.1e-05	0.061	776
70	358	410	760	5.9e-05	0.059	774
50	357.5	410	760	6e-05	0.06	774
30	367	410	760	5.7e-05	0.057	776
10	366	410	760	5.8e-05	0.058	782
90	354	410	1520	6.1e-05	0.061	776
70	358.5	410	1520	5.9e-05	0.059	774
50	357.5	410	1520	6e-05	0.06	774
30	367.5	410	1520	5.7e-05	0.057	776
10	366	410	1520	5.8e-05	0.058	780
90	354	410	2280	6.1e-05	0.061	776
70	358.5	410	2280	5.9e-05	0.059	774
50	357.5	410	2280	6e-05	0.06	774
30	367.5	410	2280	5.7e-05	0.057	776
10	366	410	2280	5.8e-05	0.058	780
90	354	410	3040	6.1e-05	0.061	776
70	358.5	410	3040	5.9e-05	0.059	772
50	357.5	410	3040	6e-05	0.06	774
30	367.5	410	3040	5.7e-05	0.057	776
10	366.5	410	3040	5.8e-05	0.058	780
90	394	820	0	5.2e-05	0.052	788
70	398.5	820	0	5.1e-05	0.051	786
50	401.5	820	0	5.1e-05	0.051	788
30	408	820	0	4.9e-05	0.049	790
10	409	820	0	4.9e-05	0.049	798
90	394	820	760	5.2e-05	0.052	788
70	398.5	820	760	5.1e-05	0.051	784
50	401.5	820	760	5e-05	0.05	788
30	408	820	760	4.9e-05	0.049	788
10	409	820	760	4.9e-05	0.049	796
90	394	820	1520	5.2e-05	0.052	788
70	398.5	820	1520	5.1e-05	0.051	784
50	401.5	820	1520	5e-05	0.05	786
30	408.5	820	1520	4.9e-05	0.049	788
10	409	820	1520	4.9e-05	0.049	796
90	394	820	2280	5.2e-05	0.052	788
70	398.5	820	2280	5.1e-05	0.051	784
50	402	820	2280	5e-05	0.05	786
30	408.5	820	2280	4.9e-05	0.049	788
10	409	820	2280	4.9e-05	0.049	796
90	394	820	3040	5.2e-05	0.052	788
70	399	820	3040	5e-05	0.05	784
50	402	820	3040	5e-05	0.05	786
30	408.5	820	3040	4.9e-05	0.049	788
10	409.5	820	3040	4.9e-05	0.049	796
90	428	1230	0	4.6e-05	0.046	802
70	432	1230	0	4.4e-05	0.044	798
50	439	1230	0	4.4e-05	0.044	802
30	441	1230	0	4.3e-05	0.043	802
10	444	1230	0	4.3e-05	0.043	812
90	427.5	1230	760	4.6e-05	0.046	802
70	432	1230	760	4.4e-05	0.044	796
50	439.5	1230	760	4.4e-05	0.044	802
30	441	1230	760	4.3e-05	0.043	802
10	444	1230	760	4.3e-05	0.043	812
90	427.5	1230	1520	4.6e-05	0.046	802
70	432	1230	1520	4.4e-05	0.044	796
50	439.5	1230	1520	4.4e-05	0.044	802
30	441	1230	1520	4.3e-05	0.043	802
10	444	1230	1520	4.3e-05	0.043	812
90	427.5	1230	2280	4.6e-05	0.046	802
70	432.5	1230	2280	4.4e-05	0.044	796
50	439.5	1230	2280	4.4e-05	0.044	800
30	441.5	1230	2280	4.3e-05	0.043	800
10	444	1230	2280	4.3e-05	0.043	810
90	427.5	1230	3040	4.6e-05	0.046	802
70	432.5	1230	3040	4.4e-05	0.044	796
50	439.5	1230	3040	4.4e-05	0.044	800
30	441.5	1230	3040	4.3e-05	0.043	800
10	444.5	1230	3040	4.3e-05	0.043	810
90	457.5	1640	0	4.1e-05	0.041	814
70	461.5	1640	0	4e-05	0.04	810
50	472.5	1640	0	3.9e-05	0.039	816
30	469.5	1640	0	3.8e-05	0.038	814
10	474	1640	0	3.8e-05	0.038	828
90	457.5	1640	760	4.1e-05	0.041	814
70	461.5	1640	760	4e-05	0.04	810
50	472.5	1640	760	3.8e-05	0.038	816
30	469.5	1640	760	3.8e-05	0.038	814
10	474	1640	760	3.8e-05	0.038	826
90	457.5	1640	1520	4.1e-05	0.041	814
70	461.5	1640	1520	4e-05	0.04	808
50	472.5	1640	1520	3.8e-05	0.038	816
30	469.5	1640	1520	3.8e-05	0.038	814
10	474.5	1640	1520	3.8e-05	0.038	826
90	457.5	1640	2280	4.1e-05	0.041	814
70	461.5	1640	2280	4e-05	0.04	808
50	472.5	1640	2280	3.8e-05	0.038	816
30	469.5	1640	2280	3.8e-05	0.038	814
10	474.5	1640	2280	3.8e-05	0.038	826
90	457.5	1640	3040	4.1e-05	0.041	814
70	462	1640	3040	3.9e-05	0.039	808
50	473	1640	3040	3.8e-05	0.038	816
30	469.5	1640	3040	3.8e-05	0.038	814
10	474.5	1640	3040	3.8e-05	0.038	826
91	307.5	0	0	7.2e-05	0.072	764
71	307.5	0	0	7.2e-05	0.072	764
51	307.5	0	0	7.2e-05	0.072	764
31	307.5	0	0	7.2e-05	0.072	764
11	307.5	0	0	7.2e-05	0.072	764
91	307.5	0	760	7.2e-05	0.072	764
71	307.5	0	760	7.2e-05	0.072	764
51	307.5	0	760	7.2e-05	0.072	764
31	307.5	0	760	7.2e-05	0.072	764
11	307.5	0	760	7.2e-05	0.072	764
91	307.5	0	1520	7.2e-05	0.072	764
71	308	0	1520	7.2e-05	0.072	764
51	307.5	0	1520	7.2e-05	0.072	764
31	307.5	0	1520	7.2e-05	0.072	764
11	308	0	1520	7.2e-05	0.072	764
91	307.5	0	2280	7.2e-05	0.072	764
71	308	0	2280	7.1e-05	0.071	764
51	307.5	0	2280	7.2e-05	0.072	764
31	307.5	0	2280	7.2e-05	0.072	764
11	308	0	2280	7.1e-05	0.071	764
91	307.5	0	3040	7.2e-05	0.072	764
71	308	0	3040	7.1e-05	0.071	764
51	307.5	0	3040	7.2e-05	0.072	764
31	308	0	3040	7.1e-05	0.071	764
11	308.5	0	3040	7.1e-05	0.071	764
91	366.5	410	0	5.8e-05	0.058	778
71	357	410	0	6e-05	0.06	776
51	376.5	410	0	5.5e-05	0.055	778
31	363	410	0	5.8e-05	0.058	776
11	361.5	410	0	6e-05	0.06	788
91	366.5	410	760	5.8e-05	0.058	778
71	357	410	760	6e-05	0.06	774
51	376.5	410	760	5.5e-05	0.055	778
31	363.5	410	760	5.8e-05	0.058	776
11	362	410	760	5.9e-05	0.059	788
91	366.5	410	1520	5.8e-05	0.058	778
71	357	410	1520	6e-05	0.06	774
51	376.5	410	1520	5.5e-05	0.055	778
31	363.5	410	1520	5.8e-05	0.058	776
11	362	410	1520	5.9e-05	0.059	788
91	367	410	2280	5.8e-05	0.058	778
71	357.5	410	2280	6e-05	0.06	774
51	376.5	410	2280	5.5e-05	0.055	778
31	363.5	410	2280	5.8e-05	0.058	776
11	362	410	2280	5.9e-05	0.059	788
91	367	410	3040	5.8e-05	0.058	778
71	357.5	410	3040	5.9e-05	0.059	774
51	376.5	410	3040	5.5e-05	0.055	778
31	363.5	410	3040	5.8e-05	0.058	776
11	362.5	410	3040	5.9e-05	0.059	788
91	409	820	0	4.9e-05	0.049	792
71	397.5	820	0	5.1e-05	0.051	786
51	420.5	820	0	4.6e-05	0.046	792
31	401.5	820	0	5e-05	0.05	788
11	402.5	820	0	5.1e-05	0.051	804
91	409	820	760	4.9e-05	0.049	792
71	397.5	820	760	5.1e-05	0.051	786
51	420.5	820	760	4.6e-05	0.046	792
31	401.5	820	760	5e-05	0.05	788
11	403	820	760	5.1e-05	0.051	804
91	409	820	1520	4.9e-05	0.049	792
71	397.5	820	1520	5.1e-05	0.051	786
51	420.5	820	1520	4.6e-05	0.046	792
31	402	820	1520	5e-05	0.05	788
11	403	820	1520	5.1e-05	0.051	804
91	409.5	820	2280	4.9e-05	0.049	792
71	398	820	2280	5.1e-05	0.051	786
51	420.5	820	2280	4.6e-05	0.046	792
31	402	820	2280	5e-05	0.05	788
11	403	820	2280	5.1e-05	0.051	804
91	409.5	820	3040	4.9e-05	0.049	792
71	398	820	3040	5.1e-05	0.051	786
51	420.5	820	3040	4.6e-05	0.046	792
31	402	820	3040	5e-05	0.05	788
11	403.5	820	3040	5.1e-05	0.051	804
91	443.5	1230	0	4.3e-05	0.043	806
71	431.5	1230	0	4.5e-05	0.045	800
51	455	1230	0	4e-05	0.04	806
31	432.5	1230	0	4.5e-05	0.045	800
11	436	1230	0	4.6e-05	0.046	820
91	443.5	1230	760	4.3e-05	0.043	806
71	431.5	1230	760	4.5e-05	0.045	800
51	455	1230	760	4e-05	0.04	806
31	432.5	1230	760	4.5e-05	0.045	800
11	436	1230	760	4.6e-05	0.046	820
91	443.5	1230	1520	4.3e-05	0.043	804
71	432	1230	1520	4.5e-05	0.045	800
51	455	1230	1520	4e-05	0.04	806
31	432.5	1230	1520	4.5e-05	0.045	800
11	436.5	1230	1520	4.5e-05	0.045	820
91	443.5	1230	2280	4.3e-05	0.043	804
71	432	1230	2280	4.5e-05	0.045	800
51	455	1230	2280	4e-05	0.04	806
31	433	1230	2280	4.5e-05	0.045	800
11	436.5	1230	2280	4.5e-05	0.045	820
91	443.5	1230	3040	4.3e-05	0.043	804
71	432.5	1230	3040	4.5e-05	0.045	800
51	455	1230	3040	4e-05	0.04	806
31	433	1230	3040	4.4e-05	0.044	800
11	437	1230	3040	4.5e-05	0.045	820
91	473	1640	0	3.9e-05	0.039	818
71	461.5	1640	0	4e-05	0.04	812
51	484.5	1640	0	3.6e-05	0.036	820
31	459	1640	0	4e-05	0.04	812
11	465	1640	0	4.1e-05	0.041	834
91	473	1640	760	3.9e-05	0.039	818
71	462	1640	760	4e-05	0.04	812
51	484.5	1640	760	3.6e-05	0.036	820
31	459.5	1640	760	4e-05	0.04	812
11	465	1640	760	4.1e-05	0.041	834
91	473	1640	1520	3.9e-05	0.039	818
71	462	1640	1520	4e-05	0.04	812
51	484.5	1640	1520	3.6e-05	0.036	820
31	459.5	1640	1520	4e-05	0.04	812
11	465	1640	1520	4.1e-05	0.041	834
91	473	1640	2280	3.9e-05	0.039	818
71	462	1640	2280	4e-05	0.04	812
51	484.5	1640	2280	3.6e-05	0.036	820
31	459.5	1640	2280	4e-05	0.04	812
11	465.5	1640	2280	4.1e-05	0.041	834
91	473	1640	3040	3.9e-05	0.039	818
71	462.5	1640	3040	4e-05	0.04	812
51	484.5	1640	3040	3.6e-05	0.036	820
31	459.5	1640	3040	4e-05	0.04	812
11	465.5	1640	3040	4.1e-05	0.041	834
92	307.5	0	0	7.2e-05	0.072	764
72	307.5	0	0	7.2e-05	0.072	764
52	307.5	0	0	7.2e-05	0.072	764
32	307.5	0	0	7.2e-05	0.072	764
12	307.5	0	0	7.2e-05	0.072	764
92	307.5	0	760	7.2e-05	0.072	764
72	307.5	0	760	7.1e-05	0.071	764
52	307.5	0	760	7.2e-05	0.072	764
32	307.5	0	760	7.2e-05	0.072	764
12	307.5	0	760	7.2e-05	0.072	764
92	307.5	0	1520	7.2e-05	0.072	764
72	308	0	1520	7.1e-05	0.071	762
52	307.5	0	1520	7.2e-05	0.072	764
32	308	0	1520	7.1e-05	0.071	764
12	307.5	0	1520	7.2e-05	0.072	764
92	308	0	2280	7.1e-05	0.071	764
72	308	0	2280	7.1e-05	0.071	762
52	308	0	2280	7.1e-05	0.071	764
32	308	0	2280	7.1e-05	0.071	764
12	307.5	0	2280	7.2e-05	0.072	764
92	308	0	3040	7.1e-05	0.071	764
72	308	0	3040	7.1e-05	0.071	762
52	308	0	3040	7.1e-05	0.071	764
32	308.5	0	3040	7.1e-05	0.071	764
12	307.5	0	3040	7.2e-05	0.072	762
92	366	410	0	5.9e-05	0.059	778
72	360	410	0	5.9e-05	0.059	776
52	356.5	410	0	6e-05	0.06	772
32	358.5	410	0	6e-05	0.06	778
12	364	410	0	5.8e-05	0.058	778
92	366.5	410	760	5.8e-05	0.058	778
72	360	410	760	5.9e-05	0.059	774
52	356.5	410	760	6e-05	0.06	772
32	359	410	760	6e-05	0.06	778
12	364	410	760	5.8e-05	0.058	778
92	366.5	410	1520	5.8e-05	0.058	778
72	360	410	1520	5.9e-05	0.059	774
52	357	410	1520	6e-05	0.06	772
32	359	410	1520	5.9e-05	0.059	778
12	364	410	1520	5.8e-05	0.058	778
92	366.5	410	2280	5.8e-05	0.058	778
72	360.5	410	2280	5.9e-05	0.059	774
52	357	410	2280	5.9e-05	0.059	772
32	359.5	410	2280	5.9e-05	0.059	778
12	364	410	2280	5.8e-05	0.058	776
92	367	410	3040	5.8e-05	0.058	778
72	360.5	410	3040	5.9e-05	0.059	774
52	357	410	3040	5.9e-05	0.059	772
32	359.5	410	3040	5.9e-05	0.059	778
12	364	410	3040	5.8e-05	0.058	776
92	403	820	0	5.1e-05	0.051	790
72	405	820	0	5e-05	0.05	790
52	396	820	0	5.1e-05	0.051	784
32	395.5	820	0	5.2e-05	0.052	790
12	403.5	820	0	5e-05	0.05	790
92	403.5	820	760	5.1e-05	0.051	790
72	405.5	820	760	4.9e-05	0.049	788
52	396.5	820	760	5.1e-05	0.051	784
32	395.5	820	760	5.2e-05	0.052	790
12	403.5	820	760	5e-05	0.05	790
92	403.5	820	1520	5.1e-05	0.051	790
72	405.5	820	1520	4.9e-05	0.049	788
52	396.5	820	1520	5.1e-05	0.051	784
32	396	820	1520	5.2e-05	0.052	790
12	403.5	820	1520	5e-05	0.05	790
92	403.5	820	2280	5.1e-05	0.051	790
72	405.5	820	2280	4.9e-05	0.049	788
52	396.5	820	2280	5.1e-05	0.051	782
32	396	820	2280	5.2e-05	0.052	790
12	404	820	2280	5e-05	0.05	790
92	403.5	820	3040	5.1e-05	0.051	790
72	405.5	820	3040	4.9e-05	0.049	788
52	396.5	820	3040	5.1e-05	0.051	782
32	396	820	3040	5.2e-05	0.052	788
12	404	820	3040	5e-05	0.05	788
92	432.5	1230	0	4.6e-05	0.046	802
72	443.5	1230	0	4.3e-05	0.043	804
52	429.5	1230	0	4.5e-05	0.045	794
32	425.5	1230	0	4.7e-05	0.047	802
12	436	1230	0	4.4e-05	0.044	802
92	432.5	1230	760	4.6e-05	0.046	802
72	443.5	1230	760	4.3e-05	0.043	804
52	429.5	1230	760	4.5e-05	0.045	794
32	425.5	1230	760	4.7e-05	0.047	800
12	436	1230	760	4.4e-05	0.044	802
92	432.5	1230	1520	4.6e-05	0.046	802
72	443.5	1230	1520	4.2e-05	0.042	804
52	430	1230	1520	4.5e-05	0.045	794
32	426	1230	1520	4.7e-05	0.047	800
12	436	1230	1520	4.4e-05	0.044	802
92	432.5	1230	2280	4.6e-05	0.046	802
72	444	1230	2280	4.2e-05	0.042	802
52	430	1230	2280	4.5e-05	0.045	794
32	426	1230	2280	4.7e-05	0.047	800
12	436	1230	2280	4.4e-05	0.044	802
92	433	1230	3040	4.6e-05	0.046	802
72	444	1230	3040	4.2e-05	0.042	802
52	430	1230	3040	4.5e-05	0.045	794
32	426.5	1230	3040	4.6e-05	0.046	800
12	436	1230	3040	4.4e-05	0.044	802
92	457	1640	0	4.3e-05	0.043	812
72	477	1640	0	3.8e-05	0.038	820
52	459	1640	0	4e-05	0.04	806
32	451.5	1640	0	4.3e-05	0.043	812
12	463.5	1640	0	4e-05	0.04	816
92	457.5	1640	760	4.3e-05	0.043	812
72	477	1640	760	3.7e-05	0.037	820
52	459	1640	760	4e-05	0.04	806
32	452	1640	760	4.2e-05	0.042	812
12	463.5	1640	760	4e-05	0.04	814
[truncated: 890 more rows]

## Sheet: CHQ_ERT
Sample_ID	APD90	Conc_a	Conc_b	Qnet	Qnet (uC/uF)	CaD90		Group	Sample_ID	APD90	Conc_a	Conc_b	Qnet	Qnet (uC/uF)	CaD90
[truncated: 2,500 more rows]

[truncated: 1 more sheets: AZI_ERT]
