# Supplementary material for: In silico assessment on TdP risks of drug combinations under CiPA paradigm
Source: Sci Rep. 2023 Feb 20;13:2924. doi: 10.1038/s41598-023-29208-5 (PMC9940090; doi:10.1038/s41598-023-29208-5)
Supplement: Supplementary file 1 — Supplementary Information 1. [file 41598_2023_29208_MOESM1_ESM.zip › 1_Supplementary_Data/drugs_Delaunois/combined_syntopic.xlsx]

## Sheet: HCQ_CLQ
Sample_ID	APD90	Conc_a	Conc_b	Qnet	Qnet (uC/uF)	CaD90		Group	Sample_ID	APD90	Conc_a	Conc_b	Qnet	Qnet (uC/uF)	CaD90		Group (HCQ)	Sample_ID	APD90	Conc_a	Conc_b	Qnet	Qnet (uC/uF)	CaD90		Group (CLQ)	Sample_ID	APD90	Conc_a	Conc_b	Qnet	Qnet (uC/uF)	CaD90
80	307.5	0	0	7.2e-05	0.072	764		1 x cmax	80	376.5	495	410	5.6e-05	0.056	792		1 x cmax	80	338	495	0	6.4e-05	0.064	772		1 x cmax	80	353	0	410	6.1e-05	0.061	784
60	307.5	0	0	7.2e-05	0.072	764		1 x cmax	60	377	495	410	5.5e-05	0.055	774		1 x cmax	60	327.5	495	0	6.7e-05	0.067	768		1 x cmax	60	363	0	410	5.8e-05	0.058	770
40	307.5	0	0	7.2e-05	0.072	764		1 x cmax	40	386	495	410	5.5e-05	0.055	786		1 x cmax	40	336	495	0	6.5e-05	0.065	770		1 x cmax	40	365.5	0	410	5.9e-05	0.059	782
20	307.5	0	0	7.2e-05	0.072	764		1 x cmax	20	376	495	410	5.6e-05	0.056	784		1 x cmax	20	332	495	0	6.6e-05	0.066	768		1 x cmax	20	358	0	410	6e-05	0.06	780
0	307.5	0	0	7.2e-05	0.072	764		1 x cmax	0	381.5	495	410	5.4e-05	0.054	778		1 x cmax	0	327	495	0	6.7e-05	0.067	766		1 x cmax	0	368	0	410	5.7e-05	0.057	776
80	353	0	410	6.1e-05	0.061	784		1 x cmax	81	365.5	495	410	5.8e-05	0.058	776		1 x cmax	81	321	495	0	6.9e-05	0.069	766		1 x cmax	81	355.5	0	410	6e-05	0.06	776
60	363	0	410	5.8e-05	0.058	770		1 x cmax	61	390	495	410	5.3e-05	0.053	788		1 x cmax	61	342	495	0	6.3e-05	0.063	772		1 x cmax	61	365	0	410	5.8e-05	0.058	780
40	365.5	0	410	5.9e-05	0.059	782		1 x cmax	41	380.5	495	410	5.5e-05	0.055	782		1 x cmax	41	341	495	0	6.3e-05	0.063	772		1 x cmax	41	355	0	410	6e-05	0.06	774
20	358	0	410	6e-05	0.06	780		1 x cmax	21	374.5	495	410	5.6e-05	0.056	782		1 x cmax	21	323	495	0	6.8e-05	0.068	770		1 x cmax	21	363	0	410	5.8e-05	0.058	776
0	368	0	410	5.7e-05	0.057	776		1 x cmax	1	372	495	410	5.7e-05	0.057	776		1 x cmax	1	328	495	0	6.7e-05	0.067	766		1 x cmax	1	357	0	410	6e-05	0.06	774
80	396	0	820	5.2e-05	0.052	800		1 x cmax	82	368.5	495	410	5.7e-05	0.057	776		1 x cmax	82	325	495	0	6.7e-05	0.067	766		1 x cmax	82	355.5	0	410	6e-05	0.06	776
60	403	0	820	5e-05	0.05	778		1 x cmax	62	381.5	495	410	5.5e-05	0.055	784		1 x cmax	62	326	495	0	6.7e-05	0.067	768		1 x cmax	62	369	0	410	5.7e-05	0.057	780
40	408	0	820	5.1e-05	0.051	796		1 x cmax	42	376	495	410	5.5e-05	0.055	776		1 x cmax	42	322	495	0	6.8e-05	0.068	766		1 x cmax	42	366	0	410	5.7e-05	0.057	774
20	399	0	820	5.1e-05	0.051	794		1 x cmax	22	392	495	410	5.3e-05	0.053	788		1 x cmax	22	327	495	0	6.7e-05	0.067	770		1 x cmax	22	380	0	410	5.5e-05	0.055	782
0	410	0	820	4.8e-05	0.048	790		1 x cmax	2	364.5	495	410	5.8e-05	0.058	778		1 x cmax	2	321	495	0	6.8e-05	0.068	766		1 x cmax	2	354.5	0	410	6e-05	0.06	776
80	433	0	1230	4.5e-05	0.045	816		1 x cmax	83	376.5	495	410	5.6e-05	0.056	784		1 x cmax	83	326.5	495	0	6.7e-05	0.067	768		1 x cmax	83	363	0	410	5.8e-05	0.058	780
60	435.5	0	1230	4.4e-05	0.044	788		1 x cmax	63	380.5	495	410	5.4e-05	0.054	774		1 x cmax	63	329	495	0	6.6e-05	0.066	764		1 x cmax	63	364.5	0	410	5.8e-05	0.058	774
40	442	0	1230	4.5e-05	0.045	812		1 x cmax	43	376	495	410	5.6e-05	0.056	784		1 x cmax	43	323	495	0	6.8e-05	0.068	768		1 x cmax	43	365	0	410	5.8e-05	0.058	778
20	433.5	0	1230	4.5e-05	0.045	810		1 x cmax	23	371	495	410	5.7e-05	0.057	780		1 x cmax	23	323	495	0	6.8e-05	0.068	768		1 x cmax	23	360	0	410	5.9e-05	0.059	776
0	443.5	0	1230	4.2e-05	0.042	802		1 x cmax	3	372	495	410	5.7e-05	0.057	778		1 x cmax	3	323	495	0	6.8e-05	0.068	768		1 x cmax	3	361	0	410	5.9e-05	0.059	774
80	466	0	1640	4e-05	0.04	832		1 x cmax	84	391	495	410	5.2e-05	0.052	786		1 x cmax	84	337.5	495	0	6.4e-05	0.064	770		1 x cmax	84	370	0	410	5.7e-05	0.057	780
60	463.5	0	1640	3.9e-05	0.039	798		1 x cmax	64	367.5	495	410	5.7e-05	0.057	772		1 x cmax	64	320	495	0	6.8e-05	0.068	762		1 x cmax	64	358	0	410	5.9e-05	0.059	774
40	471	0	1640	4.1e-05	0.041	826		1 x cmax	44	375	495	410	5.6e-05	0.056	782		1 x cmax	44	333	495	0	6.6e-05	0.066	768		1 x cmax	44	355.5	0	410	6e-05	0.06	778
20	463.5	0	1640	4.1e-05	0.041	824		1 x cmax	24	382.5	495	410	5.5e-05	0.055	780		1 x cmax	24	331	495	0	6.6e-05	0.066	766		1 x cmax	24	366	0	410	5.8e-05	0.058	776
0	472.5	0	1640	3.8e-05	0.038	816		1 x cmax	4	378	495	410	5.6e-05	0.056	784		1 x cmax	4	323	495	0	6.8e-05	0.068	766		1 x cmax	4	367	0	410	5.8e-05	0.058	782
80	338	495	0	6.4e-05	0.064	772		1 x cmax	85	379.5	495	410	5.5e-05	0.055	784		1 x cmax	85	328	495	0	6.7e-05	0.067	768		1 x cmax	85	365	0	410	5.8e-05	0.058	780
60	327.5	495	0	6.7e-05	0.067	768		1 x cmax	65	361	495	410	5.9e-05	0.059	778		1 x cmax	65	319.5	495	0	6.9e-05	0.069	764		1 x cmax	65	351.5	0	410	6.2e-05	0.062	778
40	336	495	0	6.5e-05	0.065	770		1 x cmax	45	370	495	410	5.8e-05	0.058	778		1 x cmax	45	333.5	495	0	6.5e-05	0.065	768		1 x cmax	45	350	0	410	6.2e-05	0.062	772
20	332	495	0	6.6e-05	0.066	768		1 x cmax	25	380.5	495	410	5.5e-05	0.055	780		1 x cmax	25	333.5	495	0	6.5e-05	0.065	768		1 x cmax	25	361.5	0	410	5.9e-05	0.059	776
0	327	495	0	6.7e-05	0.067	766		1 x cmax	5	374	495	410	5.7e-05	0.057	782		1 x cmax	5	334	495	0	6.5e-05	0.065	772		1 x cmax	5	354	0	410	6.1e-05	0.061	772
80	376.5	495	410	5.6e-05	0.056	792		1 x cmax	86	384.5	495	410	5.4e-05	0.054	786		1 x cmax	86	335.5	495	0	6.5e-05	0.065	768		1 x cmax	86	364.5	0	410	5.8e-05	0.058	782
60	377	495	410	5.5e-05	0.055	774		1 x cmax	66	373	495	410	5.6e-05	0.056	776		1 x cmax	66	324.5	495	0	6.7e-05	0.067	766		1 x cmax	66	360.5	0	410	5.9e-05	0.059	772
40	386	495	410	5.5e-05	0.055	786		1 x cmax	46	378	495	410	5.6e-05	0.056	786		1 x cmax	46	326.5	495	0	6.7e-05	0.067	770		1 x cmax	46	364.5	0	410	5.8e-05	0.058	780
20	376	495	410	5.6e-05	0.056	784		1 x cmax	26	370	495	410	5.7e-05	0.057	776		1 x cmax	26	324.5	495	0	6.7e-05	0.067	766		1 x cmax	26	357	0	410	6e-05	0.06	776
0	381.5	495	410	5.4e-05	0.054	778		1 x cmax	6	375	495	410	5.6e-05	0.056	780		1 x cmax	6	329.5	495	0	6.6e-05	0.066	770		1 x cmax	6	359.5	0	410	6e-05	0.06	776
80	414	495	820	4.9e-05	0.049	808		1 x cmax	87	382	495	410	5.4e-05	0.054	780		1 x cmax	87	331	495	0	6.6e-05	0.066	768		1 x cmax	87	365	0	410	5.8e-05	0.058	776
60	414	495	820	4.8e-05	0.048	782		1 x cmax	67	376.5	495	410	5.6e-05	0.056	776		1 x cmax	67	333	495	0	6.5e-05	0.065	768		1 x cmax	67	357.5	0	410	6e-05	0.06	772
40	423.5	495	820	4.8e-05	0.048	802		1 x cmax	47	369.5	495	410	5.8e-05	0.058	790		1 x cmax	47	325	495	0	6.8e-05	0.068	776		1 x cmax	47	356.5	0	410	6.1e-05	0.061	778
20	413	495	820	4.9e-05	0.049	798		1 x cmax	27	379.5	495	410	5.5e-05	0.055	778		1 x cmax	27	324.5	495	0	6.7e-05	0.067	766		1 x cmax	27	368	0	410	5.7e-05	0.057	776
0	420.5	495	820	4.6e-05	0.046	792		1 x cmax	7	371.5	495	410	5.7e-05	0.057	776		1 x cmax	7	325	495	0	6.7e-05	0.067	766		1 x cmax	7	358.5	0	410	5.9e-05	0.059	774
80	448	495	1230	4.3e-05	0.043	824		1 x cmax	88	378.5	495	410	5.5e-05	0.055	776		1 x cmax	88	335	495	0	6.5e-05	0.065	768		1 x cmax	88	358	0	410	5.9e-05	0.059	772
60	444.5	495	1230	4.2e-05	0.042	792		1 x cmax	68	376	495	410	5.5e-05	0.055	776		1 x cmax	68	318.5	495	0	6.9e-05	0.069	766		1 x cmax	68	368.5	0	410	5.7e-05	0.057	774
40	455	495	1230	4.3e-05	0.043	818		1 x cmax	48	371	495	410	5.7e-05	0.057	786		1 x cmax	48	318	495	0	6.9e-05	0.069	768		1 x cmax	48	364	0	410	5.8e-05	0.058	782
20	445	495	1230	4.3e-05	0.043	814		1 x cmax	28	376.5	495	410	5.6e-05	0.056	782		1 x cmax	28	327.5	495	0	6.7e-05	0.067	770		1 x cmax	28	362	0	410	5.9e-05	0.059	776
0	452.5	495	1230	4.1e-05	0.041	804		1 x cmax	8	359.5	495	410	6e-05	0.06	784		1 x cmax	8	322.5	495	0	6.8e-05	0.068	768		1 x cmax	8	348	0	410	6.3e-05	0.063	780
80	478.5	495	1640	3.9e-05	0.039	840		1 x cmax	89	374.5	495	410	5.6e-05	0.056	780		1 x cmax	89	321	495	0	6.8e-05	0.068	764		1 x cmax	89	365	0	410	5.8e-05	0.058	780
60	471	495	1640	3.8e-05	0.038	802		1 x cmax	69	366.5	495	410	5.8e-05	0.058	784		1 x cmax	69	310	495	0	7.1e-05	0.071	766		1 x cmax	69	364.5	0	410	5.9e-05	0.059	782
40	482	495	1640	3.9e-05	0.039	832		1 x cmax	49	379	495	410	5.5e-05	0.055	776		1 x cmax	49	333.5	495	0	6.5e-05	0.065	768		1 x cmax	49	359.5	0	410	5.9e-05	0.059	772
20	473	495	1640	3.9e-05	0.039	828		1 x cmax	29	388.5	495	410	5.3e-05	0.053	784		1 x cmax	29	335	495	0	6.4e-05	0.064	768		1 x cmax	29	369	0	410	5.7e-05	0.057	778
0	480	495	1640	3.7e-05	0.037	818		1 x cmax	9	371.5	495	410	5.7e-05	0.057	784		1 x cmax	9	327.5	495	0	6.7e-05	0.067	766		1 x cmax	9	356.5	0	410	6e-05	0.06	782
80	353	990	0	6.1e-05	0.061	778		1 x cmax	90	382.5	495	410	5.4e-05	0.054	784		1 x cmax	90	344	495	0	6.3e-05	0.063	770		1 x cmax	90	354	0	410	6.1e-05	0.061	776
60	343	990	0	6.3e-05	0.063	770		1 x cmax	70	358.5	495	410	6e-05	0.06	776		1 x cmax	70	308.5	495	0	7.2e-05	0.072	766		1 x cmax	70	358	0	410	5.9e-05	0.059	774
40	350	990	0	6.1e-05	0.061	772		1 x cmax	50	368.5	495	410	5.7e-05	0.057	778		1 x cmax	50	322.5	495	0	6.8e-05	0.068	768		1 x cmax	50	357	0	410	6e-05	0.06	774
20	346	990	0	6.2e-05	0.062	770		1 x cmax	30	379.5	495	410	5.5e-05	0.055	780		1 x cmax	30	325	495	0	6.7e-05	0.067	768		1 x cmax	30	367	0	410	5.7e-05	0.057	776
0	340	990	0	6.4e-05	0.064	768		1 x cmax	10	382	495	410	5.4e-05	0.054	784		1 x cmax	10	330	495	0	6.6e-05	0.066	766		1 x cmax	10	366	0	410	5.8e-05	0.058	782
80	388.5	990	410	5.4e-05	0.054	796		1 x cmax	91	383	495	410	5.4e-05	0.054	780		1 x cmax	91	330.5	495	0	6.6e-05	0.066	766		1 x cmax	91	366.5	0	410	5.8e-05	0.058	778
60	388.5	990	410	5.3e-05	0.053	776		1 x cmax	71	367	495	410	5.7e-05	0.057	776		1 x cmax	71	321.5	495	0	6.8e-05	0.068	764		1 x cmax	71	357	0	410	6e-05	0.06	776
40	396	990	410	5.3e-05	0.053	790		1 x cmax	51	393.5	495	410	5.2e-05	0.052	784		1 x cmax	51	332.5	495	0	6.6e-05	0.066	770		1 x cmax	51	376.5	0	410	5.5e-05	0.055	778
20	386.5	990	410	5.4e-05	0.054	786		1 x cmax	31	383	495	410	5.4e-05	0.054	784		1 x cmax	31	335	495	0	6.5e-05	0.065	770		1 x cmax	31	363	0	410	5.8e-05	0.058	776
0	391	990	410	5.2e-05	0.052	780		1 x cmax	11	375	495	410	5.7e-05	0.057	790		1 x cmax	11	326.5	495	0	6.7e-05	0.067	768		1 x cmax	11	361.5	0	410	6e-05	0.06	788
80	423.5	990	820	4.7e-05	0.047	812		1 x cmax	92	381	495	410	5.5e-05	0.055	778		1 x cmax	92	328.5	495	0	6.6e-05	0.066	764		1 x cmax	92	366	0	410	5.9e-05	0.059	778
60	423	990	820	4.6e-05	0.046	786		1 x cmax	72	373	495	410	5.6e-05	0.056	778		1 x cmax	72	326	495	0	6.7e-05	0.067	768		1 x cmax	72	360	0	410	5.9e-05	0.059	776
40	431.5	990	820	4.6e-05	0.046	806		1 x cmax	52	369.5	495	410	5.7e-05	0.057	776		1 x cmax	52	325.5	495	0	6.7e-05	0.067	768		1 x cmax	52	356.5	0	410	6e-05	0.06	772
20	421.5	990	820	4.7e-05	0.047	802		1 x cmax	32	375	495	410	5.6e-05	0.056	782		1 x cmax	32	330	495	0	6.6e-05	0.066	768		1 x cmax	32	358.5	0	410	6e-05	0.06	778
0	428	990	820	4.5e-05	0.045	794		1 x cmax	12	379	495	410	5.5e-05	0.055	780		1 x cmax	12	328.5	495	0	6.6e-05	0.066	766		1 x cmax	12	364	0	410	5.8e-05	0.058	778
80	455.5	990	1230	4.2e-05	0.042	828		1 x cmax	93	373.5	495	410	5.6e-05	0.056	778		1 x cmax	93	322.5	495	0	6.8e-05	0.068	764		1 x cmax	93	363	0	410	5.8e-05	0.058	776
60	452	990	1230	4.1e-05	0.041	794		1 x cmax	73	372	495	410	5.7e-05	0.057	784		1 x cmax	73	325	495	0	6.7e-05	0.067	768		1 x cmax	73	359	0	410	6e-05	0.06	780
40	461.5	990	1230	4.2e-05	0.042	820		1 x cmax	53	375	495	410	5.6e-05	0.056	782		1 x cmax	53	324	495	0	6.8e-05	0.068	770		1 x cmax	53	363.5	0	410	5.8e-05	0.058	778
20	452	990	1230	4.2e-05	0.042	816		1 x cmax	33	381.5	495	410	5.5e-05	0.055	782		1 x cmax	33	330	495	0	6.6e-05	0.066	768		1 x cmax	33	365.5	0	410	5.8e-05	0.058	776
0	458.5	990	1230	4e-05	0.04	806		1 x cmax	13	378.5	495	410	5.5e-05	0.055	786		1 x cmax	13	327	495	0	6.7e-05	0.067	768		1 x cmax	13	364.5	0	410	5.8e-05	0.058	782
80	485	990	1640	3.8e-05	0.038	844		1 x cmax	94	382.5	495	410	5.5e-05	0.055	782		1 x cmax	94	331	495	0	6.6e-05	0.066	770		1 x cmax	94	366	0	410	5.8e-05	0.058	776
60	477.5	990	1640	3.7e-05	0.037	804		1 x cmax	74	374.5	495	410	5.7e-05	0.057	784		1 x cmax	74	332.5	495	0	6.5e-05	0.065	768		1 x cmax	74	355.5	0	410	6.1e-05	0.061	778
40	488	990	1640	3.8e-05	0.038	834		1 x cmax	54	382	495	410	5.5e-05	0.055	784		1 x cmax	54	330.5	495	0	6.6e-05	0.066	768		1 x cmax	54	366	0	410	5.8e-05	0.058	780
20	479	990	1640	3.9e-05	0.039	830		1 x cmax	34	384.5	495	410	5.4e-05	0.054	782		1 x cmax	34	339.5	495	0	6.4e-05	0.064	768		1 x cmax	34	361	0	410	5.9e-05	0.059	776
0	485.5	990	1640	3.6e-05	0.036	820		1 x cmax	14	375	495	410	5.6e-05	0.056	778		1 x cmax	14	337	495	0	6.4e-05	0.064	770		1 x cmax	14	352	0	410	6e-05	0.06	770
80	364.5	1485	0	5.9e-05	0.059	782		1 x cmax	95	369.5	495	410	5.8e-05	0.058	778		1 x cmax	95	322	495	0	6.8e-05	0.068	766		1 x cmax	95	359	0	410	6e-05	0.06	776
60	356.5	1485	0	6e-05	0.06	774		1 x cmax	75	367.5	495	410	5.8e-05	0.058	782		1 x cmax	75	321	495	0	6.8e-05	0.068	770		1 x cmax	75	358	0	410	6e-05	0.06	774
40	360.5	1485	0	5.9e-05	0.059	774		1 x cmax	55	367	495	410	5.8e-05	0.058	778		1 x cmax	55	321	495	0	6.9e-05	0.069	766		1 x cmax	55	357.5	0	410	6e-05	0.06	774
20	357.5	1485	0	6e-05	0.06	772		1 x cmax	35	378.5	495	410	5.6e-05	0.056	788		1 x cmax	35	329.5	495	0	6.6e-05	0.066	768		1 x cmax	35	363	0	410	5.9e-05	0.059	784
0	351.5	1485	0	6.1e-05	0.061	770		1 x cmax	15	386	495	410	5.4e-05	0.054	780		1 x cmax	15	335.5	495	0	6.5e-05	0.065	768		1 x cmax	15	366	0	410	5.8e-05	0.058	774
80	397.5	1485	410	5.2e-05	0.052	800		1 x cmax	96	378.5	495	410	5.5e-05	0.055	780		1 x cmax	96	323	495	0	6.8e-05	0.068	766		1 x cmax	96	368	0	410	5.7e-05	0.057	778
60	399	1485	410	5.1e-05	0.051	780		1 x cmax	76	368	495	410	5.8e-05	0.058	784		1 x cmax	76	325.5	495	0	6.8e-05	0.068	772		1 x cmax	76	354.5	0	410	6e-05	0.06	774
40	404	1485	410	5.1e-05	0.051	792		1 x cmax	56	377.5	495	410	5.5e-05	0.055	778		1 x cmax	56	332	495	0	6.5e-05	0.065	768		1 x cmax	56	359.5	0	410	5.9e-05	0.059	772
20	395.5	1485	410	5.2e-05	0.052	790		1 x cmax	36	379.5	495	410	5.5e-05	0.055	782		1 x cmax	36	331	495	0	6.6e-05	0.066	768		1 x cmax	36	362.5	0	410	5.8e-05	0.058	778
0	399	1485	410	5.1e-05	0.051	782		1 x cmax	16	384.5	495	410	5.4e-05	0.054	784		1 x cmax	16	340	495	0	6.4e-05	0.064	770		1 x cmax	16	360.5	0	410	5.9e-05	0.059	778
80	431	1485	820	4.6e-05	0.046	816		1 x cmax	97	365.5	495	410	5.8e-05	0.058	776		1 x cmax	97	321	495	0	6.8e-05	0.068	764		1 x cmax	97	355.5	0	410	6e-05	0.06	774
60	431.5	1485	820	4.5e-05	0.045	788		1 x cmax	77	363.5	495	410	5.9e-05	0.059	778		1 x cmax	77	323.5	495	0	6.8e-05	0.068	768		1 x cmax	77	351.5	0	410	6.2e-05	0.062	774
40	438	1485	820	4.5e-05	0.045	808		1 x cmax	57	374	495	410	5.7e-05	0.057	780		1 x cmax	57	323	495	0	6.8e-05	0.068	768		1 x cmax	57	363	0	410	5.9e-05	0.059	776
20	428.5	1485	820	4.6e-05	0.046	804		1 x cmax	37	383.5	495	410	5.4e-05	0.054	784		1 x cmax	37	331.5	495	0	6.6e-05	0.066	766		1 x cmax	37	367	0	410	5.8e-05	0.058	782
0	434.5	1485	820	4.4e-05	0.044	796		1 x cmax	17	382.5	495	410	5.4e-05	0.054	784		1 x cmax	17	334.5	495	0	6.5e-05	0.065	770		1 x cmax	17	362.5	0	410	5.9e-05	0.059	780
80	461.5	1485	1230	4.1e-05	0.041	832		1 x cmax	98	388	495	410	5.3e-05	0.053	780		1 x cmax	98	342.5	495	0	6.3e-05	0.063	770		1 x cmax	98	362.5	0	410	5.8e-05	0.058	774
60	459	1485	1230	4e-05	0.04	798		1 x cmax	78	380	495	410	5.5e-05	0.055	786		1 x cmax	78	327	495	0	6.7e-05	0.067	768		1 x cmax	78	366	0	410	5.8e-05	0.058	780
40	467	1485	1230	4.1e-05	0.041	822		1 x cmax	58	375	495	410	5.6e-05	0.056	776		1 x cmax	58	317.5	495	0	6.9e-05	0.069	762		1 x cmax	58	368.5	0	410	5.7e-05	0.057	776
20	457.5	1485	1230	4.2e-05	0.042	818		1 x cmax	38	391.5	495	410	5.3e-05	0.053	784		1 x cmax	38	343.5	495	0	6.3e-05	0.063	770		1 x cmax	38	365.5	0	410	5.8e-05	0.058	776
0	464	1485	1230	3.9e-05	0.039	808		1 x cmax	18	372	495	410	5.8e-05	0.058	782		1 x cmax	18	321	495	0	6.8e-05	0.068	768		1 x cmax	18	362	0	410	5.9e-05	0.059	780
80	490	1485	1640	3.7e-05	0.037	848		1 x cmax	99	381.5	495	410	5.4e-05	0.054	782		1 x cmax	99	328	495	0	6.6e-05	0.066	766		1 x cmax	99	367.5	0	410	5.7e-05	0.057	780
60	483.5	1485	1640	3.7e-05	0.037	808		1 x cmax	79	376.5	495	410	5.5e-05	0.055	774		1 x cmax	79	328	495	0	6.7e-05	0.067	768		1 x cmax	79	361.5	0	410	5.8e-05	0.058	772
40	493	1485	1640	3.8e-05	0.038	836		1 x cmax	59	375	495	410	5.6e-05	0.056	778		1 x cmax	59	330	495	0	6.6e-05	0.066	768		1 x cmax	59	358.5	0	410	6e-05	0.06	776
20	484	1485	1640	3.8e-05	0.038	832		1 x cmax	39	383	495	410	5.5e-05	0.055	786		1 x cmax	39	333.5	495	0	6.5e-05	0.065	770		1 x cmax	39	364.5	0	410	5.8e-05	0.058	780
0	490	1485	1640	3.6e-05	0.036	820		1 x cmax	19	379	495	410	5.6e-05	0.056	784		1 x cmax	19	331.5	495	0	6.6e-05	0.066	770		1 x cmax	19	361.5	0	410	5.9e-05	0.059	778
80	374	1980	0	5.7e-05	0.057	786		2 x cmax	80	423.5	990	820	4.7e-05	0.047	812		2 x cmax	80	353	990	0	6.1e-05	0.061	778		2 x cmax	80	396	0	820	5.2e-05	0.052	800
60	368.5	1980	0	5.8e-05	0.058	776		2 x cmax	60	423	990	820	4.6e-05	0.046	786		2 x cmax	60	343	990	0	6.3e-05	0.063	770		2 x cmax	60	403	0	820	5e-05	0.05	778
40	369.5	1980	0	5.7e-05	0.057	776		2 x cmax	40	431.5	990	820	4.6e-05	0.046	806		2 x cmax	40	350	990	0	6.1e-05	0.061	772		2 x cmax	40	408	0	820	5.1e-05	0.051	796
20	367	1980	0	5.8e-05	0.058	774		2 x cmax	20	421.5	990	820	4.7e-05	0.047	802		2 x cmax	20	346	990	0	6.2e-05	0.062	770		2 x cmax	20	399	0	820	5.1e-05	0.051	794
0	361	1980	0	5.9e-05	0.059	772		2 x cmax	0	428	990	820	4.5e-05	0.045	794		2 x cmax	0	340	990	0	6.4e-05	0.064	768		2 x cmax	0	410	0	820	4.8e-05	0.048	790
80	405	1980	410	5.1e-05	0.051	804		2 x cmax	81	413	990	820	4.9e-05	0.049	792		2 x cmax	81	332.5	990	0	6.6e-05	0.066	768		2 x cmax	81	399	0	820	5.1e-05	0.051	788
60	408	1980	410	4.9e-05	0.049	782		2 x cmax	61	435	990	820	4.4e-05	0.044	806		2 x cmax	61	357	990	0	6e-05	0.06	776		2 x cmax	61	406.5	0	820	5e-05	0.05	794
40	410.5	1980	410	5e-05	0.05	794		2 x cmax	41	425	990	820	4.6e-05	0.046	798		2 x cmax	41	356.5	990	0	6e-05	0.06	776		2 x cmax	41	395	0	820	5.1e-05	0.051	786
20	403	1980	410	5.1e-05	0.051	792		2 x cmax	21	421.5	990	820	4.7e-05	0.047	800		2 x cmax	21	335	990	0	6.5e-05	0.065	774		2 x cmax	21	406.5	0	820	5e-05	0.05	790
0	406.5	1980	410	4.9e-05	0.049	784		2 x cmax	1	419.5	990	820	4.7e-05	0.047	790		2 x cmax	1	341.5	990	0	6.3e-05	0.063	768		2 x cmax	1	399.5	0	820	5.1e-05	0.051	784
80	437	1980	820	4.5e-05	0.045	820		2 x cmax	82	413	990	820	4.8e-05	0.048	790		2 x cmax	82	337.5	990	0	6.4e-05	0.064	766		2 x cmax	82	394.5	0	820	5.2e-05	0.052	788
60	439	1980	820	4.4e-05	0.044	792		2 x cmax	62	424	990	820	4.7e-05	0.047	800		2 x cmax	62	339.5	990	0	6.4e-05	0.064	772		2 x cmax	62	406	0	820	5e-05	0.05	792
40	443.5	1980	820	4.4e-05	0.044	810		2 x cmax	42	423.5	990	820	4.6e-05	0.046	790		2 x cmax	42	335.5	990	0	6.5e-05	0.065	766		2 x cmax	42	408	0	820	4.9e-05	0.049	786
20	435	1980	820	4.5e-05	0.045	806		2 x cmax	22	440	990	820	4.4e-05	0.044	808		2 x cmax	22	340	990	0	6.4e-05	0.064	772		2 x cmax	22	424	0	820	4.6e-05	0.046	798
0	440.5	1980	820	4.3e-05	0.043	796		2 x cmax	2	413	990	820	4.9e-05	0.049	794		2 x cmax	2	332.5	990	0	6.6e-05	0.066	768		2 x cmax	2	398.5	0	820	5.1e-05	0.051	790
80	467	1980	1230	4.1e-05	0.041	836		2 x cmax	83	419.5	990	820	4.7e-05	0.047	800		2 x cmax	83	339	990	0	6.4e-05	0.064	772		2 x cmax	83	401.5	0	820	5.1e-05	0.051	794
60	465.5	1980	1230	3.9e-05	0.039	800		2 x cmax	63	427	990	820	4.4e-05	0.044	786		2 x cmax	63	344.5	990	0	6.2e-05	0.062	764		2 x cmax	63	405.5	0	820	4.9e-05	0.049	784
40	472	1980	1230	4e-05	0.04	824		2 x cmax	43	420.5	990	820	4.7e-05	0.047	800		2 x cmax	43	334	990	0	6.5e-05	0.065	772		2 x cmax	43	406	0	820	5e-05	0.05	792
20	463	1980	1230	4.1e-05	0.041	820		2 x cmax	23	416	990	820	4.8e-05	0.048	796		2 x cmax	23	334.5	990	0	6.5e-05	0.065	772		2 x cmax	23	400.5	0	820	5.1e-05	0.051	788
0	469	1980	1230	3.9e-05	0.039	810		2 x cmax	3	418.5	990	820	4.8e-05	0.048	792		2 x cmax	3	335.5	990	0	6.5e-05	0.065	772		2 x cmax	3	402.5	0	820	5.1e-05	0.051	784
80	494.5	1980	1640	3.7e-05	0.037	850		2 x cmax	84	433.5	990	820	4.4e-05	0.044	802		2 x cmax	84	349.5	990	0	6.1e-05	0.061	774		2 x cmax	84	409.5	0	820	4.9e-05	0.049	792
60	489	1980	1640	3.6e-05	0.036	810		2 x cmax	64	410	990	820	4.8e-05	0.048	780		2 x cmax	64	331.5	990	0	6.5e-05	0.065	760		2 x cmax	64	395.5	0	820	5.1e-05	0.051	784
40	497	1980	1640	3.7e-05	0.037	838		2 x cmax	44	419.5	990	820	4.8e-05	0.048	798		2 x cmax	44	345.5	990	0	6.3e-05	0.063	770		2 x cmax	44	396.5	0	820	5.2e-05	0.052	792
20	488.5	1980	1640	3.7e-05	0.037	832		2 x cmax	24	432	990	820	4.5e-05	0.045	796		2 x cmax	24	347.5	990	0	6.2e-05	0.062	770		2 x cmax	24	410	0	820	4.9e-05	0.049	790
0	494.5	1980	1640	3.5e-05	0.035	822		2 x cmax	4	424.5	990	820	4.7e-05	0.047	802		2 x cmax	4	335.5	990	0	6.5e-05	0.065	768		2 x cmax	4	409.5	0	820	5e-05	0.05	798
81	307.5	0	0	7.2e-05	0.072	764		2 x cmax	85	424	990	820	4.6e-05	0.046	798		2 x cmax	85	341.5	990	0	6.3e-05	0.063	770		2 x cmax	85	404.5	0	820	5e-05	0.05	794
61	307.5	0	0	7.2e-05	0.072	764		2 x cmax	65	405	990	820	5.1e-05	0.051	794		2 x cmax	65	330	990	0	6.6e-05	0.066	766		2 x cmax	65	391.5	0	820	5.3e-05	0.053	792
41	307.5	0	0	7.2e-05	0.072	764		2 x cmax	45	414	990	820	4.9e-05	0.049	790		2 x cmax	45	347	990	0	6.2e-05	0.062	770		2 x cmax	45	389	0	820	5.4e-05	0.054	784
21	307.5	0	0	7.2e-05	0.072	764		2 x cmax	25	427	990	820	4.6e-05	0.046	794		2 x cmax	25	348	990	0	6.2e-05	0.062	770		2 x cmax	25	403.5	0	820	5e-05	0.05	788
1	307.5	0	0	7.2e-05	0.072	764		2 x cmax	5	419.5	990	820	4.9e-05	0.049	798		2 x cmax	5	349	990	0	6.2e-05	0.062	778		2 x cmax	5	394.5	0	820	5.3e-05	0.053	784
81	355.5	0	410	6e-05	0.06	776		2 x cmax	86	431.5	990	820	4.5e-05	0.045	804		2 x cmax	86	350.5	990	0	6.1e-05	0.061	770		2 x cmax	86	407	0	820	5e-05	0.05	798
61	365	0	410	5.8e-05	0.058	780		2 x cmax	66	417.5	990	820	4.7e-05	0.047	788		2 x cmax	66	337	990	0	6.4e-05	0.064	770		2 x cmax	66	400.5	0	820	5e-05	0.05	782
41	355	0	410	6e-05	0.06	774		2 x cmax	46	421.5	990	820	4.8e-05	0.048	802		2 x cmax	46	339	990	0	6.4e-05	0.064	774		2 x cmax	46	404	0	820	5e-05	0.05	792
21	363	0	410	5.8e-05	0.058	776		2 x cmax	26	413	990	820	4.8e-05	0.048	790		2 x cmax	26	338.5	990	0	6.4e-05	0.064	766		2 x cmax	26	394	0	820	5.2e-05	0.052	786
1	357	0	410	6e-05	0.06	774		2 x cmax	6	422	990	820	4.8e-05	0.048	798		2 x cmax	6	343.5	990	0	6.3e-05	0.063	772		2 x cmax	6	401.5	0	820	5.1e-05	0.051	788
81	399	0	820	5.1e-05	0.051	788		2 x cmax	87	426.5	990	820	4.6e-05	0.046	794		2 x cmax	87	344	990	0	6.3e-05	0.063	770		2 x cmax	87	406	0	820	4.9e-05	0.049	788
61	406.5	0	820	5e-05	0.05	794		2 x cmax	67	422.5	990	820	4.7e-05	0.047	788		2 x cmax	67	346.5	990	0	6.2e-05	0.062	770		2 x cmax	67	399.5	0	820	5.1e-05	0.051	784
41	395	0	820	5.1e-05	0.051	786		2 x cmax	47	413.5	990	820	5e-05	0.05	808		2 x cmax	47	337.5	990	0	6.5e-05	0.065	782		2 x cmax	47	396	0	820	5.3e-05	0.053	790
21	406.5	0	820	5e-05	0.05	790		2 x cmax	27	430.5	990	820	4.5e-05	0.045	794		2 x cmax	27	336.5	990	0	6.4e-05	0.064	768		2 x cmax	27	415.5	0	820	4.8e-05	0.048	792
1	399.5	0	820	5.1e-05	0.051	784		2 x cmax	7	419.5	990	820	4.7e-05	0.047	792		2 x cmax	7	338	990	0	6.4e-05	0.064	768		2 x cmax	7	402	0	820	5e-05	0.05	788
81	436	0	1230	4.4e-05	0.044	802		2 x cmax	88	422.5	990	820	4.6e-05	0.046	788		2 x cmax	88	349.5	990	0	6.1e-05	0.061	772		2 x cmax	88	396.5	0	820	5.1e-05	0.051	780
61	439.5	0	1230	4.4e-05	0.044	808		2 x cmax	68	419.5	990	820	4.7e-05	0.047	790		2 x cmax	68	329	990	0	6.6e-05	0.066	768		2 x cmax	68	408	0	820	4.9e-05	0.049	786
41	429	0	1230	4.5e-05	0.045	798		2 x cmax	48	413	990	820	4.9e-05	0.049	802		2 x cmax	48	328.5	990	0	6.7e-05	0.067	770		2 x cmax	48	401.5	0	820	5.1e-05	0.051	796
21	442	0	1230	4.3e-05	0.043	804		2 x cmax	28	422	990	820	4.7e-05	0.047	798		2 x cmax	28	340	990	0	6.4e-05	0.064	774		2 x cmax	28	403.5	0	820	5e-05	0.05	788
1	436	0	1230	4.5e-05	0.045	798		2 x cmax	8	402.5	990	820	5.2e-05	0.052	802		2 x cmax	8	335.5	990	0	6.5e-05	0.065	772		2 x cmax	8	385	0	820	5.5e-05	0.055	794
81	468.5	0	1640	3.9e-05	0.039	818		2 x cmax	89	419.5	990	820	4.7e-05	0.047	794		2 x cmax	89	333.5	990	0	6.5e-05	0.065	766		2 x cmax	89	405	0	820	5e-05	0.05	794
61	468.5	0	1640	3.9e-05	0.039	822		2 x cmax	69	408	990	820	5e-05	0.05	798		2 x cmax	69	315.5	990	0	7e-05	0.07	766		2 x cmax	69	404	0	820	5.1e-05	0.051	798
41	459.5	0	1640	4e-05	0.04	812		2 x cmax	49	425.5	990	820	4.6e-05	0.046	790		2 x cmax	49	349.5	990	0	6.1e-05	0.061	770		2 x cmax	49	400	0	820	5e-05	0.05	782
21	473	0	1640	3.9e-05	0.039	818		2 x cmax	29	435	990	820	4.4e-05	0.044	800		2 x cmax	29	352	990	0	6e-05	0.06	772		2 x cmax	29	409.5	0	820	4.9e-05	0.049	792
1	468	0	1640	4e-05	0.04	812		2 x cmax	9	414	990	820	4.9e-05	0.049	798		2 x cmax	9	340.5	990	0	6.3e-05	0.063	766		2 x cmax	9	394	0	820	5.3e-05	0.053	796
81	321	495	0	6.9e-05	0.069	766		2 x cmax	90	425	990	820	4.6e-05	0.046	798		2 x cmax	90	357.5	990	0	6e-05	0.06	772		2 x cmax	90	394	0	820	5.2e-05	0.052	788
61	342	495	0	6.3e-05	0.063	772		2 x cmax	70	400	990	820	5.1e-05	0.051	790		2 x cmax	70	312	990	0	7.1e-05	0.071	768		2 x cmax	70	398.5	0	820	5.1e-05	0.051	786
41	341	495	0	6.3e-05	0.063	772		2 x cmax	50	416	990	820	4.8e-05	0.048	792		2 x cmax	50	333	990	0	6.5e-05	0.065	770		2 x cmax	50	401.5	0	820	5.1e-05	0.051	788
21	323	495	0	6.8e-05	0.068	770		2 x cmax	30	425.5	990	820	4.6e-05	0.046	796		2 x cmax	30	338	990	0	6.4e-05	0.064	770		2 x cmax	30	408	0	820	4.9e-05	0.049	790
1	328	495	0	6.7e-05	0.067	766		2 x cmax	10	429	990	820	4.5e-05	0.045	800		2 x cmax	10	343	990	0	6.3e-05	0.063	768		2 x cmax	10	409	0	820	4.9e-05	0.049	798
81	365.5	495	410	5.8e-05	0.058	776		2 x cmax	91	429	990	820	4.6e-05	0.046	796		2 x cmax	91	343.5	990	0	6.3e-05	0.063	768		2 x cmax	91	409	0	820	4.9e-05	0.049	792
61	390	495	410	5.3e-05	0.053	788		2 x cmax	71	413.5	990	820	4.8e-05	0.048	788		2 x cmax	71	334.5	990	0	6.5e-05	0.065	766		2 x cmax	71	397.5	0	820	5.1e-05	0.051	786
41	380.5	495	410	5.5e-05	0.055	782		2 x cmax	51	441.5	990	820	4.3e-05	0.043	802		2 x cmax	51	347	990	0	6.2e-05	0.062	772		2 x cmax	51	420.5	0	820	4.6e-05	0.046	792
21	374.5	495	410	5.6e-05	0.056	782		2 x cmax	31	427	990	820	4.6e-05	0.046	800		2 x cmax	31	351	990	0	6.1e-05	0.061	774		2 x cmax	31	401.5	0	820	5e-05	0.05	788
1	372	495	410	5.7e-05	0.057	776		2 x cmax	11	421	990	820	4.8e-05	0.048	810		2 x cmax	11	340	990	0	6.4e-05	0.064	770		2 x cmax	11	402.5	0	820	5.1e-05	0.051	804
81	406.5	495	820	5e-05	0.05	790		2 x cmax	92	424	990	820	4.7e-05	0.047	792		2 x cmax	92	344.5	990	0	6.2e-05	0.062	766		2 x cmax	92	403	0	820	5.1e-05	0.051	790
61	426	495	820	4.6e-05	0.046	802		2 x cmax	72	423.5	990	820	4.6e-05	0.046	796		2 x cmax	72	340	990	0	6.4e-05	0.064	770		2 x cmax	72	405	0	820	5e-05	0.05	790
41	415.5	495	820	4.8e-05	0.048	794		2 x cmax	52	413.5	990	820	4.8e-05	0.048	790		2 x cmax	52	337	990	0	6.5e-05	0.065	770		2 x cmax	52	396	0	820	5.1e-05	0.051	784
21	415	495	820	4.8e-05	0.048	796		2 x cmax	32	417.5	990	820	4.8e-05	0.048	796		2 x cmax	32	344.5	990	0	6.3e-05	0.063	770		2 x cmax	32	395.5	0	820	5.2e-05	0.052	790
1	411.5	495	820	4.9e-05	0.049	788		2 x cmax	12	424.5	990	820	4.6e-05	0.046	794		2 x cmax	12	343.5	990	0	6.3e-05	0.063	766		2 x cmax	12	403.5	0	820	5e-05	0.05	790
81	441.5	495	1230	4.4e-05	0.044	804		2 x cmax	93	419	990	820	4.7e-05	0.047	790		2 x cmax	93	336	990	0	6.5e-05	0.065	766		2 x cmax	93	403	0	820	5e-05	0.05	788
61	456	495	1230	4.1e-05	0.041	816		2 x cmax	73	413.5	990	820	4.9e-05	0.049	798		2 x cmax	73	337.5	990	0	6.4e-05	0.064	770		2 x cmax	73	396	0	820	5.2e-05	0.052	792
41	446	495	1230	4.2e-05	0.042	806		2 x cmax	53	415.5	990	820	4.9e-05	0.049	798		2 x cmax	53	337	990	0	6.5e-05	0.065	772		2 x cmax	53	398.5	0	820	5.1e-05	0.051	788
21	449	495	1230	4.2e-05	0.042	810		2 x cmax	33	427	990	820	4.6e-05	0.046	796		2 x cmax	33	343.5	990	0	6.3e-05	0.063	770		2 x cmax	33	406.5	0	820	5e-05	0.05	790
1	445.5	495	1230	4.3e-05	0.043	800		2 x cmax	13	426	990	820	4.6e-05	0.046	804		2 x cmax	13	339	990	0	6.4e-05	0.064	770		2 x cmax	13	408.5	0	820	5e-05	0.05	798
81	473	495	1640	3.9e-05	0.039	820		2 x cmax	94	429.5	990	820	4.6e-05	0.046	798		2 x cmax	94	346	990	0	6.3e-05	0.063	772		2 x cmax	94	408	0	820	4.9e-05	0.049	788
61	482.5	495	1640	3.7e-05	0.037	830		2 x cmax	74	419	990	820	4.8e-05	0.048	800		2 x cmax	74	346.5	990	0	6.2e-05	0.062	770		2 x cmax	74	395.5	0	820	5.2e-05	0.052	792
41	473.5	495	1640	3.8e-05	0.038	820		2 x cmax	54	427	990	820	4.7e-05	0.047	802		2 x cmax	54	345	990	0	6.3e-05	0.063	772		2 x cmax	54	406	0	820	5e-05	0.05	794
21	478.5	495	1640	3.8e-05	0.038	824		2 x cmax	34	428	990	820	4.6e-05	0.046	796		2 x cmax	34	354	990	0	6e-05	0.06	772		2 x cmax	34	400	0	820	5.1e-05	0.051	788
1	476	495	1640	3.8e-05	0.038	814		2 x cmax	14	420	990	820	4.7e-05	0.047	792		2 x cmax	14	350	990	0	6.1e-05	0.061	774		2 x cmax	14	393.5	0	820	5.1e-05	0.051	782
81	332.5	990	0	6.6e-05	0.066	768		2 x cmax	95	414	990	820	5e-05	0.05	792		2 x cmax	95	333.5	990	0	6.5e-05	0.065	768		2 x cmax	95	399	0	820	5.3e-05	0.053	788
61	357	990	0	6e-05	0.06	776		2 x cmax	75	412	990	820	5e-05	0.05	796		2 x cmax	75	333	990	0	6.6e-05	0.066	774		2 x cmax	75	397	0	820	5.2e-05	0.052	786
41	356.5	990	0	6e-05	0.06	776		2 x cmax	55	412	990	820	4.9e-05	0.049	792		2 x cmax	55	332	990	0	6.6e-05	0.066	768		2 x cmax	55	398	0	820	5.2e-05	0.052	786
21	335	990	0	6.5e-05	0.065	774		2 x cmax	35	421.5	990	820	4.8e-05	0.048	804		2 x cmax	35	343.5	990	0	6.3e-05	0.063	772		2 x cmax	35	401	0	820	5.2e-05	0.052	798
1	341.5	990	0	6.3e-05	0.063	768		2 x cmax	15	432	990	820	4.6e-05	0.046	794		2 x cmax	15	350.5	990	0	6.1e-05	0.061	770		2 x cmax	15	408	0	820	5e-05	0.05	786
81	374	990	410	5.7e-05	0.057	778		2 x cmax	96	424	990	820	4.6e-05	0.046	796		2 x cmax	96	334.5	990	0	6.5e-05	0.065	768		2 x cmax	96	409.5	0	820	4.9e-05	0.049	792
61	401	990	410	5.1e-05	0.051	792		2 x cmax	76	410.5	990	820	5e-05	0.05	798		2 x cmax	76	338.5	990	0	6.5e-05	0.065	776		2 x cmax	76	392	0	820	5.3e-05	0.053	786
41	392.5	990	410	5.2e-05	0.052	786		2 x cmax	56	427.5	990	820	4.5e-05	0.045	792		2 x cmax	56	350	990	0	6.1e-05	0.061	772		2 x cmax	56	402	0	820	5e-05	0.05	784
21	383	990	410	5.5e-05	0.055	786		2 x cmax	36	424	990	820	4.6e-05	0.046	798		2 x cmax	36	345	990	0	6.3e-05	0.063	770		2 x cmax	36	402.5	0	820	5e-05	0.05	792
1	382.5	990	410	5.5e-05	0.055	778		2 x cmax	16	427	990	820	4.6e-05	0.046	800		2 x cmax	16	356	990	0	6e-05	0.06	774		2 x cmax	16	397.5	0	820	5.2e-05	0.052	790
81	413	990	820	4.9e-05	0.049	792		2 x cmax	97	410.5	990	820	4.9e-05	0.049	788		2 x cmax	97	333	990	0	6.5e-05	0.065	766		2 x cmax	97	395.5	0	820	5.2e-05	0.052	786
61	435	990	820	4.4e-05	0.044	806		2 x cmax	77	408.5	990	820	5e-05	0.05	792		2 x cmax	77	336	990	0	6.5e-05	0.065	770		2 x cmax	77	391.5	0	820	5.4e-05	0.054	788
41	425	990	820	4.6e-05	0.046	798		2 x cmax	57	420.5	990	820	4.8e-05	0.048	796		2 x cmax	57	335	990	0	6.5e-05	0.065	770		2 x cmax	57	405	0	820	5.1e-05	0.051	790
21	421.5	990	820	4.7e-05	0.047	800		2 x cmax	37	426	990	820	4.6e-05	0.046	800		2 x cmax	37	346	990	0	6.2e-05	0.062	770		2 x cmax	37	404	0	820	5e-05	0.05	794
1	419.5	990	820	4.7e-05	0.047	790		2 x cmax	17	426.5	990	820	4.6e-05	0.046	802		2 x cmax	17	349	990	0	6.1e-05	0.061	772		2 x cmax	17	402	0	820	5.1e-05	0.051	792
81	447	990	1230	4.3e-05	0.043	806		2 x cmax	98	435	990	820	4.4e-05	0.044	794		2 x cmax	98	359.5	990	0	5.9e-05	0.059	772		2 x cmax	98	404.5	0	820	4.9e-05	0.049	784
61	463.5	990	1230	4e-05	0.04	820		2 x cmax	78	426.5	990	820	4.6e-05	0.046	804		2 x cmax	78	340	990	0	6.4e-05	0.064	772		2 x cmax	78	408.5	0	820	4.9e-05	0.049	796
41	454.5	990	1230	4.1e-05	0.041	810		2 x cmax	58	419.5	990	820	4.7e-05	0.047	788		2 x cmax	58	327	990	0	6.7e-05	0.067	762		2 x cmax	58	409	0	820	4.9e-05	0.049	790
21	454.5	990	1230	4.2e-05	0.042	814		2 x cmax	38	435.5	990	820	4.5e-05	0.045	798		2 x cmax	38	358.5	990	0	6e-05	0.06	774		2 x cmax	38	406	0	820	5e-05	0.05	788
1	452	990	1230	4.2e-05	0.042	802		2 x cmax	18	418	990	820	4.9e-05	0.049	800		2 x cmax	18	333	990	0	6.6e-05	0.066	770		2 x cmax	18	403.5	0	820	5.1e-05	0.051	794
81	477.5	990	1640	3.9e-05	0.039	820		2 x cmax	99	427.5	990	820	4.5e-05	0.045	798		2 x cmax	99	340.5	990	0	6.3e-05	0.063	766		2 x cmax	99	409.5	0	820	4.9e-05	0.049	796
61	489	990	1640	3.6e-05	0.036	832		2 x cmax	79	427.5	990	820	4.5e-05	0.045	790		2 x cmax	79	341	990	0	6.4e-05	0.064	770		2 x cmax	79	408.5	0	820	4.8e-05	0.048	784
41	481	990	1640	3.7e-05	0.037	824		2 x cmax	59	418	990	820	4.8e-05	0.048	792		2 x cmax	59	344	990	0	6.3e-05	0.063	770		2 x cmax	59	396.5	0	820	5.2e-05	0.052	786
21	483.5	990	1640	3.8e-05	0.038	828		2 x cmax	39	431	990	820	4.6e-05	0.046	804		2 x cmax	39	348	990	0	6.2e-05	0.062	774		2 x cmax	39	408.5	0	820	4.9e-05	0.049	794
1	481.5	990	1640	3.8e-05	0.038	816		2 x cmax	19	426	990	820	4.7e-05	0.047	802		2 x cmax	19	347.5	990	0	6.2e-05	0.062	776		2 x cmax	19	403	0	820	5.1e-05	0.051	790
81	342	1485	0	6.4e-05	0.064	770		3 x cmax	80	461.5	1485	1230	4.1e-05	0.041	832		3 x cmax	80	364.5	1485	0	5.9e-05	0.059	782		3 x cmax	80	433	0	1230	4.5e-05	0.045	816
61	367.5	1485	0	5.7e-05	0.057	778		3 x cmax	60	459	1485	1230	4e-05	0.04	798		3 x cmax	60	356.5	1485	0	6e-05	0.06	774		3 x cmax	60	435.5	0	1230	4.4e-05	0.044	788
41	368	1485	0	5.8e-05	0.058	780		3 x cmax	40	467	1485	1230	4.1e-05	0.041	822		3 x cmax	40	360.5	1485	0	5.9e-05	0.059	774		3 x cmax	40	442	0	1230	4.5e-05	0.045	812
21	346	1485	0	6.3e-05	0.063	778		3 x cmax	20	457.5	1485	1230	4.2e-05	0.042	818		3 x cmax	20	357.5	1485	0	6e-05	0.06	772		3 x cmax	20	433.5	0	1230	4.5e-05	0.045	810
1	353	1485	0	6.1e-05	0.061	770		3 x cmax	0	464	1485	1230	3.9e-05	0.039	808		3 x cmax	0	351.5	1485	0	6.1e-05	0.061	770		3 x cmax	0	443.5	0	1230	4.2e-05	0.042	802
81	381.5	1485	410	5.5e-05	0.055	780		3 x cmax	81	451.5	1485	1230	4.3e-05	0.043	808		3 x cmax	81	342	1485	0	6.4e-05	0.064	770		3 x cmax	81	436	0	1230	4.4e-05	0.044	802
61	409.5	1485	410	4.9e-05	0.049	794		3 x cmax	61	469.5	1485	1230	3.9e-05	0.039	822		3 x cmax	61	367.5	1485	0	5.7e-05	0.057	778		3 x cmax	61	439.5	0	1230	4.4e-05	0.044	808
41	402	1485	410	5e-05	0.05	790		3 x cmax	41	460.5	1485	1230	4e-05	0.04	814		3 x cmax	41	368	1485	0	5.8e-05	0.058	780		3 x cmax	41	429	0	1230	4.5e-05	0.045	798
21	391	1485	410	5.3e-05	0.053	790		3 x cmax	21	459.5	1485	1230	4.1e-05	0.041	818		3 x cmax	21	346	1485	0	6.3e-05	0.063	778		3 x cmax	21	442	0	1230	4.3e-05	0.043	804
1	391	1485	410	5.3e-05	0.053	780		3 x cmax	1	458	1485	1230	4.1e-05	0.041	804		3 x cmax	1	353	1485	0	6.1e-05	0.061	770		3 x cmax	1	436	0	1230	4.5e-05	0.045	798
81	418.5	1485	820	4.8e-05	0.048	794		3 x cmax	82	449	1485	1230	4.2e-05	0.042	804		3 x cmax	82	348.5	1485	0	6.1e-05	0.061	768		3 x cmax	82	428	0	1230	4.6e-05	0.046	800
61	442	1485	820	4.3e-05	0.043	808		3 x cmax	62	455.5	1485	1230	4.2e-05	0.042	814		3 x cmax	62	350.5	1485	0	6.2e-05	0.062	774		3 x cmax	62	435	0	1230	4.5e-05	0.045	804
41	433	1485	820	4.5e-05	0.045	802		3 x cmax	42	461.5	1485	1230	3.9e-05	0.039	804		3 x cmax	42	348	1485	0	6.2e-05	0.062	768		3 x cmax	42	442	0	1230	4.3e-05	0.043	800
21	428	1485	820	4.6e-05	0.046	804		3 x cmax	22	476	1485	1230	3.9e-05	0.039	824		3 x cmax	22	350.5	1485	0	6.2e-05	0.062	776		3 x cmax	22	458.5	0	1230	4.1e-05	0.041	814
1	426.5	1485	820	4.6e-05	0.046	792		3 x cmax	2	453.5	1485	1230	4.2e-05	0.042	810		3 x cmax	2	343	1485	0	6.3e-05	0.063	770		3 x cmax	2	437	0	1230	4.4e-05	0.044	804
81	451.5	1485	1230	4.3e-05	0.043	808		3 x cmax	83	453	1485	1230	4.2e-05	0.042	816		3 x cmax	83	349	1485	0	6.2e-05	0.062	774		3 x cmax	83	433	0	1230	4.5e-05	0.045	806
61	469.5	1485	1230	3.9e-05	0.039	822		3 x cmax	63	463	1485	1230	3.8e-05	0.038	798		3 x cmax	63	357.5	1485	0	5.9e-05	0.059	766		3 x cmax	63	438.5	0	1230	4.3e-05	0.043	796
41	460.5	1485	1230	4e-05	0.04	814		3 x cmax	43	455.5	1485	1230	4.2e-05	0.042	816		3 x cmax	43	343.5	1485	0	6.3e-05	0.063	774		3 x cmax	43	439	0	1230	4.4e-05	0.044	806
21	459.5	1485	1230	4.1e-05	0.041	818		3 x cmax	23	452.5	1485	1230	4.2e-05	0.042	812		3 x cmax	23	345	1485	0	6.3e-05	0.063	776		3 x cmax	23	434.5	0	1230	4.5e-05	0.045	800
1	458	1485	1230	4.1e-05	0.041	804		3 x cmax	3	455	1485	1230	4.3e-05	0.043	806		3 x cmax	3	346.5	1485	0	6.3e-05	0.063	774		3 x cmax	3	437	0	1230	4.5e-05	0.045	796
81	481.5	1485	1640	3.8e-05	0.038	822		3 x cmax	84	466	1485	1230	3.9e-05	0.039	816		3 x cmax	84	358.5	1485	0	5.9e-05	0.059	776		3 x cmax	84	441	0	1230	4.3e-05	0.043	804
61	494	1485	1640	3.6e-05	0.036	834		3 x cmax	64	444.5	1485	1230	4.2e-05	0.042	792		3 x cmax	64	342.5	1485	0	6.2e-05	0.062	762		3 x cmax	64	426.5	0	1230	4.5e-05	0.045	796
41	486.5	1485	1640	3.6e-05	0.036	826		3 x cmax	44	455	1485	1230	4.2e-05	0.042	814		3 x cmax	44	355.5	1485	0	6.1e-05	0.061	770		3 x cmax	44	431.5	0	1230	4.5e-05	0.045	806
21	487.5	1485	1640	3.7e-05	0.037	832		3 x cmax	24	471	1485	1230	3.9e-05	0.039	812		3 x cmax	24	361.5	1485	0	5.9e-05	0.059	772		3 x cmax	24	446.5	0	1230	4.3e-05	0.043	804
1	486.5	1485	1640	3.7e-05	0.037	818		3 x cmax	4	461	1485	1230	4.2e-05	0.042	820		3 x cmax	4	346	1485	0	6.3e-05	0.063	770		3 x cmax	4	443.5	0	1230	4.4e-05	0.044	814
81	351.5	1980	0	6.2e-05	0.062	772		3 x cmax	85	458.5	1485	1230	4.1e-05	0.041	812		3 x cmax	85	353	1485	0	6.1e-05	0.061	772		3 x cmax	85	436	0	1230	4.4e-05	0.044	806
61	376.5	1980	0	5.6e-05	0.056	780		3 x cmax	65	441.5	1485	1230	4.4e-05	0.044	808		3 x cmax	65	339.5	1485	0	6.4e-05	0.064	766		3 x cmax	65	425.5	0	1230	4.7e-05	0.047	806
41	377.5	1980	0	5.6e-05	0.056	782		3 x cmax	45	449.5	1485	1230	4.3e-05	0.043	804		3 x cmax	45	358	1485	0	6e-05	0.06	772		3 x cmax	45	423.5	0	1230	4.7e-05	0.047	796
21	355.5	1980	0	6.1e-05	0.061	782		3 x cmax	25	464	1485	1230	4e-05	0.04	810		3 x cmax	25	360	1485	0	5.9e-05	0.059	772		3 x cmax	25	438.5	0	1230	4.4e-05	0.044	802
1	362.5	1980	0	5.9e-05	0.059	772		3 x cmax	5	455.5	1485	1230	4.3e-05	0.043	814		3 x cmax	5	360.5	1485	0	6e-05	0.06	782		3 x cmax	5	429.5	0	1230	4.6e-05	0.046	796
81	389	1980	410	5.4e-05	0.054	782		3 x cmax	86	467.5	1485	1230	3.9e-05	0.039	822		3 x cmax	86	362.5	1485	0	5.8e-05	0.058	772		3 x cmax	86	441.5	0	1230	4.4e-05	0.044	814
61	416.5	1980	410	4.8e-05	0.048	796		3 x cmax	66	453	1485	1230	4.1e-05	0.041	800		3 x cmax	66	347.5	1485	0	6.2e-05	0.062	772		3 x cmax	66	433	0	1230	4.4e-05	0.044	792
41	409.5	1980	410	4.9e-05	0.049	792		3 x cmax	46	455	1485	1230	4.2e-05	0.042	818		3 x cmax	46	349.5	1485	0	6.2e-05	0.062	776		3 x cmax	46	435.5	0	1230	4.5e-05	0.045	806
21	398.5	1980	410	5.2e-05	0.052	794		3 x cmax	26	447	1485	1230	4.3e-05	0.043	802		3 x cmax	26	351	1485	0	6.1e-05	0.061	768		3 x cmax	26	424	0	1230	4.7e-05	0.047	798
1	399	1980	410	5.1e-05	0.051	782		3 x cmax	6	459	1485	1230	4.2e-05	0.042	814		3 x cmax	6	355	1485	0	6.1e-05	0.061	776		3 x cmax	6	436.5	0	1230	4.5e-05	0.045	802
81	424.5	1980	820	4.7e-05	0.047	796		3 x cmax	87	461	1485	1230	4e-05	0.04	808		3 x cmax	87	354	1485	0	6.1e-05	0.061	772		3 x cmax	87	439	0	1230	4.4e-05	0.044	800
61	447.5	1980	820	4.3e-05	0.043	810		3 x cmax	67	460	1485	1230	4.1e-05	0.041	802		3 x cmax	67	356.5	1485	0	6e-05	0.06	770		3 x cmax	67	435.5	0	1230	4.5e-05	0.045	796
41	439.5	1980	820	4.4e-05	0.044	804		3 x cmax	47	448.5	1485	1230	4.5e-05	0.045	826		3 x cmax	47	348.5	1485	0	6.3e-05	0.063	788		3 x cmax	47	429	0	1230	4.7e-05	0.047	804
21	434	1980	820	4.5e-05	0.045	808		3 x cmax	27	470.5	1485	1230	3.9e-05	0.039	810		3 x cmax	27	346.5	1485	0	6.2e-05	0.062	768		3 x cmax	27	454	0	1230	4.1e-05	0.041	808
1	433	1980	820	4.5e-05	0.045	794		3 x cmax	7	458	1485	1230	4.1e-05	0.041	806		3 x cmax	7	349	1485	0	6.2e-05	0.062	770		3 x cmax	7	438.5	0	1230	4.4e-05	0.044	800
81	456	1980	1230	4.2e-05	0.042	808		3 x cmax	88	457	1485	1230	4e-05	0.04	800		3 x cmax	88	361.5	1485	0	5.9e-05	0.059	774		3 x cmax	88	428.5	0	1230	4.5e-05	0.045	790
61	474	1980	1230	3.9e-05	0.039	824		3 x cmax	68	454	1485	1230	4.1e-05	0.041	802		3 x cmax	68	339	1485	0	6.4e-05	0.064	770		3 x cmax	68	439.5	0	1230	4.3e-05	0.043	796
41	466	1980	1230	3.9e-05	0.039	816		3 x cmax	48	446	1485	1230	4.4e-05	0.044	816		3 x cmax	48	338.5	1485	0	6.4e-05	0.064	774		3 x cmax	48	431	0	1230	4.6e-05	0.046	808
21	464.5	1980	1230	4.1e-05	0.041	820		3 x cmax	28	458	1485	1230	4.1e-05	0.041	814		3 x cmax	28	350.5	1485	0	6.2e-05	0.062	778		3 x cmax	28	437.5	0	1230	4.4e-05	0.044	800
1	463.5	1980	1230	4e-05	0.04	806		3 x cmax	8	438	1485	1230	4.6e-05	0.046	816		3 x cmax	8	347.5	1485	0	6.2e-05	0.062	774		3 x cmax	8	417	0	1230	4.9e-05	0.049	806
81	485.5	1980	1640	3.8e-05	0.038	824		3 x cmax	89	455	1485	1230	4.1e-05	0.041	808		3 x cmax	89	345.5	1485	0	6.2e-05	0.062	766		3 x cmax	89	437	0	1230	4.4e-05	0.044	806
61	498.5	1980	1640	3.5e-05	0.035	836		3 x cmax	69	441.5	1485	1230	4.5e-05	0.045	814		3 x cmax	69	322.5	1485	0	6.8e-05	0.068	768		3 x cmax	69	435.5	0	1230	4.5e-05	0.045	810
41	491	1980	1640	3.6e-05	0.036	828		3 x cmax	49	462.5	1485	1230	4e-05	0.04	804		3 x cmax	49	362.5	1485	0	5.8e-05	0.058	774		3 x cmax	49	434.5	0	1230	4.4e-05	0.044	794
21	492	1980	1640	3.7e-05	0.037	834		3 x cmax	29	470.5	1485	1230	3.8e-05	0.038	816		3 x cmax	29	365.5	1485	0	5.7e-05	0.057	776		3 x cmax	29	441.5	0	1230	4.3e-05	0.043	804
1	491.5	1980	1640	3.7e-05	0.037	818		3 x cmax	9	448	1485	1230	4.3e-05	0.043	812		3 x cmax	9	351.5	1485	0	6.1e-05	0.061	768		3 x cmax	9	425.5	0	1230	4.7e-05	0.047	810
82	307.5	0	0	7.2e-05	0.072	764		3 x cmax	90	459	1485	1230	4.1e-05	0.041	812		3 x cmax	90	367.5	1485	0	5.8e-05	0.058	774		3 x cmax	90	428	0	1230	4.6e-05	0.046	802
62	307.5	0	0	7.2e-05	0.072	764		3 x cmax	70	435	1485	1230	4.5e-05	0.045	804		3 x cmax	70	317	1485	0	7e-05	0.07	770		3 x cmax	70	432	0	1230	4.4e-05	0.044	798
42	307.5	0	0	7.2e-05	0.072	764		3 x cmax	50	455	1485	1230	4.1e-05	0.041	808		3 x cmax	50	341.5	1485	0	6.3e-05	0.063	772		3 x cmax	50	439	0	1230	4.4e-05	0.044	802
22	307.5	0	0	7.2e-05	0.072	764		3 x cmax	30	461	1485	1230	4e-05	0.04	810		3 x cmax	30	349.5	1485	0	6.2e-05	0.062	772		3 x cmax	30	441	0	1230	4.3e-05	0.043	802
2	307.5	0	0	7.2e-05	0.072	764		3 x cmax	10	465.5	1485	1230	4e-05	0.04	816		3 x cmax	10	353	1485	0	6.1e-05	0.061	768		3 x cmax	10	444	0	1230	4.3e-05	0.043	812
82	355.5	0	410	6e-05	0.06	776		3 x cmax	91	465	1485	1230	4e-05	0.04	810		3 x cmax	91	354	1485	0	6.1e-05	0.061	770		3 x cmax	91	443.5	0	1230	4.3e-05	0.043	806
62	369	0	410	5.7e-05	0.057	780		3 x cmax	71	451	1485	1230	4.2e-05	0.042	802		3 x cmax	71	346	1485	0	6.2e-05	0.062	768		3 x cmax	71	431.5	0	1230	4.5e-05	0.045	800
42	366	0	410	5.7e-05	0.057	774		3 x cmax	51	477.5	1485	1230	3.7e-05	0.037	818		3 x cmax	51	359	1485	0	6e-05	0.06	776		3 x cmax	51	455	0	1230	4e-05	0.04	806
22	380	0	410	5.5e-05	0.055	782		3 x cmax	31	461	1485	1230	4e-05	0.04	814		3 x cmax	31	364	1485	0	5.8e-05	0.058	778		3 x cmax	31	432.5	0	1230	4.5e-05	0.045	800
2	354.5	0	410	6e-05	0.06	776		3 x cmax	11	457	1485	1230	4.2e-05	0.042	828		3 x cmax	11	351.5	1485	0	6.1e-05	0.061	772		3 x cmax	11	436	0	1230	4.6e-05	0.046	820
82	394.5	0	820	5.2e-05	0.052	788		3 x cmax	92	457	1485	1230	4.2e-05	0.042	804		3 x cmax	92	357.5	1485	0	5.9e-05	0.059	768		3 x cmax	92	432.5	0	1230	4.6e-05	0.046	802
62	406	0	820	5e-05	0.05	792		3 x cmax	72	464	1485	1230	4e-05	0.04	812		3 x cmax	72	352	1485	0	6.1e-05	0.061	772		3 x cmax	72	443.5	0	1230	4.3e-05	0.043	804
42	408	0	820	4.9e-05	0.049	786		3 x cmax	52	448.5	1485	1230	4.3e-05	0.043	804		3 x cmax	52	347	1485	0	6.3e-05	0.063	772		3 x cmax	52	429.5	0	1230	4.5e-05	0.045	794
22	424	0	820	4.6e-05	0.046	798		3 x cmax	32	450.5	1485	1230	4.3e-05	0.043	810		3 x cmax	32	356.5	1485	0	6e-05	0.06	774		3 x cmax	32	425.5	0	1230	4.7e-05	0.047	802
2	398.5	0	820	5.1e-05	0.051	790		3 x cmax	12	460.5	1485	1230	4e-05	0.04	806		3 x cmax	12	357	1485	0	6e-05	0.06	768		3 x cmax	12	436	0	1230	4.4e-05	0.044	802
82	428	0	1230	4.6e-05	0.046	800		3 x cmax	93	455	1485	1230	4.1e-05	0.041	804		3 x cmax	93	348	1485	0	6.2e-05	0.062	768		3 x cmax	93	435.5	0	1230	4.4e-05	0.044	800
62	435	0	1230	4.5e-05	0.045	804		3 x cmax	73	446	1485	1230	4.4e-05	0.044	812		3 x cmax	73	348	1485	0	6.2e-05	0.062	774		3 x cmax	73	426	0	1230	4.7e-05	0.047	804
42	442	0	1230	4.3e-05	0.043	800		3 x cmax	53	446.5	1485	1230	4.4e-05	0.044	812		3 x cmax	53	348.5	1485	0	6.2e-05	0.062	776		3 x cmax	53	426.5	0	1230	4.6e-05	0.046	800
22	458.5	0	1230	4.1e-05	0.041	814		3 x cmax	33	462	1485	1230	4e-05	0.04	812		3 x cmax	33	354	1485	0	6e-05	0.06	774		3 x cmax	33	439	0	1230	4.4e-05	0.044	802
2	437	0	1230	4.4e-05	0.044	804		3 x cmax	13	463	1485	1230	4.1e-05	0.041	822		3 x cmax	13	348.5	1485	0	6.2e-05	0.062	772		3 x cmax	13	444.5	0	1230	4.3e-05	0.043	814
82	457.5	0	1640	4.1e-05	0.041	814		3 x cmax	94	466	1485	1230	4e-05	0.04	812		3 x cmax	94	358.5	1485	0	6e-05	0.06	776		3 x cmax	94	442.5	0	1230	4.4e-05	0.044	802
62	459.5	0	1640	4.1e-05	0.041	816		3 x cmax	74	454.5	1485	1230	4.2e-05	0.042	816		3 x cmax	74	358	1485	0	6e-05	0.06	774		3 x cmax	74	429	0	1230	4.6e-05	0.046	806
42	471.5	0	1640	3.8e-05	0.038	812		3 x cmax	54	461.5	1485	1230	4.1e-05	0.041	818		3 x cmax	54	357	1485	0	6e-05	0.06	774		3 x cmax	54	438	0	1230	4.5e-05	0.045	808
22	488	0	1640	3.7e-05	0.037	828		3 x cmax	34	461.5	1485	1230	4.1e-05	0.041	810		3 x cmax	34	365	1485	0	5.8e-05	0.058	774		3 x cmax	34	431.5	0	1230	4.6e-05	0.046	800
2	471	0	1640	3.9e-05	0.039	820		3 x cmax	14	457	1485	1230	4e-05	0.04	808		3 x cmax	14	360	1485	0	5.9e-05	0.059	778		3 x cmax	14	430	0	1230	4.4e-05	0.044	792
82	325	495	0	6.7e-05	0.067	766		3 x cmax	95	450	1485	1230	4.4e-05	0.044	806		3 x cmax	95	344	1485	0	6.3e-05	0.063	770		3 x cmax	95	432	0	1230	4.7e-05	0.047	800
62	326	495	0	6.7e-05	0.067	768		3 x cmax	75	448	1485	1230	4.4e-05	0.044	812		3 x cmax	75	344	1485	0	6.3e-05	0.063	778		3 x cmax	75	430	0	1230	4.7e-05	0.047	798
42	322	495	0	6.8e-05	0.068	766		3 x cmax	55	448	1485	1230	4.3e-05	0.043	806		3 x cmax	55	342	1485	0	6.4e-05	0.064	772		3 x cmax	55	431.5	0	1230	4.5e-05	0.045	798
22	327	495	0	6.7e-05	0.067	770		3 x cmax	35	455	1485	1230	4.3e-05	0.043	818		3 x cmax	35	355	1485	0	6e-05	0.06	774		3 x cmax	35	431.5	0	1230	4.7e-05	0.047	810
2	321	495	0	6.8e-05	0.068	766		3 x cmax	15	467	1485	1230	4e-05	0.04	808		3 x cmax	15	362.5	1485	0	5.9e-05	0.059	774		3 x cmax	15	441.5	0	1230	4.4e-05	0.044	800
82	368.5	495	410	5.7e-05	0.057	776		3 x cmax	96	459.5	1485	1230	4.1e-05	0.041	810		3 x cmax	96	344.5	1485	0	6.3e-05	0.063	770		3 x cmax	96	443	0	1230	4.3e-05	0.043	806
62	381.5	495	410	5.5e-05	0.055	784		3 x cmax	76	444.5	1485	1230	4.4e-05	0.044	812		3 x cmax	76	349.5	1485	0	6.2e-05	0.062	780		3 x cmax	76	423.5	0	1230	4.7e-05	0.047	796
42	376	495	410	5.5e-05	0.055	776		3 x cmax	56	466.5	1485	1230	3.9e-05	0.039	808		3 x cmax	56	365.5	1485	0	5.8e-05	0.058	776		3 x cmax	56	437.5	0	1230	4.4e-05	0.044	796
22	392	495	410	5.3e-05	0.053	788		3 x cmax	36	458.5	1485	1230	4.1e-05	0.041	814		3 x cmax	36	356.5	1485	0	6e-05	0.06	774		3 x cmax	36	434.5	0	1230	4.4e-05	0.044	804
2	364.5	495	410	5.8e-05	0.058	778		3 x cmax	16	460	1485	1230	4.1e-05	0.041	816		3 x cmax	16	368	1485	0	5.7e-05	0.057	778		3 x cmax	16	427.5	0	1230	4.6e-05	0.046	802
82	405	495	820	5e-05	0.05	788		3 x cmax	97	447.5	1485	1230	4.3e-05	0.043	802		3 x cmax	97	343.5	1485	0	6.3e-05	0.063	768		3 x cmax	97	429.5	0	1230	4.6e-05	0.046	798
62	416	495	820	4.8e-05	0.048	796		3 x cmax	77	446	1485	1230	4.4e-05	0.044	808		3 x cmax	77	347.5	1485	0	6.2e-05	0.062	772		3 x cmax	77	426	0	1230	4.7e-05	0.047	800
42	416	495	820	4.7e-05	0.047	788		3 x cmax	57	457	1485	1230	4.2e-05	0.042	812		3 x cmax	57	345.5	1485	0	6.3e-05	0.063	772		3 x cmax	57	439.5	0	1230	4.5e-05	0.045	804
22	433.5	495	820	4.5e-05	0.045	804		3 x cmax	37	457.5	1485	1230	4.1e-05	0.041	812		3 x cmax	37	357.5	1485	0	6e-05	0.06	772		3 x cmax	37	433	0	1230	4.5e-05	0.045	806
2	406	495	820	5e-05	0.05	792		3 x cmax	17	461	1485	1230	4e-05	0.04	816		3 x cmax	17	360.5	1485	0	5.9e-05	0.059	776		3 x cmax	17	434.5	0	1230	4.5e-05	0.045	806
82	436.5	495	1230	4.4e-05	0.044	802		3 x cmax	98	471.5	1485	1230	3.8e-05	0.038	808		3 x cmax	98	373	1485	0	5.6e-05	0.056	776		3 x cmax	98	439	0	1230	4.3e-05	0.043	796
62	443.5	495	1230	4.3e-05	0.043	808		3 x cmax	78	462.5	1485	1230	4e-05	0.04	822		3 x cmax	78	350.5	1485	0	6.2e-05	0.062	776		3 x cmax	78	442.5	0	1230	4.3e-05	0.043	810
42	448.5	495	1230	4.1e-05	0.041	800		3 x cmax	58	454	1485	1230	4.1e-05	0.041	800		3 x cmax	58	336.5	1485	0	6.5e-05	0.065	764		3 x cmax	58	441.5	0	1230	4.3e-05	0.043	802
22	466	495	1230	4e-05	0.04	820		3 x cmax	38	469	1485	1230	4e-05	0.04	814		3 x cmax	38	369	1485	0	5.7e-05	0.057	776		3 x cmax	38	438.5	0	1230	4.4e-05	0.044	800
2	443	495	1230	4.3e-05	0.043	806		3 x cmax	18	454.5	1485	1230	4.3e-05	0.043	816		3 x cmax	18	343.5	1485	0	6.3e-05	0.063	772		3 x cmax	18	437.5	0	1230	4.5e-05	0.045	808
82	464.5	495	1640	4e-05	0.04	814		3 x cmax	99	463.5	1485	1230	4e-05	0.04	814		3 x cmax	99	351	1485	0	6.1e-05	0.061	768		3 x cmax	99	443	0	1230	4.3e-05	0.043	810
62	467	495	1640	4e-05	0.04	820		3 x cmax	79	469	1485	1230	3.8e-05	0.038	806		3 x cmax	79	352	1485	0	6.1e-05	0.061	772		3 x cmax	79	448.5	0	1230	4e-05	0.04	798
42	477	495	1640	3.7e-05	0.037	814		3 x cmax	59	452	1485	1230	4.3e-05	0.043	806		3 x cmax	59	355.5	1485	0	6e-05	0.06	772		3 x cmax	59	427.5	0	1230	4.7e-05	0.047	798
22	494	495	1640	3.6e-05	0.036	834		3 x cmax	39	468.5	1485	1230	4e-05	0.04	822		3 x cmax	39	360	1485	0	6e-05	0.06	778		3 x cmax	39	444.5	0	1230	4.3e-05	0.043	810
2	476	495	1640	3.8e-05	0.038	822		3 x cmax	19	463.5	1485	1230	4.1e-05	0.041	820		3 x cmax	19	360.5	1485	0	5.9e-05	0.059	780		3 x cmax	19	437.5	0	1230	4.5e-05	0.045	804
82	337.5	990	0	6.4e-05	0.064	766		4 x cmax	80	494.5	1980	1640	3.7e-05	0.037	850		4 x cmax	80	374	1980	0	5.7e-05	0.057	786		4 x cmax	80	466	0	1640	4e-05	0.04	832
62	339.5	990	0	6.4e-05	0.064	772		4 x cmax	60	489	1980	1640	3.6e-05	0.036	810		4 x cmax	60	368.5	1980	0	5.8e-05	0.058	776		4 x cmax	60	463.5	0	1640	3.9e-05	0.039	798
42	335.5	990	0	6.5e-05	0.065	766		4 x cmax	40	497	1980	1640	3.7e-05	0.037	838		4 x cmax	40	369.5	1980	0	5.7e-05	0.057	776		4 x cmax	40	471	0	1640	4.1e-05	0.041	826
22	340	990	0	6.4e-05	0.064	772		4 x cmax	20	488.5	1980	1640	3.7e-05	0.037	832		4 x cmax	20	367	1980	0	5.8e-05	0.058	774		4 x cmax	20	463.5	0	1640	4.1e-05	0.041	824
2	332.5	990	0	6.6e-05	0.066	768		4 x cmax	0	494.5	1980	1640	3.5e-05	0.035	822		4 x cmax	0	361	1980	0	5.9e-05	0.059	772		4 x cmax	0	472.5	0	1640	3.8e-05	0.038	816
82	378	990	410	5.5e-05	0.055	778		4 x cmax	81	485.5	1980	1640	3.8e-05	0.038	824		4 x cmax	81	351.5	1980	0	6.2e-05	0.062	772		4 x cmax	81	468.5	0	1640	3.9e-05	0.039	818
62	391	990	410	5.3e-05	0.053	788		4 x cmax	61	498.5	1980	1640	3.5e-05	0.035	836		4 x cmax	61	376.5	1980	0	5.6e-05	0.056	780		4 x cmax	61	468.5	0	1640	3.9e-05	0.039	822
42	386	990	410	5.3e-05	0.053	778		4 x cmax	41	491	1980	1640	3.6e-05	0.036	828		4 x cmax	41	377.5	1980	0	5.6e-05	0.056	782		4 x cmax	41	459.5	0	1640	4e-05	0.04	812
22	400.5	990	410	5.1e-05	0.051	792		4 x cmax	21	492	1980	1640	3.7e-05	0.037	834		4 x cmax	21	355.5	1980	0	6.1e-05	0.061	782		4 x cmax	21	473	0	1640	3.9e-05	0.039	818
2	373	990	410	5.7e-05	0.057	780		4 x cmax	1	491.5	1980	1640	3.7e-05	0.037	818		4 x cmax	1	362.5	1980	0	5.9e-05	0.059	772		4 x cmax	1	468	0	1640	4e-05	0.04	812
82	413	990	820	4.8e-05	0.048	790		4 x cmax	82	480	1980	1640	3.8e-05	0.038	816		4 x cmax	82	358	1980	0	5.9e-05	0.059	768		4 x cmax	82	457.5	0	1640	4.1e-05	0.041	814
62	424	990	820	4.7e-05	0.047	800		4 x cmax	62	482.5	1980	1640	3.8e-05	0.038	828		4 x cmax	62	360.5	1980	0	5.9e-05	0.059	776		4 x cmax	62	459.5	0	1640	4.1e-05	0.041	816
42	423.5	990	820	4.6e-05	0.046	790		4 x cmax	42	493.5	1980	1640	3.4e-05	0.034	818		4 x cmax	42	360	1980	0	5.9e-05	0.059	772		4 x cmax	42	471.5	0	1640	3.8e-05	0.038	812
22	440	990	820	4.4e-05	0.044	808		4 x cmax	22	506	1980	1640	3.5e-05	0.035	842		4 x cmax	22	360	1980	0	6e-05	0.06	778		4 x cmax	22	488	0	1640	3.7e-05	0.037	828
2	413	990	820	4.9e-05	0.049	794		4 x cmax	2	489	1980	1640	3.7e-05	0.037	826		4 x cmax	2	352.5	1980	0	6.1e-05	0.061	772		4 x cmax	2	471	0	1640	3.9e-05	0.039	820
82	443	990	1230	4.3e-05	0.043	802		4 x cmax	83	481.5	1980	1640	3.8e-05	0.038	830		4 x cmax	83	358	1980	0	6e-05	0.06	776		4 x cmax	83	460	0	1640	4.1e-05	0.041	818
62	450	990	1230	4.3e-05	0.043	812		4 x cmax	63	494	1980	1640	3.4e-05	0.034	810		4 x cmax	63	368.5	1980	0	5.6e-05	0.056	768		4 x cmax	63	467	0	1640	3.8e-05	0.038	806
42	455	990	1230	4e-05	0.04	802		4 x cmax	43	485	1980	1640	3.8e-05	0.038	830		4 x cmax	43	352	1980	0	6.1e-05	0.061	776		4 x cmax	43	467.5	0	1640	4e-05	0.04	820
22	471	990	1230	4e-05	0.04	822		4 x cmax	23	483.5	1980	1640	3.8e-05	0.038	826		4 x cmax	23	354.5	1980	0	6.1e-05	0.061	778		4 x cmax	23	463.5	0	1640	4e-05	0.04	812
2	448.5	990	1230	4.2e-05	0.042	808		4 x cmax	3	486.5	1980	1640	3.8e-05	0.038	822		4 x cmax	3	356.5	1980	0	6e-05	0.06	778		4 x cmax	3	467	0	1640	4e-05	0.04	810
82	470.5	990	1640	3.9e-05	0.039	814		4 x cmax	84	493.5	1980	1640	3.6e-05	0.036	830		4 x cmax	84	366	1980	0	5.8e-05	0.058	778		4 x cmax	84	468	0	1640	3.9e-05	0.039	818
62	472.5	990	1640	3.9e-05	0.039	822		4 x cmax	64	474.5	1980	1640	3.7e-05	0.037	802		4 x cmax	64	353	1980	0	6e-05	0.06	762		4 x cmax	64	453.5	0	1640	4.1e-05	0.041	806
42	482.5	990	1640	3.6e-05	0.036	814		4 x cmax	44	486	1980	1640	3.8e-05	0.038	828		4 x cmax	44	364	1980	0	5.9e-05	0.059	772		4 x cmax	44	462.5	0	1640	4.1e-05	0.041	822
22	498	990	1640	3.6e-05	0.036	836		4 x cmax	24	504	1980	1640	3.5e-05	0.035	828		4 x cmax	24	373.5	1980	0	5.6e-05	0.056	774		4 x cmax	24	477.5	0	1640	3.8e-05	0.038	818
2	480.5	990	1640	3.8e-05	0.038	824		4 x cmax	4	492	1980	1640	3.7e-05	0.037	836		4 x cmax	4	356	1980	0	6e-05	0.06	772		4 x cmax	4	473	0	1640	4e-05	0.04	828
82	348.5	1485	0	6.1e-05	0.061	768		4 x cmax	85	487.5	1980	1640	3.6e-05	0.036	826		4 x cmax	85	363.5	1980	0	5.8e-05	0.058	774		4 x cmax	85	463	0	1640	4e-05	0.04	818
62	350.5	1485	0	6.2e-05	0.062	774		4 x cmax	65	473.5	1980	1640	4e-05	0.04	822		4 x cmax	65	348	1980	0	6.2e-05	0.062	768		4 x cmax	65	456	0	1640	4.2e-05	0.042	820
42	348	1485	0	6.2e-05	0.062	768		4 x cmax	45	481	1980	1640	3.9e-05	0.039	816		4 x cmax	45	366.5	1980	0	5.8e-05	0.058	774		4 x cmax	45	454.5	0	1640	4.2e-05	0.042	808
22	350.5	1485	0	6.2e-05	0.062	776		4 x cmax	25	495.5	1980	1640	3.6e-05	0.036	824		4 x cmax	25	369.5	1980	0	5.7e-05	0.057	774		4 x cmax	25	469	0	1640	3.9e-05	0.039	814
2	343	1485	0	6.3e-05	0.063	770		4 x cmax	5	487	1980	1640	3.9e-05	0.039	828		4 x cmax	5	370.5	1980	0	5.8e-05	0.058	786		4 x cmax	5	460	0	1640	4.2e-05	0.042	808
82	386.5	1485	410	5.3e-05	0.053	778		4 x cmax	86	498	1980	1640	3.5e-05	0.035	836		4 x cmax	86	373	1980	0	5.6e-05	0.056	774		4 x cmax	86	471	0	1640	3.9e-05	0.039	828
62	399.5	1485	410	5.1e-05	0.051	790		4 x cmax	66	483.5	1980	1640	3.7e-05	0.037	814		4 x cmax	66	357.5	1980	0	6e-05	0.06	774		4 x cmax	66	461.5	0	1640	4e-05	0.04	804
42	395.5	1485	410	5.1e-05	0.051	780		4 x cmax	46	483.5	1980	1640	3.8e-05	0.038	832		4 x cmax	46	358.5	1980	0	6e-05	0.06	780		4 x cmax	46	463	0	1640	4e-05	0.04	818
22	408	1485	410	5e-05	0.05	794		4 x cmax	26	476.5	1980	1640	3.8e-05	0.038	812		4 x cmax	26	362	1980	0	5.9e-05	0.059	770		4 x cmax	26	451	0	1640	4.2e-05	0.042	808
2	381.5	1485	410	5.5e-05	0.055	782		4 x cmax	6	490.5	1980	1640	3.7e-05	0.037	828		4 x cmax	6	365.5	1980	0	5.9e-05	0.059	778		4 x cmax	6	467.5	0	1640	4e-05	0.04	816
82	420	1485	820	4.7e-05	0.047	790		4 x cmax	87	490	1980	1640	3.6e-05	0.036	822		4 x cmax	87	362.5	1980	0	5.9e-05	0.059	774		4 x cmax	87	467.5	0	1640	3.9e-05	0.039	812
62	430.5	1485	820	4.6e-05	0.046	802		4 x cmax	67	491.5	1980	1640	3.6e-05	0.036	816		4 x cmax	67	365.5	1980	0	5.8e-05	0.058	772		4 x cmax	67	466.5	0	1640	4e-05	0.04	808
42	431.5	1485	820	4.4e-05	0.044	792		4 x cmax	47	478.5	1980	1640	4e-05	0.04	840		4 x cmax	47	358	1980	0	6.1e-05	0.061	792		4 x cmax	47	457.5	0	1640	4.3e-05	0.043	816
22	445.5	1485	820	4.4e-05	0.044	810		4 x cmax	27	504.5	1980	1640	3.4e-05	0.034	828		4 x cmax	27	356	1980	0	6e-05	0.06	770		4 x cmax	27	487.5	0	1640	3.6e-05	0.036	824
2	419.5	1485	820	4.7e-05	0.047	796		4 x cmax	7	491.5	1980	1640	3.6e-05	0.036	822		4 x cmax	7	358.5	1980	0	6e-05	0.06	772		4 x cmax	7	471	0	1640	3.9e-05	0.039	816
82	449	1485	1230	4.2e-05	0.042	804		4 x cmax	88	486.5	1980	1640	3.6e-05	0.036	812		4 x cmax	88	371	1980	0	5.6e-05	0.056	776		4 x cmax	88	456.5	0	1640	4.1e-05	0.041	800
62	455.5	1485	1230	4.2e-05	0.042	814		4 x cmax	68	483.5	1980	1640	3.6e-05	0.036	814		4 x cmax	68	348.5	1980	0	6.2e-05	0.062	772		4 x cmax	68	466.5	0	1640	3.9e-05	0.039	808
42	461.5	1485	1230	3.9e-05	0.039	804		4 x cmax	48	474	1980	1640	4e-05	0.04	830		4 x cmax	48	348	1980	0	6.2e-05	0.062	776		4 x cmax	48	457	0	1640	4.2e-05	0.042	820
22	476	1485	1230	3.9e-05	0.039	824		4 x cmax	28	489	1980	1640	3.7e-05	0.037	830		4 x cmax	28	359.5	1980	0	6e-05	0.06	782		4 x cmax	28	467.5	0	1640	3.9e-05	0.039	814
2	453.5	1485	1230	4.2e-05	0.042	810		4 x cmax	8	469	1980	1640	4.1e-05	0.041	832		4 x cmax	8	359	1980	0	6e-05	0.06	778		4 x cmax	8	445.5	0	1640	4.4e-05	0.044	820
82	475.5	1485	1640	3.8e-05	0.038	816		4 x cmax	89	485.5	1980	1640	3.7e-05	0.037	822		4 x cmax	89	356.5	1980	0	6e-05	0.06	768		4 x cmax	89	464.5	0	1640	4e-05	0.04	820
62	478	1485	1640	3.9e-05	0.039	824		4 x cmax	69	471	1980	1640	4e-05	0.04	828		4 x cmax	69	330	1980	0	6.7e-05	0.067	770		4 x cmax	69	463	0	1640	4.1e-05	0.041	824
42	488	1485	1640	3.5e-05	0.035	816		4 x cmax	49	494	1980	1640	3.5e-05	0.035	818		4 x cmax	49	373.5	1980	0	5.6e-05	0.056	776		4 x cmax	49	464.5	0	1640	3.9e-05	0.039	806
22	502	1485	1640	3.6e-05	0.036	840		4 x cmax	29	500	1980	1640	3.4e-05	0.034	830		4 x cmax	29	377	1980	0	5.5e-05	0.055	778		4 x cmax	29	469	0	1640	3.9e-05	0.039	816
2	484.5	1485	1640	3.7e-05	0.037	824		4 x cmax	9	477.5	1980	1640	3.9e-05	0.039	826		4 x cmax	9	360.5	1980	0	5.9e-05	0.059	768		4 x cmax	9	453	0	1640	4.3e-05	0.043	822
82	358	1980	0	5.9e-05	0.059	768		4 x cmax	90	488.5	1980	1640	3.7e-05	0.037	826		4 x cmax	90	375	1980	0	5.6e-05	0.056	776		4 x cmax	90	457.5	0	1640	4.1e-05	0.041	814
62	360.5	1980	0	5.9e-05	0.059	776		4 x cmax	70	466	1980	1640	4e-05	0.04	818		4 x cmax	70	323.5	1980	0	6.9e-05	0.069	772		4 x cmax	70	461.5	0	1640	4e-05	0.04	810
42	360	1980	0	5.9e-05	0.059	772		4 x cmax	50	488.5	1980	1640	3.6e-05	0.036	824		4 x cmax	50	349.5	1980	0	6.1e-05	0.061	774		4 x cmax	50	472.5	0	1640	3.9e-05	0.039	816
22	360	1980	0	6e-05	0.06	778		4 x cmax	30	491	1980	1640	3.5e-05	0.035	824		4 x cmax	30	359.5	1980	0	5.9e-05	0.059	774		4 x cmax	30	469.5	0	1640	3.8e-05	0.038	814
2	352.5	1980	0	6.1e-05	0.061	772		4 x cmax	10	496.5	1980	1640	3.5e-05	0.035	832		4 x cmax	10	362	1980	0	5.9e-05	0.059	770		4 x cmax	10	474	0	1640	3.8e-05	0.038	828
82	394.5	1980	410	5.2e-05	0.052	780		4 x cmax	91	495	1980	1640	3.6e-05	0.036	824		4 x cmax	91	363	1980	0	5.9e-05	0.059	770		4 x cmax	91	473	0	1640	3.9e-05	0.039	818
62	406.5	1980	410	5e-05	0.05	792		4 x cmax	71	484	1980	1640	3.7e-05	0.037	816		4 x cmax	71	357.5	1980	0	6e-05	0.06	768		4 x cmax	71	461.5	0	1640	4e-05	0.04	812
42	404.5	1980	410	4.9e-05	0.049	782		4 x cmax	51	508	1980	1640	3.3e-05	0.033	834		4 x cmax	51	369	1980	0	5.8e-05	0.058	778		4 x cmax	51	484.5	0	1640	3.6e-05	0.036	820
22	414.5	1980	410	4.9e-05	0.049	798		4 x cmax	31	489	1980	1640	3.6e-05	0.036	828		4 x cmax	31	374.5	1980	0	5.6e-05	0.056	782		4 x cmax	31	459	0	1640	4e-05	0.04	812
2	389	1980	410	5.3e-05	0.053	784		4 x cmax	11	487.5	1980	1640	3.8e-05	0.038	844		4 x cmax	11	361.5	1980	0	5.9e-05	0.059	774		4 x cmax	11	465	0	1640	4.1e-05	0.041	834
82	426.5	1980	820	4.6e-05	0.046	792		4 x cmax	92	485	1980	1640	3.8e-05	0.038	816		4 x cmax	92	369.5	1980	0	5.7e-05	0.057	768		4 x cmax	92	457	0	1640	4.3e-05	0.043	812
62	436.5	1980	820	4.5e-05	0.045	806		4 x cmax	72	498.5	1980	1640	3.5e-05	0.035	830		4 x cmax	72	363	1980	0	5.9e-05	0.059	774		4 x cmax	72	477	0	1640	3.8e-05	0.038	820
42	439	1980	820	4.3e-05	0.043	794		4 x cmax	52	479	1980	1640	3.8e-05	0.038	816		4 x cmax	52	355.5	1980	0	6.1e-05	0.061	774		4 x cmax	52	459	0	1640	4e-05	0.04	806
22	450.5	1980	820	4.3e-05	0.043	812		4 x cmax	32	478.5	1980	1640	3.9e-05	0.039	824		4 x cmax	32	367	1980	0	5.8e-05	0.058	776		4 x cmax	32	451.5	0	1640	4.3e-05	0.043	812
2	425.5	1980	820	4.6e-05	0.046	796		4 x cmax	12	490.5	1980	1640	3.6e-05	0.036	820		4 x cmax	12	368.5	1980	0	5.7e-05	0.057	770		4 x cmax	12	463.5	0	1640	4e-05	0.04	816
82	454.5	1980	1230	4.1e-05	0.041	804		4 x cmax	93	485.5	1980	1640	3.7e-05	0.037	816		4 x cmax	93	359.5	1980	0	5.9e-05	0.059	770		4 x cmax	93	464	0	1640	4e-05	0.04	812
62	461	1980	1230	4.1e-05	0.041	816		4 x cmax	73	473.5	1980	1640	4e-05	0.04	826		4 x cmax	73	357	1980	0	6e-05	0.06	776		4 x cmax	73	452	0	1640	4.3e-05	0.043	816
42	468	1980	1230	3.8e-05	0.038	806		4 x cmax	53	473	1980	1640	4e-05	0.04	824		4 x cmax	53	358.5	1980	0	6e-05	0.06	780		4 x cmax	53	450.5	0	1640	4.3e-05	0.043	810
22	480	1980	1230	3.9e-05	0.039	828		4 x cmax	33	491.5	1980	1640	3.6e-05	0.036	826		4 x cmax	33	363.5	1980	0	5.8e-05	0.058	776		4 x cmax	33	467.5	0	1640	4e-05	0.04	814
2	458.5	1980	1230	4.1e-05	0.041	812		4 x cmax	13	495	1980	1640	3.6e-05	0.036	838		4 x cmax	13	357	1980	0	6e-05	0.06	774		4 x cmax	13	475.5	0	1640	3.9e-05	0.039	830
82	480	1980	1640	3.8e-05	0.038	816		4 x cmax	94	497.5	1980	1640	3.6e-05	0.036	828		4 x cmax	94	368.5	1980	0	5.8e-05	0.058	778		4 x cmax	94	472	0	1640	3.9e-05	0.039	814
62	482.5	1980	1640	3.8e-05	0.038	828		4 x cmax	74	485.5	1980	1640	3.8e-05	0.038	830		4 x cmax	74	367.5	1980	0	5.8e-05	0.058	776		4 x cmax	74	459	0	1640	4.2e-05	0.042	820
42	493.5	1980	1640	3.4e-05	0.034	818		4 x cmax	54	490.5	1980	1640	3.8e-05	0.038	832		4 x cmax	54	367.5	1980	0	5.8e-05	0.058	776		4 x cmax	54	465.5	0	1640	4.1e-05	0.041	820
22	506	1980	1640	3.5e-05	0.035	842		4 x cmax	34	489.5	1980	1640	3.7e-05	0.037	822		4 x cmax	34	374.5	1980	0	5.6e-05	0.056	776		4 x cmax	34	459.5	0	1640	4.1e-05	0.041	812
2	489	1980	1640	3.7e-05	0.037	826		4 x cmax	14	489.5	1980	1640	3.6e-05	0.036	822		4 x cmax	14	368.5	1980	0	5.8e-05	0.058	780		4 x cmax	14	462.5	0	1640	3.9e-05	0.039	806
83	307.5	0	0	7.2e-05	0.072	764		4 x cmax	95	481	1980	1640	4e-05	0.04	820		4 x cmax	95	353.5	1980	0	6.1e-05	0.061	772		4 x cmax	95	461	0	1640	4.3e-05	0.043	812
63	307.5	0	0	7.2e-05	0.072	764		4 x cmax	75	478.5	1980	1640	4e-05	0.04	826		4 x cmax	75	354	1980	0	6.1e-05	0.061	782		4 x cmax	75	458.5	0	1640	4.2e-05	0.042	810
43	307.5	0	0	7.2e-05	0.072	764		4 x cmax	55	479	1980	1640	3.9e-05	0.039	820		4 x cmax	55	351.5	1980	0	6.2e-05	0.062	774		4 x cmax	55	461.5	0	1640	4.1e-05	0.041	812
23	307.5	0	0	7.2e-05	0.072	764		4 x cmax	35	482.5	1980	1640	3.9e-05	0.039	832		4 x cmax	35	365	1980	0	5.8e-05	0.058	776		4 x cmax	35	457.5	0	1640	4.3e-05	0.043	822
3	307.5	0	0	7.2e-05	0.072	764		4 x cmax	15	496.5	1980	1640	3.6e-05	0.036	822		4 x cmax	15	372.5	1980	0	5.7e-05	0.057	776		4 x cmax	15	470.5	0	1640	4e-05	0.04	812
83	363	0	410	5.8e-05	0.058	780		4 x cmax	96	489.5	1980	1640	3.6e-05	0.036	824		4 x cmax	96	354	1980	0	6.1e-05	0.061	772		4 x cmax	96	471.5	0	1640	3.8e-05	0.038	818
63	364.5	0	410	5.8e-05	0.058	774		4 x cmax	76	474	1980	1640	4e-05	0.04	826		4 x cmax	76	359.5	1980	0	6e-05	0.06	784		4 x cmax	76	451	0	1640	4.2e-05	0.042	808
43	365	0	410	5.8e-05	0.058	778		4 x cmax	56	500.5	1980	1640	3.4e-05	0.034	824		4 x cmax	56	379	1980	0	5.5e-05	0.055	780		4 x cmax	56	469	0	1640	3.9e-05	0.039	810
23	360	0	410	5.9e-05	0.059	776		4 x cmax	36	488	1980	1640	3.7e-05	0.037	828		4 x cmax	36	366.5	1980	0	5.8e-05	0.058	776		4 x cmax	36	462.5	0	1640	4e-05	0.04	816
3	361	0	410	5.9e-05	0.059	774		4 x cmax	16	487.5	1980	1640	3.7e-05	0.037	828		4 x cmax	16	378	1980	0	5.5e-05	0.055	780		4 x cmax	16	454	0	1640	4.2e-05	0.042	812
83	401.5	0	820	5.1e-05	0.051	794		4 x cmax	97	479	1980	1640	3.8e-05	0.038	816		4 x cmax	97	353	1980	0	6.1e-05	0.061	770		4 x cmax	97	460	0	1640	4.1e-05	0.041	812
63	405.5	0	820	4.9e-05	0.049	784		4 x cmax	77	478.5	1980	1640	3.9e-05	0.039	822		4 x cmax	77	358	1980	0	6e-05	0.06	774		4 x cmax	77	456.5	0	1640	4.3e-05	0.043	814
43	406	0	820	5e-05	0.05	792		4 x cmax	57	488.5	1980	1640	3.8e-05	0.038	828		4 x cmax	57	354.5	1980	0	6.1e-05	0.061	774		4 x cmax	57	469.5	0	1640	4e-05	0.04	818
23	400.5	0	820	5.1e-05	0.051	788		4 x cmax	37	484	1980	1640	3.8e-05	0.038	824		4 x cmax	37	367	1980	0	5.8e-05	0.058	774		4 x cmax	37	458	0	1640	4.2e-05	0.042	818
3	402.5	0	820	5.1e-05	0.051	784		4 x cmax	17	489.5	1980	1640	3.6e-05	0.036	830		4 x cmax	17	370	1980	0	5.7e-05	0.057	778		4 x cmax	17	462	0	1640	4.1e-05	0.041	818
83	433	0	1230	4.5e-05	0.045	806		4 x cmax	98	502.5	1980	1640	3.4e-05	0.034	822		4 x cmax	98	383.5	1980	0	5.4e-05	0.054	778		4 x cmax	98	468.5	0	1640	3.8e-05	0.038	810
63	438.5	0	1230	4.3e-05	0.043	796		4 x cmax	78	493	1980	1640	3.6e-05	0.036	838		4 x cmax	78	359.5	1980	0	6e-05	0.06	778		4 x cmax	78	472	0	1640	3.8e-05	0.038	826
43	439	0	1230	4.4e-05	0.044	806		4 x cmax	58	483.5	1980	1640	3.7e-05	0.037	812		4 x cmax	58	345.5	1980	0	6.3e-05	0.063	764		4 x cmax	58	469.5	0	1640	3.9e-05	0.039	814
23	434.5	0	1230	4.5e-05	0.045	800		4 x cmax	38	497.5	1980	1640	3.6e-05	0.036	828		4 x cmax	38	378	1980	0	5.6e-05	0.056	780		4 x cmax	38	466.5	0	1640	4e-05	0.04	812
3	437	0	1230	4.5e-05	0.045	796		4 x cmax	18	485.5	1980	1640	3.9e-05	0.039	832		4 x cmax	18	353.5	1980	0	6.1e-05	0.061	776		4 x cmax	18	467	0	1640	4.1e-05	0.041	822
83	460	0	1640	4.1e-05	0.041	818		4 x cmax	99	493	1980	1640	3.5e-05	0.035	828		4 x cmax	99	360.5	1980	0	5.9e-05	0.059	768		4 x cmax	99	472	0	1640	3.8e-05	0.038	826
63	467	0	1640	3.8e-05	0.038	806		4 x cmax	79	504.5	1980	1640	3.2e-05	0.032	822		4 x cmax	79	362	1980	0	5.9e-05	0.059	774		4 x cmax	79	483.5	0	1640	3.5e-05	0.035	814
43	467.5	0	1640	4e-05	0.04	820		4 x cmax	59	480.5	1980	1640	3.9e-05	0.039	818		4 x cmax	59	365.5	1980	0	5.8e-05	0.058	774		4 x cmax	59	454.5	0	1640	4.2e-05	0.042	808
23	463.5	0	1640	4e-05	0.04	812		4 x cmax	39	500	1980	1640	3.6e-05	0.036	838		4 x cmax	39	370	1980	0	5.8e-05	0.058	780		4 x cmax	39	475.5	0	1640	3.8e-05	0.038	824
3	467	0	1640	4e-05	0.04	810		4 x cmax	19	495	1980	1640	3.7e-05	0.037	836		4 x cmax	19	372	1980	0	5.7e-05	0.057	782		4 x cmax	19	467.5	0	1640	4e-05	0.04	818
83	326.5	495	0	6.7e-05	0.067	768
63	329	495	0	6.6e-05	0.066	764
43	323	495	0	6.8e-05	0.068	768
23	323	495	0	6.8e-05	0.068	768
3	323	495	0	6.8e-05	0.068	768
83	376.5	495	410	5.6e-05	0.056	784
63	380.5	495	410	5.4e-05	0.054	774
43	376	495	410	5.6e-05	0.056	784
23	371	495	410	5.7e-05	0.057	780
3	372	495	410	5.7e-05	0.057	778
83	412	495	820	4.9e-05	0.049	798
63	418	495	820	4.6e-05	0.046	784
43	414.5	495	820	4.8e-05	0.048	798
23	409	495	820	4.9e-05	0.049	792
3	411	495	820	5e-05	0.05	788
83	441.5	495	1230	4.4e-05	0.044	810
63	448.5	495	1230	4.1e-05	0.041	796
43	446	495	1230	4.3e-05	0.043	810
23	441.5	495	1230	4.4e-05	0.044	804
3	444	495	1230	4.4e-05	0.044	800
83	467.5	495	1640	4e-05	0.04	824
63	476	495	1640	3.7e-05	0.037	806
43	473	495	1640	3.9e-05	0.039	824
23	469.5	495	1640	4e-05	0.04	818
3	472.5	495	1640	4e-05	0.04	814
83	339	990	0	6.4e-05	0.064	772
63	344.5	990	0	6.2e-05	0.062	764
43	334	990	0	6.5e-05	0.065	772
23	334.5	990	0	6.5e-05	0.065	772
3	335.5	990	0	6.5e-05	0.065	772
83	385.5	990	410	5.4e-05	0.054	788
63	392	990	410	5.1e-05	0.051	774
43	384	990	410	5.4e-05	0.054	786
23	380	990	410	5.5e-05	0.055	784
3	381	990	410	5.6e-05	0.056	780
83	419.5	990	820	4.7e-05	0.047	800
63	427	990	820	4.4e-05	0.044	786
43	420.5	990	820	4.7e-05	0.047	800
23	416	990	820	4.8e-05	0.048	796
3	418.5	990	820	4.8e-05	0.048	792
83	448	990	1230	4.3e-05	0.043	814
63	456.5	990	1230	3.9e-05	0.039	796
43	451	990	1230	4.2e-05	0.042	814
23	447	990	1230	4.3e-05	0.043	808
3	449.5	990	1230	4.3e-05	0.043	804
83	473	990	1640	3.9e-05	0.039	826
63	482.5	990	1640	3.5e-05	0.035	808
43	477.5	990	1640	3.8e-05	0.038	826
23	474.5	990	1640	3.9e-05	0.039	820
3	477.5	990	1640	3.9e-05	0.039	816
83	349	1485	0	6.2e-05	0.062	774
63	357.5	1485	0	5.9e-05	0.059	766
43	343.5	1485	0	6.3e-05	0.063	774
23	345	1485	0	6.3e-05	0.063	776
3	346.5	1485	0	6.3e-05	0.063	774
83	393	1485	410	5.2e-05	0.052	790
63	401.5	1485	410	4.9e-05	0.049	776
43	391	1485	410	5.3e-05	0.053	790
23	387.5	1485	410	5.4e-05	0.054	786
3	389.5	1485	410	5.4e-05	0.054	784
83	425.5	1485	820	4.6e-05	0.046	804
63	435	1485	820	4.3e-05	0.043	786
43	426	1485	820	4.6e-05	0.046	802
23	422.5	1485	820	4.7e-05	0.047	798
3	425	1485	820	4.7e-05	0.047	796
83	453	1485	1230	4.2e-05	0.042	816
63	463	1485	1230	3.8e-05	0.038	798
43	455.5	1485	1230	4.2e-05	0.042	816
23	452.5	1485	1230	4.2e-05	0.042	812
3	455	1485	1230	4.3e-05	0.043	806
83	477.5	1485	1640	3.8e-05	0.038	828
63	488.5	1485	1640	3.4e-05	0.034	808
43	481.5	1485	1640	3.8e-05	0.038	828
23	479	1485	1640	3.8e-05	0.038	824
3	482	1485	1640	3.9e-05	0.039	818
83	358	1980	0	6e-05	0.06	776
63	368.5	1980	0	5.6e-05	0.056	768
43	352	1980	0	6.1e-05	0.061	776
23	354.5	1980	0	6.1e-05	0.061	778
3	356.5	1980	0	6e-05	0.06	778
83	400	1980	410	5.1e-05	0.051	792
63	410.5	1980	410	4.7e-05	0.047	778
43	397.5	1980	410	5.2e-05	0.052	792
23	395	1980	410	5.2e-05	0.052	790
3	397	1980	410	5.3e-05	0.053	786
83	431.5	1980	820	4.6e-05	0.046	806
63	442.5	1980	820	4.2e-05	0.042	788
43	431.5	1980	820	4.6e-05	0.046	804
23	428.5	1980	820	4.6e-05	0.046	802
3	431	1980	820	4.6e-05	0.046	798
83	458	1980	1230	4.1e-05	0.041	818
63	469.5	1980	1230	3.7e-05	0.037	798
43	460	1980	1230	4.1e-05	0.041	818
23	457.5	1980	1230	4.2e-05	0.042	814
3	460.5	1980	1230	4.2e-05	0.042	810
83	481.5	1980	1640	3.8e-05	0.038	830
63	494	1980	1640	3.4e-05	0.034	810
43	485	1980	1640	3.8e-05	0.038	830
23	483.5	1980	1640	3.8e-05	0.038	826
3	486.5	1980	1640	3.8e-05	0.038	822
84	307.5	0	0	7.2e-05	0.072	764
64	307.5	0	0	7.2e-05	0.072	764
44	307.5	0	0	7.2e-05	0.072	764
24	307.5	0	0	7.2e-05	0.072	764
4	307.5	0	0	7.2e-05	0.072	764
84	370	0	410	5.7e-05	0.057	780
64	358	0	410	5.9e-05	0.059	774
44	355.5	0	410	6e-05	0.06	778
24	366	0	410	5.8e-05	0.058	776
4	367	0	410	5.8e-05	0.058	782
84	409.5	0	820	4.9e-05	0.049	792
64	395.5	0	820	5.1e-05	0.051	784
44	396.5	0	820	5.2e-05	0.052	792
24	410	0	820	4.9e-05	0.049	790
4	409.5	0	820	5e-05	0.05	798
84	441	0	1230	4.3e-05	0.043	804
64	426.5	0	1230	4.5e-05	0.045	796
44	431.5	0	1230	4.5e-05	0.045	806
24	446.5	0	1230	4.3e-05	0.043	804
4	443.5	0	1230	4.4e-05	0.044	814
84	468	0	1640	3.9e-05	0.039	818
64	453.5	0	1640	4.1e-05	0.041	806
44	462.5	0	1640	4.1e-05	0.041	822
24	477.5	0	1640	3.8e-05	0.038	818
4	473	0	1640	4e-05	0.04	828
84	337.5	495	0	6.4e-05	0.064	770
64	320	495	0	6.8e-05	0.068	762
44	333	495	0	6.6e-05	0.066	768
24	331	495	0	6.6e-05	0.066	766
4	323	495	0	6.8e-05	0.068	766
84	391	495	410	5.2e-05	0.052	786
64	367.5	495	410	5.7e-05	0.057	772
44	375	495	410	5.6e-05	0.056	782
24	382.5	495	410	5.5e-05	0.055	780
4	378	495	410	5.6e-05	0.056	784
84	426	495	820	4.6e-05	0.046	800
64	403	495	820	4.9e-05	0.049	782
44	411.5	495	820	4.9e-05	0.049	796
24	423	495	820	4.7e-05	0.047	794
4	417.5	495	820	4.8e-05	0.048	800
84	455	495	1230	4.1e-05	0.041	812
64	432.5	495	1230	4.4e-05	0.044	792
44	443.5	495	1230	4.4e-05	0.044	810
24	456.5	495	1230	4.1e-05	0.041	808
4	450.5	495	1230	4.3e-05	0.043	816
84	480.5	495	1640	3.7e-05	0.037	824
64	458.5	495	1640	4e-05	0.04	802
44	472.5	495	1640	3.9e-05	0.039	824
24	486	495	1640	3.7e-05	0.037	822
4	478.5	495	1640	3.9e-05	0.039	830
84	349.5	990	0	6.1e-05	0.061	774
64	331.5	990	0	6.5e-05	0.065	760
44	345.5	990	0	6.3e-05	0.063	770
24	347.5	990	0	6.2e-05	0.062	770
4	335.5	990	0	6.5e-05	0.065	768
84	399.5	990	410	5.1e-05	0.051	788
64	376	990	410	5.5e-05	0.055	770
44	384.5	990	410	5.4e-05	0.054	784
24	394.5	990	410	5.2e-05	0.052	782
4	386.5	990	410	5.4e-05	0.054	786
84	433.5	990	820	4.4e-05	0.044	802
64	410	990	820	4.8e-05	0.048	780
44	419.5	990	820	4.8e-05	0.048	798
24	432	990	820	4.5e-05	0.045	796
4	424.5	990	820	4.7e-05	0.047	802
84	461	990	1230	4e-05	0.04	814
64	438.5	990	1230	4.3e-05	0.043	792
44	450	990	1230	4.3e-05	0.043	812
24	464	990	1230	4e-05	0.04	810
4	456	990	1230	4.2e-05	0.042	818
84	485.5	990	1640	3.7e-05	0.037	826
64	464	990	1640	3.9e-05	0.039	802
44	478	990	1640	3.9e-05	0.039	826
24	492.5	990	1640	3.6e-05	0.036	824
4	483	990	1640	3.8e-05	0.038	832
84	358.5	1485	0	5.9e-05	0.059	776
64	342.5	1485	0	6.2e-05	0.062	762
44	355.5	1485	0	6.1e-05	0.061	770
24	361.5	1485	0	5.9e-05	0.059	772
4	346	1485	0	6.3e-05	0.063	770
84	406	1485	410	4.9e-05	0.049	792
64	385	1485	410	5.3e-05	0.053	772
44	392	1485	410	5.3e-05	0.053	786
24	405	1485	410	5e-05	0.05	784
4	394	1485	410	5.3e-05	0.053	788
84	439	1485	820	4.3e-05	0.043	804
64	417	1485	820	4.6e-05	0.046	782
44	425.5	1485	820	4.7e-05	0.047	800
24	440.5	1485	820	4.4e-05	0.044	798
4	430.5	1485	820	4.6e-05	0.046	804
84	466	1485	1230	3.9e-05	0.039	816
64	444.5	1485	1230	4.2e-05	0.042	792
44	455	1485	1230	4.2e-05	0.042	814
24	471	1485	1230	3.9e-05	0.039	812
4	461	1485	1230	4.2e-05	0.042	820
84	490	1485	1640	3.6e-05	0.036	828
64	469.5	1485	1640	3.8e-05	0.038	802
44	482	1485	1640	3.8e-05	0.038	826
24	498.5	1485	1640	3.6e-05	0.036	826
4	487.5	1485	1640	3.8e-05	0.038	834
84	366	1980	0	5.8e-05	0.058	778
64	353	1980	0	6e-05	0.06	762
44	364	1980	0	5.9e-05	0.059	772
24	373.5	1980	0	5.6e-05	0.056	774
4	356	1980	0	6e-05	0.06	772
84	412	1980	410	4.8e-05	0.048	794
64	393	1980	410	5.1e-05	0.051	772
44	398.5	1980	410	5.2e-05	0.052	786
24	414	1980	410	4.9e-05	0.049	786
4	401.5	1980	410	5.1e-05	0.051	790
84	443.5	1980	820	4.3e-05	0.043	806
64	424	1980	820	4.5e-05	0.045	782
44	431	1980	820	4.6e-05	0.046	800
24	448	1980	820	4.3e-05	0.043	800
4	436.5	1980	820	4.5e-05	0.045	806
84	470	1980	1230	3.9e-05	0.039	818
64	450.5	1980	1230	4.1e-05	0.041	792
44	459.5	1980	1230	4.1e-05	0.041	814
24	477.5	1980	1230	3.8e-05	0.038	814
4	466	1980	1230	4.1e-05	0.041	822
84	493.5	1980	1640	3.6e-05	0.036	830
64	474.5	1980	1640	3.7e-05	0.037	802
44	486	1980	1640	3.8e-05	0.038	828
24	504	1980	1640	3.5e-05	0.035	828
4	492	1980	1640	3.7e-05	0.037	836
85	307.5	0	0	7.2e-05	0.072	764
65	307.5	0	0	7.2e-05	0.072	764
45	307.5	0	0	7.2e-05	0.072	764
25	307.5	0	0	7.2e-05	0.072	764
5	307.5	0	0	7.2e-05	0.072	764
85	365	0	410	5.8e-05	0.058	780
65	351.5	0	410	6.2e-05	0.062	778
45	350	0	410	6.2e-05	0.062	772
25	361.5	0	410	5.9e-05	0.059	776
5	354	0	410	6.1e-05	0.061	772
85	404.5	0	820	5e-05	0.05	794
65	391.5	0	820	5.3e-05	0.053	792
45	389	0	820	5.4e-05	0.054	784
25	403.5	0	820	5e-05	0.05	788
5	394.5	0	820	5.3e-05	0.053	784
85	436	0	1230	4.4e-05	0.044	806
65	425.5	0	1230	4.7e-05	0.047	806
45	423.5	0	1230	4.7e-05	0.047	796
25	438.5	0	1230	4.4e-05	0.044	802
5	429.5	0	1230	4.6e-05	0.046	796
85	463	0	1640	4e-05	0.04	818
65	456	0	1640	4.2e-05	0.042	820
45	454.5	0	1640	4.2e-05	0.042	808
25	469	0	1640	3.9e-05	0.039	814
5	460	0	1640	4.2e-05	0.042	808
85	328	495	0	6.7e-05	0.067	768
65	319.5	495	0	6.9e-05	0.069	764
45	333.5	495	0	6.5e-05	0.065	768
25	333.5	495	0	6.5e-05	0.065	768
5	334	495	0	6.5e-05	0.065	772
85	379.5	495	410	5.5e-05	0.055	784
65	361	495	410	5.9e-05	0.059	778
45	370	495	410	5.8e-05	0.058	778
25	380.5	495	410	5.5e-05	0.055	780
5	374	495	410	5.7e-05	0.057	782
85	416	495	820	4.8e-05	0.048	796
65	398.5	495	820	5.2e-05	0.052	792
45	405	495	820	5.1e-05	0.051	788
25	418.5	495	820	4.7e-05	0.047	792
5	410	495	820	5e-05	0.05	792
85	445.5	495	1230	4.3e-05	0.043	808
65	431.5	495	1230	4.6e-05	0.046	806
45	436.5	495	1230	4.5e-05	0.045	800
25	450.5	495	1230	4.2e-05	0.042	806
5	442	495	1230	4.5e-05	0.045	804
85	471.5	495	1640	3.9e-05	0.039	820
65	461	495	1640	4.1e-05	0.041	820
45	465.5	495	1640	4.1e-05	0.041	812
25	479	495	1640	3.8e-05	0.038	818
5	470.5	495	1640	4e-05	0.04	816
85	341.5	990	0	6.3e-05	0.063	770
65	330	990	0	6.6e-05	0.066	766
45	347	990	0	6.2e-05	0.062	770
25	348	990	0	6.2e-05	0.062	770
5	349	990	0	6.2e-05	0.062	778
85	390	990	410	5.3e-05	0.053	786
65	369	990	410	5.8e-05	0.058	780
45	381	990	410	5.6e-05	0.056	780
25	391.5	990	410	5.3e-05	0.053	782
5	385.5	990	410	5.5e-05	0.055	786
85	424	990	820	4.6e-05	0.046	798
65	405	990	820	5.1e-05	0.051	794
45	414	990	820	4.9e-05	0.049	790
25	427	990	820	4.6e-05	0.046	794
5	419.5	990	820	4.9e-05	0.049	798
85	452.5	990	1230	4.2e-05	0.042	810
65	436.5	990	1230	4.5e-05	0.045	806
45	444	990	1230	4.4e-05	0.044	802
25	458	990	1230	4.1e-05	0.041	808
5	449.5	990	1230	4.4e-05	0.044	810
85	477.5	990	1640	3.8e-05	0.038	822
65	465.5	990	1640	4.1e-05	0.041	820
45	471.5	990	1640	4e-05	0.04	814
25	485.5	990	1640	3.7e-05	0.037	820
5	477	990	1640	4e-05	0.04	822
85	353	1485	0	6.1e-05	0.061	772
65	339.5	1485	0	6.4e-05	0.064	766
45	358	1485	0	6e-05	0.06	772
25	360	1485	0	5.9e-05	0.059	772
5	360.5	1485	0	6e-05	0.06	782
85	398.5	1485	410	5.1e-05	0.051	788
65	376	1485	410	5.6e-05	0.056	782
45	389.5	1485	410	5.4e-05	0.054	782
25	400.5	1485	410	5.1e-05	0.051	784
5	394.5	1485	410	5.3e-05	0.053	792
85	431	1485	820	4.5e-05	0.045	800
65	411	1485	820	5e-05	0.05	794
45	421	1485	820	4.8e-05	0.048	792
25	434.5	1485	820	4.5e-05	0.045	796
5	427	1485	820	4.7e-05	0.047	802
85	458.5	1485	1230	4.1e-05	0.041	812
65	441.5	1485	1230	4.4e-05	0.044	808
45	449.5	1485	1230	4.3e-05	0.043	804
25	464	1485	1230	4e-05	0.04	810
5	455.5	1485	1230	4.3e-05	0.043	814
85	482.5	1485	1640	3.7e-05	0.037	824
65	469.5	1485	1640	4e-05	0.04	822
45	476.5	1485	1640	4e-05	0.04	816
25	491	1485	1640	3.6e-05	0.036	822
5	482.5	1485	1640	3.9e-05	0.039	826
85	363.5	1980	0	5.8e-05	0.058	774
65	348	1980	0	6.2e-05	0.062	768
45	366.5	1980	0	5.8e-05	0.058	774
25	369.5	1980	0	5.7e-05	0.057	774
5	370.5	1980	0	5.8e-05	0.058	786
85	406.5	1980	410	5e-05	0.05	790
65	383	1980	410	5.5e-05	0.055	782
45	396.5	1980	410	5.3e-05	0.053	782
25	408	1980	410	5e-05	0.05	786
5	402.5	1980	410	5.2e-05	0.052	794
85	437.5	1980	820	4.4e-05	0.044	802
65	416.5	1980	820	4.9e-05	0.049	796
45	427	1980	820	4.7e-05	0.047	794
25	440.5	1980	820	4.4e-05	0.044	800
5	433.5	1980	820	4.6e-05	0.046	806
85	464	1980	1230	4e-05	0.04	814
65	446.5	1980	1230	4.4e-05	0.044	808
45	455	1980	1230	4.3e-05	0.043	804
25	469.5	1980	1230	3.9e-05	0.039	812
5	461.5	1980	1230	4.2e-05	0.042	818
85	487.5	1980	1640	3.6e-05	0.036	826
65	473.5	1980	1640	4e-05	0.04	822
45	481	1980	1640	3.9e-05	0.039	816
25	495.5	1980	1640	3.6e-05	0.036	824
5	487	1980	1640	3.9e-05	0.039	828
86	307.5	0	0	7.2e-05	0.072	764
66	307.5	0	0	7.2e-05	0.072	764
46	307.5	0	0	7.2e-05	0.072	764
26	307.5	0	0	7.2e-05	0.072	764
6	307.5	0	0	7.2e-05	0.072	764
86	364.5	0	410	5.8e-05	0.058	782
66	360.5	0	410	5.9e-05	0.059	772
46	364.5	0	410	5.8e-05	0.058	780
26	357	0	410	6e-05	0.06	776
6	359.5	0	410	6e-05	0.06	776
86	407	0	820	5e-05	0.05	798
66	400.5	0	820	5e-05	0.05	782
46	404	0	820	5e-05	0.05	792
26	394	0	820	5.2e-05	0.052	786
6	401.5	0	820	5.1e-05	0.051	788
86	441.5	0	1230	4.4e-05	0.044	814
66	433	0	1230	4.4e-05	0.044	792
46	435.5	0	1230	4.5e-05	0.045	806
26	424	0	1230	4.7e-05	0.047	798
6	436.5	0	1230	4.5e-05	0.045	802
86	471	0	1640	3.9e-05	0.039	828
66	461.5	0	1640	4e-05	0.04	804
46	463	0	1640	4e-05	0.04	818
26	451	0	1640	4.2e-05	0.042	808
6	467.5	0	1640	4e-05	0.04	816
86	335.5	495	0	6.5e-05	0.065	768
66	324.5	495	0	6.7e-05	0.067	766
46	326.5	495	0	6.7e-05	0.067	770
26	324.5	495	0	6.7e-05	0.067	766
6	329.5	495	0	6.6e-05	0.066	770
86	384.5	495	410	5.4e-05	0.054	786
66	373	495	410	5.6e-05	0.056	776
46	378	495	410	5.6e-05	0.056	786
26	370	495	410	5.7e-05	0.057	776
6	375	495	410	5.6e-05	0.056	780
86	422.5	495	820	4.7e-05	0.047	802
66	410	495	820	4.8e-05	0.048	786
46	414.5	495	820	4.9e-05	0.049	798
26	404	495	820	5e-05	0.05	788
6	413.5	495	820	4.9e-05	0.049	794
86	454	495	1230	4.2e-05	0.042	818
66	441	495	1230	4.3e-05	0.043	796
46	444	495	1230	4.4e-05	0.044	810
26	433	495	1230	4.5e-05	0.045	798
6	446.5	495	1230	4.3e-05	0.043	808
86	482	495	1640	3.8e-05	0.038	832
66	468.5	495	1640	3.9e-05	0.039	806
46	470	495	1640	4e-05	0.04	824
26	458.5	495	1640	4.1e-05	0.041	810
6	475.5	495	1640	3.9e-05	0.039	820
86	350.5	990	0	6.1e-05	0.061	770
66	337	990	0	6.4e-05	0.064	770
46	339	990	0	6.4e-05	0.064	774
26	338.5	990	0	6.4e-05	0.064	766
6	343.5	990	0	6.3e-05	0.063	772
86	395.5	990	410	5.2e-05	0.052	790
66	382.5	990	410	5.4e-05	0.054	778
46	387	990	410	5.4e-05	0.054	788
26	380.5	990	410	5.5e-05	0.055	778
6	386	990	410	5.4e-05	0.054	784
86	431.5	990	820	4.5e-05	0.045	804
66	417.5	990	820	4.7e-05	0.047	788
46	421.5	990	820	4.8e-05	0.048	802
26	413	990	820	4.8e-05	0.048	790
6	422	990	820	4.8e-05	0.048	798
86	461.5	990	1230	4e-05	0.04	820
66	447.5	990	1230	4.2e-05	0.042	798
46	450	990	1230	4.3e-05	0.043	814
26	440.5	990	1230	4.4e-05	0.044	800
6	453	990	1230	4.2e-05	0.042	810
86	488.5	990	1640	3.7e-05	0.037	834
66	474	990	1640	3.8e-05	0.038	808
46	475	990	1640	3.9e-05	0.039	826
26	464.5	990	1640	4e-05	0.04	810
6	481	990	1640	3.8e-05	0.038	824
86	362.5	1485	0	5.8e-05	0.058	772
66	347.5	1485	0	6.2e-05	0.062	772
46	349.5	1485	0	6.2e-05	0.062	776
26	351	1485	0	6.1e-05	0.061	768
6	355	1485	0	6.1e-05	0.061	776
86	405	1485	410	5e-05	0.05	792
66	390.5	1485	410	5.2e-05	0.052	780
46	394.5	1485	410	5.3e-05	0.053	792
26	390	1485	410	5.3e-05	0.053	780
6	395	1485	410	5.3e-05	0.053	788
86	438.5	1485	820	4.4e-05	0.044	806
66	424.5	1485	820	4.6e-05	0.046	790
46	427.5	1485	820	4.7e-05	0.047	806
26	421	1485	820	4.7e-05	0.047	790
6	429	1485	820	4.6e-05	0.046	800
86	467.5	1485	1230	3.9e-05	0.039	822
66	453	1485	1230	4.1e-05	0.041	800
46	455	1485	1230	4.2e-05	0.042	818
26	447	1485	1230	4.3e-05	0.043	802
6	459	1485	1230	4.2e-05	0.042	814
86	493.5	1485	1640	3.6e-05	0.036	836
66	479	1485	1640	3.7e-05	0.037	810
46	479.5	1485	1640	3.9e-05	0.039	830
26	471	1485	1640	3.9e-05	0.039	812
6	486	1485	1640	3.8e-05	0.038	826
86	373	1980	0	5.6e-05	0.056	774
66	357.5	1980	0	6e-05	0.06	774
46	358.5	1980	0	6e-05	0.06	780
26	362	1980	0	5.9e-05	0.059	770
6	365.5	1980	0	5.9e-05	0.059	778
86	412.5	1980	410	4.9e-05	0.049	794
66	398	1980	410	5.1e-05	0.051	782
46	401	1980	410	5.2e-05	0.052	796
26	399	1980	410	5.1e-05	0.051	782
6	402.5	1980	410	5.1e-05	0.051	790
86	445	1980	820	4.3e-05	0.043	808
66	430.5	1980	820	4.5e-05	0.045	792
46	433	1980	820	4.6e-05	0.046	808
26	428	1980	820	4.6e-05	0.046	792
6	435.5	1980	820	4.5e-05	0.045	802
86	473	1980	1230	3.9e-05	0.039	822
66	458.5	1980	1230	4e-05	0.04	802
46	460	1980	1230	4.2e-05	0.042	820
26	453.5	1980	1230	4.2e-05	0.042	802
6	464.5	1980	1230	4.1e-05	0.041	816
86	498	1980	1640	3.5e-05	0.035	836
66	483.5	1980	1640	3.7e-05	0.037	814
46	483.5	1980	1640	3.8e-05	0.038	832
26	476.5	1980	1640	3.8e-05	0.038	812
6	490.5	1980	1640	3.7e-05	0.037	828
87	307.5	0	0	7.2e-05	0.072	764
67	307.5	0	0	7.2e-05	0.072	764
47	307.5	0	0	7.2e-05	0.072	764
27	307.5	0	0	7.2e-05	0.072	764
7	307.5	0	0	7.2e-05	0.072	764
87	365	0	410	5.8e-05	0.058	776
67	357.5	0	410	6e-05	0.06	772
47	356.5	0	410	6.1e-05	0.061	778
27	368	0	410	5.7e-05	0.057	776
7	358.5	0	410	5.9e-05	0.059	774
87	406	0	820	4.9e-05	0.049	788
67	399.5	0	820	5.1e-05	0.051	784
47	396	0	820	5.3e-05	0.053	790
27	415.5	0	820	4.8e-05	0.048	792
7	402	0	820	5e-05	0.05	788
87	439	0	1230	4.4e-05	0.044	800
67	435.5	0	1230	4.5e-05	0.045	796
47	429	0	1230	4.7e-05	0.047	804
27	454	0	1230	4.1e-05	0.041	808
7	438.5	0	1230	4.4e-05	0.044	800
87	467.5	0	1640	3.9e-05	0.039	812
67	466.5	0	1640	4e-05	0.04	808
47	457.5	0	1640	4.3e-05	0.043	816
27	487.5	0	1640	3.6e-05	0.036	824
7	471	0	1640	3.9e-05	0.039	816
87	331	495	0	6.6e-05	0.066	768
67	333	495	0	6.5e-05	0.065	768
47	325	495	0	6.8e-05	0.068	776
27	324.5	495	0	6.7e-05	0.067	766
7	325	495	0	6.7e-05	0.067	766
87	382	495	410	5.4e-05	0.054	780
67	376.5	495	410	5.6e-05	0.056	776
47	369.5	495	410	5.8e-05	0.058	790
27	379.5	495	410	5.5e-05	0.055	778
7	371.5	495	410	5.7e-05	0.057	776
87	419	495	820	4.7e-05	0.047	792
67	414.5	495	820	4.8e-05	0.048	786
47	406	495	820	5.1e-05	0.051	802
27	424	495	820	4.6e-05	0.046	792
7	412	495	820	4.8e-05	0.048	790
87	450	495	1230	4.2e-05	0.042	804
67	447.5	495	1230	4.3e-05	0.043	798
47	437	495	1230	4.6e-05	0.046	814
27	461	495	1230	4e-05	0.04	808
7	446.5	495	1230	4.2e-05	0.042	802
87	476.5	495	1640	3.8e-05	0.038	816
67	477	495	1640	3.8e-05	0.038	812
47	464	495	1640	4.2e-05	0.042	828
27	493	495	1640	3.6e-05	0.036	824
7	477.5	495	1640	3.8e-05	0.038	816
87	344	990	0	6.3e-05	0.063	770
67	346.5	990	0	6.2e-05	0.062	770
47	337.5	990	0	6.5e-05	0.065	782
27	336.5	990	0	6.4e-05	0.064	768
7	338	990	0	6.4e-05	0.064	768
87	391	990	410	5.3e-05	0.053	782
67	386.5	990	410	5.4e-05	0.054	778
47	379	990	410	5.7e-05	0.057	796
27	388	990	410	5.3e-05	0.053	780
7	381	990	410	5.5e-05	0.055	778
87	426.5	990	820	4.6e-05	0.046	794
67	422.5	990	820	4.7e-05	0.047	788
47	413.5	990	820	5e-05	0.05	808
27	430.5	990	820	4.5e-05	0.045	794
7	419.5	990	820	4.7e-05	0.047	792
87	456	990	1230	4.1e-05	0.041	806
67	454.5	990	1230	4.2e-05	0.042	800
47	443	990	1230	4.5e-05	0.045	820
27	466	990	1230	3.9e-05	0.039	810
7	452.5	990	1230	4.1e-05	0.041	804
87	482	990	1640	3.7e-05	0.037	818
67	483	990	1640	3.8e-05	0.038	814
47	469.5	990	1640	4.1e-05	0.041	832
27	497.5	990	1640	3.5e-05	0.035	826
7	482.5	990	1640	3.7e-05	0.037	818
87	354	1485	0	6.1e-05	0.061	772
67	356.5	1485	0	6e-05	0.06	770
47	348.5	1485	0	6.3e-05	0.063	788
27	346.5	1485	0	6.2e-05	0.062	768
7	349	1485	0	6.2e-05	0.062	770
87	398.5	1485	410	5.1e-05	0.051	784
67	394.5	1485	410	5.2e-05	0.052	780
47	387	1485	410	5.5e-05	0.055	800
27	395.5	1485	410	5.2e-05	0.052	782
7	389.5	1485	410	5.3e-05	0.053	780
87	432.5	1485	820	4.5e-05	0.045	796
67	429	1485	820	4.6e-05	0.046	790
47	420	1485	820	4.9e-05	0.049	812
27	436	1485	820	4.4e-05	0.044	796
7	426	1485	820	4.6e-05	0.046	794
87	461	1485	1230	4e-05	0.04	808
67	460	1485	1230	4.1e-05	0.041	802
47	448.5	1485	1230	4.5e-05	0.045	826
27	470.5	1485	1230	3.9e-05	0.039	810
7	458	1485	1230	4.1e-05	0.041	806
87	486.5	1485	1640	3.7e-05	0.037	820
67	487.5	1485	1640	3.7e-05	0.037	814
47	474	1485	1640	4.1e-05	0.041	838
27	501	1485	1640	3.4e-05	0.034	826
7	487	1485	1640	3.6e-05	0.036	820
87	362.5	1980	0	5.9e-05	0.059	774
67	365.5	1980	0	5.8e-05	0.058	772
47	358	1980	0	6.1e-05	0.061	792
27	356	1980	0	6e-05	0.06	770
7	358.5	1980	0	6e-05	0.06	772
87	405	1980	410	5e-05	0.05	786
67	401.5	1980	410	5.1e-05	0.051	780
47	394.5	1980	410	5.4e-05	0.054	804
27	402.5	1980	410	5e-05	0.05	782
7	397	1980	410	5.2e-05	0.052	782
87	438	1980	820	4.4e-05	0.044	798
67	435	1980	820	4.5e-05	0.045	792
47	426	1980	820	4.8e-05	0.048	816
27	441.5	1980	820	4.3e-05	0.043	798
7	432	1980	820	4.5e-05	0.045	796
87	465.5	1980	1230	4e-05	0.04	810
67	464.5	1980	1230	4e-05	0.04	804
47	453.5	1980	1230	4.4e-05	0.044	828
27	475	1980	1230	3.8e-05	0.038	812
7	463	1980	1230	4e-05	0.04	808
87	490	1980	1640	3.6e-05	0.036	822
67	491.5	1980	1640	3.6e-05	0.036	816
47	478.5	1980	1640	4e-05	0.04	840
27	504.5	1980	1640	3.4e-05	0.034	828
7	491.5	1980	1640	3.6e-05	0.036	822
88	307.5	0	0	7.2e-05	0.072	764
68	307.5	0	0	7.2e-05	0.072	764
48	307.5	0	0	7.2e-05	0.072	764
28	307.5	0	0	7.2e-05	0.072	764
8	307.5	0	0	7.2e-05	0.072	764
88	358	0	410	5.9e-05	0.059	772
68	368.5	0	410	5.7e-05	0.057	774
48	364	0	410	5.8e-05	0.058	782
28	362	0	410	5.9e-05	0.059	776
8	348	0	410	6.3e-05	0.063	780
88	396.5	0	820	5.1e-05	0.051	780
68	408	0	820	4.9e-05	0.049	786
48	401.5	0	820	5.1e-05	0.051	796
28	403.5	0	820	5e-05	0.05	788
8	385	0	820	5.5e-05	0.055	794
88	428.5	0	1230	4.5e-05	0.045	790
68	439.5	0	1230	4.3e-05	0.043	796
48	431	0	1230	4.6e-05	0.046	808
28	437.5	0	1230	4.4e-05	0.044	800
8	417	0	1230	4.9e-05	0.049	806
88	456.5	0	1640	4.1e-05	0.041	800
68	466.5	0	1640	3.9e-05	0.039	808
48	457	0	1640	4.2e-05	0.042	820
28	467.5	0	1640	3.9e-05	0.039	814
8	445.5	0	1640	4.4e-05	0.044	820
88	335	495	0	6.5e-05	0.065	768
68	318.5	495	0	6.9e-05	0.069	766
48	318	495	0	6.9e-05	0.069	768
28	327.5	495	0	6.7e-05	0.067	770
8	322.5	495	0	6.8e-05	0.068	768
88	378.5	495	410	5.5e-05	0.055	776
68	376	495	410	5.5e-05	0.055	776
48	371	495	410	5.7e-05	0.057	786
28	376.5	495	410	5.6e-05	0.056	782
8	359.5	495	410	6e-05	0.06	784
88	413	495	820	4.8e-05	0.048	786
68	414	495	820	4.8e-05	0.048	788
48	407	495	820	5e-05	0.05	798
28	414.5	495	820	4.8e-05	0.048	794
8	394	495	820	5.3e-05	0.053	798
88	442.5	495	1230	4.3e-05	0.043	796
68	444.5	495	1230	4.2e-05	0.042	798
48	436	495	1230	4.5e-05	0.045	810
28	446.5	495	1230	4.3e-05	0.043	806
8	424.5	495	1230	4.8e-05	0.048	810
88	469	495	1640	3.9e-05	0.039	806
68	470.5	495	1640	3.8e-05	0.038	810
48	460.5	495	1640	4.1e-05	0.041	822
28	475	495	1640	3.8e-05	0.038	820
8	451.5	495	1640	4.4e-05	0.044	824
88	349.5	990	0	6.1e-05	0.061	772
68	329	990	0	6.6e-05	0.066	768
48	328.5	990	0	6.7e-05	0.067	770
28	340	990	0	6.4e-05	0.064	774
8	335.5	990	0	6.5e-05	0.065	772
88	390	990	410	5.2e-05	0.052	780
68	383	990	410	5.4e-05	0.054	778
48	378.5	990	410	5.6e-05	0.056	788
28	385.5	990	410	5.4e-05	0.054	786
8	370	990	410	5.8e-05	0.058	788
88	422.5	990	820	4.6e-05	0.046	788
68	419.5	990	820	4.7e-05	0.047	790
48	413	990	820	4.9e-05	0.049	802
28	422	990	820	4.7e-05	0.047	798
8	402.5	990	820	5.2e-05	0.052	802
88	450.5	990	1230	4.1e-05	0.041	798
68	449	990	1230	4.1e-05	0.041	800
48	441	990	1230	4.4e-05	0.044	814
28	453	990	1230	4.2e-05	0.042	812
8	431.5	990	1230	4.7e-05	0.047	814
88	476	990	1640	3.8e-05	0.038	808
68	475	990	1640	3.7e-05	0.037	812
48	465	990	1640	4.1e-05	0.041	824
28	480.5	990	1640	3.8e-05	0.038	824
8	457.5	990	1640	4.3e-05	0.043	826
88	361.5	1485	0	5.9e-05	0.059	774
68	339	1485	0	6.4e-05	0.064	770
48	338.5	1485	0	6.4e-05	0.064	774
28	350.5	1485	0	6.2e-05	0.062	778
8	347.5	1485	0	6.2e-05	0.062	774
88	399	1485	410	5.1e-05	0.051	782
68	390.5	1485	410	5.2e-05	0.052	780
48	386	1485	410	5.4e-05	0.054	790
28	393.5	1485	410	5.2e-05	0.052	790
8	380	1485	410	5.6e-05	0.056	792
88	430	1485	820	4.5e-05	0.045	790
68	425.5	1485	820	4.6e-05	0.046	792
48	419	1485	820	4.8e-05	0.048	804
28	428.5	1485	820	4.6e-05	0.046	802
8	410.5	1485	820	5e-05	0.05	804
88	457	1485	1230	4e-05	0.04	800
68	454	1485	1230	4.1e-05	0.041	802
48	446	1485	1230	4.4e-05	0.044	816
28	458	1485	1230	4.1e-05	0.041	814
8	438	1485	1230	4.6e-05	0.046	816
88	481.5	1485	1640	3.7e-05	0.037	810
68	479	1485	1640	3.7e-05	0.037	814
48	469.5	1485	1640	4e-05	0.04	828
28	485	1485	1640	3.7e-05	0.037	828
8	463.5	1485	1640	4.2e-05	0.042	830
88	371	1980	0	5.6e-05	0.056	776
68	348.5	1980	0	6.2e-05	0.062	772
48	348	1980	0	6.2e-05	0.062	776
28	359.5	1980	0	6e-05	0.06	782
8	359	1980	0	6e-05	0.06	778
88	407	1980	410	4.9e-05	0.049	784
68	397.5	1980	410	5.1e-05	0.051	784
48	393.5	1980	410	5.3e-05	0.053	794
28	400.5	1980	410	5.1e-05	0.051	794
8	389	1980	410	5.4e-05	0.054	794
88	436.5	1980	820	4.4e-05	0.044	794
68	431	1980	820	4.5e-05	0.045	794
48	425	1980	820	4.7e-05	0.047	806
28	434	1980	820	4.5e-05	0.045	806
8	418	1980	820	4.9e-05	0.049	808
88	462.5	1980	1230	3.9e-05	0.039	802
68	459	1980	1230	4e-05	0.04	804
48	451	1980	1230	4.3e-05	0.043	818
28	463	1980	1230	4e-05	0.04	818
8	444.5	1980	1230	4.5e-05	0.045	820
88	486.5	1980	1640	3.6e-05	0.036	812
68	483.5	1980	1640	3.6e-05	0.036	814
48	474	1980	1640	4e-05	0.04	830
28	489	1980	1640	3.7e-05	0.037	830
8	469	1980	1640	4.1e-05	0.041	832
89	307.5	0	0	7.2e-05	0.072	764
69	307.5	0	0	7.2e-05	0.072	764
49	307.5	0	0	7.2e-05	0.072	764
29	307.5	0	0	7.2e-05	0.072	764
9	307.5	0	0	7.2e-05	0.072	764
89	365	0	410	5.8e-05	0.058	780
69	364.5	0	410	5.9e-05	0.059	782
49	359.5	0	410	5.9e-05	0.059	772
29	369	0	410	5.7e-05	0.057	778
9	356.5	0	410	6e-05	0.06	782
89	405	0	820	5e-05	0.05	794
69	404	0	820	5.1e-05	0.051	798
49	400	0	820	5e-05	0.05	782
29	409.5	0	820	4.9e-05	0.049	792
9	394	0	820	5.3e-05	0.053	796
89	437	0	1230	4.4e-05	0.044	806
69	435.5	0	1230	4.5e-05	0.045	810
49	434.5	0	1230	4.4e-05	0.044	794
29	441.5	0	1230	4.3e-05	0.043	804
9	425.5	0	1230	4.7e-05	0.047	810
89	464.5	0	1640	4e-05	0.04	820
69	463	0	1640	4.1e-05	0.041	824
49	464.5	0	1640	3.9e-05	0.039	806
29	469	0	1640	3.9e-05	0.039	816
9	453	0	1640	4.3e-05	0.043	822
89	321	495	0	6.8e-05	0.068	764
69	310	495	0	7.1e-05	0.071	766
49	333.5	495	0	6.5e-05	0.065	768
29	335	495	0	6.4e-05	0.064	768
9	327.5	495	0	6.7e-05	0.067	766
89	374.5	495	410	5.6e-05	0.056	780
69	366.5	495	410	5.8e-05	0.058	784
49	379	495	410	5.5e-05	0.055	776
29	388.5	495	410	5.3e-05	0.053	784
9	371.5	495	410	5.7e-05	0.057	784
89	412.5	495	820	4.8e-05	0.048	794
69	405	495	820	5.1e-05	0.051	798
49	415.5	495	820	4.7e-05	0.047	786
29	425	495	820	4.6e-05	0.046	796
9	406	495	820	5e-05	0.05	798
89	443	495	1230	4.3e-05	0.043	806
69	436.5	495	1230	4.5e-05	0.045	812
49	447	495	1230	4.2e-05	0.042	798
29	454.5	495	1230	4.1e-05	0.041	808
9	435.5	495	1230	4.5e-05	0.045	810
89	470	495	1640	3.9e-05	0.039	818
69	463.5	495	1640	4.1e-05	0.041	824
49	475.5	495	1640	3.8e-05	0.038	810
29	480.5	495	1640	3.7e-05	0.037	820
9	461.5	495	1640	4.1e-05	0.041	824
89	333.5	990	0	6.5e-05	0.065	766
69	315.5	990	0	7e-05	0.07	766
49	349.5	990	0	6.1e-05	0.061	770
29	352	990	0	6e-05	0.06	772
9	340.5	990	0	6.3e-05	0.063	766
89	383.5	990	410	5.4e-05	0.054	780
69	370	990	410	5.8e-05	0.058	786
49	391	990	410	5.2e-05	0.052	780
29	400.5	990	410	5e-05	0.05	788
9	381.5	990	410	5.5e-05	0.055	784
89	419.5	990	820	4.7e-05	0.047	794
69	408	990	820	5e-05	0.05	798
49	425.5	990	820	4.6e-05	0.046	790
29	435	990	820	4.4e-05	0.044	800
9	414	990	820	4.9e-05	0.049	798
89	449	990	1230	4.2e-05	0.042	808
69	438.5	990	1230	4.5e-05	0.045	812
49	455.5	990	1230	4.1e-05	0.041	800
29	463	990	1230	3.9e-05	0.039	812
9	442.5	990	1230	4.4e-05	0.044	812
89	475	990	1640	3.8e-05	0.038	820
69	465	990	1640	4.1e-05	0.041	824
49	482.5	990	1640	3.7e-05	0.037	812
29	488	990	1640	3.6e-05	0.036	824
9	467.5	990	1640	4e-05	0.04	824
89	345.5	1485	0	6.2e-05	0.062	766
69	322.5	1485	0	6.8e-05	0.068	768
49	362.5	1485	0	5.8e-05	0.058	774
29	365.5	1485	0	5.7e-05	0.057	776
9	351.5	1485	0	6.1e-05	0.061	768
89	392.5	1485	410	5.2e-05	0.052	782
69	375	1485	410	5.7e-05	0.057	786
49	401	1485	410	5e-05	0.05	782
29	411	1485	410	4.8e-05	0.048	790
9	389.5	1485	410	5.3e-05	0.053	786
89	426.5	1485	820	4.6e-05	0.046	796
69	411.5	1485	820	5e-05	0.05	800
49	434	1485	820	4.4e-05	0.044	792
29	443.5	1485	820	4.2e-05	0.042	804
9	421	1485	820	4.7e-05	0.047	800
89	455	1485	1230	4.1e-05	0.041	808
69	441.5	1485	1230	4.5e-05	0.045	814
49	462.5	1485	1230	4e-05	0.04	804
29	470.5	1485	1230	3.8e-05	0.038	816
9	448	1485	1230	4.3e-05	0.043	812
89	480	1485	1640	3.8e-05	0.038	820
69	467.5	1485	1640	4.1e-05	0.041	826
49	488.5	1485	1640	3.6e-05	0.036	816
29	494.5	1485	1640	3.5e-05	0.035	828
9	472.5	1485	1640	3.9e-05	0.039	826
89	356.5	1980	0	6e-05	0.06	768
69	330	1980	0	6.7e-05	0.067	770
49	373.5	1980	0	5.6e-05	0.056	776
29	377	1980	0	5.5e-05	0.055	778
9	360.5	1980	0	5.9e-05	0.059	768
89	401	1980	410	5.1e-05	0.051	784
69	380.5	1980	410	5.6e-05	0.056	788
49	410	1980	410	4.9e-05	0.049	784
29	419.5	1980	410	4.6e-05	0.046	794
9	397	1980	410	5.2e-05	0.052	786
89	433.5	1980	820	4.5e-05	0.045	798
69	416	1980	820	4.9e-05	0.049	802
49	441	1980	820	4.3e-05	0.043	796
29	451	1980	820	4.1e-05	0.041	806
9	427	1980	820	4.6e-05	0.046	800
89	461	1980	1230	4e-05	0.04	810
69	445.5	1980	1230	4.4e-05	0.044	814
49	469	1980	1230	3.9e-05	0.039	806
29	477	1980	1230	3.7e-05	0.037	818
9	453.5	1980	1230	4.2e-05	0.042	814
89	485.5	1980	1640	3.7e-05	0.037	822
69	471	1980	1640	4e-05	0.04	828
49	494	1980	1640	3.5e-05	0.035	818
29	500	1980	1640	3.4e-05	0.034	830
9	477.5	1980	1640	3.9e-05	0.039	826
90	307.5	0	0	7.2e-05	0.072	764
70	307.5	0	0	7.2e-05	0.072	764
50	307.5	0	0	7.2e-05	0.072	764
30	307.5	0	0	7.2e-05	0.072	764
10	307.5	0	0	7.2e-05	0.072	764
90	354	0	410	6.1e-05	0.061	776
70	358	0	410	5.9e-05	0.059	774
50	357	0	410	6e-05	0.06	774
30	367	0	410	5.7e-05	0.057	776
10	366	0	410	5.8e-05	0.058	782
90	394	0	820	5.2e-05	0.052	788
70	398.5	0	820	5.1e-05	0.051	786
50	401.5	0	820	5.1e-05	0.051	788
30	408	0	820	4.9e-05	0.049	790
10	409	0	820	4.9e-05	0.049	798
90	428	0	1230	4.6e-05	0.046	802
70	432	0	1230	4.4e-05	0.044	798
50	439	0	1230	4.4e-05	0.044	802
30	441	0	1230	4.3e-05	0.043	802
10	444	0	1230	4.3e-05	0.043	812
90	457.5	0	1640	4.1e-05	0.041	814
70	461.5	0	1640	4e-05	0.04	810
50	472.5	0	1640	3.9e-05	0.039	816
30	469.5	0	1640	3.8e-05	0.038	814
10	474	0	1640	3.8e-05	0.038	828
90	344	495	0	6.3e-05	0.063	770
70	308.5	495	0	7.2e-05	0.072	766
50	322.5	495	0	6.8e-05	0.068	768
30	325	495	0	6.7e-05	0.067	768
10	330	495	0	6.6e-05	0.066	766
90	382.5	495	410	5.4e-05	0.054	784
70	358.5	495	410	6e-05	0.06	776
50	368.5	495	410	5.7e-05	0.057	778
30	379.5	495	410	5.5e-05	0.055	780
10	382	495	410	5.4e-05	0.054	784
90	416.5	495	820	4.8e-05	0.048	796
70	398.5	495	820	5.1e-05	0.051	788
50	410	495	820	4.9e-05	0.049	790
30	417.5	495	820	4.7e-05	0.047	792
10	421.5	495	820	4.7e-05	0.047	800
90	446.5	495	1230	4.3e-05	0.043	808
70	431.5	495	1230	4.5e-05	0.045	800
50	445.5	495	1230	4.3e-05	0.043	804
30	449	495	1230	4.1e-05	0.041	804
10	454.5	495	1230	4.1e-05	0.041	814
90	473.5	495	1640	3.9e-05	0.039	820
70	461	495	1640	4e-05	0.04	812
50	477.5	495	1640	3.8e-05	0.038	820
30	476	495	1640	3.7e-05	0.037	818
10	483	495	1640	3.7e-05	0.037	830
90	357.5	990	0	6e-05	0.06	772
70	312	990	0	7.1e-05	0.071	768
50	333	990	0	6.5e-05	0.065	770
30	338	990	0	6.4e-05	0.064	770
10	343	990	0	6.3e-05	0.063	768
90	393	990	410	5.2e-05	0.052	786
70	361	990	410	5.9e-05	0.059	778
50	376	990	410	5.6e-05	0.056	780
30	389	990	410	5.3e-05	0.053	782
10	391.5	990	410	5.2e-05	0.052	786
90	425	990	820	4.6e-05	0.046	798
70	400	990	820	5.1e-05	0.051	790
50	416	990	820	4.8e-05	0.048	792
30	425.5	990	820	4.6e-05	0.046	796
10	429	990	820	4.5e-05	0.045	800
90	454	990	1230	4.2e-05	0.042	810
70	433	990	1230	4.5e-05	0.045	802
50	450.5	990	1230	4.2e-05	0.042	806
30	455	990	1230	4.1e-05	0.041	808
10	460.5	990	1230	4e-05	0.04	816
90	480	990	1640	3.8e-05	0.038	822
70	462	990	1640	4e-05	0.04	814
50	481.5	990	1640	3.7e-05	0.037	820
30	481.5	990	1640	3.7e-05	0.037	820
10	488	990	1640	3.6e-05	0.036	830
90	367.5	1485	0	5.8e-05	0.058	774
70	317	1485	0	7e-05	0.07	770
50	341.5	1485	0	6.3e-05	0.063	772
30	349.5	1485	0	6.2e-05	0.062	772
10	353	1485	0	6.1e-05	0.061	768
90	401	1485	410	5.1e-05	0.051	788
70	364.5	1485	410	5.9e-05	0.059	780
50	383	1485	410	5.4e-05	0.054	782
30	397	1485	410	5.1e-05	0.051	786
10	399	1485	410	5.1e-05	0.051	786
90	431.5	1485	820	4.5e-05	0.045	800
70	403	1485	820	5.1e-05	0.051	792
50	421	1485	820	4.7e-05	0.047	794
30	432	1485	820	4.4e-05	0.044	798
10	435	1485	820	4.4e-05	0.044	802
90	459	1485	1230	4.1e-05	0.041	812
70	435	1485	1230	4.5e-05	0.045	804
50	455	1485	1230	4.1e-05	0.041	808
30	461	1485	1230	4e-05	0.04	810
10	465.5	1485	1230	4e-05	0.04	816
90	484.5	1485	1640	3.7e-05	0.037	824
70	463.5	1485	1640	4e-05	0.04	814
50	485	1485	1640	3.7e-05	0.037	822
30	486.5	1485	1640	3.6e-05	0.036	822
10	492.5	1485	1640	3.6e-05	0.036	830
90	375	1980	0	5.6e-05	0.056	776
70	323.5	1980	0	6.9e-05	0.069	772
50	349.5	1980	0	6.1e-05	0.061	774
30	359.5	1980	0	5.9e-05	0.059	774
10	362	1980	0	5.9e-05	0.059	770
90	407	1980	410	5e-05	0.05	788
70	369	1980	410	5.8e-05	0.058	782
50	389	1980	410	5.3e-05	0.053	784
30	405	1980	410	5e-05	0.05	788
10	405.5	1980	410	5e-05	0.05	788
90	437	1980	820	4.4e-05	0.044	802
70	406.5	1980	820	5e-05	0.05	794
50	426	1980	820	4.6e-05	0.046	796
30	438.5	1980	820	4.3e-05	0.043	800
10	440.5	1980	820	4.3e-05	0.043	802
90	463.5	1980	1230	4e-05	0.04	814
70	438	1980	1230	4.5e-05	0.045	806
50	459	1980	1230	4.1e-05	0.041	810
30	466.5	1980	1230	3.9e-05	0.039	812
10	470	1980	1230	3.9e-05	0.039	818
90	488.5	1980	1640	3.7e-05	0.037	826
70	466	1980	1640	4e-05	0.04	818
50	488.5	1980	1640	3.6e-05	0.036	824
30	491	1980	1640	3.5e-05	0.035	824
10	496.5	1980	1640	3.5e-05	0.035	832
91	307.5	0	0	7.2e-05	0.072	764
71	307.5	0	0	7.2e-05	0.072	764
51	307.5	0	0	7.2e-05	0.072	764
31	307.5	0	0	7.2e-05	0.072	764
11	307.5	0	0	7.2e-05	0.072	764
91	366.5	0	410	5.8e-05	0.058	778
71	357	0	410	6e-05	0.06	776
51	376.5	0	410	5.5e-05	0.055	778
31	363	0	410	5.8e-05	0.058	776
11	361.5	0	410	6e-05	0.06	788
91	409	0	820	4.9e-05	0.049	792
71	397.5	0	820	5.1e-05	0.051	786
51	420.5	0	820	4.6e-05	0.046	792
31	401.5	0	820	5e-05	0.05	788
11	402.5	0	820	5.1e-05	0.051	804
91	443.5	0	1230	4.3e-05	0.043	806
71	431.5	0	1230	4.5e-05	0.045	800
51	455	0	1230	4e-05	0.04	806
31	432.5	0	1230	4.5e-05	0.045	800
11	436	0	1230	4.6e-05	0.046	820
91	473	0	1640	3.9e-05	0.039	818
71	461.5	0	1640	4e-05	0.04	812
51	484.5	0	1640	3.6e-05	0.036	820
31	459	0	1640	4e-05	0.04	812
11	465	0	1640	4.1e-05	0.041	834
91	330.5	495	0	6.6e-05	0.066	766
71	321.5	495	0	6.8e-05	0.068	764
51	332.5	495	0	6.6e-05	0.066	770
31	335	495	0	6.5e-05	0.065	770
11	326.5	495	0	6.7e-05	0.067	768
91	383	495	410	5.4e-05	0.054	780
71	367	495	410	5.7e-05	0.057	776
51	393.5	495	410	5.2e-05	0.052	784
31	383	495	410	5.4e-05	0.054	784
11	375	495	410	5.7e-05	0.057	790
91	421.5	495	820	4.7e-05	0.047	794
71	405.5	495	820	5e-05	0.05	788
51	433.5	495	820	4.4e-05	0.044	798
31	417.5	495	820	4.7e-05	0.047	796
11	413	495	820	4.9e-05	0.049	808
91	453.5	495	1230	4.2e-05	0.042	808
71	438	495	1230	4.4e-05	0.044	800
51	465.5	495	1230	3.9e-05	0.039	812
31	446	495	1230	4.2e-05	0.042	808
11	444.5	495	1230	4.4e-05	0.044	822
91	481.5	495	1640	3.8e-05	0.038	820
71	467.5	495	1640	3.9e-05	0.039	812
51	493.5	495	1640	3.5e-05	0.035	826
31	470.5	495	1640	3.9e-05	0.039	818
11	472	495	1640	4e-05	0.04	836
91	343.5	990	0	6.3e-05	0.063	768
71	334.5	990	0	6.5e-05	0.065	766
51	347	990	0	6.2e-05	0.062	772
31	351	990	0	6.1e-05	0.061	774
11	340	990	0	6.4e-05	0.064	770
91	392.5	990	410	5.3e-05	0.053	782
71	377	990	410	5.5e-05	0.055	776
51	403.5	990	410	5e-05	0.05	788
31	395	990	410	5.2e-05	0.052	788
11	385	990	410	5.5e-05	0.055	794
91	429	990	820	4.6e-05	0.046	796
71	413.5	990	820	4.8e-05	0.048	788
51	441.5	990	820	4.3e-05	0.043	802
31	427	990	820	4.6e-05	0.046	800
11	421	990	820	4.8e-05	0.048	810
91	460	990	1230	4.1e-05	0.041	810
71	444.5	990	1230	4.3e-05	0.043	802
51	472	990	1230	3.8e-05	0.038	816
31	454	990	1230	4.1e-05	0.041	812
11	451	990	1230	4.3e-05	0.043	824
91	487	990	1640	3.7e-05	0.037	822
71	473	990	1640	3.8e-05	0.038	814
51	499	990	1640	3.4e-05	0.034	828
31	478	990	1640	3.8e-05	0.038	822
11	477.5	990	1640	3.9e-05	0.039	840
91	354	1485	0	6.1e-05	0.061	770
71	346	1485	0	6.2e-05	0.062	768
51	359	1485	0	6e-05	0.06	776
31	364	1485	0	5.8e-05	0.058	778
11	351.5	1485	0	6.1e-05	0.061	772
91	400	1485	410	5.1e-05	0.051	784
71	386.5	1485	410	5.4e-05	0.054	778
51	411.5	1485	410	4.9e-05	0.049	790
31	405	1485	410	5e-05	0.05	792
11	394	1485	410	5.3e-05	0.053	796
91	435	1485	820	4.5e-05	0.045	796
71	421	1485	820	4.7e-05	0.047	790
51	448	1485	820	4.2e-05	0.042	804
31	435	1485	820	4.4e-05	0.044	804
11	428	1485	820	4.7e-05	0.047	812
91	465	1485	1230	4e-05	0.04	810
71	451	1485	1230	4.2e-05	0.042	802
51	477.5	1485	1230	3.7e-05	0.037	818
31	461	1485	1230	4e-05	0.04	814
11	457	1485	1230	4.2e-05	0.042	828
91	491	1485	1640	3.6e-05	0.036	824
71	478.5	1485	1640	3.8e-05	0.038	816
51	504	1485	1640	3.4e-05	0.034	832
31	484	1485	1640	3.7e-05	0.037	826
11	482.5	1485	1640	3.9e-05	0.039	842
91	363	1980	0	5.9e-05	0.059	770
71	357.5	1980	0	6e-05	0.06	768
51	369	1980	0	5.8e-05	0.058	778
31	374.5	1980	0	5.6e-05	0.056	782
11	361.5	1980	0	5.9e-05	0.059	774
91	406.5	1980	410	5e-05	0.05	784
71	395	1980	410	5.2e-05	0.052	780
51	419	1980	410	4.7e-05	0.047	794
31	413.5	1980	410	4.8e-05	0.048	794
11	401.5	1980	410	5.1e-05	0.051	798
91	440.5	1980	820	4.4e-05	0.044	798
71	428	1980	820	4.6e-05	0.046	792
51	454	1980	820	4.1e-05	0.041	808
31	442.5	1980	820	4.3e-05	0.043	806
11	434.5	1980	820	4.6e-05	0.046	814
91	469.5	1980	1230	3.9e-05	0.039	812
71	457.5	1980	1230	4.1e-05	0.041	804
51	482.5	1980	1230	3.7e-05	0.037	820
31	467	1980	1230	3.9e-05	0.039	818
11	462.5	1980	1230	4.1e-05	0.041	830
91	495	1980	1640	3.6e-05	0.036	824
71	484	1980	1640	3.7e-05	0.037	816
51	508	1980	1640	3.3e-05	0.033	834
31	489	1980	1640	3.6e-05	0.036	828
11	487.5	1980	1640	3.8e-05	0.038	844
92	307.5	0	0	7.2e-05	0.072	764
72	307.5	0	0	7.2e-05	0.072	764
52	307.5	0	0	7.2e-05	0.072	764
32	307.5	0	0	7.2e-05	0.072	764
12	307.5	0	0	7.2e-05	0.072	764
92	366	0	410	5.9e-05	0.059	778
72	360	0	410	5.9e-05	0.059	776
52	356.5	0	410	6e-05	0.06	772
32	358.5	0	410	6e-05	0.06	778
12	364	0	410	5.8e-05	0.058	778
92	403	0	820	5.1e-05	0.051	790
72	405	0	820	5e-05	0.05	790
52	396	0	820	5.1e-05	0.051	784
32	395.5	0	820	5.2e-05	0.052	790
12	403.5	0	820	5e-05	0.05	790
92	432.5	0	1230	4.6e-05	0.046	802
72	443.5	0	1230	4.3e-05	0.043	804
52	429.5	0	1230	4.5e-05	0.045	794
32	425.5	0	1230	4.7e-05	0.047	802
12	436	0	1230	4.4e-05	0.044	802
92	457	0	1640	4.3e-05	0.043	812
72	477	0	1640	3.8e-05	0.038	820
52	459	0	1640	4e-05	0.04	806
32	451.5	0	1640	4.3e-05	0.043	812
12	463.5	0	1640	4e-05	0.04	816
92	328.5	495	0	6.6e-05	0.066	764
72	326	495	0	6.7e-05	0.067	768
52	325.5	495	0	6.7e-05	0.067	768
32	330	495	0	6.6e-05	0.066	768
12	328.5	495	0	6.6e-05	0.066	766
92	381	495	410	5.5e-05	0.055	778
72	373	495	410	5.6e-05	0.056	778
52	369.5	495	410	5.7e-05	0.057	776
32	375	495	410	5.6e-05	0.056	782
12	379	495	410	5.5e-05	0.055	780
92	415	495	820	4.9e-05	0.049	790
72	415	495	820	4.8e-05	0.048	792
52	406.5	495	820	5e-05	0.05	788
32	408.5	495	820	5e-05	0.05	794
12	415.5	495	820	4.8e-05	0.048	792
92	442.5	495	1230	4.5e-05	0.045	802
72	451.5	495	1230	4.2e-05	0.042	808
52	438	495	1230	4.4e-05	0.044	798
32	436.5	495	1230	4.5e-05	0.045	806
12	445.5	495	1230	4.3e-05	0.043	804
92	466	495	1640	4.1e-05	0.041	812
72	483.5	495	1640	3.7e-05	0.037	824
52	465.5	495	1640	3.9e-05	0.039	810
32	461	495	1640	4.1e-05	0.041	816
12	472	495	1640	3.9e-05	0.039	816
92	344.5	990	0	6.2e-05	0.062	766
72	340	990	0	6.4e-05	0.064	770
52	337	990	0	6.5e-05	0.065	770
32	344.5	990	0	6.3e-05	0.063	770
12	343.5	990	0	6.3e-05	0.063	766
92	392.5	990	410	5.3e-05	0.053	780
72	383.5	990	410	5.4e-05	0.054	782
52	378.5	990	410	5.5e-05	0.055	780
32	386	990	410	5.4e-05	0.054	786
12	390.5	990	410	5.3e-05	0.053	780
92	424	990	820	4.7e-05	0.047	792
72	423.5	990	820	4.6e-05	0.046	796
52	413.5	990	820	4.8e-05	0.048	790
32	417.5	990	820	4.8e-05	0.048	796
12	424.5	990	820	4.6e-05	0.046	794
92	450	990	1230	4.3e-05	0.043	804
72	458	990	1230	4.1e-05	0.041	810
52	443.5	990	1230	4.3e-05	0.043	802
32	444	990	1230	4.4e-05	0.044	808
12	453.5	990	1230	4.1e-05	0.041	806
92	473	990	1640	4e-05	0.04	814
72	489	990	1640	3.6e-05	0.036	826
52	470.5	990	1640	3.9e-05	0.039	812
32	467.5	990	1640	4e-05	0.04	818
12	479	990	1640	3.8e-05	0.038	818
92	357.5	1485	0	5.9e-05	0.059	768
72	352	1485	0	6.1e-05	0.061	772
52	347	1485	0	6.3e-05	0.063	772
32	356.5	1485	0	6e-05	0.06	774
12	357	1485	0	6e-05	0.06	768
92	402	1485	410	5.1e-05	0.051	782
72	393	1485	410	5.2e-05	0.052	784
52	386	1485	410	5.4e-05	0.054	782
32	395.5	1485	410	5.2e-05	0.052	788
12	400	1485	410	5.1e-05	0.051	782
92	432.5	1485	820	4.6e-05	0.046	794
72	430.5	1485	820	4.5e-05	0.045	798
52	419.5	1485	820	4.8e-05	0.048	792
32	425	1485	820	4.7e-05	0.047	800
12	433	1485	820	4.5e-05	0.045	794
92	457	1485	1230	4.2e-05	0.042	804
72	464	1485	1230	4e-05	0.04	812
52	448.5	1485	1230	4.3e-05	0.043	804
32	450.5	1485	1230	4.3e-05	0.043	810
12	460.5	1485	1230	4e-05	0.04	806
92	479	1485	1640	3.9e-05	0.039	816
72	494	1485	1640	3.5e-05	0.035	828
52	475	1485	1640	3.9e-05	0.039	814
32	473.5	1485	1640	4e-05	0.04	822
12	485	1485	1640	3.7e-05	0.037	818
92	369.5	1980	0	5.7e-05	0.057	768
72	363	1980	0	5.9e-05	0.059	774
52	355.5	1980	0	6.1e-05	0.061	774
32	367	1980	0	5.8e-05	0.058	776
12	368.5	1980	0	5.7e-05	0.057	770
92	411	1980	410	4.9e-05	0.049	784
72	401.5	1980	410	5.1e-05	0.051	786
52	393	1980	410	5.3e-05	0.053	784
32	403.5	1980	410	5.1e-05	0.051	790
12	409.5	1980	410	4.9e-05	0.049	784
92	440	1980	820	4.5e-05	0.045	796
72	437.5	1980	820	4.4e-05	0.044	800
52	425	1980	820	4.7e-05	0.047	794
32	432	1980	820	4.6e-05	0.046	802
12	440.5	1980	820	4.3e-05	0.043	796
92	463.5	1980	1230	4.1e-05	0.041	806
72	469.5	1980	1230	3.9e-05	0.039	814
52	453	1980	1230	4.2e-05	0.042	806
32	456.5	1980	1230	4.2e-05	0.042	812
12	467	1980	1230	3.9e-05	0.039	808
92	485	1980	1640	3.8e-05	0.038	816
72	498.5	1980	1640	3.5e-05	0.035	830
52	479	1980	1640	3.8e-05	0.038	816
32	478.5	1980	1640	3.9e-05	0.039	824
12	490.5	1980	1640	3.6e-05	0.036	820
93	307.5	0	0	7.2e-05	0.072	764
73	307.5	0	0	7.2e-05	0.072	764
53	307.5	0	0	7.2e-05	0.072	764
33	307.5	0	0	7.2e-05	0.072	764
13	307.5	0	0	7.2e-05	0.072	764
93	363	0	410	5.8e-05	0.058	776
73	359	0	410	6e-05	0.06	780
53	363.5	0	410	5.8e-05	0.058	778
33	365.5	0	410	5.8e-05	0.058	776
13	364.5	0	410	5.8e-05	0.058	782
93	403	0	820	5e-05	0.05	788
73	396	0	820	5.2e-05	0.052	792
53	398.5	0	820	5.1e-05	0.051	788
33	406.5	0	820	5e-05	0.05	790
13	408.5	0	820	5e-05	0.05	798
93	435.5	0	1230	4.4e-05	0.044	800
73	426	0	1230	4.7e-05	0.047	804
53	426.5	0	1230	4.6e-05	0.046	800
33	439	0	1230	4.4e-05	0.044	802
13	444.5	0	1230	4.3e-05	0.043	814
93	464	0	1640	4e-05	0.04	812
73	452	0	1640	4.3e-05	0.043	816
53	450.5	0	1640	4.3e-05	0.043	810
33	467.5	0	1640	4e-05	0.04	814
13	475.5	0	1640	3.9e-05	0.039	830
93	322.5	495	0	6.8e-05	0.068	764
73	325	495	0	6.7e-05	0.067	768
53	324	495	0	6.8e-05	0.068	770
33	330	495	0	6.6e-05	0.066	768
13	327	495	0	6.7e-05	0.067	768
93	373.5	495	410	5.6e-05	0.056	778
73	372	495	410	5.7e-05	0.057	784
53	375	495	410	5.6e-05	0.056	782
33	381.5	495	410	5.5e-05	0.055	782
13	378.5	495	410	5.5e-05	0.055	786
93	411.5	495	820	4.9e-05	0.049	790
73	406	495	820	5.1e-05	0.051	796
53	407.5	495	820	5e-05	0.05	794
33	419	495	820	4.7e-05	0.047	794
13	419	495	820	4.8e-05	0.048	802
93	442.5	495	1230	4.3e-05	0.043	800
73	434.5	495	1230	4.6e-05	0.046	808
53	434	495	1230	4.5e-05	0.045	804
33	449.5	495	1230	4.2e-05	0.042	806
13	453	495	1230	4.2e-05	0.042	818
93	469.5	495	1640	3.9e-05	0.039	812
73	459	495	1640	4.2e-05	0.042	820
53	457	495	1640	4.2e-05	0.042	816
33	476.5	495	1640	3.8e-05	0.038	818
13	482.5	495	1640	3.8e-05	0.038	832
93	336	990	0	6.5e-05	0.065	766
73	337.5	990	0	6.4e-05	0.064	770
53	337	990	0	6.5e-05	0.065	772
33	343.5	990	0	6.3e-05	0.063	770
13	339	990	0	6.4e-05	0.064	770
93	383.5	990	410	5.4e-05	0.054	778
73	381	990	410	5.5e-05	0.055	786
53	384.5	990	410	5.4e-05	0.054	786
33	391.5	990	410	5.3e-05	0.053	784
13	387	990	410	5.4e-05	0.054	788
93	419	990	820	4.7e-05	0.047	790
73	413.5	990	820	4.9e-05	0.049	798
53	415.5	990	820	4.9e-05	0.049	798
33	427	990	820	4.6e-05	0.046	796
13	426	990	820	4.6e-05	0.046	804
93	449	990	1230	4.2e-05	0.042	802
73	440.5	990	1230	4.5e-05	0.045	810
53	440.5	990	1230	4.4e-05	0.044	808
33	456	990	1230	4.1e-05	0.041	810
13	458.5	990	1230	4.1e-05	0.041	820
93	475	990	1640	3.8e-05	0.038	814
73	464.5	990	1640	4.1e-05	0.041	822
53	463	990	1640	4.1e-05	0.041	818
33	482	990	1640	3.8e-05	0.038	822
13	487	990	1640	3.7e-05	0.037	834
93	348	1485	0	6.2e-05	0.062	768
73	348	1485	0	6.2e-05	0.062	774
53	348.5	1485	0	6.2e-05	0.062	776
33	354	1485	0	6e-05	0.06	774
13	348.5	1485	0	6.2e-05	0.062	772
93	392.5	1485	410	5.2e-05	0.052	780
73	389	1485	410	5.4e-05	0.054	788
53	393	1485	410	5.3e-05	0.053	790
33	399.5	1485	410	5.1e-05	0.051	786
13	394.5	1485	410	5.2e-05	0.052	790
93	426.5	1485	820	4.6e-05	0.046	792
73	420	1485	820	4.8e-05	0.048	800
53	422.5	1485	820	4.7e-05	0.047	800
33	433.5	1485	820	4.5e-05	0.045	798
13	431.5	1485	820	4.6e-05	0.046	806
93	455	1485	1230	4.1e-05	0.041	804
73	446	1485	1230	4.4e-05	0.044	812
53	446.5	1485	1230	4.4e-05	0.044	812
33	462	1485	1230	4e-05	0.04	812
13	463	1485	1230	4.1e-05	0.041	822
93	480.5	1485	1640	3.7e-05	0.037	816
73	469	1485	1640	4.1e-05	0.041	824
53	468	1485	1640	4.1e-05	0.041	822
33	487	1485	1640	3.7e-05	0.037	824
13	491	1485	1640	3.7e-05	0.037	836
93	359.5	1980	0	5.9e-05	0.059	770
73	357	1980	0	6e-05	0.06	776
53	358.5	1980	0	6e-05	0.06	780
33	363.5	1980	0	5.8e-05	0.058	776
13	357	1980	0	6e-05	0.06	774
93	401	1980	410	5.1e-05	0.051	782
73	396	1980	410	5.2e-05	0.052	790
53	400.5	1980	410	5.2e-05	0.052	792
33	407	1980	410	5e-05	0.05	788
13	400.5	1980	410	5.1e-05	0.051	792
93	433.5	1980	820	4.5e-05	0.045	794
73	426	1980	820	4.7e-05	0.047	804
53	429	1980	820	4.6e-05	0.046	804
33	439.5	1980	820	4.4e-05	0.044	800
13	436.5	1980	820	4.5e-05	0.045	808
93	461	1980	1230	4e-05	0.04	806
73	451	1980	1230	4.3e-05	0.043	814
53	452.5	1980	1230	4.3e-05	0.043	814
33	467	1980	1230	4e-05	0.04	814
13	467.5	1980	1230	4e-05	0.04	824
93	485.5	1980	1640	3.7e-05	0.037	816
73	473.5	1980	1640	4e-05	0.04	826
53	473	1980	1640	4e-05	0.04	824
33	491.5	1980	1640	3.6e-05	0.036	826
13	495	1980	1640	3.6e-05	0.036	838
94	307.5	0	0	7.2e-05	0.072	764
74	307.5	0	0	7.2e-05	0.072	764
54	307.5	0	0	7.2e-05	0.072	764
34	307.5	0	0	7.2e-05	0.072	764
14	307.5	0	0	7.2e-05	0.072	764
94	366	0	410	5.8e-05	0.058	776
74	355.5	0	410	6.1e-05	0.061	778
54	366	0	410	5.8e-05	0.058	780
34	361	0	410	5.9e-05	0.059	776
14	352	0	410	6e-05	0.06	770
94	408	0	820	4.9e-05	0.049	788
74	395.5	0	820	5.2e-05	0.052	792
54	406	0	820	5e-05	0.05	794
34	400	0	820	5.1e-05	0.051	788
14	393.5	0	820	5.1e-05	0.051	782
94	442.5	0	1230	4.4e-05	0.044	802
74	429	0	1230	4.6e-05	0.046	806
54	438	0	1230	4.5e-05	0.045	808
34	431.5	0	1230	4.6e-05	0.046	800
14	430	0	1230	4.4e-05	0.044	792
94	472	0	1640	3.9e-05	0.039	814
74	459	0	1640	4.2e-05	0.042	820
54	465.5	0	1640	4.1e-05	0.041	820
34	459.5	0	1640	4.1e-05	0.041	812
14	462.5	0	1640	3.9e-05	0.039	806
94	331	495	0	6.6e-05	0.066	770
74	332.5	495	0	6.5e-05	0.065	768
54	330.5	495	0	6.6e-05	0.066	768
34	339.5	495	0	6.4e-05	0.064	768
14	337	495	0	6.4e-05	0.064	770
94	382.5	495	410	5.5e-05	0.055	782
74	374.5	495	410	5.7e-05	0.057	784
54	382	495	410	5.5e-05	0.055	784
34	384.5	495	410	5.4e-05	0.054	782
14	375	495	410	5.6e-05	0.056	778
94	421	495	820	4.7e-05	0.047	794
74	410.5	495	820	5e-05	0.05	796
54	418.5	495	820	4.8e-05	0.048	798
34	418.5	495	820	4.8e-05	0.048	794
14	412	495	820	4.8e-05	0.048	788
94	453	495	1230	4.2e-05	0.042	806
74	441.5	495	1230	4.4e-05	0.044	810
54	448.5	495	1230	4.3e-05	0.043	812
34	447.5	495	1230	4.3e-05	0.043	806
14	445	495	1230	4.2e-05	0.042	800
94	481	495	1640	3.8e-05	0.038	820
74	469	495	1640	4e-05	0.04	824
54	474.5	495	1640	4e-05	0.04	824
34	473	495	1640	3.9e-05	0.039	818
14	475	495	1640	3.7e-05	0.037	814
94	346	990	0	6.3e-05	0.063	772
74	346.5	990	0	6.2e-05	0.062	770
54	345	990	0	6.3e-05	0.063	772
34	354	990	0	6e-05	0.06	772
14	350	990	0	6.1e-05	0.061	774
94	393.5	990	410	5.3e-05	0.053	786
74	385.5	990	410	5.4e-05	0.054	786
54	392.5	990	410	5.3e-05	0.053	788
34	395.5	990	410	5.2e-05	0.052	784
14	385.5	990	410	5.3e-05	0.053	782
94	429.5	990	820	4.6e-05	0.046	798
74	419	990	820	4.8e-05	0.048	800
54	427	990	820	4.7e-05	0.047	802
34	428	990	820	4.6e-05	0.046	796
14	420	990	820	4.7e-05	0.047	792
94	460	990	1230	4.1e-05	0.041	810
74	448.5	990	1230	4.3e-05	0.043	814
54	455.5	990	1230	4.2e-05	0.042	814
34	455.5	990	1230	4.2e-05	0.042	808
14	451.5	990	1230	4.1e-05	0.041	804
94	487	990	1640	3.7e-05	0.037	822
74	475.5	990	1640	3.9e-05	0.039	826
54	480.5	990	1640	3.9e-05	0.039	828
34	479.5	990	1640	3.8e-05	0.038	820
14	481	990	1640	3.7e-05	0.037	816
94	358.5	1485	0	6e-05	0.06	776
74	358	1485	0	6e-05	0.06	774
54	357	1485	0	6e-05	0.06	774
34	365	1485	0	5.8e-05	0.058	774
14	360	1485	0	5.9e-05	0.059	778
94	402.5	1485	410	5.1e-05	0.051	788
74	394	1485	410	5.3e-05	0.053	788
54	401	1485	410	5.1e-05	0.051	790
34	404	1485	410	5e-05	0.05	786
14	393.5	1485	410	5.2e-05	0.052	784
94	437	1485	820	4.5e-05	0.045	800
74	426.5	1485	820	4.7e-05	0.047	802
54	434	1485	820	4.6e-05	0.046	804
34	435	1485	820	4.5e-05	0.045	798
14	426.5	1485	820	4.6e-05	0.046	796
94	466	1485	1230	4e-05	0.04	812
74	454.5	1485	1230	4.2e-05	0.042	816
54	461.5	1485	1230	4.1e-05	0.041	818
34	461.5	1485	1230	4.1e-05	0.041	810
14	457	1485	1230	4e-05	0.04	808
94	492.5	1485	1640	3.7e-05	0.037	826
74	480.5	1485	1640	3.9e-05	0.039	828
54	486	1485	1640	3.8e-05	0.038	830
34	485	1485	1640	3.7e-05	0.037	822
14	485.5	1485	1640	3.6e-05	0.036	820
94	368.5	1980	0	5.8e-05	0.058	778
74	367.5	1980	0	5.8e-05	0.058	776
54	367.5	1980	0	5.8e-05	0.058	776
34	374.5	1980	0	5.6e-05	0.056	776
14	368.5	1980	0	5.8e-05	0.058	780
94	410.5	1980	410	5e-05	0.05	792
74	402	1980	410	5.1e-05	0.051	790
54	409	1980	410	5e-05	0.05	794
34	411.5	1980	410	4.9e-05	0.049	788
14	400.5	1980	410	5.1e-05	0.051	788
94	443.5	1980	820	4.4e-05	0.044	804
74	432.5	1980	820	4.6e-05	0.046	804
54	440.5	1980	820	4.5e-05	0.045	806
34	441	1980	820	4.4e-05	0.044	800
14	432.5	1980	820	4.5e-05	0.045	798
94	471.5	1980	1230	4e-05	0.04	816
74	460	1980	1230	4.2e-05	0.042	818
54	467	1980	1230	4.1e-05	0.041	820
34	466.5	1980	1230	4e-05	0.04	812
14	462	1980	1230	4e-05	0.04	810
94	497.5	1980	1640	3.6e-05	0.036	828
74	485.5	1980	1640	3.8e-05	0.038	830
54	490.5	1980	1640	3.8e-05	0.038	832
34	489.5	1980	1640	3.7e-05	0.037	822
14	489.5	1980	1640	3.6e-05	0.036	822
95	307.5	0	0	7.2e-05	0.072	764
75	307.5	0	0	7.2e-05	0.072	764
55	307.5	0	0	7.2e-05	0.072	764
35	307.5	0	0	7.2e-05	0.072	764
15	307.5	0	0	7.2e-05	0.072	764
95	359	0	410	6e-05	0.06	776
75	358	0	410	6e-05	0.06	774
55	357.5	0	410	6e-05	0.06	774
35	363	0	410	5.9e-05	0.059	784
15	366	0	410	5.8e-05	0.058	774
95	399	0	820	5.3e-05	0.053	788
75	397	0	820	5.2e-05	0.052	786
55	398	0	820	5.2e-05	0.052	786
35	401	0	820	5.2e-05	0.052	798
15	408	0	820	5e-05	0.05	786
95	432	0	1230	4.7e-05	0.047	800
75	430	0	1230	4.7e-05	0.047	798
55	431.5	0	1230	4.5e-05	0.045	798
35	431.5	0	1230	4.7e-05	0.047	810
15	441.5	0	1230	4.4e-05	0.044	800
95	461	0	1640	4.3e-05	0.043	812
75	458.5	0	1640	4.2e-05	0.042	810
55	461.5	0	1640	4.1e-05	0.041	812
35	457.5	0	1640	4.3e-05	0.043	822
15	470.5	0	1640	4e-05	0.04	812
95	322	495	0	6.8e-05	0.068	766
75	321	495	0	6.8e-05	0.068	770
55	321	495	0	6.9e-05	0.069	766
35	329.5	495	0	6.6e-05	0.066	768
15	335.5	495	0	6.5e-05	0.065	768
95	369.5	495	410	5.8e-05	0.058	778
75	367.5	495	410	5.8e-05	0.058	782
55	367	495	410	5.8e-05	0.058	778
35	378.5	495	410	5.6e-05	0.056	788
15	386	495	410	5.4e-05	0.054	780
95	407	495	820	5.1e-05	0.051	790
75	405	495	820	5.1e-05	0.051	792
55	405	495	820	5e-05	0.05	788
35	413.5	495	820	5e-05	0.05	802
15	423	495	820	4.7e-05	0.047	792
95	439	495	1230	4.6e-05	0.046	802
75	436.5	495	1230	4.6e-05	0.046	804
55	437.5	495	1230	4.5e-05	0.045	802
35	442	495	1230	4.5e-05	0.045	814
15	454	495	1230	4.2e-05	0.042	804
95	467	495	1640	4.2e-05	0.042	814
75	464	495	1640	4.1e-05	0.041	816
55	466.5	495	1640	4e-05	0.04	814
35	466.5	495	1640	4.1e-05	0.041	826
15	481	495	1640	3.8e-05	0.038	816
95	333.5	990	0	6.5e-05	0.065	768
75	333	990	0	6.6e-05	0.066	774
55	332	990	0	6.6e-05	0.066	768
35	343.5	990	0	6.3e-05	0.063	772
15	350.5	990	0	6.1e-05	0.061	770
95	378	990	410	5.6e-05	0.056	780
75	376.5	990	410	5.6e-05	0.056	786
55	375.5	990	410	5.6e-05	0.056	780
35	389	990	410	5.4e-05	0.054	790
15	397	990	410	5.2e-05	0.052	782
95	414	990	820	5e-05	0.05	792
75	412	990	820	5e-05	0.05	796
55	412	990	820	4.9e-05	0.049	792
35	421.5	990	820	4.8e-05	0.048	804
15	432	990	820	4.6e-05	0.046	794
95	444.5	990	1230	4.5e-05	0.045	804
75	442	990	1230	4.5e-05	0.045	808
55	443	990	1230	4.4e-05	0.044	804
35	449	990	1230	4.4e-05	0.044	816
15	461	990	1230	4.1e-05	0.041	806
95	472	990	1640	4.1e-05	0.041	816
75	469	990	1640	4.1e-05	0.041	820
55	470.5	990	1640	4e-05	0.04	816
35	472.5	990	1640	4e-05	0.04	828
15	487	990	1640	3.7e-05	0.037	818
95	344	1485	0	6.3e-05	0.063	770
75	344	1485	0	6.3e-05	0.063	778
55	342	1485	0	6.4e-05	0.064	772
35	355	1485	0	6e-05	0.06	774
15	362.5	1485	0	5.9e-05	0.059	774
95	386	1485	410	5.5e-05	0.055	782
75	385	1485	410	5.5e-05	0.055	790
55	383	1485	410	5.5e-05	0.055	782
35	397.5	1485	410	5.2e-05	0.052	794
15	405.5	1485	410	5e-05	0.05	784
95	420.5	1485	820	4.9e-05	0.049	794
75	419	1485	820	4.9e-05	0.049	800
55	418	1485	820	4.8e-05	0.048	794
35	429	1485	820	4.7e-05	0.047	806
15	439	1485	820	4.4e-05	0.044	796
95	450	1485	1230	4.4e-05	0.044	806
75	448	1485	1230	4.4e-05	0.044	812
55	448	1485	1230	4.3e-05	0.043	806
35	455	1485	1230	4.3e-05	0.043	818
15	467	1485	1230	4e-05	0.04	808
95	476.5	1485	1640	4e-05	0.04	818
75	474	1485	1640	4e-05	0.04	824
55	475	1485	1640	3.9e-05	0.039	818
35	478	1485	1640	4e-05	0.04	830
15	492	1485	1640	3.7e-05	0.037	820
95	353.5	1980	0	6.1e-05	0.061	772
75	354	1980	0	6.1e-05	0.061	782
55	351.5	1980	0	6.2e-05	0.062	774
35	365	1980	0	5.8e-05	0.058	776
15	372.5	1980	0	5.7e-05	0.057	776
95	393	1980	410	5.3e-05	0.053	784
75	393	1980	410	5.3e-05	0.053	794
55	390.5	1980	410	5.4e-05	0.054	784
35	405.5	1980	410	5.1e-05	0.051	796
15	413.5	1980	410	4.9e-05	0.049	786
95	426.5	1980	820	4.8e-05	0.048	796
75	425.5	1980	820	4.8e-05	0.048	804
55	423.5	1980	820	4.8e-05	0.048	796
35	435	1980	820	4.6e-05	0.046	808
15	445	1980	820	4.4e-05	0.044	798
95	455	1980	1230	4.3e-05	0.043	808
75	453.5	1980	1230	4.3e-05	0.043	816
55	453	1980	1230	4.3e-05	0.043	808
35	460	1980	1230	4.2e-05	0.042	822
15	472.5	1980	1230	3.9e-05	0.039	810
95	481	1980	1640	4e-05	0.04	820
75	478.5	1980	1640	4e-05	0.04	826
55	479	1980	1640	3.9e-05	0.039	820
35	482.5	1980	1640	3.9e-05	0.039	832
[truncated: 501 more rows]

## Sheet: HCQ_AZI
Sample_ID	APD90	Conc_a	Conc_b	Qnet	Qnet (uC/uF)	CaD90		Group	Sample_ID	APD90	Conc_a	Conc_b	Qnet	Qnet (uC/uF)	CaD90		Group (AZI)	Sample_ID	APD90	Conc_a	Conc_b	Qnet	Qnet (uC/uF)	CaD90
80	307.5	0	0	7.2e-05	0.072	764		1 x cmax	80	338	495	760	6.4e-05	0.064	772		1 x cmax	80	307.5	0	760	7.2e-05	0.072	764
60	307.5	0	0	7.2e-05	0.072	764		1 x cmax	60	327.5	495	760	6.7e-05	0.067	768		1 x cmax	60	307.5	0	760	7.2e-05	0.072	764
40	307.5	0	0	7.2e-05	0.072	764		1 x cmax	40	336	495	760	6.5e-05	0.065	770		1 x cmax	40	307.5	0	760	7.2e-05	0.072	764
20	307.5	0	0	7.2e-05	0.072	764		1 x cmax	20	332	495	760	6.6e-05	0.066	768		1 x cmax	20	307.5	0	760	7.2e-05	0.072	764
0	307.5	0	0	7.2e-05	0.072	764		1 x cmax	0	327	495	760	6.7e-05	0.067	766		1 x cmax	0	307.5	0	760	7.2e-05	0.072	764
80	307.5	0	760	7.2e-05	0.072	764		1 x cmax	81	321.5	495	760	6.8e-05	0.068	766		1 x cmax	81	307.5	0	760	7.2e-05	0.072	764
60	307.5	0	760	7.2e-05	0.072	764		1 x cmax	61	342.5	495	760	6.3e-05	0.063	770		1 x cmax	61	307.5	0	760	7.1e-05	0.071	762
40	307.5	0	760	7.2e-05	0.072	764		1 x cmax	41	341	495	760	6.3e-05	0.063	772		1 x cmax	41	307.5	0	760	7.2e-05	0.072	764
20	307.5	0	760	7.2e-05	0.072	764		1 x cmax	21	323	495	760	6.8e-05	0.068	770		1 x cmax	21	307.5	0	760	7.2e-05	0.072	764
0	307.5	0	760	7.2e-05	0.072	764		1 x cmax	1	328	495	760	6.7e-05	0.067	766		1 x cmax	1	307.5	0	760	7.2e-05	0.072	764
80	307.5	0	1520	7.2e-05	0.072	764		1 x cmax	82	325	495	760	6.7e-05	0.067	764		1 x cmax	82	307.5	0	760	7.2e-05	0.072	764
60	307.5	0	1520	7.2e-05	0.072	764		1 x cmax	62	326.5	495	760	6.7e-05	0.067	768		1 x cmax	62	307.5	0	760	7.2e-05	0.072	764
40	307.5	0	1520	7.2e-05	0.072	764		1 x cmax	42	322	495	760	6.8e-05	0.068	764		1 x cmax	42	307.5	0	760	7.2e-05	0.072	764
20	307.5	0	1520	7.2e-05	0.072	764		1 x cmax	22	327	495	760	6.7e-05	0.067	770		1 x cmax	22	307.5	0	760	7.2e-05	0.072	764
0	307.5	0	1520	7.2e-05	0.072	764		1 x cmax	2	321	495	760	6.8e-05	0.068	766		1 x cmax	2	307.5	0	760	7.2e-05	0.072	764
80	308	0	2280	7.1e-05	0.071	764		1 x cmax	83	326.5	495	760	6.7e-05	0.067	768		1 x cmax	83	307.5	0	760	7.2e-05	0.072	764
60	308	0	2280	7.2e-05	0.072	764		1 x cmax	63	329	495	760	6.6e-05	0.066	764		1 x cmax	63	307.5	0	760	7.2e-05	0.072	764
40	307.5	0	2280	7.2e-05	0.072	764		1 x cmax	43	323	495	760	6.8e-05	0.068	768		1 x cmax	43	307.5	0	760	7.2e-05	0.072	764
20	308	0	2280	7.1e-05	0.071	764		1 x cmax	23	323	495	760	6.8e-05	0.068	768		1 x cmax	23	307.5	0	760	7.2e-05	0.072	764
0	307.5	0	2280	7.1e-05	0.071	764		1 x cmax	3	323	495	760	6.8e-05	0.068	768		1 x cmax	3	307.5	0	760	7.2e-05	0.072	764
80	308	0	3040	7.1e-05	0.071	764		1 x cmax	84	337.5	495	760	6.4e-05	0.064	770		1 x cmax	84	308	0	760	7.1e-05	0.071	764
60	308	0	3040	7.2e-05	0.072	764		1 x cmax	64	320	495	760	6.8e-05	0.068	760		1 x cmax	64	307.5	0	760	7.2e-05	0.072	764
40	307.5	0	3040	7.2e-05	0.072	764		1 x cmax	44	333	495	760	6.5e-05	0.065	766		1 x cmax	44	307.5	0	760	7.2e-05	0.072	764
20	308	0	3040	7.1e-05	0.071	764		1 x cmax	24	331	495	760	6.6e-05	0.066	766		1 x cmax	24	307.5	0	760	7.2e-05	0.072	764
0	308	0	3040	7.1e-05	0.071	762		1 x cmax	4	323	495	760	6.8e-05	0.068	766		1 x cmax	4	307.5	0	760	7.2e-05	0.072	764
80	338	495	0	6.4e-05	0.064	772		1 x cmax	85	328	495	760	6.6e-05	0.066	766		1 x cmax	85	307.5	0	760	7.2e-05	0.072	764
60	327.5	495	0	6.7e-05	0.067	768		1 x cmax	65	320	495	760	6.9e-05	0.069	764		1 x cmax	65	307.5	0	760	7.2e-05	0.072	764
40	336	495	0	6.5e-05	0.065	770		1 x cmax	45	334	495	760	6.5e-05	0.065	768		1 x cmax	45	307.5	0	760	7.2e-05	0.072	764
20	332	495	0	6.6e-05	0.066	768		1 x cmax	25	333.5	495	760	6.5e-05	0.065	768		1 x cmax	25	307.5	0	760	7.2e-05	0.072	764
0	327	495	0	6.7e-05	0.067	766		1 x cmax	5	334	495	760	6.5e-05	0.065	772		1 x cmax	5	307.5	0	760	7.2e-05	0.072	764
80	338	495	760	6.4e-05	0.064	772		1 x cmax	86	335	495	760	6.5e-05	0.065	768		1 x cmax	86	307.5	0	760	7.2e-05	0.072	764
60	327.5	495	760	6.7e-05	0.067	768		1 x cmax	66	324.5	495	760	6.7e-05	0.067	766		1 x cmax	66	307.5	0	760	7.2e-05	0.072	764
40	336	495	760	6.5e-05	0.065	770		1 x cmax	46	327	495	760	6.7e-05	0.067	770		1 x cmax	46	307.5	0	760	7.2e-05	0.072	764
20	332	495	760	6.6e-05	0.066	768		1 x cmax	26	325	495	760	6.7e-05	0.067	766		1 x cmax	26	307.5	0	760	7.2e-05	0.072	764
0	327	495	760	6.7e-05	0.067	766		1 x cmax	6	329	495	760	6.7e-05	0.067	768		1 x cmax	6	307.5	0	760	7.2e-05	0.072	764
80	338	495	1520	6.4e-05	0.064	772		1 x cmax	87	331	495	760	6.6e-05	0.066	768		1 x cmax	87	307.5	0	760	7.2e-05	0.072	764
60	327.5	495	1520	6.7e-05	0.067	768		1 x cmax	67	333	495	760	6.5e-05	0.065	768		1 x cmax	67	307.5	0	760	7.2e-05	0.072	764
40	336	495	1520	6.5e-05	0.065	768		1 x cmax	47	325	495	760	6.8e-05	0.068	776		1 x cmax	47	307.5	0	760	7.2e-05	0.072	764
20	332	495	1520	6.6e-05	0.066	768		1 x cmax	27	324.5	495	760	6.7e-05	0.067	766		1 x cmax	27	307.5	0	760	7.2e-05	0.072	764
0	327	495	1520	6.7e-05	0.067	766		1 x cmax	7	325	495	760	6.7e-05	0.067	766		1 x cmax	7	307.5	0	760	7.2e-05	0.072	764
80	338	495	2280	6.4e-05	0.064	772		1 x cmax	88	335	495	760	6.5e-05	0.065	768		1 x cmax	88	307.5	0	760	7.2e-05	0.072	764
60	327.5	495	2280	6.7e-05	0.067	768		1 x cmax	68	318.5	495	760	6.9e-05	0.069	766		1 x cmax	68	307.5	0	760	7.2e-05	0.072	764
40	336	495	2280	6.5e-05	0.065	768		1 x cmax	48	318	495	760	6.9e-05	0.069	768		1 x cmax	48	307.5	0	760	7.2e-05	0.072	764
20	332	495	2280	6.6e-05	0.066	768		1 x cmax	28	328	495	760	6.7e-05	0.067	770		1 x cmax	28	307.5	0	760	7.2e-05	0.072	764
0	327	495	2280	6.7e-05	0.067	764		1 x cmax	8	322.5	495	760	6.8e-05	0.068	768		1 x cmax	8	307.5	0	760	7.2e-05	0.072	764
80	338.5	495	3040	6.4e-05	0.064	772		1 x cmax	89	320.5	495	760	6.8e-05	0.068	764		1 x cmax	89	307	0	760	7.2e-05	0.072	764
60	327.5	495	3040	6.7e-05	0.067	768		1 x cmax	69	310.5	495	760	7.1e-05	0.071	764		1 x cmax	69	307.5	0	760	7.2e-05	0.072	764
40	336.5	495	3040	6.4e-05	0.064	768		1 x cmax	49	334	495	760	6.5e-05	0.065	766		1 x cmax	49	307.5	0	760	7.2e-05	0.072	764
20	332.5	495	3040	6.5e-05	0.065	768		1 x cmax	29	335	495	760	6.4e-05	0.064	768		1 x cmax	29	307.5	0	760	7.2e-05	0.072	764
0	327.5	495	3040	6.6e-05	0.066	764		1 x cmax	9	327.5	495	760	6.7e-05	0.067	766		1 x cmax	9	307.5	0	760	7.2e-05	0.072	764
80	353	990	0	6.1e-05	0.061	778		1 x cmax	90	344	495	760	6.3e-05	0.063	770		1 x cmax	90	307.5	0	760	7.2e-05	0.072	764
60	343	990	0	6.3e-05	0.063	770		1 x cmax	70	308.5	495	760	7.2e-05	0.072	766		1 x cmax	70	307.5	0	760	7.2e-05	0.072	764
40	350	990	0	6.1e-05	0.061	772		1 x cmax	50	322.5	495	760	6.8e-05	0.068	768		1 x cmax	50	307.5	0	760	7.2e-05	0.072	764
20	346	990	0	6.2e-05	0.062	770		1 x cmax	30	325	495	760	6.7e-05	0.067	768		1 x cmax	30	307.5	0	760	7.2e-05	0.072	764
0	340	990	0	6.4e-05	0.064	768		1 x cmax	10	330.5	495	760	6.6e-05	0.066	766		1 x cmax	10	307.5	0	760	7.2e-05	0.072	764
80	353	990	760	6.1e-05	0.061	778		1 x cmax	91	330.5	495	760	6.6e-05	0.066	766		1 x cmax	91	307.5	0	760	7.2e-05	0.072	764
60	343	990	760	6.3e-05	0.063	770		1 x cmax	71	321.5	495	760	6.8e-05	0.068	764		1 x cmax	71	307.5	0	760	7.2e-05	0.072	764
40	350	990	760	6.1e-05	0.061	772		1 x cmax	51	332.5	495	760	6.6e-05	0.066	770		1 x cmax	51	307.5	0	760	7.2e-05	0.072	764
20	346	990	760	6.2e-05	0.062	770		1 x cmax	31	335	495	760	6.5e-05	0.065	770		1 x cmax	31	307.5	0	760	7.2e-05	0.072	764
0	340.5	990	760	6.4e-05	0.064	768		1 x cmax	11	326.5	495	760	6.7e-05	0.067	766		1 x cmax	11	307.5	0	760	7.2e-05	0.072	764
80	353	990	1520	6.1e-05	0.061	778		1 x cmax	92	329	495	760	6.6e-05	0.066	764		1 x cmax	92	307.5	0	760	7.2e-05	0.072	764
60	343	990	1520	6.3e-05	0.063	770		1 x cmax	72	326	495	760	6.7e-05	0.067	766		1 x cmax	72	307.5	0	760	7.1e-05	0.071	764
40	350	990	1520	6.1e-05	0.061	772		1 x cmax	52	325.5	495	760	6.7e-05	0.067	768		1 x cmax	52	307.5	0	760	7.2e-05	0.072	764
20	346	990	1520	6.2e-05	0.062	770		1 x cmax	32	330	495	760	6.6e-05	0.066	768		1 x cmax	32	307.5	0	760	7.2e-05	0.072	764
0	340.5	990	1520	6.3e-05	0.063	766		1 x cmax	12	328.5	495	760	6.6e-05	0.066	764		1 x cmax	12	307.5	0	760	7.2e-05	0.072	764
80	353	990	2280	6.1e-05	0.061	776		1 x cmax	93	322.5	495	760	6.8e-05	0.068	764		1 x cmax	93	307.5	0	760	7.2e-05	0.072	764
60	343	990	2280	6.3e-05	0.063	770		1 x cmax	73	325	495	760	6.7e-05	0.067	768		1 x cmax	73	307.5	0	760	7.2e-05	0.072	764
40	350	990	2280	6.1e-05	0.061	772		1 x cmax	53	324	495	760	6.8e-05	0.068	768		1 x cmax	53	307.5	0	760	7.2e-05	0.072	764
20	346.5	990	2280	6.2e-05	0.062	770		1 x cmax	33	330	495	760	6.6e-05	0.066	768		1 x cmax	33	307.5	0	760	7.2e-05	0.072	764
0	340.5	990	2280	6.3e-05	0.063	766		1 x cmax	13	327	495	760	6.7e-05	0.067	768		1 x cmax	13	307.5	0	760	7.2e-05	0.072	764
80	353	990	3040	6.1e-05	0.061	776		1 x cmax	94	331.5	495	760	6.6e-05	0.066	770		1 x cmax	94	307.5	0	760	7.2e-05	0.072	764
60	343	990	3040	6.3e-05	0.063	770		1 x cmax	74	332.5	495	760	6.5e-05	0.065	768		1 x cmax	74	307.5	0	760	7.2e-05	0.072	764
40	350	990	3040	6.1e-05	0.061	772		1 x cmax	54	330.5	495	760	6.6e-05	0.066	768		1 x cmax	54	307.5	0	760	7.1e-05	0.071	762
20	346.5	990	3040	6.2e-05	0.062	770		1 x cmax	34	339.5	495	760	6.4e-05	0.064	768		1 x cmax	34	307.5	0	760	7.2e-05	0.072	764
0	340.5	990	3040	6.3e-05	0.063	766		1 x cmax	14	337	495	760	6.4e-05	0.064	770		1 x cmax	14	307.5	0	760	7.2e-05	0.072	764
80	364.5	1485	0	5.9e-05	0.059	782		1 x cmax	95	322	495	760	6.8e-05	0.068	766		1 x cmax	95	307.5	0	760	7.2e-05	0.072	764
60	356.5	1485	0	6e-05	0.06	774		1 x cmax	75	321.5	495	760	6.8e-05	0.068	770		1 x cmax	75	307.5	0	760	7.2e-05	0.072	764
40	360.5	1485	0	5.9e-05	0.059	774		1 x cmax	55	321	495	760	6.8e-05	0.068	766		1 x cmax	55	307.5	0	760	7.2e-05	0.072	764
20	357.5	1485	0	6e-05	0.06	772		1 x cmax	35	329.5	495	760	6.6e-05	0.066	766		1 x cmax	35	307.5	0	760	7.1e-05	0.071	762
0	351.5	1485	0	6.1e-05	0.061	770		1 x cmax	15	335.5	495	760	6.5e-05	0.065	768		1 x cmax	15	307.5	0	760	7.2e-05	0.072	764
80	364.5	1485	760	5.9e-05	0.059	782		1 x cmax	96	323	495	760	6.8e-05	0.068	766		1 x cmax	96	307.5	0	760	7.2e-05	0.072	764
60	356.5	1485	760	6e-05	0.06	774		1 x cmax	76	325.5	495	760	6.7e-05	0.067	772		1 x cmax	76	307.5	0	760	7.2e-05	0.072	764
40	360.5	1485	760	5.9e-05	0.059	774		1 x cmax	56	332	495	760	6.5e-05	0.065	768		1 x cmax	56	307.5	0	760	7.2e-05	0.072	764
20	357.5	1485	760	6e-05	0.06	772		1 x cmax	36	330.5	495	760	6.6e-05	0.066	768		1 x cmax	36	307.5	0	760	7.2e-05	0.072	764
0	351.5	1485	760	6.1e-05	0.061	770		1 x cmax	16	340	495	760	6.4e-05	0.064	770		1 x cmax	16	307	0	760	7.2e-05	0.072	764
80	364.5	1485	1520	5.9e-05	0.059	782		1 x cmax	97	321	495	760	6.8e-05	0.068	764		1 x cmax	97	307.5	0	760	7.2e-05	0.072	764
60	356.5	1485	1520	6e-05	0.06	774		1 x cmax	77	323.5	495	760	6.8e-05	0.068	766		1 x cmax	77	307.5	0	760	7.2e-05	0.072	764
40	360.5	1485	1520	5.9e-05	0.059	774		1 x cmax	57	323	495	760	6.8e-05	0.068	768		1 x cmax	57	307.5	0	760	7.2e-05	0.072	764
20	357.5	1485	1520	6e-05	0.06	772		1 x cmax	37	331.5	495	760	6.6e-05	0.066	766		1 x cmax	37	307.5	0	760	7.2e-05	0.072	764
0	351.5	1485	1520	6.1e-05	0.061	768		1 x cmax	17	334.5	495	760	6.5e-05	0.065	770		1 x cmax	17	307.5	0	760	7.2e-05	0.072	764
80	364.5	1485	2280	5.8e-05	0.058	780		1 x cmax	98	342.5	495	760	6.3e-05	0.063	770		1 x cmax	98	307.5	0	760	7.2e-05	0.072	764
60	356.5	1485	2280	6e-05	0.06	774		1 x cmax	78	327	495	760	6.7e-05	0.067	768		1 x cmax	78	307.5	0	760	7.2e-05	0.072	764
40	360.5	1485	2280	5.9e-05	0.059	774		1 x cmax	58	317.5	495	760	6.9e-05	0.069	762		1 x cmax	58	307.5	0	760	7.2e-05	0.072	764
20	357.5	1485	2280	6e-05	0.06	772		1 x cmax	38	343.5	495	760	6.3e-05	0.063	770		1 x cmax	38	307.5	0	760	7.2e-05	0.072	764
0	351.5	1485	2280	6.1e-05	0.061	768		1 x cmax	18	321	495	760	6.8e-05	0.068	768		1 x cmax	18	307.5	0	760	7.2e-05	0.072	764
80	364.5	1485	3040	5.8e-05	0.058	780		1 x cmax	99	328	495	760	6.6e-05	0.066	764		1 x cmax	99	307.5	0	760	7.2e-05	0.072	764
60	356.5	1485	3040	6e-05	0.06	774		1 x cmax	79	328	495	760	6.7e-05	0.067	766		1 x cmax	79	307.5	0	760	7.2e-05	0.072	764
40	361	1485	3040	5.9e-05	0.059	774		1 x cmax	59	330	495	760	6.6e-05	0.066	768		1 x cmax	59	307.5	0	760	7.2e-05	0.072	764
20	357.5	1485	3040	6e-05	0.06	772		1 x cmax	39	333.5	495	760	6.5e-05	0.065	770		1 x cmax	39	307.5	0	760	7.2e-05	0.072	764
0	351.5	1485	3040	6.1e-05	0.061	768		1 x cmax	19	332	495	760	6.6e-05	0.066	770		1 x cmax	19	307.5	0	760	7.2e-05	0.072	764
80	374	1980	0	5.7e-05	0.057	786		2 x cmax	80	353	990	1520	6.1e-05	0.061	778		2 x cmax	80	307.5	0	1520	7.2e-05	0.072	764
60	368.5	1980	0	5.8e-05	0.058	776		2 x cmax	60	343	990	1520	6.3e-05	0.063	770		2 x cmax	60	307.5	0	1520	7.2e-05	0.072	764
40	369.5	1980	0	5.7e-05	0.057	776		2 x cmax	40	350	990	1520	6.1e-05	0.061	772		2 x cmax	40	307.5	0	1520	7.2e-05	0.072	764
20	367	1980	0	5.8e-05	0.058	774		2 x cmax	20	346	990	1520	6.2e-05	0.062	770		2 x cmax	20	307.5	0	1520	7.2e-05	0.072	764
0	361	1980	0	5.9e-05	0.059	772		2 x cmax	0	340.5	990	1520	6.3e-05	0.063	766		2 x cmax	0	307.5	0	1520	7.2e-05	0.072	764
80	374	1980	760	5.7e-05	0.057	784		2 x cmax	81	332.5	990	1520	6.6e-05	0.066	768		2 x cmax	81	307.5	0	1520	7.2e-05	0.072	764
60	368.5	1980	760	5.8e-05	0.058	776		2 x cmax	61	357.5	990	1520	6e-05	0.06	772		2 x cmax	61	308	0	1520	7.1e-05	0.071	762
40	369.5	1980	760	5.7e-05	0.057	776		2 x cmax	41	356.5	990	1520	6e-05	0.06	774		2 x cmax	41	307.5	0	1520	7.2e-05	0.072	764
20	367	1980	760	5.8e-05	0.058	774		2 x cmax	21	335.5	990	1520	6.5e-05	0.065	774		2 x cmax	21	307.5	0	1520	7.2e-05	0.072	764
0	361	1980	760	5.9e-05	0.059	770		2 x cmax	1	341.5	990	1520	6.3e-05	0.063	768		2 x cmax	1	307.5	0	1520	7.2e-05	0.072	764
80	374	1980	1520	5.7e-05	0.057	784		2 x cmax	82	337.5	990	1520	6.4e-05	0.064	766		2 x cmax	82	307.5	0	1520	7.2e-05	0.072	764
60	368.5	1980	1520	5.8e-05	0.058	776		2 x cmax	62	339.5	990	1520	6.4e-05	0.064	770		2 x cmax	62	308	0	1520	7.1e-05	0.071	764
40	369.5	1980	1520	5.7e-05	0.057	776		2 x cmax	42	335.5	990	1520	6.4e-05	0.064	766		2 x cmax	42	307.5	0	1520	7.2e-05	0.072	764
20	367	1980	1520	5.8e-05	0.058	774		2 x cmax	22	340	990	1520	6.4e-05	0.064	772		2 x cmax	22	307.5	0	1520	7.2e-05	0.072	764
0	361.5	1980	1520	5.9e-05	0.059	770		2 x cmax	2	332.5	990	1520	6.6e-05	0.066	768		2 x cmax	2	307.5	0	1520	7.2e-05	0.072	764
80	374	1980	2280	5.7e-05	0.057	784		2 x cmax	83	339	990	1520	6.4e-05	0.064	770		2 x cmax	83	307.5	0	1520	7.2e-05	0.072	764
60	368.5	1980	2280	5.8e-05	0.058	776		2 x cmax	63	344.5	990	1520	6.2e-05	0.062	764		2 x cmax	63	308	0	1520	7.2e-05	0.072	764
40	369.5	1980	2280	5.7e-05	0.057	776		2 x cmax	43	334	990	1520	6.5e-05	0.065	770		2 x cmax	43	307.5	0	1520	7.2e-05	0.072	764
20	367.5	1980	2280	5.8e-05	0.058	774		2 x cmax	23	335	990	1520	6.5e-05	0.065	772		2 x cmax	23	307.5	0	1520	7.2e-05	0.072	764
0	361.5	1980	2280	5.9e-05	0.059	770		2 x cmax	3	335.5	990	1520	6.5e-05	0.065	772		2 x cmax	3	307.5	0	1520	7.2e-05	0.072	764
80	374	1980	3040	5.7e-05	0.057	784		2 x cmax	84	350	990	1520	6.1e-05	0.061	774		2 x cmax	84	308.5	0	1520	7.1e-05	0.071	764
60	369	1980	3040	5.8e-05	0.058	776		2 x cmax	64	332	990	1520	6.5e-05	0.065	760		2 x cmax	64	307.5	0	1520	7.2e-05	0.072	764
40	369.5	1980	3040	5.7e-05	0.057	776		2 x cmax	44	346	990	1520	6.2e-05	0.062	768		2 x cmax	44	308	0	1520	7.1e-05	0.071	764
20	367.5	1980	3040	5.8e-05	0.058	774		2 x cmax	24	348	990	1520	6.2e-05	0.062	770		2 x cmax	24	308	0	1520	7.2e-05	0.072	764
0	361.5	1980	3040	5.9e-05	0.059	770		2 x cmax	4	335.5	990	1520	6.5e-05	0.065	768		2 x cmax	4	307.5	0	1520	7.2e-05	0.072	764
81	307.5	0	0	7.2e-05	0.072	764		2 x cmax	85	342	990	1520	6.3e-05	0.063	770		2 x cmax	85	307.5	0	1520	7.2e-05	0.072	764
61	307.5	0	0	7.2e-05	0.072	764		2 x cmax	65	330	990	1520	6.6e-05	0.066	766		2 x cmax	65	307.5	0	1520	7.2e-05	0.072	764
41	307.5	0	0	7.2e-05	0.072	764		2 x cmax	45	347.5	990	1520	6.2e-05	0.062	768		2 x cmax	45	307.5	0	1520	7.1e-05	0.071	762
21	307.5	0	0	7.2e-05	0.072	764		2 x cmax	25	348.5	990	1520	6.2e-05	0.062	770		2 x cmax	25	307.5	0	1520	7.2e-05	0.072	764
1	307.5	0	0	7.2e-05	0.072	764		2 x cmax	5	349	990	1520	6.2e-05	0.062	778		2 x cmax	5	307.5	0	1520	7.2e-05	0.072	764
81	307.5	0	760	7.2e-05	0.072	764		2 x cmax	86	350.5	990	1520	6.1e-05	0.061	770		2 x cmax	86	307.5	0	1520	7.2e-05	0.072	764
61	307.5	0	760	7.1e-05	0.071	762		2 x cmax	66	337	990	1520	6.4e-05	0.064	770		2 x cmax	66	307.5	0	1520	7.2e-05	0.072	764
41	307.5	0	760	7.2e-05	0.072	764		2 x cmax	46	339.5	990	1520	6.4e-05	0.064	774		2 x cmax	46	308	0	1520	7.2e-05	0.072	764
21	307.5	0	760	7.2e-05	0.072	764		2 x cmax	26	338.5	990	1520	6.4e-05	0.064	766		2 x cmax	26	307.5	0	1520	7.2e-05	0.072	764
1	307.5	0	760	7.2e-05	0.072	764		2 x cmax	6	343.5	990	1520	6.3e-05	0.063	772		2 x cmax	6	307.5	0	1520	7.2e-05	0.072	764
81	307.5	0	1520	7.2e-05	0.072	764		2 x cmax	87	344	990	1520	6.3e-05	0.063	770		2 x cmax	87	307.5	0	1520	7.2e-05	0.072	764
61	308	0	1520	7.1e-05	0.071	762		2 x cmax	67	346.5	990	1520	6.2e-05	0.062	770		2 x cmax	67	307.5	0	1520	7.2e-05	0.072	764
41	307.5	0	1520	7.2e-05	0.072	764		2 x cmax	47	338	990	1520	6.5e-05	0.065	782		2 x cmax	47	307.5	0	1520	7.2e-05	0.072	764
21	307.5	0	1520	7.2e-05	0.072	764		2 x cmax	27	336.5	990	1520	6.4e-05	0.064	766		2 x cmax	27	307.5	0	1520	7.2e-05	0.072	764
1	307.5	0	1520	7.2e-05	0.072	764		2 x cmax	7	338	990	1520	6.4e-05	0.064	768		2 x cmax	7	307.5	0	1520	7.2e-05	0.072	764
81	307.5	0	2280	7.2e-05	0.072	764		2 x cmax	88	350	990	1520	6.1e-05	0.061	770		2 x cmax	88	308	0	1520	7.2e-05	0.072	764
61	308	0	2280	7.1e-05	0.071	762		2 x cmax	68	329	990	1520	6.6e-05	0.066	768		2 x cmax	68	307.5	0	1520	7.2e-05	0.072	764
41	307.5	0	2280	7.1e-05	0.071	762		2 x cmax	48	328.5	990	1520	6.7e-05	0.067	770		2 x cmax	48	308	0	1520	7.2e-05	0.072	764
21	307.5	0	2280	7.2e-05	0.072	764		2 x cmax	28	340.5	990	1520	6.4e-05	0.064	774		2 x cmax	28	308	0	1520	7.2e-05	0.072	764
1	307.5	0	2280	7.2e-05	0.072	764		2 x cmax	8	335.5	990	1520	6.5e-05	0.065	770		2 x cmax	8	307.5	0	1520	7.2e-05	0.072	764
81	307.5	0	3040	7.1e-05	0.071	764		2 x cmax	89	333	990	1520	6.5e-05	0.065	764		2 x cmax	89	307	0	1520	7.2e-05	0.072	764
61	308.5	0	3040	7.1e-05	0.071	760		2 x cmax	69	316	990	1520	7e-05	0.07	766		2 x cmax	69	307.5	0	1520	7.1e-05	0.071	764
41	308	0	3040	7.1e-05	0.071	762		2 x cmax	49	350	990	1520	6.1e-05	0.061	770		2 x cmax	49	308	0	1520	7.1e-05	0.071	764
21	308	0	3040	7.1e-05	0.071	764		2 x cmax	29	352	990	1520	6e-05	0.06	772		2 x cmax	29	307.5	0	1520	7.2e-05	0.072	764
1	307.5	0	3040	7.2e-05	0.072	762		2 x cmax	9	340.5	990	1520	6.3e-05	0.063	766		2 x cmax	9	307.5	0	1520	7.2e-05	0.072	764
81	321	495	0	6.9e-05	0.069	766		2 x cmax	90	357.5	990	1520	6e-05	0.06	772		2 x cmax	90	307.5	0	1520	7.2e-05	0.072	764
61	342	495	0	6.3e-05	0.063	772		2 x cmax	70	312	990	1520	7.1e-05	0.071	768		2 x cmax	70	307.5	0	1520	7.2e-05	0.072	764
41	341	495	0	6.3e-05	0.063	772		2 x cmax	50	333	990	1520	6.5e-05	0.065	770		2 x cmax	50	307.5	0	1520	7.2e-05	0.072	764
21	323	495	0	6.8e-05	0.068	770		2 x cmax	30	338	990	1520	6.4e-05	0.064	770		2 x cmax	30	307.5	0	1520	7.2e-05	0.072	764
1	328	495	0	6.7e-05	0.067	766		2 x cmax	10	343	990	1520	6.3e-05	0.063	766		2 x cmax	10	307.5	0	1520	7.2e-05	0.072	764
81	321.5	495	760	6.8e-05	0.068	766		2 x cmax	91	343.5	990	1520	6.3e-05	0.063	768		2 x cmax	91	307.5	0	1520	7.2e-05	0.072	764
61	342.5	495	760	6.3e-05	0.063	770		2 x cmax	71	334.5	990	1520	6.5e-05	0.065	766		2 x cmax	71	308	0	1520	7.2e-05	0.072	764
41	341	495	760	6.3e-05	0.063	772		2 x cmax	51	347	990	1520	6.2e-05	0.062	772		2 x cmax	51	307.5	0	1520	7.2e-05	0.072	764
21	323	495	760	6.8e-05	0.068	770		2 x cmax	31	351	990	1520	6.1e-05	0.061	774		2 x cmax	31	307.5	0	1520	7.2e-05	0.072	764
1	328	495	760	6.7e-05	0.067	766		2 x cmax	11	340.5	990	1520	6.4e-05	0.064	770		2 x cmax	11	308	0	1520	7.2e-05	0.072	764
81	321.5	495	1520	6.8e-05	0.068	766		2 x cmax	92	344.5	990	1520	6.2e-05	0.062	766		2 x cmax	92	307.5	0	1520	7.2e-05	0.072	764
61	342.5	495	1520	6.3e-05	0.063	770		2 x cmax	72	340	990	1520	6.4e-05	0.064	768		2 x cmax	72	308	0	1520	7.1e-05	0.071	762
41	341	495	1520	6.3e-05	0.063	770		2 x cmax	52	337.5	990	1520	6.5e-05	0.065	770		2 x cmax	52	307.5	0	1520	7.2e-05	0.072	764
21	323.5	495	1520	6.8e-05	0.068	770		2 x cmax	32	344.5	990	1520	6.3e-05	0.063	770		2 x cmax	32	308	0	1520	7.1e-05	0.071	764
1	328	495	1520	6.7e-05	0.067	766		2 x cmax	12	344	990	1520	6.3e-05	0.063	766		2 x cmax	12	307.5	0	1520	7.2e-05	0.072	764
81	321.5	495	2280	6.8e-05	0.068	766		2 x cmax	93	336	990	1520	6.5e-05	0.065	766		2 x cmax	93	307.5	0	1520	7.2e-05	0.072	764
61	343	495	2280	6.3e-05	0.063	768		2 x cmax	73	337.5	990	1520	6.4e-05	0.064	770		2 x cmax	73	307.5	0	1520	7.2e-05	0.072	764
41	341	495	2280	6.3e-05	0.063	770		2 x cmax	53	337	990	1520	6.5e-05	0.065	772		2 x cmax	53	307.5	0	1520	7.2e-05	0.072	764
21	323.5	495	2280	6.8e-05	0.068	770		2 x cmax	33	343.5	990	1520	6.3e-05	0.063	770		2 x cmax	33	307.5	0	1520	7.1e-05	0.071	764
1	328	495	2280	6.7e-05	0.067	766		2 x cmax	13	339	990	1520	6.4e-05	0.064	770		2 x cmax	13	307.5	0	1520	7.2e-05	0.072	764
81	321.5	495	3040	6.8e-05	0.068	764		2 x cmax	94	346.5	990	1520	6.3e-05	0.063	772		2 x cmax	94	307.5	0	1520	7.2e-05	0.072	764
61	343	495	3040	6.3e-05	0.063	768		2 x cmax	74	347	990	1520	6.2e-05	0.062	770		2 x cmax	74	307.5	0	1520	7.2e-05	0.072	764
41	341.5	495	3040	6.3e-05	0.063	770		2 x cmax	54	345.5	990	1520	6.2e-05	0.062	770		2 x cmax	54	308	0	1520	7.1e-05	0.071	762
21	323.5	495	3040	6.8e-05	0.068	770		2 x cmax	34	354.5	990	1520	6e-05	0.06	772		2 x cmax	34	307.5	0	1520	7.2e-05	0.072	764
1	328	495	3040	6.6e-05	0.066	766		2 x cmax	14	350.5	990	1520	6.1e-05	0.061	774		2 x cmax	14	307.5	0	1520	7.2e-05	0.072	764
81	332.5	990	0	6.6e-05	0.066	768		2 x cmax	95	333.5	990	1520	6.5e-05	0.065	768		2 x cmax	95	307.5	0	1520	7.2e-05	0.072	764
61	357	990	0	6e-05	0.06	776		2 x cmax	75	333.5	990	1520	6.5e-05	0.065	774		2 x cmax	75	308	0	1520	7.1e-05	0.071	762
41	356.5	990	0	6e-05	0.06	776		2 x cmax	55	332.5	990	1520	6.6e-05	0.066	768		2 x cmax	55	307.5	0	1520	7.1e-05	0.071	764
21	335	990	0	6.5e-05	0.065	774		2 x cmax	35	344	990	1520	6.2e-05	0.062	768		2 x cmax	35	308	0	1520	7.1e-05	0.071	762
1	341.5	990	0	6.3e-05	0.063	768		2 x cmax	15	351	990	1520	6.1e-05	0.061	770		2 x cmax	15	308	0	1520	7.2e-05	0.072	764
81	332.5	990	760	6.6e-05	0.066	768		2 x cmax	96	335	990	1520	6.5e-05	0.065	768		2 x cmax	96	307.5	0	1520	7.2e-05	0.072	764
61	357	990	760	6e-05	0.06	774		2 x cmax	76	338.5	990	1520	6.4e-05	0.064	776		2 x cmax	76	308	0	1520	7.1e-05	0.071	764
41	356.5	990	760	6e-05	0.06	776		2 x cmax	56	350	990	1520	6.1e-05	0.061	772		2 x cmax	56	307.5	0	1520	7.2e-05	0.072	764
21	335.5	990	760	6.5e-05	0.065	774		2 x cmax	36	345	990	1520	6.3e-05	0.063	770		2 x cmax	36	307.5	0	1520	7.2e-05	0.072	764
1	341.5	990	760	6.3e-05	0.063	768		2 x cmax	16	355.5	990	1520	6e-05	0.06	774		2 x cmax	16	307	0	1520	7.2e-05	0.072	764
81	332.5	990	1520	6.6e-05	0.066	768		2 x cmax	97	333	990	1520	6.5e-05	0.065	766		2 x cmax	97	307.5	0	1520	7.2e-05	0.072	764
61	357.5	990	1520	6e-05	0.06	772		2 x cmax	77	336	990	1520	6.5e-05	0.065	770		2 x cmax	77	307.5	0	1520	7.2e-05	0.072	764
41	356.5	990	1520	6e-05	0.06	774		2 x cmax	57	335	990	1520	6.5e-05	0.065	770		2 x cmax	57	307.5	0	1520	7.2e-05	0.072	764
21	335.5	990	1520	6.5e-05	0.065	774		2 x cmax	37	346	990	1520	6.2e-05	0.062	768		2 x cmax	37	307.5	0	1520	7.2e-05	0.072	764
1	341.5	990	1520	6.3e-05	0.063	768		2 x cmax	17	349	990	1520	6.1e-05	0.061	772		2 x cmax	17	307.5	0	1520	7.2e-05	0.072	764
81	332.5	990	2280	6.6e-05	0.066	766		2 x cmax	98	360	990	1520	5.9e-05	0.059	772		2 x cmax	98	307.5	0	1520	7.2e-05	0.072	764
61	357.5	990	2280	5.9e-05	0.059	772		2 x cmax	78	340	990	1520	6.4e-05	0.064	772		2 x cmax	78	307.5	0	1520	7.2e-05	0.072	764
41	356.5	990	2280	6e-05	0.06	774		2 x cmax	58	327.5	990	1520	6.7e-05	0.067	762		2 x cmax	58	307.5	0	1520	7.2e-05	0.072	764
21	335.5	990	2280	6.5e-05	0.065	774		2 x cmax	38	358.5	990	1520	5.9e-05	0.059	774		2 x cmax	38	307.5	0	1520	7.2e-05	0.072	764
1	341.5	990	2280	6.3e-05	0.063	768		2 x cmax	18	333	990	1520	6.6e-05	0.066	770		2 x cmax	18	307.5	0	1520	7.2e-05	0.072	764
81	332.5	990	3040	6.6e-05	0.066	766		2 x cmax	99	341	990	1520	6.3e-05	0.063	766		2 x cmax	99	308	0	1520	7.1e-05	0.071	764
61	357.5	990	3040	5.9e-05	0.059	772		2 x cmax	79	341.5	990	1520	6.3e-05	0.063	770		2 x cmax	79	307.5	0	1520	7.2e-05	0.072	764
41	356.5	990	3040	6e-05	0.06	774		2 x cmax	59	344	990	1520	6.3e-05	0.063	770		2 x cmax	59	307.5	0	1520	7.2e-05	0.072	764
21	335.5	990	3040	6.5e-05	0.065	774		2 x cmax	39	348.5	990	1520	6.2e-05	0.062	774		2 x cmax	39	307.5	0	1520	7.2e-05	0.072	764
1	341.5	990	3040	6.3e-05	0.063	768		2 x cmax	19	347.5	990	1520	6.2e-05	0.062	774		2 x cmax	19	307.5	0	1520	7.2e-05	0.072	764
81	342	1485	0	6.4e-05	0.064	770		3 x cmax	80	364.5	1485	2280	5.8e-05	0.058	780		3 x cmax	80	308	0	2280	7.1e-05	0.071	764
61	367.5	1485	0	5.7e-05	0.057	778		3 x cmax	60	356.5	1485	2280	6e-05	0.06	774		3 x cmax	60	308	0	2280	7.2e-05	0.072	764
41	368	1485	0	5.8e-05	0.058	780		3 x cmax	40	360.5	1485	2280	5.9e-05	0.059	774		3 x cmax	40	307.5	0	2280	7.2e-05	0.072	764
21	346	1485	0	6.3e-05	0.063	778		3 x cmax	20	357.5	1485	2280	6e-05	0.06	772		3 x cmax	20	308	0	2280	7.1e-05	0.071	764
1	353	1485	0	6.1e-05	0.061	770		3 x cmax	0	351.5	1485	2280	6.1e-05	0.061	768		3 x cmax	0	307.5	0	2280	7.1e-05	0.071	764
81	342.5	1485	760	6.4e-05	0.064	768		3 x cmax	81	342.5	1485	2280	6.4e-05	0.064	768		3 x cmax	81	307.5	0	2280	7.2e-05	0.072	764
61	368	1485	760	5.7e-05	0.057	776		3 x cmax	61	368	1485	2280	5.7e-05	0.057	776		3 x cmax	61	308	0	2280	7.1e-05	0.071	762
41	368	1485	760	5.8e-05	0.058	778		3 x cmax	41	368	1485	2280	5.7e-05	0.057	778		3 x cmax	41	307.5	0	2280	7.1e-05	0.071	762
21	346	1485	760	6.3e-05	0.063	778		3 x cmax	21	346	1485	2280	6.3e-05	0.063	778		3 x cmax	21	307.5	0	2280	7.2e-05	0.072	764
1	353	1485	760	6.1e-05	0.061	770		3 x cmax	1	353	1485	2280	6.1e-05	0.061	770		3 x cmax	1	307.5	0	2280	7.2e-05	0.072	764
81	342.5	1485	1520	6.4e-05	0.064	768		3 x cmax	82	348.5	1485	2280	6.1e-05	0.061	766		3 x cmax	82	307.5	0	2280	7.1e-05	0.071	762
61	368	1485	1520	5.7e-05	0.057	776		3 x cmax	62	351	1485	2280	6.1e-05	0.061	772		3 x cmax	62	308	0	2280	7.1e-05	0.071	764
41	368	1485	1520	5.7e-05	0.057	778		3 x cmax	42	348	1485	2280	6.1e-05	0.061	768		3 x cmax	42	307.5	0	2280	7.2e-05	0.072	764
21	346	1485	1520	6.3e-05	0.063	778		3 x cmax	22	351	1485	2280	6.2e-05	0.062	776		3 x cmax	22	307.5	0	2280	7.2e-05	0.072	764
1	353	1485	1520	6.1e-05	0.061	770		3 x cmax	2	343	1485	2280	6.3e-05	0.063	770		3 x cmax	2	307.5	0	2280	7.2e-05	0.072	764
81	342.5	1485	2280	6.4e-05	0.064	768		3 x cmax	83	349.5	1485	2280	6.2e-05	0.062	772		3 x cmax	83	308	0	2280	7.1e-05	0.071	762
61	368	1485	2280	5.7e-05	0.057	776		3 x cmax	63	357.5	1485	2280	5.9e-05	0.059	766		3 x cmax	63	308	0	2280	7.1e-05	0.071	764
41	368	1485	2280	5.7e-05	0.057	778		3 x cmax	43	344	1485	2280	6.3e-05	0.063	774		3 x cmax	43	307.5	0	2280	7.1e-05	0.071	764
21	346	1485	2280	6.3e-05	0.063	778		3 x cmax	23	345.5	1485	2280	6.3e-05	0.063	774		3 x cmax	23	307.5	0	2280	7.2e-05	0.072	764
1	353	1485	2280	6.1e-05	0.061	770		3 x cmax	3	346.5	1485	2280	6.3e-05	0.063	774		3 x cmax	3	307.5	0	2280	7.2e-05	0.072	764
81	342.5	1485	3040	6.4e-05	0.064	768		3 x cmax	84	359.5	1485	2280	5.9e-05	0.059	776		3 x cmax	84	309	0	2280	7.1e-05	0.071	764
61	368.5	1485	3040	5.7e-05	0.057	774		3 x cmax	64	343	1485	2280	6.2e-05	0.062	760		3 x cmax	64	308	0	2280	7.1e-05	0.071	764
41	368	1485	3040	5.7e-05	0.057	778		3 x cmax	44	356	1485	2280	6e-05	0.06	770		3 x cmax	44	308	0	2280	7.1e-05	0.071	762
21	346	1485	3040	6.3e-05	0.063	778		3 x cmax	24	361.5	1485	2280	5.9e-05	0.059	772		3 x cmax	24	308	0	2280	7.1e-05	0.071	764
1	353	1485	3040	6.1e-05	0.061	768		3 x cmax	4	346	1485	2280	6.2e-05	0.062	770		3 x cmax	4	307.5	0	2280	7.2e-05	0.072	764
81	351.5	1980	0	6.2e-05	0.062	772		3 x cmax	85	353.5	1485	2280	6e-05	0.06	772		3 x cmax	85	308	0	2280	7.1e-05	0.071	764
61	376.5	1980	0	5.6e-05	0.056	780		3 x cmax	65	339.5	1485	2280	6.4e-05	0.064	766		3 x cmax	65	308	0	2280	7.2e-05	0.072	764
41	377.5	1980	0	5.6e-05	0.056	782		3 x cmax	45	358	1485	2280	6e-05	0.06	770		3 x cmax	45	308	0	2280	7.1e-05	0.071	762
21	355.5	1980	0	6.1e-05	0.061	782		3 x cmax	25	360	1485	2280	5.9e-05	0.059	772		3 x cmax	25	307.5	0	2280	7.2e-05	0.072	764
1	362.5	1980	0	5.9e-05	0.059	772		3 x cmax	5	360.5	1485	2280	6e-05	0.06	782		3 x cmax	5	307.5	0	2280	7.2e-05	0.072	764
81	351.5	1980	760	6.2e-05	0.062	770		3 x cmax	86	362.5	1485	2280	5.8e-05	0.058	772		3 x cmax	86	307.5	0	2280	7.2e-05	0.072	764
61	377	1980	760	5.5e-05	0.055	778		3 x cmax	66	348	1485	2280	6.2e-05	0.062	772		3 x cmax	66	307.5	0	2280	7.2e-05	0.072	764
41	377.5	1980	760	5.6e-05	0.056	782		3 x cmax	46	349.5	1485	2280	6.2e-05	0.062	776		3 x cmax	46	308	0	2280	7.1e-05	0.071	764
21	355.5	1980	760	6.1e-05	0.061	780		3 x cmax	26	351	1485	2280	6.1e-05	0.061	768		3 x cmax	26	307.5	0	2280	7.2e-05	0.072	764
1	362.5	1980	760	5.9e-05	0.059	772		3 x cmax	6	355	1485	2280	6.1e-05	0.061	776		3 x cmax	6	307.5	0	2280	7.2e-05	0.072	764
81	351.5	1980	1520	6.2e-05	0.062	770		3 x cmax	87	354	1485	2280	6.1e-05	0.061	772		3 x cmax	87	307.5	0	2280	7.2e-05	0.072	764
61	377	1980	1520	5.5e-05	0.055	778		3 x cmax	67	357	1485	2280	6e-05	0.06	770		3 x cmax	67	307.5	0	2280	7.2e-05	0.072	764
41	377.5	1980	1520	5.6e-05	0.056	780		3 x cmax	47	349	1485	2280	6.2e-05	0.062	786		3 x cmax	47	308	0	2280	7.1e-05	0.071	764
21	355.5	1980	1520	6.1e-05	0.061	780		3 x cmax	27	347	1485	2280	6.2e-05	0.062	768		3 x cmax	27	307.5	0	2280	7.2e-05	0.072	764
1	362.5	1980	1520	5.9e-05	0.059	772		3 x cmax	7	349	1485	2280	6.2e-05	0.062	770		3 x cmax	7	307.5	0	2280	7.2e-05	0.072	764
81	351.5	1980	2280	6.2e-05	0.062	770		3 x cmax	88	361.5	1485	2280	5.9e-05	0.059	774		3 x cmax	88	308	0	2280	7.2e-05	0.072	764
61	377	1980	2280	5.5e-05	0.055	778		3 x cmax	68	339	1485	2280	6.4e-05	0.064	770		3 x cmax	68	307.5	0	2280	7.2e-05	0.072	764
41	377.5	1980	2280	5.5e-05	0.055	780		3 x cmax	48	339	1485	2280	6.4e-05	0.064	772		3 x cmax	48	308	0	2280	7.2e-05	0.072	764
21	355.5	1980	2280	6.1e-05	0.061	780		3 x cmax	28	351	1485	2280	6.1e-05	0.061	778		3 x cmax	28	308	0	2280	7.1e-05	0.071	764
1	363	1980	2280	5.9e-05	0.059	770		3 x cmax	8	348	1485	2280	6.2e-05	0.062	774		3 x cmax	8	307.5	0	2280	7.2e-05	0.072	764
81	351.5	1980	3040	6.2e-05	0.062	770		3 x cmax	89	345	1485	2280	6.3e-05	0.063	766		3 x cmax	89	307	0	2280	7.2e-05	0.072	764
61	377	1980	3040	5.5e-05	0.055	778		3 x cmax	69	322.5	1485	2280	6.8e-05	0.068	766		3 x cmax	69	308	0	2280	7.1e-05	0.071	762
41	377.5	1980	3040	5.5e-05	0.055	780		3 x cmax	49	363	1485	2280	5.8e-05	0.058	772		3 x cmax	49	308	0	2280	7.1e-05	0.071	762
21	355.5	1980	3040	6.1e-05	0.061	780		3 x cmax	29	365.5	1485	2280	5.7e-05	0.057	776		3 x cmax	29	308	0	2280	7.1e-05	0.071	764
1	363	1980	3040	5.9e-05	0.059	770		3 x cmax	9	351	1485	2280	6.1e-05	0.061	768		3 x cmax	9	307.5	0	2280	7.2e-05	0.072	764
82	307.5	0	0	7.2e-05	0.072	764		3 x cmax	90	367	1485	2280	5.8e-05	0.058	774		3 x cmax	90	307.5	0	2280	7.2e-05	0.072	764
62	307.5	0	0	7.2e-05	0.072	764		3 x cmax	70	317.5	1485	2280	7e-05	0.07	770		3 x cmax	70	307.5	0	2280	7.1e-05	0.071	764
42	307.5	0	0	7.2e-05	0.072	764		3 x cmax	50	342	1485	2280	6.3e-05	0.063	770		3 x cmax	50	308	0	2280	7.2e-05	0.072	764
22	307.5	0	0	7.2e-05	0.072	764		3 x cmax	30	349.5	1485	2280	6.1e-05	0.061	772		3 x cmax	30	307.5	0	2280	7.2e-05	0.072	764
2	307.5	0	0	7.2e-05	0.072	764		3 x cmax	10	353.5	1485	2280	6e-05	0.06	768		3 x cmax	10	308	0	2280	7.1e-05	0.071	762
82	307.5	0	760	7.2e-05	0.072	764		3 x cmax	91	354	1485	2280	6.1e-05	0.061	770		3 x cmax	91	307.5	0	2280	7.2e-05	0.072	764
62	307.5	0	760	7.2e-05	0.072	764		3 x cmax	71	346.5	1485	2280	6.2e-05	0.062	766		3 x cmax	71	308	0	2280	7.1e-05	0.071	764
42	307.5	0	760	7.2e-05	0.072	764		3 x cmax	51	359	1485	2280	6e-05	0.06	776		3 x cmax	51	307.5	0	2280	7.2e-05	0.072	764
22	307.5	0	760	7.2e-05	0.072	764		3 x cmax	31	364	1485	2280	5.8e-05	0.058	778		3 x cmax	31	307.5	0	2280	7.2e-05	0.072	764
2	307.5	0	760	7.2e-05	0.072	764		3 x cmax	11	352	1485	2280	6.1e-05	0.061	772		3 x cmax	11	308	0	2280	7.1e-05	0.071	764
82	307.5	0	1520	7.2e-05	0.072	764		3 x cmax	92	358	1485	2280	5.9e-05	0.059	766		3 x cmax	92	308	0	2280	7.1e-05	0.071	764
62	308	0	1520	7.1e-05	0.071	764		3 x cmax	72	352.5	1485	2280	6.1e-05	0.061	770		3 x cmax	72	308	0	2280	7.1e-05	0.071	762
42	307.5	0	1520	7.2e-05	0.072	764		3 x cmax	52	347.5	1485	2280	6.3e-05	0.063	772		3 x cmax	52	308	0	2280	7.1e-05	0.071	764
22	307.5	0	1520	7.2e-05	0.072	764		3 x cmax	32	357	1485	2280	6e-05	0.06	772		3 x cmax	32	308	0	2280	7.1e-05	0.071	764
2	307.5	0	1520	7.2e-05	0.072	764		3 x cmax	12	357	1485	2280	6e-05	0.06	768		3 x cmax	12	307.5	0	2280	7.2e-05	0.072	764
82	307.5	0	2280	7.1e-05	0.071	762		3 x cmax	93	348.5	1485	2280	6.2e-05	0.062	768		3 x cmax	93	308	0	2280	7.2e-05	0.072	764
62	308	0	2280	7.1e-05	0.071	764		3 x cmax	73	348	1485	2280	6.2e-05	0.062	772		3 x cmax	73	307.5	0	2280	7.2e-05	0.072	764
42	307.5	0	2280	7.2e-05	0.072	764		3 x cmax	53	348.5	1485	2280	6.2e-05	0.062	776		3 x cmax	53	307.5	0	2280	7.2e-05	0.072	764
22	307.5	0	2280	7.2e-05	0.072	764		3 x cmax	33	354.5	1485	2280	6e-05	0.06	772		3 x cmax	33	307.5	0	2280	7.1e-05	0.071	762
2	307.5	0	2280	7.2e-05	0.072	764		3 x cmax	13	348.5	1485	2280	6.2e-05	0.062	772		3 x cmax	13	307.5	0	2280	7.2e-05	0.072	764
82	308	0	3040	7.1e-05	0.071	762		3 x cmax	94	358.5	1485	2280	6e-05	0.06	776		3 x cmax	94	308	0	2280	7.2e-05	0.072	764
62	308	0	3040	7.1e-05	0.071	762		3 x cmax	74	358	1485	2280	6e-05	0.06	772		3 x cmax	74	307.5	0	2280	7.1e-05	0.071	764
42	307.5	0	3040	7.2e-05	0.072	762		3 x cmax	54	357.5	1485	2280	6e-05	0.06	772		3 x cmax	54	308	0	2280	7.1e-05	0.071	762
22	307.5	0	3040	7.2e-05	0.072	764		3 x cmax	34	365.5	1485	2280	5.8e-05	0.058	774		3 x cmax	34	308	0	2280	7.2e-05	0.072	764
2	307.5	0	3040	7.2e-05	0.072	764		3 x cmax	14	360.5	1485	2280	5.9e-05	0.059	778		3 x cmax	14	308	0	2280	7.2e-05	0.072	764
82	325	495	0	6.7e-05	0.067	766		3 x cmax	95	344	1485	2280	6.3e-05	0.063	770		3 x cmax	95	307.5	0	2280	7.2e-05	0.072	764
62	326	495	0	6.7e-05	0.067	768		3 x cmax	75	344.5	1485	2280	6.3e-05	0.063	776		3 x cmax	75	308	0	2280	7.1e-05	0.071	762
42	322	495	0	6.8e-05	0.068	766		3 x cmax	55	342.5	1485	2280	6.4e-05	0.064	770		3 x cmax	55	308	0	2280	7.1e-05	0.071	762
22	327	495	0	6.7e-05	0.067	770		3 x cmax	35	355.5	1485	2280	6e-05	0.06	772		3 x cmax	35	308	0	2280	7.1e-05	0.071	762
2	321	495	0	6.8e-05	0.068	766		3 x cmax	15	363	1485	2280	5.9e-05	0.059	772		3 x cmax	15	308	0	2280	7.1e-05	0.071	764
82	325	495	760	6.7e-05	0.067	764		3 x cmax	96	345	1485	2280	6.3e-05	0.063	770		3 x cmax	96	307.5	0	2280	7.2e-05	0.072	764
62	326.5	495	760	6.7e-05	0.067	768		3 x cmax	76	350	1485	2280	6.2e-05	0.062	780		3 x cmax	76	308	0	2280	7.1e-05	0.071	764
42	322	495	760	6.8e-05	0.068	764		3 x cmax	56	365.5	1485	2280	5.8e-05	0.058	774		3 x cmax	56	308	0	2280	7.1e-05	0.071	764
22	327	495	760	6.7e-05	0.067	770		3 x cmax	36	356.5	1485	2280	6e-05	0.06	772		3 x cmax	36	307.5	0	2280	7.2e-05	0.072	764
2	321	495	760	6.8e-05	0.068	766		3 x cmax	16	367.5	1485	2280	5.8e-05	0.058	778		3 x cmax	16	307	0	2280	7.2e-05	0.072	764
82	325	495	1520	6.7e-05	0.067	764		3 x cmax	97	343.5	1485	2280	6.3e-05	0.063	768		3 x cmax	97	308	0	2280	7.2e-05	0.072	764
62	326.5	495	1520	6.7e-05	0.067	768		3 x cmax	77	347.5	1485	2280	6.2e-05	0.062	772		3 x cmax	77	307.5	0	2280	7.2e-05	0.072	764
42	322	495	1520	6.8e-05	0.068	764		3 x cmax	57	345.5	1485	2280	6.2e-05	0.062	772		3 x cmax	57	307.5	0	2280	7.2e-05	0.072	764
22	327	495	1520	6.7e-05	0.067	770		3 x cmax	37	357.5	1485	2280	6e-05	0.06	770		3 x cmax	37	307.5	0	2280	7.2e-05	0.072	764
2	321	495	1520	6.8e-05	0.068	766		3 x cmax	17	360.5	1485	2280	5.9e-05	0.059	774		3 x cmax	17	307.5	0	2280	7.2e-05	0.072	764
82	325	495	2280	6.7e-05	0.067	764		3 x cmax	98	373	1485	2280	5.6e-05	0.056	774		3 x cmax	98	308	0	2280	7.2e-05	0.072	764
62	326.5	495	2280	6.7e-05	0.067	768		3 x cmax	78	350.5	1485	2280	6.2e-05	0.062	774		3 x cmax	78	307.5	0	2280	7.2e-05	0.072	764
42	322	495	2280	6.8e-05	0.068	764		3 x cmax	58	336.5	1485	2280	6.5e-05	0.065	764		3 x cmax	58	307.5	0	2280	7.2e-05	0.072	764
22	327	495	2280	6.7e-05	0.067	770		3 x cmax	38	369.5	1485	2280	5.7e-05	0.057	776		3 x cmax	38	307.5	0	2280	7.1e-05	0.071	764
2	321	495	2280	6.8e-05	0.068	766		3 x cmax	18	344	1485	2280	6.3e-05	0.063	772		3 x cmax	18	307.5	0	2280	7.2e-05	0.072	764
82	325	495	3040	6.7e-05	0.067	764		3 x cmax	99	351.5	1485	2280	6.1e-05	0.061	766		3 x cmax	99	308	0	2280	7.1e-05	0.071	762
62	327	495	3040	6.7e-05	0.067	766		3 x cmax	79	352.5	1485	2280	6.1e-05	0.061	772		3 x cmax	79	308	0	2280	7.2e-05	0.072	764
42	322	495	3040	6.8e-05	0.068	764		3 x cmax	59	355.5	1485	2280	6e-05	0.06	772		3 x cmax	59	307.5	0	2280	7.2e-05	0.072	764
22	327	495	3040	6.7e-05	0.067	768		3 x cmax	39	360	1485	2280	6e-05	0.06	776		3 x cmax	39	308	0	2280	7.1e-05	0.071	764
2	321	495	3040	6.8e-05	0.068	766		3 x cmax	19	361	1485	2280	5.9e-05	0.059	778		3 x cmax	19	308	0	2280	7.2e-05	0.072	764
82	337.5	990	0	6.4e-05	0.064	766		4 x cmax	80	374	1980	3040	5.7e-05	0.057	784		4 x cmax	80	308	0	3040	7.1e-05	0.071	764
62	339.5	990	0	6.4e-05	0.064	772		4 x cmax	60	369	1980	3040	5.8e-05	0.058	776		4 x cmax	60	308	0	3040	7.2e-05	0.072	764
42	335.5	990	0	6.5e-05	0.065	766		4 x cmax	40	369.5	1980	3040	5.7e-05	0.057	776		4 x cmax	40	307.5	0	3040	7.2e-05	0.072	764
22	340	990	0	6.4e-05	0.064	772		4 x cmax	20	367.5	1980	3040	5.8e-05	0.058	774		4 x cmax	20	308	0	3040	7.1e-05	0.071	764
2	332.5	990	0	6.6e-05	0.066	768		4 x cmax	0	361.5	1980	3040	5.9e-05	0.059	770		4 x cmax	0	308	0	3040	7.1e-05	0.071	762
82	337.5	990	760	6.4e-05	0.064	766		4 x cmax	81	351.5	1980	3040	6.2e-05	0.062	770		4 x cmax	81	307.5	0	3040	7.1e-05	0.071	764
62	339.5	990	760	6.4e-05	0.064	770		4 x cmax	61	377	1980	3040	5.5e-05	0.055	778		4 x cmax	61	308.5	0	3040	7.1e-05	0.071	760
42	335.5	990	760	6.5e-05	0.065	766		4 x cmax	41	377.5	1980	3040	5.5e-05	0.055	780		4 x cmax	41	308	0	3040	7.1e-05	0.071	762
22	340	990	760	6.4e-05	0.064	772		4 x cmax	21	355.5	1980	3040	6.1e-05	0.061	780		4 x cmax	21	308	0	3040	7.1e-05	0.071	764
2	332.5	990	760	6.6e-05	0.066	768		4 x cmax	1	363	1980	3040	5.9e-05	0.059	770		4 x cmax	1	307.5	0	3040	7.2e-05	0.072	762
82	337.5	990	1520	6.4e-05	0.064	766		4 x cmax	82	358.5	1980	3040	5.9e-05	0.059	766		4 x cmax	82	308	0	3040	7.1e-05	0.071	762
62	339.5	990	1520	6.4e-05	0.064	770		4 x cmax	62	361	1980	3040	5.9e-05	0.059	776		4 x cmax	62	308	0	3040	7.1e-05	0.071	762
42	335.5	990	1520	6.4e-05	0.064	766		4 x cmax	42	360	1980	3040	5.9e-05	0.059	770		4 x cmax	42	307.5	0	3040	7.2e-05	0.072	762
22	340	990	1520	6.4e-05	0.064	772		4 x cmax	22	360.5	1980	3040	6e-05	0.06	778		4 x cmax	22	307.5	0	3040	7.2e-05	0.072	764
2	332.5	990	1520	6.6e-05	0.066	768		4 x cmax	2	352.5	1980	3040	6.1e-05	0.061	772		4 x cmax	2	307.5	0	3040	7.2e-05	0.072	764
82	337.5	990	2280	6.4e-05	0.064	764		4 x cmax	83	358.5	1980	3040	6e-05	0.06	774		4 x cmax	83	308	0	3040	7.1e-05	0.071	762
62	340	990	2280	6.4e-05	0.064	770		4 x cmax	63	369	1980	3040	5.6e-05	0.056	766		4 x cmax	63	308	0	3040	7.1e-05	0.071	764
42	335.5	990	2280	6.4e-05	0.064	766		4 x cmax	43	352.5	1980	3040	6.1e-05	0.061	776		4 x cmax	43	308	0	3040	7.1e-05	0.071	764
22	340	990	2280	6.4e-05	0.064	772		4 x cmax	23	355	1980	3040	6.1e-05	0.061	776		4 x cmax	23	307.5	0	3040	7.1e-05	0.071	762
2	332.5	990	2280	6.6e-05	0.066	768		4 x cmax	3	356.5	1980	3040	6e-05	0.06	776		4 x cmax	3	307.5	0	3040	7.2e-05	0.072	764
82	338	990	3040	6.4e-05	0.064	764		4 x cmax	84	367	1980	3040	5.7e-05	0.057	778		4 x cmax	84	309	0	3040	7.1e-05	0.071	764
62	340	990	3040	6.4e-05	0.064	770		4 x cmax	64	353.5	1980	3040	6e-05	0.06	762		4 x cmax	64	308	0	3040	7.1e-05	0.071	764
42	335.5	990	3040	6.4e-05	0.064	766		4 x cmax	44	364.5	1980	3040	5.9e-05	0.059	770		4 x cmax	44	308	0	3040	7.1e-05	0.071	762
22	340	990	3040	6.4e-05	0.064	772		4 x cmax	24	374	1980	3040	5.6e-05	0.056	774		4 x cmax	24	308.5	0	3040	7.1e-05	0.071	764
2	332.5	990	3040	6.6e-05	0.066	768		4 x cmax	4	356	1980	3040	6e-05	0.06	772		4 x cmax	4	307.5	0	3040	7.2e-05	0.072	764
82	348.5	1485	0	6.1e-05	0.061	768		4 x cmax	85	364	1980	3040	5.8e-05	0.058	774		4 x cmax	85	308	0	3040	7.1e-05	0.071	764
62	350.5	1485	0	6.2e-05	0.062	774		4 x cmax	65	348.5	1980	3040	6.2e-05	0.062	768		4 x cmax	65	308	0	3040	7.2e-05	0.072	764
42	348	1485	0	6.2e-05	0.062	768		4 x cmax	45	367	1980	3040	5.8e-05	0.058	772		4 x cmax	45	308	0	3040	7.1e-05	0.071	762
22	350.5	1485	0	6.2e-05	0.062	776		4 x cmax	25	370	1980	3040	5.7e-05	0.057	774		4 x cmax	25	308	0	3040	7.1e-05	0.071	764
2	343	1485	0	6.3e-05	0.063	770		4 x cmax	5	371	1980	3040	5.8e-05	0.058	786		4 x cmax	5	308	0	3040	7.2e-05	0.072	764
82	348.5	1485	760	6.1e-05	0.061	766		4 x cmax	86	373	1980	3040	5.6e-05	0.056	772		4 x cmax	86	307.5	0	3040	7.2e-05	0.072	762
62	351	1485	760	6.2e-05	0.062	774		4 x cmax	66	357.5	1980	3040	6e-05	0.06	774		4 x cmax	66	308	0	3040	7.2e-05	0.072	764
42	348	1485	760	6.1e-05	0.061	768		4 x cmax	46	359	1980	3040	6e-05	0.06	780		4 x cmax	46	308	0	3040	7.1e-05	0.071	764
22	350.5	1485	760	6.2e-05	0.062	776		4 x cmax	26	362.5	1980	3040	5.8e-05	0.058	768		4 x cmax	26	308	0	3040	7.2e-05	0.072	764
2	343	1485	760	6.3e-05	0.063	770		4 x cmax	6	365.5	1980	3040	5.9e-05	0.059	778		4 x cmax	6	307.5	0	3040	7.2e-05	0.072	764
82	348.5	1485	1520	6.1e-05	0.061	766		4 x cmax	87	362.5	1980	3040	5.9e-05	0.059	774		4 x cmax	87	308	0	3040	7.2e-05	0.072	764
62	351	1485	1520	6.1e-05	0.061	774		4 x cmax	67	365.5	1980	3040	5.8e-05	0.058	772		4 x cmax	67	307.5	0	3040	7.2e-05	0.072	764
42	348	1485	1520	6.1e-05	0.061	768		4 x cmax	47	358.5	1980	3040	6e-05	0.06	790		4 x cmax	47	308	0	3040	7.1e-05	0.071	764
22	351	1485	1520	6.2e-05	0.062	776		4 x cmax	27	356	1980	3040	6e-05	0.06	770		4 x cmax	27	307.5	0	3040	7.2e-05	0.072	762
2	343	1485	1520	6.3e-05	0.063	770		4 x cmax	7	358.5	1980	3040	6e-05	0.06	772		4 x cmax	7	307.5	0	3040	7.2e-05	0.072	764
82	348.5	1485	2280	6.1e-05	0.061	766		4 x cmax	88	371.5	1980	3040	5.6e-05	0.056	776		4 x cmax	88	308	0	3040	7.2e-05	0.072	764
62	351	1485	2280	6.1e-05	0.061	772		4 x cmax	68	348.5	1980	3040	6.2e-05	0.062	772		4 x cmax	68	308	0	3040	7.1e-05	0.071	764
42	348	1485	2280	6.1e-05	0.061	768		4 x cmax	48	348.5	1980	3040	6.2e-05	0.062	776		4 x cmax	48	308	0	3040	7.1e-05	0.071	764
22	351	1485	2280	6.2e-05	0.062	776		4 x cmax	28	360.5	1980	3040	5.9e-05	0.059	780		4 x cmax	28	308.5	0	3040	7.1e-05	0.071	764
2	343	1485	2280	6.3e-05	0.063	770		4 x cmax	8	359	1980	3040	6e-05	0.06	776		4 x cmax	8	307.5	0	3040	7.2e-05	0.072	762
82	348.5	1485	3040	6.1e-05	0.061	766		4 x cmax	89	356	1980	3040	6e-05	0.06	768		4 x cmax	89	307	0	3040	7.2e-05	0.072	764
62	351	1485	3040	6.1e-05	0.061	772		4 x cmax	69	330.5	1980	3040	6.6e-05	0.066	768		4 x cmax	69	308	0	3040	7.1e-05	0.071	762
42	348.5	1485	3040	6.1e-05	0.061	768		4 x cmax	49	374	1980	3040	5.6e-05	0.056	774		4 x cmax	49	308	0	3040	7.1e-05	0.071	762
22	351	1485	3040	6.2e-05	0.062	776		4 x cmax	29	377.5	1980	3040	5.5e-05	0.055	778		4 x cmax	29	308	0	3040	7.1e-05	0.071	764
2	343	1485	3040	6.3e-05	0.063	770		4 x cmax	9	360.5	1980	3040	5.9e-05	0.059	768		4 x cmax	9	307.5	0	3040	7.2e-05	0.072	764
82	358	1980	0	5.9e-05	0.059	768		4 x cmax	90	375	1980	3040	5.6e-05	0.056	776		4 x cmax	90	307.5	0	3040	7.2e-05	0.072	764
62	360.5	1980	0	5.9e-05	0.059	776		4 x cmax	70	323.5	1980	3040	6.9e-05	0.069	772		4 x cmax	70	308	0	3040	7.1e-05	0.071	764
42	360	1980	0	5.9e-05	0.059	772		4 x cmax	50	350	1980	3040	6.1e-05	0.061	772		4 x cmax	50	308	0	3040	7.1e-05	0.071	764
22	360	1980	0	6e-05	0.06	778		4 x cmax	30	360	1980	3040	5.9e-05	0.059	774		4 x cmax	30	308	0	3040	7.1e-05	0.071	764
2	352.5	1980	0	6.1e-05	0.061	772		4 x cmax	10	362.5	1980	3040	5.8e-05	0.058	768		4 x cmax	10	308	0	3040	7.1e-05	0.071	762
82	358	1980	760	5.9e-05	0.059	768		4 x cmax	91	363	1980	3040	5.9e-05	0.059	770		4 x cmax	91	307.5	0	3040	7.2e-05	0.072	764
62	360.5	1980	760	5.9e-05	0.059	776		4 x cmax	71	358	1980	3040	6e-05	0.06	768		4 x cmax	71	308	0	3040	7.1e-05	0.071	764
42	360	1980	760	5.9e-05	0.059	770		4 x cmax	51	369	1980	3040	5.7e-05	0.057	778		4 x cmax	51	307.5	0	3040	7.2e-05	0.072	764
22	360	1980	760	6e-05	0.06	778		4 x cmax	31	375	1980	3040	5.6e-05	0.056	782		4 x cmax	31	308	0	3040	7.1e-05	0.071	764
2	352.5	1980	760	6.1e-05	0.061	772		4 x cmax	11	362	1980	3040	5.9e-05	0.059	774		4 x cmax	11	308.5	0	3040	7.1e-05	0.071	764
82	358	1980	1520	5.9e-05	0.059	768		4 x cmax	92	369.5	1980	3040	5.7e-05	0.057	768		4 x cmax	92	308	0	3040	7.1e-05	0.071	764
62	361	1980	1520	5.9e-05	0.059	776		4 x cmax	72	363.5	1980	3040	5.8e-05	0.058	772		4 x cmax	72	308	0	3040	7.1e-05	0.071	762
42	360	1980	1520	5.9e-05	0.059	770		4 x cmax	52	356	1980	3040	6.1e-05	0.061	774		4 x cmax	52	308	0	3040	7.1e-05	0.071	764
22	360.5	1980	1520	6e-05	0.06	778		4 x cmax	32	367.5	1980	3040	5.8e-05	0.058	776		4 x cmax	32	308.5	0	3040	7.1e-05	0.071	764
2	352.5	1980	1520	6.1e-05	0.061	772		4 x cmax	12	369	1980	3040	5.7e-05	0.057	768		4 x cmax	12	307.5	0	3040	7.2e-05	0.072	762
82	358.5	1980	2280	5.9e-05	0.059	766		4 x cmax	93	359.5	1980	3040	5.9e-05	0.059	770		4 x cmax	93	308	0	3040	7.1e-05	0.071	764
62	361	1980	2280	5.9e-05	0.059	776		4 x cmax	73	357	1980	3040	6e-05	0.06	774		4 x cmax	73	307.5	0	3040	7.1e-05	0.071	764
42	360	1980	2280	5.9e-05	0.059	770		4 x cmax	53	359	1980	3040	6e-05	0.06	778		4 x cmax	53	307.5	0	3040	7.1e-05	0.071	764
22	360.5	1980	2280	6e-05	0.06	778		4 x cmax	33	364	1980	3040	5.8e-05	0.058	774		4 x cmax	33	308	0	3040	7.1e-05	0.071	762
2	352.5	1980	2280	6.1e-05	0.061	772		4 x cmax	13	357	1980	3040	6e-05	0.06	774		4 x cmax	13	307.5	0	3040	7.2e-05	0.072	764
82	358.5	1980	3040	5.9e-05	0.059	766		4 x cmax	94	369	1980	3040	5.8e-05	0.058	778		4 x cmax	94	308	0	3040	7.1e-05	0.071	764
62	361	1980	3040	5.9e-05	0.059	776		4 x cmax	74	368	1980	3040	5.7e-05	0.057	774		4 x cmax	74	308	0	3040	7.1e-05	0.071	762
42	360	1980	3040	5.9e-05	0.059	770		4 x cmax	54	368	1980	3040	5.7e-05	0.057	774		4 x cmax	54	308	0	3040	7.1e-05	0.071	762
22	360.5	1980	3040	6e-05	0.06	778		4 x cmax	34	374.5	1980	3040	5.6e-05	0.056	776		4 x cmax	34	308	0	3040	7.2e-05	0.072	764
2	352.5	1980	3040	6.1e-05	0.061	772		4 x cmax	14	368.5	1980	3040	5.8e-05	0.058	780		4 x cmax	14	308	0	3040	7.1e-05	0.071	764
83	307.5	0	0	7.2e-05	0.072	764		4 x cmax	95	354	1980	3040	6e-05	0.06	772		4 x cmax	95	308	0	3040	7.2e-05	0.072	764
63	307.5	0	0	7.2e-05	0.072	764		4 x cmax	75	355	1980	3040	6.1e-05	0.061	780		4 x cmax	75	308.5	0	3040	7.1e-05	0.071	762
43	307.5	0	0	7.2e-05	0.072	764		4 x cmax	55	352	1980	3040	6.2e-05	0.062	772		4 x cmax	55	308	0	3040	7.1e-05	0.071	762
23	307.5	0	0	7.2e-05	0.072	764		4 x cmax	35	366	1980	3040	5.7e-05	0.057	774		4 x cmax	35	308	0	3040	7.1e-05	0.071	760
3	307.5	0	0	7.2e-05	0.072	764		4 x cmax	15	373	1980	3040	5.7e-05	0.057	776		4 x cmax	15	308	0	3040	7.1e-05	0.071	764
83	307.5	0	760	7.2e-05	0.072	764		4 x cmax	96	354	1980	3040	6.1e-05	0.061	770		4 x cmax	96	307.5	0	3040	7.2e-05	0.072	764
63	307.5	0	760	7.2e-05	0.072	764		4 x cmax	76	360	1980	3040	6e-05	0.06	782		4 x cmax	76	308	0	3040	7.1e-05	0.071	764
43	307.5	0	760	7.2e-05	0.072	764		4 x cmax	56	379.5	1980	3040	5.5e-05	0.055	778		4 x cmax	56	308	0	3040	7.1e-05	0.071	764
23	307.5	0	760	7.2e-05	0.072	764		4 x cmax	36	366	1980	3040	5.8e-05	0.058	774		4 x cmax	36	307.5	0	3040	7.2e-05	0.072	764
3	307.5	0	760	7.2e-05	0.072	764		4 x cmax	16	377	1980	3040	5.6e-05	0.056	780		4 x cmax	16	307	0	3040	7.2e-05	0.072	764
83	307.5	0	1520	7.2e-05	0.072	764		4 x cmax	97	353.5	1980	3040	6.1e-05	0.061	768		4 x cmax	97	308	0	3040	7.1e-05	0.071	764
63	308	0	1520	7.2e-05	0.072	764		4 x cmax	77	358	1980	3040	6e-05	0.06	774		4 x cmax	77	307.5	0	3040	7.2e-05	0.072	764
43	307.5	0	1520	7.2e-05	0.072	764		4 x cmax	57	354.5	1980	3040	6e-05	0.06	774		4 x cmax	57	307.5	0	3040	7.2e-05	0.072	764
23	307.5	0	1520	7.2e-05	0.072	764		4 x cmax	37	367.5	1980	3040	5.7e-05	0.057	772		4 x cmax	37	307.5	0	3040	7.2e-05	0.072	762
3	307.5	0	1520	7.2e-05	0.072	764		4 x cmax	17	370.5	1980	3040	5.7e-05	0.057	778		4 x cmax	17	307.5	0	3040	7.2e-05	0.072	764
83	308	0	2280	7.1e-05	0.071	762		4 x cmax	98	384	1980	3040	5.4e-05	0.054	776		4 x cmax	98	308	0	3040	7.1e-05	0.071	762
63	308	0	2280	7.1e-05	0.071	764		4 x cmax	78	359.5	1980	3040	6e-05	0.06	778		4 x cmax	78	307.5	0	3040	7.2e-05	0.072	764
43	307.5	0	2280	7.1e-05	0.071	764		4 x cmax	58	345.5	1980	3040	6.3e-05	0.063	764		4 x cmax	58	307.5	0	3040	7.2e-05	0.072	764
23	307.5	0	2280	7.2e-05	0.072	764		4 x cmax	38	378	1980	3040	5.5e-05	0.055	778		4 x cmax	38	308	0	3040	7.1e-05	0.071	762
3	307.5	0	2280	7.2e-05	0.072	764		4 x cmax	18	354	1980	3040	6.1e-05	0.061	776		4 x cmax	18	307.5	0	3040	7.2e-05	0.072	764
83	308	0	3040	7.1e-05	0.071	762		4 x cmax	99	361	1980	3040	5.9e-05	0.059	766		4 x cmax	99	308	0	3040	7.1e-05	0.071	762
63	308	0	3040	7.1e-05	0.071	764		4 x cmax	79	362	1980	3040	5.9e-05	0.059	772		4 x cmax	79	308	0	3040	7.1e-05	0.071	764
43	308	0	3040	7.1e-05	0.071	764		4 x cmax	59	365.5	1980	3040	5.8e-05	0.058	774		4 x cmax	59	307.5	0	3040	7.2e-05	0.072	764
23	307.5	0	3040	7.1e-05	0.071	762		4 x cmax	39	370.5	1980	3040	5.8e-05	0.058	780		4 x cmax	39	308	0	3040	7.1e-05	0.071	764
3	307.5	0	3040	7.2e-05	0.072	764		4 x cmax	19	372.5	1980	3040	5.7e-05	0.057	782		4 x cmax	19	308	0	3040	7.1e-05	0.071	762
83	326.5	495	0	6.7e-05	0.067	768
63	329	495	0	6.6e-05	0.066	764
43	323	495	0	6.8e-05	0.068	768
23	323	495	0	6.8e-05	0.068	768
3	323	495	0	6.8e-05	0.068	768
83	326.5	495	760	6.7e-05	0.067	768
63	329	495	760	6.6e-05	0.066	764
43	323	495	760	6.8e-05	0.068	768
23	323	495	760	6.8e-05	0.068	768
3	323	495	760	6.8e-05	0.068	768
83	326.5	495	1520	6.7e-05	0.067	768
63	329.5	495	1520	6.6e-05	0.066	764
43	323	495	1520	6.8e-05	0.068	768
23	323	495	1520	6.8e-05	0.068	768
3	323	495	1520	6.8e-05	0.068	768
83	326.5	495	2280	6.7e-05	0.067	768
63	329.5	495	2280	6.6e-05	0.066	764
43	323	495	2280	6.8e-05	0.068	768
23	323	495	2280	6.8e-05	0.068	768
3	323	495	2280	6.8e-05	0.068	768
83	327	495	3040	6.7e-05	0.067	766
63	329.5	495	3040	6.6e-05	0.066	764
43	323.5	495	3040	6.8e-05	0.068	768
23	323	495	3040	6.8e-05	0.068	768
3	323	495	3040	6.8e-05	0.068	768
83	339	990	0	6.4e-05	0.064	772
63	344.5	990	0	6.2e-05	0.062	764
43	334	990	0	6.5e-05	0.065	772
23	334.5	990	0	6.5e-05	0.065	772
3	335.5	990	0	6.5e-05	0.065	772
83	339	990	760	6.4e-05	0.064	772
63	344.5	990	760	6.2e-05	0.062	764
43	334	990	760	6.5e-05	0.065	772
23	334.5	990	760	6.5e-05	0.065	772
3	335.5	990	760	6.5e-05	0.065	772
83	339	990	1520	6.4e-05	0.064	770
63	344.5	990	1520	6.2e-05	0.062	764
43	334	990	1520	6.5e-05	0.065	770
23	335	990	1520	6.5e-05	0.065	772
3	335.5	990	1520	6.5e-05	0.065	772
83	339	990	2280	6.4e-05	0.064	770
63	344.5	990	2280	6.2e-05	0.062	764
43	334.5	990	2280	6.5e-05	0.065	770
23	335	990	2280	6.5e-05	0.065	772
3	335.5	990	2280	6.5e-05	0.065	770
83	339	990	3040	6.4e-05	0.064	770
63	345	990	3040	6.2e-05	0.062	764
43	334.5	990	3040	6.5e-05	0.065	770
23	335	990	3040	6.5e-05	0.065	772
3	335.5	990	3040	6.5e-05	0.065	770
83	349	1485	0	6.2e-05	0.062	774
63	357.5	1485	0	5.9e-05	0.059	766
43	343.5	1485	0	6.3e-05	0.063	774
23	345	1485	0	6.3e-05	0.063	776
3	346.5	1485	0	6.3e-05	0.063	774
83	349	1485	760	6.2e-05	0.062	774
63	357.5	1485	760	5.9e-05	0.059	766
43	343.5	1485	760	6.3e-05	0.063	774
23	345	1485	760	6.3e-05	0.063	774
3	346.5	1485	760	6.3e-05	0.063	774
83	349	1485	1520	6.2e-05	0.062	774
63	357.5	1485	1520	5.9e-05	0.059	766
43	344	1485	1520	6.3e-05	0.063	774
23	345	1485	1520	6.3e-05	0.063	774
3	346.5	1485	1520	6.3e-05	0.063	774
83	349.5	1485	2280	6.2e-05	0.062	772
63	357.5	1485	2280	5.9e-05	0.059	766
43	344	1485	2280	6.3e-05	0.063	774
23	345.5	1485	2280	6.3e-05	0.063	774
3	346.5	1485	2280	6.3e-05	0.063	774
83	349.5	1485	3040	6.2e-05	0.062	772
63	357.5	1485	3040	5.9e-05	0.059	766
43	344	1485	3040	6.3e-05	0.063	774
23	345.5	1485	3040	6.3e-05	0.063	774
3	346.5	1485	3040	6.3e-05	0.063	774
83	358	1980	0	6e-05	0.06	776
63	368.5	1980	0	5.6e-05	0.056	768
43	352	1980	0	6.1e-05	0.061	776
23	354.5	1980	0	6.1e-05	0.061	778
3	356.5	1980	0	6e-05	0.06	778
83	358	1980	760	6e-05	0.06	776
63	369	1980	760	5.6e-05	0.056	768
43	352.5	1980	760	6.1e-05	0.061	776
23	354.5	1980	760	6.1e-05	0.061	778
3	356.5	1980	760	6e-05	0.06	778
83	358	1980	1520	6e-05	0.06	776
63	369	1980	1520	5.6e-05	0.056	766
43	352.5	1980	1520	6.1e-05	0.061	776
23	354.5	1980	1520	6.1e-05	0.061	778
3	356.5	1980	1520	6e-05	0.06	778
83	358.5	1980	2280	6e-05	0.06	776
63	369	1980	2280	5.6e-05	0.056	766
43	352.5	1980	2280	6.1e-05	0.061	776
23	355	1980	2280	6.1e-05	0.061	778
3	356.5	1980	2280	6e-05	0.06	776
83	358.5	1980	3040	6e-05	0.06	774
63	369	1980	3040	5.6e-05	0.056	766
43	352.5	1980	3040	6.1e-05	0.061	776
23	355	1980	3040	6.1e-05	0.061	776
3	356.5	1980	3040	6e-05	0.06	776
84	307.5	0	0	7.2e-05	0.072	764
64	307.5	0	0	7.2e-05	0.072	764
44	307.5	0	0	7.2e-05	0.072	764
24	307.5	0	0	7.2e-05	0.072	764
4	307.5	0	0	7.2e-05	0.072	764
84	308	0	760	7.1e-05	0.071	764
64	307.5	0	760	7.2e-05	0.072	764
44	307.5	0	760	7.2e-05	0.072	764
24	307.5	0	760	7.2e-05	0.072	764
4	307.5	0	760	7.2e-05	0.072	764
84	308.5	0	1520	7.1e-05	0.071	764
64	307.5	0	1520	7.2e-05	0.072	764
44	308	0	1520	7.1e-05	0.071	764
24	308	0	1520	7.2e-05	0.072	764
4	307.5	0	1520	7.2e-05	0.072	764
84	309	0	2280	7.1e-05	0.071	764
64	308	0	2280	7.1e-05	0.071	764
44	308	0	2280	7.1e-05	0.071	762
24	308	0	2280	7.1e-05	0.071	764
4	307.5	0	2280	7.2e-05	0.072	764
84	309	0	3040	7.1e-05	0.071	764
64	308	0	3040	7.1e-05	0.071	764
44	308	0	3040	7.1e-05	0.071	762
24	308.5	0	3040	7.1e-05	0.071	764
4	307.5	0	3040	7.2e-05	0.072	764
84	337.5	495	0	6.4e-05	0.064	770
64	320	495	0	6.8e-05	0.068	762
44	333	495	0	6.6e-05	0.066	768
24	331	495	0	6.6e-05	0.066	766
4	323	495	0	6.8e-05	0.068	766
84	337.5	495	760	6.4e-05	0.064	770
64	320	495	760	6.8e-05	0.068	760
44	333	495	760	6.5e-05	0.065	766
24	331	495	760	6.6e-05	0.066	766
4	323	495	760	6.8e-05	0.068	766
84	338	495	1520	6.4e-05	0.064	770
64	320	495	1520	6.8e-05	0.068	760
44	333.5	495	1520	6.5e-05	0.065	766
24	331.5	495	1520	6.6e-05	0.066	766
4	323.5	495	1520	6.8e-05	0.068	766
84	338.5	495	2280	6.4e-05	0.064	770
64	320	495	2280	6.8e-05	0.068	760
44	333.5	495	2280	6.5e-05	0.065	766
24	331.5	495	2280	6.6e-05	0.066	766
4	323.5	495	2280	6.8e-05	0.068	766
84	338.5	495	3040	6.4e-05	0.064	770
64	320.5	495	3040	6.8e-05	0.068	760
44	333.5	495	3040	6.5e-05	0.065	766
24	332	495	3040	6.6e-05	0.066	766
4	323.5	495	3040	6.8e-05	0.068	766
84	349.5	990	0	6.1e-05	0.061	774
64	331.5	990	0	6.5e-05	0.065	760
44	345.5	990	0	6.3e-05	0.063	770
24	347.5	990	0	6.2e-05	0.062	770
4	335.5	990	0	6.5e-05	0.065	768
84	350	990	760	6.1e-05	0.061	774
64	331.5	990	760	6.5e-05	0.065	760
44	346	990	760	6.3e-05	0.063	768
24	347.5	990	760	6.2e-05	0.062	770
4	335.5	990	760	6.5e-05	0.065	768
84	350	990	1520	6.1e-05	0.061	774
64	332	990	1520	6.5e-05	0.065	760
44	346	990	1520	6.2e-05	0.062	768
24	348	990	1520	6.2e-05	0.062	770
4	335.5	990	1520	6.5e-05	0.065	768
84	350.5	990	2280	6.1e-05	0.061	774
64	332	990	2280	6.5e-05	0.065	760
44	346	990	2280	6.2e-05	0.062	768
24	348	990	2280	6.2e-05	0.062	770
4	335.5	990	2280	6.5e-05	0.065	768
84	351	990	3040	6.1e-05	0.061	774
64	332	990	3040	6.5e-05	0.065	760
44	346.5	990	3040	6.2e-05	0.062	768
24	348	990	3040	6.2e-05	0.062	768
4	335.5	990	3040	6.5e-05	0.065	768
84	358.5	1485	0	5.9e-05	0.059	776
64	342.5	1485	0	6.2e-05	0.062	762
44	355.5	1485	0	6.1e-05	0.061	770
24	361.5	1485	0	5.9e-05	0.059	772
4	346	1485	0	6.3e-05	0.063	770
84	359	1485	760	5.9e-05	0.059	776
64	342.5	1485	760	6.2e-05	0.062	760
44	355.5	1485	760	6e-05	0.06	770
24	361.5	1485	760	5.9e-05	0.059	772
4	346	1485	760	6.3e-05	0.063	770
84	359	1485	1520	5.9e-05	0.059	776
64	343	1485	1520	6.2e-05	0.062	760
44	356	1485	1520	6e-05	0.06	770
24	361.5	1485	1520	5.9e-05	0.059	772
4	346	1485	1520	6.2e-05	0.062	770
84	359.5	1485	2280	5.9e-05	0.059	776
64	343	1485	2280	6.2e-05	0.062	760
44	356	1485	2280	6e-05	0.06	770
24	361.5	1485	2280	5.9e-05	0.059	772
4	346	1485	2280	6.2e-05	0.062	770
84	359.5	1485	3040	5.9e-05	0.059	776
64	343	1485	3040	6.2e-05	0.062	760
44	356	1485	3040	6e-05	0.06	770
24	362	1485	3040	5.9e-05	0.059	772
4	346.5	1485	3040	6.2e-05	0.062	770
84	366	1980	0	5.8e-05	0.058	778
64	353	1980	0	6e-05	0.06	762
44	364	1980	0	5.9e-05	0.059	772
24	373.5	1980	0	5.6e-05	0.056	774
4	356	1980	0	6e-05	0.06	772
84	366	1980	760	5.8e-05	0.058	778
64	353	1980	760	6e-05	0.06	762
44	364	1980	760	5.9e-05	0.059	772
24	373.5	1980	760	5.6e-05	0.056	774
4	356	1980	760	6e-05	0.06	772
84	366.5	1980	1520	5.8e-05	0.058	778
64	353.5	1980	1520	6e-05	0.06	762
44	364	1980	1520	5.9e-05	0.059	772
24	373.5	1980	1520	5.6e-05	0.056	774
4	356	1980	1520	6e-05	0.06	772
84	367	1980	2280	5.7e-05	0.057	778
64	353.5	1980	2280	6e-05	0.06	762
44	364	1980	2280	5.9e-05	0.059	772
24	373.5	1980	2280	5.6e-05	0.056	774
4	356	1980	2280	6e-05	0.06	772
84	367	1980	3040	5.7e-05	0.057	778
64	353.5	1980	3040	6e-05	0.06	762
44	364.5	1980	3040	5.9e-05	0.059	770
24	374	1980	3040	5.6e-05	0.056	774
4	356	1980	3040	6e-05	0.06	772
85	307.5	0	0	7.2e-05	0.072	764
65	307.5	0	0	7.2e-05	0.072	764
45	307.5	0	0	7.2e-05	0.072	764
25	307.5	0	0	7.2e-05	0.072	764
5	307.5	0	0	7.2e-05	0.072	764
85	307.5	0	760	7.2e-05	0.072	764
65	307.5	0	760	7.2e-05	0.072	764
45	307.5	0	760	7.2e-05	0.072	764
25	307.5	0	760	7.2e-05	0.072	764
5	307.5	0	760	7.2e-05	0.072	764
85	307.5	0	1520	7.2e-05	0.072	764
65	307.5	0	1520	7.2e-05	0.072	764
45	307.5	0	1520	7.1e-05	0.071	762
25	307.5	0	1520	7.2e-05	0.072	764
5	307.5	0	1520	7.2e-05	0.072	764
85	308	0	2280	7.1e-05	0.071	764
65	308	0	2280	7.2e-05	0.072	764
45	308	0	2280	7.1e-05	0.071	762
25	307.5	0	2280	7.2e-05	0.072	764
5	307.5	0	2280	7.2e-05	0.072	764
85	308	0	3040	7.1e-05	0.071	764
65	308	0	3040	7.2e-05	0.072	764
45	308	0	3040	7.1e-05	0.071	762
25	308	0	3040	7.1e-05	0.071	764
5	308	0	3040	7.2e-05	0.072	764
85	328	495	0	6.7e-05	0.067	768
65	319.5	495	0	6.9e-05	0.069	764
45	333.5	495	0	6.5e-05	0.065	768
25	333.5	495	0	6.5e-05	0.065	768
5	334	495	0	6.5e-05	0.065	772
85	328	495	760	6.6e-05	0.066	766
65	320	495	760	6.9e-05	0.069	764
45	334	495	760	6.5e-05	0.065	768
25	333.5	495	760	6.5e-05	0.065	768
5	334	495	760	6.5e-05	0.065	772
85	328	495	1520	6.6e-05	0.066	766
65	320	495	1520	6.9e-05	0.069	764
45	334	495	1520	6.5e-05	0.065	766
25	333.5	495	1520	6.5e-05	0.065	768
5	334	495	1520	6.5e-05	0.065	772
85	328	495	2280	6.6e-05	0.066	766
65	320	495	2280	6.9e-05	0.069	764
45	334	495	2280	6.5e-05	0.065	766
25	334	495	2280	6.5e-05	0.065	766
5	334	495	2280	6.5e-05	0.065	772
85	328.5	495	3040	6.6e-05	0.066	766
65	320	495	3040	6.9e-05	0.069	764
45	334	495	3040	6.5e-05	0.065	766
25	334	495	3040	6.5e-05	0.065	766
5	334	495	3040	6.5e-05	0.065	772
85	341.5	990	0	6.3e-05	0.063	770
65	330	990	0	6.6e-05	0.066	766
45	347	990	0	6.2e-05	0.062	770
25	348	990	0	6.2e-05	0.062	770
5	349	990	0	6.2e-05	0.062	778
85	341.5	990	760	6.3e-05	0.063	770
65	330	990	760	6.6e-05	0.066	766
45	347.5	990	760	6.2e-05	0.062	770
25	348.5	990	760	6.2e-05	0.062	770
5	349	990	760	6.2e-05	0.062	778
85	342	990	1520	6.3e-05	0.063	770
65	330	990	1520	6.6e-05	0.066	766
45	347.5	990	1520	6.2e-05	0.062	768
25	348.5	990	1520	6.2e-05	0.062	770
5	349	990	1520	6.2e-05	0.062	778
85	342	990	2280	6.3e-05	0.063	768
65	330.5	990	2280	6.6e-05	0.066	766
45	347.5	990	2280	6.2e-05	0.062	768
25	348.5	990	2280	6.2e-05	0.062	770
5	349	990	2280	6.2e-05	0.062	778
85	342	990	3040	6.3e-05	0.063	768
65	330.5	990	3040	6.6e-05	0.066	766
45	347.5	990	3040	6.2e-05	0.062	768
25	348.5	990	3040	6.2e-05	0.062	770
5	349	990	3040	6.2e-05	0.062	778
85	353	1485	0	6.1e-05	0.061	772
65	339.5	1485	0	6.4e-05	0.064	766
45	358	1485	0	6e-05	0.06	772
25	360	1485	0	5.9e-05	0.059	772
5	360.5	1485	0	6e-05	0.06	782
85	353.5	1485	760	6.1e-05	0.061	772
65	339.5	1485	760	6.4e-05	0.064	766
45	358	1485	760	6e-05	0.06	772
25	360	1485	760	5.9e-05	0.059	772
5	360.5	1485	760	6e-05	0.06	782
85	353.5	1485	1520	6.1e-05	0.061	772
65	339.5	1485	1520	6.4e-05	0.064	766
45	358	1485	1520	6e-05	0.06	770
25	360	1485	1520	5.9e-05	0.059	772
5	360.5	1485	1520	6e-05	0.06	782
85	353.5	1485	2280	6e-05	0.06	772
65	339.5	1485	2280	6.4e-05	0.064	766
45	358	1485	2280	6e-05	0.06	770
25	360	1485	2280	5.9e-05	0.059	772
5	360.5	1485	2280	6e-05	0.06	782
85	353.5	1485	3040	6e-05	0.06	772
65	339.5	1485	3040	6.4e-05	0.064	766
45	358	1485	3040	6e-05	0.06	770
25	360	1485	3040	5.9e-05	0.059	772
5	361	1485	3040	6e-05	0.06	782
85	363.5	1980	0	5.8e-05	0.058	774
65	348	1980	0	6.2e-05	0.062	768
45	366.5	1980	0	5.8e-05	0.058	774
25	369.5	1980	0	5.7e-05	0.057	774
5	370.5	1980	0	5.8e-05	0.058	786
85	363.5	1980	760	5.8e-05	0.058	774
65	348	1980	760	6.2e-05	0.062	768
45	367	1980	760	5.8e-05	0.058	772
25	370	1980	760	5.7e-05	0.057	774
5	370.5	1980	760	5.8e-05	0.058	786
85	363.5	1980	1520	5.8e-05	0.058	774
65	348	1980	1520	6.2e-05	0.062	768
45	367	1980	1520	5.8e-05	0.058	772
25	370	1980	1520	5.7e-05	0.057	774
5	370.5	1980	1520	5.8e-05	0.058	786
85	363.5	1980	2280	5.8e-05	0.058	774
65	348.5	1980	2280	6.2e-05	0.062	768
45	367	1980	2280	5.8e-05	0.058	772
25	370	1980	2280	5.7e-05	0.057	774
5	370.5	1980	2280	5.8e-05	0.058	786
85	364	1980	3040	5.8e-05	0.058	774
65	348.5	1980	3040	6.2e-05	0.062	768
45	367	1980	3040	5.8e-05	0.058	772
25	370	1980	3040	5.7e-05	0.057	774
5	371	1980	3040	5.8e-05	0.058	786
86	307.5	0	0	7.2e-05	0.072	764
66	307.5	0	0	7.2e-05	0.072	764
46	307.5	0	0	7.2e-05	0.072	764
26	307.5	0	0	7.2e-05	0.072	764
6	307.5	0	0	7.2e-05	0.072	764
86	307.5	0	760	7.2e-05	0.072	764
66	307.5	0	760	7.2e-05	0.072	764
46	307.5	0	760	7.2e-05	0.072	764
26	307.5	0	760	7.2e-05	0.072	764
6	307.5	0	760	7.2e-05	0.072	764
86	307.5	0	1520	7.2e-05	0.072	764
66	307.5	0	1520	7.2e-05	0.072	764
46	308	0	1520	7.2e-05	0.072	764
26	307.5	0	1520	7.2e-05	0.072	764
6	307.5	0	1520	7.2e-05	0.072	764
86	307.5	0	2280	7.2e-05	0.072	764
66	307.5	0	2280	7.2e-05	0.072	764
46	308	0	2280	7.1e-05	0.071	764
26	307.5	0	2280	7.2e-05	0.072	764
6	307.5	0	2280	7.2e-05	0.072	764
86	307.5	0	3040	7.2e-05	0.072	762
66	308	0	3040	7.2e-05	0.072	764
46	308	0	3040	7.1e-05	0.071	764
26	308	0	3040	7.2e-05	0.072	764
6	307.5	0	3040	7.2e-05	0.072	764
86	335.5	495	0	6.5e-05	0.065	768
66	324.5	495	0	6.7e-05	0.067	766
46	326.5	495	0	6.7e-05	0.067	770
26	324.5	495	0	6.7e-05	0.067	766
6	329.5	495	0	6.6e-05	0.066	770
86	335	495	760	6.5e-05	0.065	768
66	324.5	495	760	6.7e-05	0.067	766
46	327	495	760	6.7e-05	0.067	770
26	325	495	760	6.7e-05	0.067	766
6	329	495	760	6.7e-05	0.067	768
86	335	495	1520	6.5e-05	0.065	766
66	324.5	495	1520	6.7e-05	0.067	766
46	327	495	1520	6.7e-05	0.067	770
26	325	495	1520	6.7e-05	0.067	764
6	329	495	1520	6.7e-05	0.067	768
86	335.5	495	2280	6.5e-05	0.065	766
66	324.5	495	2280	6.7e-05	0.067	766
46	327	495	2280	6.7e-05	0.067	770
26	325	495	2280	6.7e-05	0.067	764
6	329.5	495	2280	6.7e-05	0.067	768
86	335.5	495	3040	6.5e-05	0.065	766
66	324.5	495	3040	6.7e-05	0.067	766
46	327.5	495	3040	6.7e-05	0.067	768
26	325	495	3040	6.7e-05	0.067	764
6	329.5	495	3040	6.7e-05	0.067	768
86	350.5	990	0	6.1e-05	0.061	770
66	337	990	0	6.4e-05	0.064	770
46	339	990	0	6.4e-05	0.064	774
26	338.5	990	0	6.4e-05	0.064	766
6	343.5	990	0	6.3e-05	0.063	772
86	350.5	990	760	6.1e-05	0.061	770
66	337	990	760	6.4e-05	0.064	770
46	339	990	760	6.4e-05	0.064	774
26	338.5	990	760	6.4e-05	0.064	766
6	343.5	990	760	6.3e-05	0.063	772
86	350.5	990	1520	6.1e-05	0.061	770
66	337	990	1520	6.4e-05	0.064	770
46	339.5	990	1520	6.4e-05	0.064	774
26	338.5	990	1520	6.4e-05	0.064	766
6	343.5	990	1520	6.3e-05	0.063	772
86	350.5	990	2280	6.1e-05	0.061	768
66	337	990	2280	6.4e-05	0.064	768
46	339.5	990	2280	6.4e-05	0.064	772
26	339	990	2280	6.4e-05	0.064	766
6	343.5	990	2280	6.3e-05	0.063	772
86	350.5	990	3040	6.1e-05	0.061	768
66	337	990	3040	6.4e-05	0.064	768
46	339.5	990	3040	6.4e-05	0.064	772
26	339	990	3040	6.4e-05	0.064	766
6	343.5	990	3040	6.3e-05	0.063	772
86	362.5	1485	0	5.8e-05	0.058	772
66	347.5	1485	0	6.2e-05	0.062	772
46	349.5	1485	0	6.2e-05	0.062	776
26	351	1485	0	6.1e-05	0.061	768
6	355	1485	0	6.1e-05	0.061	776
86	362.5	1485	760	5.8e-05	0.058	772
66	347.5	1485	760	6.2e-05	0.062	772
46	349.5	1485	760	6.2e-05	0.062	776
26	351	1485	760	6.1e-05	0.061	768
6	355	1485	760	6.1e-05	0.061	776
86	362.5	1485	1520	5.8e-05	0.058	772
66	347.5	1485	1520	6.2e-05	0.062	772
46	349.5	1485	1520	6.2e-05	0.062	776
26	351	1485	1520	6.1e-05	0.061	768
6	355	1485	1520	6.1e-05	0.061	776
86	362.5	1485	2280	5.8e-05	0.058	772
66	348	1485	2280	6.2e-05	0.062	772
46	349.5	1485	2280	6.2e-05	0.062	776
26	351	1485	2280	6.1e-05	0.061	768
6	355	1485	2280	6.1e-05	0.061	776
86	362.5	1485	3040	5.8e-05	0.058	770
66	348	1485	3040	6.2e-05	0.062	772
46	350	1485	3040	6.2e-05	0.062	776
26	351	1485	3040	6.1e-05	0.061	768
6	355	1485	3040	6.1e-05	0.061	776
86	373	1980	0	5.6e-05	0.056	774
66	357.5	1980	0	6e-05	0.06	774
46	358.5	1980	0	6e-05	0.06	780
26	362	1980	0	5.9e-05	0.059	770
6	365.5	1980	0	5.9e-05	0.059	778
86	373	1980	760	5.6e-05	0.056	774
66	357.5	1980	760	6e-05	0.06	774
46	358.5	1980	760	6e-05	0.06	780
26	362	1980	760	5.9e-05	0.059	768
6	365.5	1980	760	5.9e-05	0.059	778
86	373	1980	1520	5.6e-05	0.056	774
66	357.5	1980	1520	6e-05	0.06	774
46	358.5	1980	1520	6e-05	0.06	780
26	362	1980	1520	5.9e-05	0.059	768
6	365.5	1980	1520	5.9e-05	0.059	778
86	373	1980	2280	5.6e-05	0.056	774
66	357.5	1980	2280	6e-05	0.06	774
46	358.5	1980	2280	6e-05	0.06	780
26	362.5	1980	2280	5.8e-05	0.058	768
6	365.5	1980	2280	5.9e-05	0.059	778
86	373	1980	3040	5.6e-05	0.056	772
66	357.5	1980	3040	6e-05	0.06	774
46	359	1980	3040	6e-05	0.06	780
26	362.5	1980	3040	5.8e-05	0.058	768
6	365.5	1980	3040	5.9e-05	0.059	778
87	307.5	0	0	7.2e-05	0.072	764
67	307.5	0	0	7.2e-05	0.072	764
47	307.5	0	0	7.2e-05	0.072	764
27	307.5	0	0	7.2e-05	0.072	764
7	307.5	0	0	7.2e-05	0.072	764
87	307.5	0	760	7.2e-05	0.072	764
67	307.5	0	760	7.2e-05	0.072	764
47	307.5	0	760	7.2e-05	0.072	764
27	307.5	0	760	7.2e-05	0.072	764
7	307.5	0	760	7.2e-05	0.072	764
87	307.5	0	1520	7.2e-05	0.072	764
67	307.5	0	1520	7.2e-05	0.072	764
47	307.5	0	1520	7.2e-05	0.072	764
27	307.5	0	1520	7.2e-05	0.072	764
7	307.5	0	1520	7.2e-05	0.072	764
87	307.5	0	2280	7.2e-05	0.072	764
67	307.5	0	2280	7.2e-05	0.072	764
47	308	0	2280	7.1e-05	0.071	764
27	307.5	0	2280	7.2e-05	0.072	764
7	307.5	0	2280	7.2e-05	0.072	764
87	308	0	3040	7.2e-05	0.072	764
67	307.5	0	3040	7.2e-05	0.072	764
47	308	0	3040	7.1e-05	0.071	764
27	307.5	0	3040	7.2e-05	0.072	762
7	307.5	0	3040	7.2e-05	0.072	764
87	331	495	0	6.6e-05	0.066	768
67	333	495	0	6.5e-05	0.065	768
47	325	495	0	6.8e-05	0.068	776
27	324.5	495	0	6.7e-05	0.067	766
7	325	495	0	6.7e-05	0.067	766
87	331	495	760	6.6e-05	0.066	768
67	333	495	760	6.5e-05	0.065	768
47	325	495	760	6.8e-05	0.068	776
27	324.5	495	760	6.7e-05	0.067	766
7	325	495	760	6.7e-05	0.067	766
87	331	495	1520	6.6e-05	0.066	768
67	333	495	1520	6.5e-05	0.065	768
47	325	495	1520	6.8e-05	0.068	776
27	324.5	495	1520	6.7e-05	0.067	764
7	325	495	1520	6.7e-05	0.067	766
87	331	495	2280	6.6e-05	0.066	768
67	333	495	2280	6.5e-05	0.065	768
47	325.5	495	2280	6.8e-05	0.068	776
27	324.5	495	2280	6.7e-05	0.067	764
7	325	495	2280	6.7e-05	0.067	766
87	331.5	495	3040	6.6e-05	0.066	768
67	333.5	495	3040	6.5e-05	0.065	766
47	325.5	495	3040	6.8e-05	0.068	776
27	324.5	495	3040	6.7e-05	0.067	764
7	325.5	495	3040	6.7e-05	0.067	766
87	344	990	0	6.3e-05	0.063	770
67	346.5	990	0	6.2e-05	0.062	770
47	337.5	990	0	6.5e-05	0.065	782
27	336.5	990	0	6.4e-05	0.064	768
7	338	990	0	6.4e-05	0.064	768
87	343.5	990	760	6.3e-05	0.063	770
67	346.5	990	760	6.2e-05	0.062	770
47	338	990	760	6.5e-05	0.065	782
27	336.5	990	760	6.4e-05	0.064	766
7	338	990	760	6.4e-05	0.064	768
87	344	990	1520	6.3e-05	0.063	770
67	346.5	990	1520	6.2e-05	0.062	770
47	338	990	1520	6.5e-05	0.065	782
27	336.5	990	1520	6.4e-05	0.064	766
7	338	990	1520	6.4e-05	0.064	768
87	344	990	2280	6.3e-05	0.063	770
67	346.5	990	2280	6.2e-05	0.062	770
47	338	990	2280	6.5e-05	0.065	782
27	336.5	990	2280	6.4e-05	0.064	766
7	338	990	2280	6.4e-05	0.064	768
87	344	990	3040	6.3e-05	0.063	770
67	346.5	990	3040	6.2e-05	0.062	768
47	338	990	3040	6.5e-05	0.065	782
27	336.5	990	3040	6.4e-05	0.064	766
7	338	990	3040	6.4e-05	0.064	768
87	354	1485	0	6.1e-05	0.061	772
67	356.5	1485	0	6e-05	0.06	770
47	348.5	1485	0	6.3e-05	0.063	788
27	346.5	1485	0	6.2e-05	0.062	768
7	349	1485	0	6.2e-05	0.062	770
87	354	1485	760	6.1e-05	0.061	772
67	356.5	1485	760	6e-05	0.06	770
47	348.5	1485	760	6.3e-05	0.063	786
27	346.5	1485	760	6.2e-05	0.062	768
7	349	1485	760	6.2e-05	0.062	770
87	354	1485	1520	6.1e-05	0.061	772
67	356.5	1485	1520	6e-05	0.06	770
47	348.5	1485	1520	6.3e-05	0.063	786
27	346.5	1485	1520	6.2e-05	0.062	768
7	349	1485	1520	6.2e-05	0.062	770
87	354	1485	2280	6.1e-05	0.061	772
67	357	1485	2280	6e-05	0.06	770
47	349	1485	2280	6.2e-05	0.062	786
27	347	1485	2280	6.2e-05	0.062	768
7	349	1485	2280	6.2e-05	0.062	770
87	354	1485	3040	6.1e-05	0.061	772
67	357	1485	3040	6e-05	0.06	770
47	349	1485	3040	6.2e-05	0.062	786
27	347	1485	3040	6.2e-05	0.062	768
7	349	1485	3040	6.2e-05	0.062	770
87	362.5	1980	0	5.9e-05	0.059	774
67	365.5	1980	0	5.8e-05	0.058	772
47	358	1980	0	6.1e-05	0.061	792
27	356	1980	0	6e-05	0.06	770
7	358.5	1980	0	6e-05	0.06	772
87	362.5	1980	760	5.9e-05	0.059	774
67	365.5	1980	760	5.8e-05	0.058	772
47	358.5	1980	760	6.1e-05	0.061	790
27	356	1980	760	6e-05	0.06	770
7	358.5	1980	760	6e-05	0.06	772
87	362.5	1980	1520	5.9e-05	0.059	774
67	365.5	1980	1520	5.8e-05	0.058	772
47	358.5	1980	1520	6.1e-05	0.061	790
27	356	1980	1520	6e-05	0.06	770
7	358.5	1980	1520	6e-05	0.06	772
87	362.5	1980	2280	5.9e-05	0.059	774
67	365.5	1980	2280	5.8e-05	0.058	772
47	358.5	1980	2280	6e-05	0.06	790
27	356	1980	2280	6e-05	0.06	770
7	358.5	1980	2280	6e-05	0.06	772
87	362.5	1980	3040	5.9e-05	0.059	774
67	365.5	1980	3040	5.8e-05	0.058	772
47	358.5	1980	3040	6e-05	0.06	790
27	356	1980	3040	6e-05	0.06	770
7	358.5	1980	3040	6e-05	0.06	772
88	307.5	0	0	7.2e-05	0.072	764
68	307.5	0	0	7.2e-05	0.072	764
48	307.5	0	0	7.2e-05	0.072	764
28	307.5	0	0	7.2e-05	0.072	764
8	307.5	0	0	7.2e-05	0.072	764
88	307.5	0	760	7.2e-05	0.072	764
68	307.5	0	760	7.2e-05	0.072	764
48	307.5	0	760	7.2e-05	0.072	764
28	307.5	0	760	7.2e-05	0.072	764
8	307.5	0	760	7.2e-05	0.072	764
88	308	0	1520	7.2e-05	0.072	764
68	307.5	0	1520	7.2e-05	0.072	764
48	308	0	1520	7.2e-05	0.072	764
28	308	0	1520	7.2e-05	0.072	764
8	307.5	0	1520	7.2e-05	0.072	764
88	308	0	2280	7.2e-05	0.072	764
68	307.5	0	2280	7.2e-05	0.072	764
48	308	0	2280	7.2e-05	0.072	764
28	308	0	2280	7.1e-05	0.071	764
8	307.5	0	2280	7.2e-05	0.072	764
88	308	0	3040	7.2e-05	0.072	764
68	308	0	3040	7.1e-05	0.071	764
48	308	0	3040	7.1e-05	0.071	764
28	308.5	0	3040	7.1e-05	0.071	764
8	307.5	0	3040	7.2e-05	0.072	762
88	335	495	0	6.5e-05	0.065	768
68	318.5	495	0	6.9e-05	0.069	766
48	318	495	0	6.9e-05	0.069	768
28	327.5	495	0	6.7e-05	0.067	770
8	322.5	495	0	6.8e-05	0.068	768
88	335	495	760	6.5e-05	0.065	768
68	318.5	495	760	6.9e-05	0.069	766
48	318	495	760	6.9e-05	0.069	768
28	328	495	760	6.7e-05	0.067	770
8	322.5	495	760	6.8e-05	0.068	768
88	335	495	1520	6.5e-05	0.065	768
68	318.5	495	1520	6.9e-05	0.069	766
48	318	495	1520	6.9e-05	0.069	768
28	328	495	1520	6.7e-05	0.067	770
8	322.5	495	1520	6.8e-05	0.068	768
88	335.5	495	2280	6.5e-05	0.065	768
68	318.5	495	2280	6.9e-05	0.069	766
48	318.5	495	2280	6.9e-05	0.069	768
28	328	495	2280	6.7e-05	0.067	770
8	322.5	495	2280	6.8e-05	0.068	766
88	335.5	495	3040	6.5e-05	0.065	768
68	318.5	495	3040	6.9e-05	0.069	766
48	318.5	495	3040	6.9e-05	0.069	768
28	328.5	495	3040	6.7e-05	0.067	770
8	322.5	495	3040	6.8e-05	0.068	766
88	349.5	990	0	6.1e-05	0.061	772
68	329	990	0	6.6e-05	0.066	768
48	328.5	990	0	6.7e-05	0.067	770
28	340	990	0	6.4e-05	0.064	774
8	335.5	990	0	6.5e-05	0.065	772
88	350	990	760	6.1e-05	0.061	772
68	329	990	760	6.6e-05	0.066	768
48	328.5	990	760	6.7e-05	0.067	770
28	340.5	990	760	6.4e-05	0.064	774
8	335.5	990	760	6.5e-05	0.065	770
88	350	990	1520	6.1e-05	0.061	770
68	329	990	1520	6.6e-05	0.066	768
48	328.5	990	1520	6.7e-05	0.067	770
28	340.5	990	1520	6.4e-05	0.064	774
8	335.5	990	1520	6.5e-05	0.065	770
88	350	990	2280	6.1e-05	0.061	770
68	329	990	2280	6.6e-05	0.066	768
48	329	990	2280	6.7e-05	0.067	770
28	340.5	990	2280	6.4e-05	0.064	774
8	335.5	990	2280	6.5e-05	0.065	770
88	350	990	3040	6.1e-05	0.061	770
68	329	990	3040	6.6e-05	0.066	768
48	329	990	3040	6.7e-05	0.067	770
28	341	990	3040	6.4e-05	0.064	774
8	336	990	3040	6.5e-05	0.065	770
88	361.5	1485	0	5.9e-05	0.059	774
68	339	1485	0	6.4e-05	0.064	770
48	338.5	1485	0	6.4e-05	0.064	774
28	350.5	1485	0	6.2e-05	0.062	778
8	347.5	1485	0	6.2e-05	0.062	774
88	361.5	1485	760	5.9e-05	0.059	774
68	339	1485	760	6.4e-05	0.064	770
48	338.5	1485	760	6.4e-05	0.064	772
28	351	1485	760	6.2e-05	0.062	778
8	347.5	1485	760	6.2e-05	0.062	774
88	361.5	1485	1520	5.9e-05	0.059	774
68	339	1485	1520	6.4e-05	0.064	770
48	339	1485	1520	6.4e-05	0.064	772
28	351	1485	1520	6.1e-05	0.061	778
8	347.5	1485	1520	6.2e-05	0.062	774
88	361.5	1485	2280	5.9e-05	0.059	774
68	339	1485	2280	6.4e-05	0.064	770
48	339	1485	2280	6.4e-05	0.064	772
28	351	1485	2280	6.1e-05	0.061	778
8	348	1485	2280	6.2e-05	0.062	774
88	362	1485	3040	5.9e-05	0.059	774
68	339	1485	3040	6.4e-05	0.064	770
48	339	1485	3040	6.4e-05	0.064	772
28	351	1485	3040	6.1e-05	0.061	778
8	348	1485	3040	6.2e-05	0.062	774
88	371	1980	0	5.6e-05	0.056	776
68	348.5	1980	0	6.2e-05	0.062	772
48	348	1980	0	6.2e-05	0.062	776
28	359.5	1980	0	6e-05	0.06	782
8	359	1980	0	6e-05	0.06	778
88	371.5	1980	760	5.6e-05	0.056	776
68	348.5	1980	760	6.2e-05	0.062	772
48	348.5	1980	760	6.2e-05	0.062	776
28	360	1980	760	6e-05	0.06	782
8	359	1980	760	6e-05	0.06	778
88	371.5	1980	1520	5.6e-05	0.056	776
68	348.5	1980	1520	6.2e-05	0.062	772
48	348.5	1980	1520	6.2e-05	0.062	776
28	360	1980	1520	6e-05	0.06	782
8	359	1980	1520	6e-05	0.06	776
88	371.5	1980	2280	5.6e-05	0.056	776
68	348.5	1980	2280	6.2e-05	0.062	772
48	348.5	1980	2280	6.2e-05	0.062	776
28	360	1980	2280	6e-05	0.06	782
8	359	1980	2280	6e-05	0.06	776
88	371.5	1980	3040	5.6e-05	0.056	776
68	348.5	1980	3040	6.2e-05	0.062	772
48	348.5	1980	3040	6.2e-05	0.062	776
28	360.5	1980	3040	5.9e-05	0.059	780
8	359	1980	3040	6e-05	0.06	776
89	307.5	0	0	7.2e-05	0.072	764
69	307.5	0	0	7.2e-05	0.072	764
49	307.5	0	0	7.2e-05	0.072	764
29	307.5	0	0	7.2e-05	0.072	764
9	307.5	0	0	7.2e-05	0.072	764
89	307	0	760	7.2e-05	0.072	764
69	307.5	0	760	7.2e-05	0.072	764
49	307.5	0	760	7.2e-05	0.072	764
29	307.5	0	760	7.2e-05	0.072	764
9	307.5	0	760	7.2e-05	0.072	764
89	307	0	1520	7.2e-05	0.072	764
69	307.5	0	1520	7.1e-05	0.071	764
49	308	0	1520	7.1e-05	0.071	764
29	307.5	0	1520	7.2e-05	0.072	764
9	307.5	0	1520	7.2e-05	0.072	764
89	307	0	2280	7.2e-05	0.072	764
69	308	0	2280	7.1e-05	0.071	762
49	308	0	2280	7.1e-05	0.071	762
29	308	0	2280	7.1e-05	0.071	764
9	307.5	0	2280	7.2e-05	0.072	764
89	307	0	3040	7.2e-05	0.072	764
69	308	0	3040	7.1e-05	0.071	762
49	308	0	3040	7.1e-05	0.071	762
29	308	0	3040	7.1e-05	0.071	764
9	307.5	0	3040	7.2e-05	0.072	764
89	321	495	0	6.8e-05	0.068	764
69	310	495	0	7.1e-05	0.071	766
49	333.5	495	0	6.5e-05	0.065	768
29	335	495	0	6.4e-05	0.064	768
9	327.5	495	0	6.7e-05	0.067	766
89	320.5	495	760	6.8e-05	0.068	764
69	310.5	495	760	7.1e-05	0.071	764
49	334	495	760	6.5e-05	0.065	766
29	335	495	760	6.4e-05	0.064	768
9	327.5	495	760	6.7e-05	0.067	766
89	320.5	495	1520	6.8e-05	0.068	764
69	310.5	495	1520	7.1e-05	0.071	764
49	334	495	1520	6.5e-05	0.065	766
29	335.5	495	1520	6.4e-05	0.064	768
9	327.5	495	1520	6.7e-05	0.067	766
89	320.5	495	2280	6.9e-05	0.069	764
69	310.5	495	2280	7.1e-05	0.071	764
49	334	495	2280	6.5e-05	0.065	766
29	335.5	495	2280	6.4e-05	0.064	768
9	327.5	495	2280	6.7e-05	0.067	764
89	320.5	495	3040	6.9e-05	0.069	764
69	310.5	495	3040	7.1e-05	0.071	764
49	334	495	3040	6.5e-05	0.065	766
29	335.5	495	3040	6.4e-05	0.064	768
9	327.5	495	3040	6.7e-05	0.067	764
89	333.5	990	0	6.5e-05	0.065	766
69	315.5	990	0	7e-05	0.07	766
49	349.5	990	0	6.1e-05	0.061	770
29	352	990	0	6e-05	0.06	772
9	340.5	990	0	6.3e-05	0.063	766
89	333	990	760	6.5e-05	0.065	766
69	315.5	990	760	7e-05	0.07	766
49	349.5	990	760	6.1e-05	0.061	770
29	352	990	760	6e-05	0.06	772
9	340.5	990	760	6.3e-05	0.063	766
89	333	990	1520	6.5e-05	0.065	764
69	316	990	1520	7e-05	0.07	766
49	350	990	1520	6.1e-05	0.061	770
29	352	990	1520	6e-05	0.06	772
9	340.5	990	1520	6.3e-05	0.063	766
89	333	990	2280	6.5e-05	0.065	764
69	316	990	2280	7e-05	0.07	766
49	350	990	2280	6.1e-05	0.061	770
29	352	990	2280	6e-05	0.06	772
9	340.5	990	2280	6.3e-05	0.063	766
89	333	990	3040	6.5e-05	0.065	764
69	316	990	3040	7e-05	0.07	766
49	350	990	3040	6.1e-05	0.061	770
29	352	990	3040	6e-05	0.06	772
9	340.5	990	3040	6.3e-05	0.063	766
89	345.5	1485	0	6.2e-05	0.062	766
69	322.5	1485	0	6.8e-05	0.068	768
49	362.5	1485	0	5.8e-05	0.058	774
29	365.5	1485	0	5.7e-05	0.057	776
9	351.5	1485	0	6.1e-05	0.061	768
89	345	1485	760	6.3e-05	0.063	766
69	322.5	1485	760	6.8e-05	0.068	768
49	362.5	1485	760	5.8e-05	0.058	772
29	365.5	1485	760	5.7e-05	0.057	776
9	351	1485	760	6.1e-05	0.061	768
89	345	1485	1520	6.3e-05	0.063	766
69	322.5	1485	1520	6.8e-05	0.068	768
49	362.5	1485	1520	5.8e-05	0.058	772
29	365.5	1485	1520	5.7e-05	0.057	776
9	351	1485	1520	6.1e-05	0.061	768
89	345	1485	2280	6.3e-05	0.063	766
69	322.5	1485	2280	6.8e-05	0.068	766
49	363	1485	2280	5.8e-05	0.058	772
29	365.5	1485	2280	5.7e-05	0.057	776
9	351	1485	2280	6.1e-05	0.061	768
89	345	1485	3040	6.3e-05	0.063	766
69	323	1485	3040	6.8e-05	0.068	766
49	363	1485	3040	5.8e-05	0.058	772
29	365.5	1485	3040	5.7e-05	0.057	774
9	351	1485	3040	6.1e-05	0.061	768
89	356.5	1980	0	6e-05	0.06	768
69	330	1980	0	6.7e-05	0.067	770
49	373.5	1980	0	5.6e-05	0.056	776
29	377	1980	0	5.5e-05	0.055	778
9	360.5	1980	0	5.9e-05	0.059	768
89	356	1980	760	6e-05	0.06	768
69	330	1980	760	6.7e-05	0.067	770
49	373.5	1980	760	5.6e-05	0.056	776
29	377	1980	760	5.5e-05	0.055	778
9	360.5	1980	760	5.9e-05	0.059	768
89	356	1980	1520	6e-05	0.06	768
69	330.5	1980	1520	6.7e-05	0.067	768
49	373.5	1980	1520	5.6e-05	0.056	776
29	377	1980	1520	5.5e-05	0.055	778
9	360.5	1980	1520	5.9e-05	0.059	768
89	356	1980	2280	6e-05	0.06	768
69	330.5	1980	2280	6.6e-05	0.066	768
49	374	1980	2280	5.6e-05	0.056	776
29	377	1980	2280	5.5e-05	0.055	778
9	360.5	1980	2280	5.9e-05	0.059	768
89	356	1980	3040	6e-05	0.06	768
69	330.5	1980	3040	6.6e-05	0.066	768
49	374	1980	3040	5.6e-05	0.056	774
29	377.5	1980	3040	5.5e-05	0.055	778
9	360.5	1980	3040	5.9e-05	0.059	768
90	307.5	0	0	7.2e-05	0.072	764
70	307.5	0	0	7.2e-05	0.072	764
50	307.5	0	0	7.2e-05	0.072	764
30	307.5	0	0	7.2e-05	0.072	764
10	307.5	0	0	7.2e-05	0.072	764
90	307.5	0	760	7.2e-05	0.072	764
70	307.5	0	760	7.2e-05	0.072	764
50	307.5	0	760	7.2e-05	0.072	764
30	307.5	0	760	7.2e-05	0.072	764
10	307.5	0	760	7.2e-05	0.072	764
90	307.5	0	1520	7.2e-05	0.072	764
70	307.5	0	1520	7.2e-05	0.072	764
50	307.5	0	1520	7.2e-05	0.072	764
30	307.5	0	1520	7.2e-05	0.072	764
10	307.5	0	1520	7.2e-05	0.072	764
90	307.5	0	2280	7.2e-05	0.072	764
70	307.5	0	2280	7.1e-05	0.071	764
50	308	0	2280	7.2e-05	0.072	764
30	307.5	0	2280	7.2e-05	0.072	764
10	308	0	2280	7.1e-05	0.071	762
90	307.5	0	3040	7.2e-05	0.072	764
70	308	0	3040	7.1e-05	0.071	764
50	308	0	3040	7.1e-05	0.071	764
30	308	0	3040	7.1e-05	0.071	764
10	308	0	3040	7.1e-05	0.071	762
90	344	495	0	6.3e-05	0.063	770
70	308.5	495	0	7.2e-05	0.072	766
50	322.5	495	0	6.8e-05	0.068	768
30	325	495	0	6.7e-05	0.067	768
10	330	495	0	6.6e-05	0.066	766
90	344	495	760	6.3e-05	0.063	770
70	308.5	495	760	7.2e-05	0.072	766
50	322.5	495	760	6.8e-05	0.068	768
30	325	495	760	6.7e-05	0.067	768
10	330.5	495	760	6.6e-05	0.066	766
90	344	495	1520	6.3e-05	0.063	770
70	308.5	495	1520	7.2e-05	0.072	766
50	322.5	495	1520	6.8e-05	0.068	766
30	325	495	1520	6.7e-05	0.067	766
10	330.5	495	1520	6.6e-05	0.066	766
90	344	495	2280	6.3e-05	0.063	770
70	308.5	495	2280	7.2e-05	0.072	766
50	323	495	2280	6.8e-05	0.068	766
30	325	495	2280	6.7e-05	0.067	766
10	330.5	495	2280	6.6e-05	0.066	764
90	344	495	3040	6.3e-05	0.063	770
70	308.5	495	3040	7.2e-05	0.072	766
50	323	495	3040	6.8e-05	0.068	766
30	325	495	3040	6.7e-05	0.067	766
10	330.5	495	3040	6.6e-05	0.066	764
90	357.5	990	0	6e-05	0.06	772
70	312	990	0	7.1e-05	0.071	768
50	333	990	0	6.5e-05	0.065	770
30	338	990	0	6.4e-05	0.064	770
10	343	990	0	6.3e-05	0.063	768
90	357.5	990	760	6e-05	0.06	772
70	312	990	760	7.1e-05	0.071	768
50	333	990	760	6.5e-05	0.065	770
30	338	990	760	6.4e-05	0.064	770
10	343	990	760	6.3e-05	0.063	766
90	357.5	990	1520	6e-05	0.06	772
70	312	990	1520	7.1e-05	0.071	768
50	333	990	1520	6.5e-05	0.065	770
30	338	990	1520	6.4e-05	0.064	770
10	343	990	1520	6.3e-05	0.063	766
90	357.5	990	2280	6e-05	0.06	772
70	312	990	2280	7.1e-05	0.071	768
50	333	990	2280	6.5e-05	0.065	770
30	338	990	2280	6.4e-05	0.064	770
10	343.5	990	2280	6.3e-05	0.063	766
90	357.5	990	3040	6e-05	0.06	772
70	312.5	990	3040	7.1e-05	0.071	768
50	333	990	3040	6.5e-05	0.065	768
30	338	990	3040	6.4e-05	0.064	770
10	343.5	990	3040	6.3e-05	0.063	766
90	367.5	1485	0	5.8e-05	0.058	774
70	317	1485	0	7e-05	0.07	770
50	341.5	1485	0	6.3e-05	0.063	772
30	349.5	1485	0	6.2e-05	0.062	772
10	353	1485	0	6.1e-05	0.061	768
90	367	1485	760	5.8e-05	0.058	774
70	317	1485	760	7e-05	0.07	770
50	342	1485	760	6.3e-05	0.063	772
30	349.5	1485	760	6.1e-05	0.061	772
10	353.5	1485	760	6e-05	0.06	768
90	367	1485	1520	5.8e-05	0.058	774
70	317	1485	1520	7e-05	0.07	770
50	342	1485	1520	6.3e-05	0.063	772
30	349.5	1485	1520	6.1e-05	0.061	772
10	353.5	1485	1520	6e-05	0.06	768
90	367	1485	2280	5.8e-05	0.058	774
70	317.5	1485	2280	7e-05	0.07	770
50	342	1485	2280	6.3e-05	0.063	770
30	349.5	1485	2280	6.1e-05	0.061	772
10	353.5	1485	2280	6e-05	0.06	768
90	367	1485	3040	5.8e-05	0.058	774
70	317.5	1485	3040	7e-05	0.07	770
50	342	1485	3040	6.3e-05	0.063	770
30	349.5	1485	3040	6.1e-05	0.061	772
10	353.5	1485	3040	6e-05	0.06	766
90	375	1980	0	5.6e-05	0.056	776
70	323.5	1980	0	6.9e-05	0.069	772
50	349.5	1980	0	6.1e-05	0.061	774
30	359.5	1980	0	5.9e-05	0.059	774
10	362	1980	0	5.9e-05	0.059	770
90	375	1980	760	5.6e-05	0.056	776
70	323.5	1980	760	6.9e-05	0.069	772
50	349.5	1980	760	6.1e-05	0.061	774
30	359.5	1980	760	5.9e-05	0.059	774
10	362	1980	760	5.9e-05	0.059	768
90	375	1980	1520	5.6e-05	0.056	776
70	323.5	1980	1520	6.9e-05	0.069	772
50	350	1980	1520	6.1e-05	0.061	772
30	359.5	1980	1520	5.9e-05	0.059	774
10	362	1980	1520	5.9e-05	0.059	768
90	375	1980	2280	5.6e-05	0.056	776
70	323.5	1980	2280	6.9e-05	0.069	772
50	350	1980	2280	6.1e-05	0.061	772
30	359.5	1980	2280	5.9e-05	0.059	774
10	362.5	1980	2280	5.8e-05	0.058	768
90	375	1980	3040	5.6e-05	0.056	776
70	323.5	1980	3040	6.9e-05	0.069	772
50	350	1980	3040	6.1e-05	0.061	772
30	360	1980	3040	5.9e-05	0.059	774
10	362.5	1980	3040	5.8e-05	0.058	768
91	307.5	0	0	7.2e-05	0.072	764
71	307.5	0	0	7.2e-05	0.072	764
51	307.5	0	0	7.2e-05	0.072	764
31	307.5	0	0	7.2e-05	0.072	764
11	307.5	0	0	7.2e-05	0.072	764
91	307.5	0	760	7.2e-05	0.072	764
71	307.5	0	760	7.2e-05	0.072	764
51	307.5	0	760	7.2e-05	0.072	764
31	307.5	0	760	7.2e-05	0.072	764
11	307.5	0	760	7.2e-05	0.072	764
91	307.5	0	1520	7.2e-05	0.072	764
71	308	0	1520	7.2e-05	0.072	764
51	307.5	0	1520	7.2e-05	0.072	764
31	307.5	0	1520	7.2e-05	0.072	764
11	308	0	1520	7.2e-05	0.072	764
91	307.5	0	2280	7.2e-05	0.072	764
71	308	0	2280	7.1e-05	0.071	764
51	307.5	0	2280	7.2e-05	0.072	764
31	307.5	0	2280	7.2e-05	0.072	764
11	308	0	2280	7.1e-05	0.071	764
91	307.5	0	3040	7.2e-05	0.072	764
71	308	0	3040	7.1e-05	0.071	764
51	307.5	0	3040	7.2e-05	0.072	764
31	308	0	3040	7.1e-05	0.071	764
11	308.5	0	3040	7.1e-05	0.071	764
91	330.5	495	0	6.6e-05	0.066	766
71	321.5	495	0	6.8e-05	0.068	764
51	332.5	495	0	6.6e-05	0.066	770
31	335	495	0	6.5e-05	0.065	770
11	326.5	495	0	6.7e-05	0.067	768
91	330.5	495	760	6.6e-05	0.066	766
71	321.5	495	760	6.8e-05	0.068	764
51	332.5	495	760	6.6e-05	0.066	770
31	335	495	760	6.5e-05	0.065	770
11	326.5	495	760	6.7e-05	0.067	766
91	330.5	495	1520	6.6e-05	0.066	766
71	322	495	1520	6.8e-05	0.068	764
51	332.5	495	1520	6.5e-05	0.065	770
31	335	495	1520	6.5e-05	0.065	770
11	327	495	1520	6.7e-05	0.067	766
91	330.5	495	2280	6.6e-05	0.066	766
71	322	495	2280	6.8e-05	0.068	764
51	332.5	495	2280	6.5e-05	0.065	770
31	335.5	495	2280	6.5e-05	0.065	770
11	327	495	2280	6.7e-05	0.067	766
91	330.5	495	3040	6.6e-05	0.066	766
71	322	495	3040	6.8e-05	0.068	764
51	332.5	495	3040	6.5e-05	0.065	770
31	335.5	495	3040	6.5e-05	0.065	770
11	327	495	3040	6.7e-05	0.067	766
91	343.5	990	0	6.3e-05	0.063	768
71	334.5	990	0	6.5e-05	0.065	766
51	347	990	0	6.2e-05	0.062	772
31	351	990	0	6.1e-05	0.061	774
11	340	990	0	6.4e-05	0.064	770
91	343.5	990	760	6.3e-05	0.063	768
71	334.5	990	760	6.5e-05	0.065	766
51	347	990	760	6.2e-05	0.062	772
31	351	990	760	6.1e-05	0.061	774
11	340	990	760	6.4e-05	0.064	770
91	343.5	990	1520	6.3e-05	0.063	768
71	334.5	990	1520	6.5e-05	0.065	766
51	347	990	1520	6.2e-05	0.062	772
31	351	990	1520	6.1e-05	0.061	774
11	340.5	990	1520	6.4e-05	0.064	770
91	343.5	990	2280	6.3e-05	0.063	768
71	335	990	2280	6.5e-05	0.065	766
51	347.5	990	2280	6.2e-05	0.062	772
31	351.5	990	2280	6.1e-05	0.061	774
11	340.5	990	2280	6.4e-05	0.064	770
91	343.5	990	3040	6.3e-05	0.063	768
71	335	990	3040	6.5e-05	0.065	766
51	347.5	990	3040	6.2e-05	0.062	772
31	351.5	990	3040	6.1e-05	0.061	774
11	340.5	990	3040	6.4e-05	0.064	770
91	354	1485	0	6.1e-05	0.061	770
71	346	1485	0	6.2e-05	0.062	768
51	359	1485	0	6e-05	0.06	776
31	364	1485	0	5.8e-05	0.058	778
11	351.5	1485	0	6.1e-05	0.061	772
91	354	1485	760	6.1e-05	0.061	770
71	346.5	1485	760	6.2e-05	0.062	766
51	359	1485	760	6e-05	0.06	776
31	364	1485	760	5.8e-05	0.058	778
11	351.5	1485	760	6.1e-05	0.061	772
91	354	1485	1520	6.1e-05	0.061	770
71	346.5	1485	1520	6.2e-05	0.062	766
51	359	1485	1520	6e-05	0.06	776
31	364	1485	1520	5.8e-05	0.058	778
11	351.5	1485	1520	6.1e-05	0.061	772
91	354	1485	2280	6.1e-05	0.061	770
71	346.5	1485	2280	6.2e-05	0.062	766
51	359	1485	2280	6e-05	0.06	776
31	364	1485	2280	5.8e-05	0.058	778
11	352	1485	2280	6.1e-05	0.061	772
91	354	1485	3040	6.1e-05	0.061	770
71	347	1485	3040	6.2e-05	0.062	766
51	359	1485	3040	6e-05	0.06	776
31	364	1485	3040	5.8e-05	0.058	778
11	352	1485	3040	6.1e-05	0.061	772
91	363	1980	0	5.9e-05	0.059	770
71	357.5	1980	0	6e-05	0.06	768
51	369	1980	0	5.8e-05	0.058	778
31	374.5	1980	0	5.6e-05	0.056	782
11	361.5	1980	0	5.9e-05	0.059	774
91	363	1980	760	5.9e-05	0.059	770
71	357.5	1980	760	6e-05	0.06	768
51	369	1980	760	5.8e-05	0.058	778
31	375	1980	760	5.6e-05	0.056	782
11	362	1980	760	5.9e-05	0.059	774
91	363	1980	1520	5.9e-05	0.059	770
71	357.5	1980	1520	6e-05	0.06	768
51	369	1980	1520	5.8e-05	0.058	778
31	375	1980	1520	5.6e-05	0.056	782
11	362	1980	1520	5.9e-05	0.059	774
91	363	1980	2280	5.9e-05	0.059	770
71	358	1980	2280	6e-05	0.06	768
51	369	1980	2280	5.8e-05	0.058	778
31	375	1980	2280	5.6e-05	0.056	782
11	362	1980	2280	5.9e-05	0.059	774
91	363	1980	3040	5.9e-05	0.059	770
71	358	1980	3040	6e-05	0.06	768
51	369	1980	3040	5.7e-05	0.057	778
31	375	1980	3040	5.6e-05	0.056	782
11	362	1980	3040	5.9e-05	0.059	774
92	307.5	0	0	7.2e-05	0.072	764
72	307.5	0	0	7.2e-05	0.072	764
52	307.5	0	0	7.2e-05	0.072	764
32	307.5	0	0	7.2e-05	0.072	764
12	307.5	0	0	7.2e-05	0.072	764
92	307.5	0	760	7.2e-05	0.072	764
72	307.5	0	760	7.1e-05	0.071	764
52	307.5	0	760	7.2e-05	0.072	764
32	307.5	0	760	7.2e-05	0.072	764
12	307.5	0	760	7.2e-05	0.072	764
92	307.5	0	1520	7.2e-05	0.072	764
72	308	0	1520	7.1e-05	0.071	762
52	307.5	0	1520	7.2e-05	0.072	764
32	308	0	1520	7.1e-05	0.071	764
12	307.5	0	1520	7.2e-05	0.072	764
92	308	0	2280	7.1e-05	0.071	764
72	308	0	2280	7.1e-05	0.071	762
52	308	0	2280	7.1e-05	0.071	764
32	308	0	2280	7.1e-05	0.071	764
12	307.5	0	2280	7.2e-05	0.072	764
92	308	0	3040	7.1e-05	0.071	764
72	308	0	3040	7.1e-05	0.071	762
52	308	0	3040	7.1e-05	0.071	764
32	308.5	0	3040	7.1e-05	0.071	764
12	307.5	0	3040	7.2e-05	0.072	762
92	328.5	495	0	6.6e-05	0.066	764
72	326	495	0	6.7e-05	0.067	768
52	325.5	495	0	6.7e-05	0.067	768
32	330	495	0	6.6e-05	0.066	768
12	328.5	495	0	6.6e-05	0.066	766
92	329	495	760	6.6e-05	0.066	764
72	326	495	760	6.7e-05	0.067	766
52	325.5	495	760	6.7e-05	0.067	768
32	330	495	760	6.6e-05	0.066	768
12	328.5	495	760	6.6e-05	0.066	764
92	329	495	1520	6.6e-05	0.066	764
72	326	495	1520	6.7e-05	0.067	766
52	325.5	495	1520	6.7e-05	0.067	768
32	330	495	1520	6.6e-05	0.066	768
12	328.5	495	1520	6.6e-05	0.066	764
92	329	495	2280	6.6e-05	0.066	764
72	326.5	495	2280	6.7e-05	0.067	766
52	325.5	495	2280	6.7e-05	0.067	768
32	330.5	495	2280	6.6e-05	0.066	768
12	328.5	495	2280	6.6e-05	0.066	764
92	329	495	3040	6.6e-05	0.066	764
72	326.5	495	3040	6.7e-05	0.067	764
52	326	495	3040	6.7e-05	0.067	768
32	330.5	495	3040	6.6e-05	0.066	768
12	328.5	495	3040	6.6e-05	0.066	764
92	344.5	990	0	6.2e-05	0.062	766
72	340	990	0	6.4e-05	0.064	770
52	337	990	0	6.5e-05	0.065	770
32	344.5	990	0	6.3e-05	0.063	770
12	343.5	990	0	6.3e-05	0.063	766
92	344.5	990	760	6.2e-05	0.062	766
72	340	990	760	6.4e-05	0.064	768
52	337	990	760	6.5e-05	0.065	770
32	344.5	990	760	6.3e-05	0.063	770
12	343.5	990	760	6.3e-05	0.063	766
92	344.5	990	1520	6.2e-05	0.062	766
72	340	990	1520	6.4e-05	0.064	768
52	337.5	990	1520	6.5e-05	0.065	770
32	344.5	990	1520	6.3e-05	0.063	770
12	344	990	1520	6.3e-05	0.063	766
92	344.5	990	2280	6.2e-05	0.062	766
72	340.5	990	2280	6.4e-05	0.064	768
52	337.5	990	2280	6.5e-05	0.065	770
32	345	990	2280	6.3e-05	0.063	770
12	344	990	2280	6.3e-05	0.063	766
92	344.5	990	3040	6.2e-05	0.062	764
72	340.5	990	3040	6.3e-05	0.063	768
52	337.5	990	3040	6.5e-05	0.065	770
32	345	990	3040	6.3e-05	0.063	770
12	344	990	3040	6.3e-05	0.063	766
92	357.5	1485	0	5.9e-05	0.059	768
72	352	1485	0	6.1e-05	0.061	772
52	347	1485	0	6.3e-05	0.063	772
32	356.5	1485	0	6e-05	0.06	774
12	357	1485	0	6e-05	0.06	768
92	357.5	1485	760	5.9e-05	0.059	768
72	352	1485	760	6.1e-05	0.061	772
52	347	1485	760	6.3e-05	0.063	772
32	356.5	1485	760	6e-05	0.06	774
12	357	1485	760	6e-05	0.06	768
92	358	1485	1520	5.9e-05	0.059	766
72	352.5	1485	1520	6.1e-05	0.061	770
52	347	1485	1520	6.3e-05	0.063	772
32	356.5	1485	1520	6e-05	0.06	774
12	357	1485	1520	6e-05	0.06	768
92	358	1485	2280	5.9e-05	0.059	766
72	352.5	1485	2280	6.1e-05	0.061	770
52	347.5	1485	2280	6.3e-05	0.063	772
32	357	1485	2280	6e-05	0.06	772
12	357	1485	2280	6e-05	0.06	768
92	358	1485	3040	5.9e-05	0.059	766
72	352.5	1485	3040	6.1e-05	0.061	770
52	347.5	1485	3040	6.3e-05	0.063	772
32	357	1485	3040	6e-05	0.06	772
12	357	1485	3040	6e-05	0.06	766
92	369.5	1980	0	5.7e-05	0.057	768
72	363	1980	0	5.9e-05	0.059	774
52	355.5	1980	0	6.1e-05	0.061	774
32	367	1980	0	5.8e-05	0.058	776
12	368.5	1980	0	5.7e-05	0.057	770
92	369.5	1980	760	5.7e-05	0.057	768
72	363	1980	760	5.9e-05	0.059	774
52	355.5	1980	760	6.1e-05	0.061	774
32	367	1980	760	5.8e-05	0.058	776
12	368.5	1980	760	5.7e-05	0.057	770
92	369.5	1980	1520	5.7e-05	0.057	768
72	363	1980	1520	5.9e-05	0.059	774
52	356	1980	1520	6.1e-05	0.061	774
32	367	1980	1520	5.8e-05	0.058	776
12	368.5	1980	1520	5.7e-05	0.057	770
92	369.5	1980	2280	5.7e-05	0.057	768
72	363.5	1980	2280	5.8e-05	0.058	772
52	356	1980	2280	6.1e-05	0.061	774
32	367.5	1980	2280	5.8e-05	0.058	776
12	368.5	1980	2280	5.7e-05	0.057	770
92	369.5	1980	3040	5.7e-05	0.057	768
72	363.5	1980	3040	5.8e-05	0.058	772
52	356	1980	3040	6.1e-05	0.061	774
32	367.5	1980	3040	5.8e-05	0.058	776
12	369	1980	3040	5.7e-05	0.057	768
93	307.5	0	0	7.2e-05	0.072	764
73	307.5	0	0	7.2e-05	0.072	764
53	307.5	0	0	7.2e-05	0.072	764
33	307.5	0	0	7.2e-05	0.072	764
13	307.5	0	0	7.2e-05	0.072	764
93	307.5	0	760	7.2e-05	0.072	764
73	307.5	0	760	7.2e-05	0.072	764
53	307.5	0	760	7.2e-05	0.072	764
33	307.5	0	760	7.2e-05	0.072	764
13	307.5	0	760	7.2e-05	0.072	764
93	307.5	0	1520	7.2e-05	0.072	764
73	307.5	0	1520	7.2e-05	0.072	764
53	307.5	0	1520	7.2e-05	0.072	764
33	307.5	0	1520	7.1e-05	0.071	764
13	307.5	0	1520	7.2e-05	0.072	764
93	308	0	2280	7.2e-05	0.072	764
73	307.5	0	2280	7.2e-05	0.072	764
53	307.5	0	2280	7.2e-05	0.072	764
33	307.5	0	2280	7.1e-05	0.071	762
13	307.5	0	2280	7.2e-05	0.072	764
93	308	0	3040	7.1e-05	0.071	764
73	307.5	0	3040	7.1e-05	0.071	764
53	307.5	0	3040	7.1e-05	0.071	764
33	308	0	3040	7.1e-05	0.071	762
13	307.5	0	3040	7.2e-05	0.072	764
93	322.5	495	0	6.8e-05	0.068	764
73	325	495	0	6.7e-05	0.067	768
53	324	495	0	6.8e-05	0.068	770
33	330	495	0	6.6e-05	0.066	768
13	327	495	0	6.7e-05	0.067	768
93	322.5	495	760	6.8e-05	0.068	764
73	325	495	760	6.7e-05	0.067	768
53	324	495	760	6.8e-05	0.068	768
33	330	495	760	6.6e-05	0.066	768
13	327	495	760	6.7e-05	0.067	768
93	323	495	1520	6.8e-05	0.068	764
73	325	495	1520	6.7e-05	0.067	768
53	324	495	1520	6.8e-05	0.068	768
33	330	495	1520	6.6e-05	0.066	768
13	327	495	1520	6.7e-05	0.067	768
93	323	495	2280	6.8e-05	0.068	764
73	325.5	495	2280	6.7e-05	0.067	768
53	324	495	2280	6.8e-05	0.068	768
33	330	495	2280	6.6e-05	0.066	766
13	327	495	2280	6.7e-05	0.067	768
93	323	495	3040	6.8e-05	0.068	764
73	325.5	495	3040	6.7e-05	0.067	768
53	324	495	3040	6.8e-05	0.068	768
33	330	495	3040	6.6e-05	0.066	766
13	327	495	3040	6.7e-05	0.067	768
93	336	990	0	6.5e-05	0.065	766
73	337.5	990	0	6.4e-05	0.064	770
53	337	990	0	6.5e-05	0.065	772
33	343.5	990	0	6.3e-05	0.063	770
13	339	990	0	6.4e-05	0.064	770
93	336	990	760	6.5e-05	0.065	766
73	337.5	990	760	6.4e-05	0.064	770
53	337	990	760	6.5e-05	0.065	772
33	343.5	990	760	6.3e-05	0.063	770
13	339	990	760	6.4e-05	0.064	770
93	336	990	1520	6.5e-05	0.065	766
73	337.5	990	1520	6.4e-05	0.064	770
53	337	990	1520	6.5e-05	0.065	772
33	343.5	990	1520	6.3e-05	0.063	770
13	339	990	1520	6.4e-05	0.064	770
93	336	990	2280	6.5e-05	0.065	766
73	337.5	990	2280	6.4e-05	0.064	770
53	337	990	2280	6.5e-05	0.065	772
33	343.5	990	2280	6.3e-05	0.063	770
13	339	990	2280	6.4e-05	0.064	770
93	336.5	990	3040	6.4e-05	0.064	766
73	337.5	990	3040	6.4e-05	0.064	770
53	337	990	3040	6.5e-05	0.065	772
33	343.5	990	3040	6.3e-05	0.063	770
13	339	990	3040	6.4e-05	0.064	770
93	348	1485	0	6.2e-05	0.062	768
73	348	1485	0	6.2e-05	0.062	774
53	348.5	1485	0	6.2e-05	0.062	776
33	354	1485	0	6e-05	0.06	774
13	348.5	1485	0	6.2e-05	0.062	772
93	348	1485	760	6.2e-05	0.062	768
73	348	1485	760	6.2e-05	0.062	774
53	348.5	1485	760	6.2e-05	0.062	776
33	354.5	1485	760	6e-05	0.06	772
13	348.5	1485	760	6.2e-05	0.062	772
93	348.5	1485	1520	6.2e-05	0.062	768
73	348	1485	1520	6.2e-05	0.062	772
53	348.5	1485	1520	6.2e-05	0.062	776
33	354.5	1485	1520	6e-05	0.06	772
13	348.5	1485	1520	6.2e-05	0.062	772
93	348.5	1485	2280	6.2e-05	0.062	768
73	348	1485	2280	6.2e-05	0.062	772
53	348.5	1485	2280	6.2e-05	0.062	776
33	354.5	1485	2280	6e-05	0.06	772
13	348.5	1485	2280	6.2e-05	0.062	772
93	348.5	1485	3040	6.2e-05	0.062	768
73	348	1485	3040	6.2e-05	0.062	772
53	348.5	1485	3040	6.2e-05	0.062	776
33	354.5	1485	3040	6e-05	0.06	772
13	348.5	1485	3040	6.2e-05	0.062	772
93	359.5	1980	0	5.9e-05	0.059	770
73	357	1980	0	6e-05	0.06	776
53	358.5	1980	0	6e-05	0.06	780
33	363.5	1980	0	5.8e-05	0.058	776
13	357	1980	0	6e-05	0.06	774
93	359.5	1980	760	5.9e-05	0.059	770
73	357	1980	760	6e-05	0.06	776
53	358.5	1980	760	6e-05	0.06	780
33	364	1980	760	5.8e-05	0.058	774
13	357	1980	760	6e-05	0.06	774
93	359.5	1980	1520	5.9e-05	0.059	770
73	357	1980	1520	6e-05	0.06	776
53	358.5	1980	1520	6e-05	0.06	780
33	364	1980	1520	5.8e-05	0.058	774
13	357	1980	1520	6e-05	0.06	774
93	359.5	1980	2280	5.9e-05	0.059	770
73	357	1980	2280	6e-05	0.06	774
53	358.5	1980	2280	6e-05	0.06	780
33	364	1980	2280	5.8e-05	0.058	774
13	357	1980	2280	6e-05	0.06	774
93	359.5	1980	3040	5.9e-05	0.059	770
73	357	1980	3040	6e-05	0.06	774
53	359	1980	3040	6e-05	0.06	778
33	364	1980	3040	5.8e-05	0.058	774
13	357	1980	3040	6e-05	0.06	774
94	307.5	0	0	7.2e-05	0.072	764
74	307.5	0	0	7.2e-05	0.072	764
54	307.5	0	0	7.2e-05	0.072	764
34	307.5	0	0	7.2e-05	0.072	764
14	307.5	0	0	7.2e-05	0.072	764
94	307.5	0	760	7.2e-05	0.072	764
74	307.5	0	760	7.2e-05	0.072	764
54	307.5	0	760	7.1e-05	0.071	762
34	307.5	0	760	7.2e-05	0.072	764
14	307.5	0	760	7.2e-05	0.072	764
94	307.5	0	1520	7.2e-05	0.072	764
74	307.5	0	1520	7.2e-05	0.072	764
54	308	0	1520	7.1e-05	0.071	762
34	307.5	0	1520	7.2e-05	0.072	764
14	307.5	0	1520	7.2e-05	0.072	764
94	308	0	2280	7.2e-05	0.072	764
74	307.5	0	2280	7.1e-05	0.071	764
54	308	0	2280	7.1e-05	0.071	762
34	308	0	2280	7.2e-05	0.072	764
14	308	0	2280	7.2e-05	0.072	764
94	308	0	3040	7.1e-05	0.071	764
74	308	0	3040	7.1e-05	0.071	762
54	308	0	3040	7.1e-05	0.071	762
34	308	0	3040	7.2e-05	0.072	764
14	308	0	3040	7.1e-05	0.071	764
94	331	495	0	6.6e-05	0.066	770
74	332.5	495	0	6.5e-05	0.065	768
54	330.5	495	0	6.6e-05	0.066	768
34	339.5	495	0	6.4e-05	0.064	768
14	337	495	0	6.4e-05	0.064	770
94	331.5	495	760	6.6e-05	0.066	770
74	332.5	495	760	6.5e-05	0.065	768
54	330.5	495	760	6.6e-05	0.066	768
34	339.5	495	760	6.4e-05	0.064	768
14	337	495	760	6.4e-05	0.064	770
94	331.5	495	1520	6.6e-05	0.066	770
74	332.5	495	1520	6.5e-05	0.065	768
54	330.5	495	1520	6.6e-05	0.066	766
34	339.5	495	1520	6.4e-05	0.064	768
14	337	495	1520	6.4e-05	0.064	770
94	331.5	495	2280	6.6e-05	0.066	770
74	333	495	2280	6.5e-05	0.065	768
54	331	495	2280	6.6e-05	0.066	766
34	339.5	495	2280	6.4e-05	0.064	768
14	337	495	2280	6.4e-05	0.064	770
94	331.5	495	3040	6.6e-05	0.066	770
74	333	495	3040	6.5e-05	0.065	766
54	331	495	3040	6.6e-05	0.066	766
34	340	495	3040	6.4e-05	0.064	768
14	337	495	3040	6.4e-05	0.064	770
94	346	990	0	6.3e-05	0.063	772
74	346.5	990	0	6.2e-05	0.062	770
54	345	990	0	6.3e-05	0.063	772
34	354	990	0	6e-05	0.06	772
14	350	990	0	6.1e-05	0.061	774
94	346	990	760	6.3e-05	0.063	772
74	347	990	760	6.2e-05	0.062	770
54	345	990	760	6.3e-05	0.063	770
34	354	990	760	6e-05	0.06	772
14	350	990	760	6.1e-05	0.061	774
94	346.5	990	1520	6.3e-05	0.063	772
74	347	990	1520	6.2e-05	0.062	770
54	345.5	990	1520	6.2e-05	0.062	770
34	354.5	990	1520	6e-05	0.06	772
14	350.5	990	1520	6.1e-05	0.061	774
94	346.5	990	2280	6.3e-05	0.063	772
74	347	990	2280	6.2e-05	0.062	770
54	345.5	990	2280	6.2e-05	0.062	768
34	354.5	990	2280	6e-05	0.06	772
14	350.5	990	2280	6.1e-05	0.061	774
94	346.5	990	3040	6.2e-05	0.062	772
74	347	990	3040	6.2e-05	0.062	770
54	345.5	990	3040	6.2e-05	0.062	768
34	354.5	990	3040	6e-05	0.06	772
14	350.5	990	3040	6.1e-05	0.061	774
94	358.5	1485	0	6e-05	0.06	776
74	358	1485	0	6e-05	0.06	774
54	357	1485	0	6e-05	0.06	774
34	365	1485	0	5.8e-05	0.058	774
14	360	1485	0	5.9e-05	0.059	778
94	358.5	1485	760	6e-05	0.06	776
74	358	1485	760	6e-05	0.06	772
54	357	1485	760	6e-05	0.06	772
34	365.5	1485	760	5.8e-05	0.058	774
14	360	1485	760	5.9e-05	0.059	778
94	358.5	1485	1520	6e-05	0.06	776
74	358	1485	1520	6e-05	0.06	772
54	357	1485	1520	6e-05	0.06	772
34	365.5	1485	1520	5.8e-05	0.058	774
14	360	1485	1520	5.9e-05	0.059	778
94	358.5	1485	2280	6e-05	0.06	776
74	358	1485	2280	6e-05	0.06	772
54	357.5	1485	2280	6e-05	0.06	772
34	365.5	1485	2280	5.8e-05	0.058	774
14	360.5	1485	2280	5.9e-05	0.059	778
94	358.5	1485	3040	6e-05	0.06	776
74	358	1485	3040	6e-05	0.06	772
54	357.5	1485	3040	6e-05	0.06	772
34	365.5	1485	3040	5.8e-05	0.058	774
14	360.5	1485	3040	5.9e-05	0.059	776
94	368.5	1980	0	5.8e-05	0.058	778
74	367.5	1980	0	5.8e-05	0.058	776
54	367.5	1980	0	5.8e-05	0.058	776
34	374.5	1980	0	5.6e-05	0.056	776
14	368.5	1980	0	5.8e-05	0.058	780
94	369	1980	760	5.8e-05	0.058	778
74	367.5	1980	760	5.8e-05	0.058	774
54	367.5	1980	760	5.8e-05	0.058	776
34	374.5	1980	760	5.6e-05	0.056	776
14	368.5	1980	760	5.8e-05	0.058	780
94	369	1980	1520	5.8e-05	0.058	778
74	367.5	1980	1520	5.8e-05	0.058	774
54	367.5	1980	1520	5.8e-05	0.058	774
34	374.5	1980	1520	5.6e-05	0.056	776
14	368.5	1980	1520	5.8e-05	0.058	780
94	369	1980	2280	5.8e-05	0.058	778
74	367.5	1980	2280	5.8e-05	0.058	774
54	367.5	1980	2280	5.8e-05	0.058	774
34	374.5	1980	2280	5.6e-05	0.056	776
14	368.5	1980	2280	5.8e-05	0.058	780
94	369	1980	3040	5.8e-05	0.058	778
74	368	1980	3040	5.7e-05	0.057	774
54	368	1980	3040	5.7e-05	0.057	774
34	374.5	1980	3040	5.6e-05	0.056	776
14	368.5	1980	3040	5.8e-05	0.058	780
95	307.5	0	0	7.2e-05	0.072	764
75	307.5	0	0	7.2e-05	0.072	764
55	307.5	0	0	7.2e-05	0.072	764
35	307.5	0	0	7.2e-05	0.072	764
15	307.5	0	0	7.2e-05	0.072	764
95	307.5	0	760	7.2e-05	0.072	764
75	307.5	0	760	7.2e-05	0.072	764
55	307.5	0	760	7.2e-05	0.072	764
35	307.5	0	760	7.1e-05	0.071	762
15	307.5	0	760	7.2e-05	0.072	764
95	307.5	0	1520	7.2e-05	0.072	764
75	308	0	1520	7.1e-05	0.071	762
55	307.5	0	1520	7.1e-05	0.071	764
35	308	0	1520	7.1e-05	0.071	762
15	308	0	1520	7.2e-05	0.072	764
95	307.5	0	2280	7.2e-05	0.072	764
75	308	0	2280	7.1e-05	0.071	762
55	308	0	2280	7.1e-05	0.071	762
35	308	0	2280	7.1e-05	0.071	762
15	308	0	2280	7.1e-05	0.071	764
95	308	0	3040	7.2e-05	0.072	764
75	308.5	0	3040	7.1e-05	0.071	762
55	308	0	3040	7.1e-05	0.071	762
35	308	0	3040	7.1e-05	0.071	760
15	308	0	3040	7.1e-05	0.071	764
95	322	495	0	6.8e-05	0.068	766
75	321	495	0	6.8e-05	0.068	770
55	321	495	0	6.9e-05	0.069	766
35	329.5	495	0	6.6e-05	0.066	768
15	335.5	495	0	6.5e-05	0.065	768
95	322	495	760	6.8e-05	0.068	766
75	321.5	495	760	6.8e-05	0.068	770
55	321	495	760	6.8e-05	0.068	766
35	329.5	495	760	6.6e-05	0.066	766
15	335.5	495	760	6.5e-05	0.065	768
95	322	495	1520	6.8e-05	0.068	766
75	321.5	495	1520	6.8e-05	0.068	768
55	321	495	1520	6.8e-05	0.068	766
35	330	495	1520	6.6e-05	0.066	766
15	335.5	495	1520	6.5e-05	0.065	768
95	322	495	2280	6.8e-05	0.068	766
75	321.5	495	2280	6.8e-05	0.068	768
55	321	495	2280	6.8e-05	0.068	766
35	330	495	2280	6.6e-05	0.066	766
15	336	495	2280	6.5e-05	0.065	768
95	322	495	3040	6.8e-05	0.068	766
75	322	495	3040	6.8e-05	0.068	768
55	321.5	495	3040	6.8e-05	0.068	766
35	330	495	3040	6.6e-05	0.066	764
15	336	495	3040	6.5e-05	0.065	768
95	333.5	990	0	6.5e-05	0.065	768
75	333	990	0	6.6e-05	0.066	774
55	332	990	0	6.6e-05	0.066	768
35	343.5	990	0	6.3e-05	0.063	772
15	350.5	990	0	6.1e-05	0.061	770
95	333.5	990	760	6.5e-05	0.065	768
75	333.5	990	760	6.6e-05	0.066	774
55	332	990	760	6.6e-05	0.066	768
35	343.5	990	760	6.3e-05	0.063	770
15	350.5	990	760	6.1e-05	0.061	770
95	333.5	990	1520	6.5e-05	0.065	768
75	333.5	990	1520	6.5e-05	0.065	774
55	332.5	990	1520	6.6e-05	0.066	768
35	344	990	1520	6.2e-05	0.062	768
15	351	990	1520	6.1e-05	0.061	770
95	334	990	2280	6.5e-05	0.065	768
75	333.5	990	2280	6.5e-05	0.065	772
55	332.5	990	2280	6.6e-05	0.066	768
35	344	990	2280	6.2e-05	0.062	768
15	351	990	2280	6.1e-05	0.061	770
95	334	990	3040	6.5e-05	0.065	768
75	334	990	3040	6.5e-05	0.065	772
55	332.5	990	3040	6.6e-05	0.066	768
35	344	990	3040	6.2e-05	0.062	768
15	351	990	3040	6.1e-05	0.061	770
95	344	1485	0	6.3e-05	0.063	770
75	344	1485	0	6.3e-05	0.063	778
55	342	1485	0	6.4e-05	0.064	772
35	355	1485	0	6e-05	0.06	774
15	362.5	1485	0	5.9e-05	0.059	774
95	344	1485	760	6.3e-05	0.063	770
75	344	1485	760	6.3e-05	0.063	778
55	342.5	1485	760	6.4e-05	0.064	770
35	355.5	1485	760	6e-05	0.06	772
15	362.5	1485	760	5.9e-05	0.059	774
95	344	1485	1520	6.3e-05	0.063	770
75	344.5	1485	1520	6.3e-05	0.063	778
55	342.5	1485	1520	6.4e-05	0.064	770
35	355.5	1485	1520	6e-05	0.06	772
15	362.5	1485	1520	5.9e-05	0.059	772
95	344	1485	2280	6.3e-05	0.063	770
75	344.5	1485	2280	6.3e-05	0.063	776
55	342.5	1485	2280	6.4e-05	0.064	770
35	355.5	1485	2280	6e-05	0.06	772
15	363	1485	2280	5.9e-05	0.059	772
95	344.5	1485	3040	6.3e-05	0.063	770
75	344.5	1485	3040	6.3e-05	0.063	776
55	342.5	1485	3040	6.4e-05	0.064	770
35	355.5	1485	3040	6e-05	0.06	770
15	363	1485	3040	5.9e-05	0.059	772
95	353.5	1980	0	6.1e-05	0.061	772
75	354	1980	0	6.1e-05	0.061	782
55	351.5	1980	0	6.2e-05	0.062	774
35	365	1980	0	5.8e-05	0.058	776
15	372.5	1980	0	5.7e-05	0.057	776
95	353.5	1980	760	6.1e-05	0.061	772
75	354.5	1980	760	6.1e-05	0.061	782
55	351.5	1980	760	6.2e-05	0.062	772
35	365.5	1980	760	5.8e-05	0.058	774
15	372.5	1980	760	5.7e-05	0.057	776
95	353.5	1980	1520	6.1e-05	0.061	772
75	354.5	1980	1520	6.1e-05	0.061	780
55	352	1980	1520	6.2e-05	0.062	772
35	365.5	1980	1520	5.8e-05	0.058	774
15	372.5	1980	1520	5.7e-05	0.057	776
95	354	1980	2280	6.1e-05	0.061	772
75	354.5	1980	2280	6.1e-05	0.061	780
55	352	1980	2280	6.2e-05	0.062	772
35	365.5	1980	2280	5.8e-05	0.058	774
15	373	1980	2280	5.7e-05	0.057	776
95	354	1980	3040	6e-05	0.06	772
75	355	1980	3040	6.1e-05	0.061	780
55	352	1980	3040	6.2e-05	0.062	772
35	366	1980	3040	5.7e-05	0.057	774
[truncated: 501 more rows]

## Sheet: HCQ_ERT
Sample_ID	APD90	Conc_a	Conc_b	Qnet	Qnet (uC/uF)	CaD90		Group	Sample_ID	APD90	Conc_a	Conc_b	Qnet	Qnet (uC/uF)	CaD90		Group (ERT)	Sample_ID	APD90	Conc_a	Conc_b	Qnet	Qnet (uC/uF)	CaD90
80	307.5	0	0	7.2e-05	0.072	764		1 x cmax	80	339.5	495	3460	6.4e-05	0.064	770		1 x cmax	80	309	0	3460	7.1e-05	0.071	762
60	307.5	0	0	7.2e-05	0.072	764		1 x cmax	60	329	495	3460	6.6e-05	0.066	766		1 x cmax	60	309.5	0	3460	7.1e-05	0.071	762
40	307.5	0	0	7.2e-05	0.072	764		1 x cmax	40	336.5	495	3460	6.4e-05	0.064	770		1 x cmax	40	308	0	3460	7.1e-05	0.071	764
20	307.5	0	0	7.2e-05	0.072	764		1 x cmax	20	332.5	495	3460	6.5e-05	0.065	768		1 x cmax	20	308.5	0	3460	7.1e-05	0.071	764
0	307.5	0	0	7.2e-05	0.072	764		1 x cmax	0	328	495	3460	6.6e-05	0.066	766		1 x cmax	0	308.5	0	3460	7.1e-05	0.071	764
80	309	0	3460	7.1e-05	0.071	762		1 x cmax	81	322	495	3460	6.8e-05	0.068	766		1 x cmax	81	308.5	0	3460	7.1e-05	0.071	764
60	309.5	0	3460	7.1e-05	0.071	762		1 x cmax	61	343.5	495	3460	6.3e-05	0.063	770		1 x cmax	61	309	0	3460	7.1e-05	0.071	764
40	308	0	3460	7.1e-05	0.071	764		1 x cmax	41	342	495	3460	6.3e-05	0.063	772		1 x cmax	41	308.5	0	3460	7.1e-05	0.071	764
20	308.5	0	3460	7.1e-05	0.071	764		1 x cmax	21	324	495	3460	6.8e-05	0.068	772		1 x cmax	21	308.5	0	3460	7.1e-05	0.071	766
0	308.5	0	3460	7.1e-05	0.071	764		1 x cmax	1	329	495	3460	6.6e-05	0.066	768		1 x cmax	1	309	0	3460	7.1e-05	0.071	766
80	310.5	0	6920	7e-05	0.07	762		1 x cmax	82	326.5	495	3460	6.6e-05	0.066	764		1 x cmax	82	309	0	3460	7.1e-05	0.071	762
60	311.5	0	6920	7e-05	0.07	762		1 x cmax	62	327	495	3460	6.7e-05	0.067	770		1 x cmax	62	308.5	0	3460	7.1e-05	0.071	766
40	309.5	0	6920	7.1e-05	0.071	764		1 x cmax	42	323.5	495	3460	6.7e-05	0.067	766		1 x cmax	42	309	0	3460	7.1e-05	0.071	764
20	309.5	0	6920	7.1e-05	0.071	766		1 x cmax	22	328	495	3460	6.7e-05	0.067	770		1 x cmax	22	308.5	0	3460	7.1e-05	0.071	766
0	310	0	6920	7.1e-05	0.071	766		1 x cmax	2	321.5	495	3460	6.8e-05	0.068	768		1 x cmax	2	308.5	0	3460	7.1e-05	0.071	766
80	312	0	10380	7e-05	0.07	762		1 x cmax	83	327.5	495	3460	6.7e-05	0.067	768		1 x cmax	83	308.5	0	3460	7.1e-05	0.071	764
60	313	0	10380	7e-05	0.07	762		1 x cmax	63	330.5	495	3460	6.5e-05	0.065	764		1 x cmax	63	309	0	3460	7.1e-05	0.071	764
40	310.5	0	10380	7.1e-05	0.071	766		1 x cmax	43	324	495	3460	6.8e-05	0.068	768		1 x cmax	43	308.5	0	3460	7.1e-05	0.071	764
20	310.5	0	10380	7.1e-05	0.071	766		1 x cmax	23	323.5	495	3460	6.7e-05	0.067	768		1 x cmax	23	308.5	0	3460	7.1e-05	0.071	762
0	311	0	10380	7.1e-05	0.071	766		1 x cmax	3	324	495	3460	6.8e-05	0.068	770		1 x cmax	3	308.5	0	3460	7.1e-05	0.071	766
80	313.5	0	13840	7e-05	0.07	762		1 x cmax	84	337.5	495	3460	6.4e-05	0.064	772		1 x cmax	84	308	0	3460	7.2e-05	0.072	766
60	314.5	0	13840	6.9e-05	0.069	762		1 x cmax	64	320.5	495	3460	6.8e-05	0.068	762		1 x cmax	64	308	0	3460	7.1e-05	0.071	764
40	311.5	0	13840	7e-05	0.07	766		1 x cmax	44	333.5	495	3460	6.5e-05	0.065	768		1 x cmax	44	308	0	3460	7.1e-05	0.071	766
20	311.5	0	13840	7e-05	0.07	766		1 x cmax	24	332	495	3460	6.5e-05	0.065	768		1 x cmax	24	308.5	0	3460	7.1e-05	0.071	766
0	312.5	0	13840	7e-05	0.07	766		1 x cmax	4	324	495	3460	6.8e-05	0.068	768		1 x cmax	4	308.5	0	3460	7.1e-05	0.071	766
80	338	495	0	6.4e-05	0.064	772		1 x cmax	85	328.5	495	3460	6.6e-05	0.066	766		1 x cmax	85	308.5	0	3460	7.1e-05	0.071	762
60	327.5	495	0	6.7e-05	0.067	768		1 x cmax	65	320.5	495	3460	6.8e-05	0.068	764		1 x cmax	65	308	0	3460	7.1e-05	0.071	764
40	336	495	0	6.5e-05	0.065	770		1 x cmax	45	334.5	495	3460	6.5e-05	0.065	768		1 x cmax	45	308.5	0	3460	7.1e-05	0.071	764
20	332	495	0	6.6e-05	0.066	768		1 x cmax	25	335	495	3460	6.5e-05	0.065	768		1 x cmax	25	309	0	3460	7.1e-05	0.071	764
0	327	495	0	6.7e-05	0.067	766		1 x cmax	5	335.5	495	3460	6.5e-05	0.065	774		1 x cmax	5	309	0	3460	7.1e-05	0.071	764
80	339.5	495	3460	6.4e-05	0.064	770		1 x cmax	86	336.5	495	3460	6.4e-05	0.064	768		1 x cmax	86	309	0	3460	7.1e-05	0.071	764
60	329	495	3460	6.6e-05	0.066	766		1 x cmax	66	325.5	495	3460	6.7e-05	0.067	766		1 x cmax	66	309	0	3460	7.1e-05	0.071	762
40	336.5	495	3460	6.4e-05	0.064	770		1 x cmax	46	328	495	3460	6.7e-05	0.067	768		1 x cmax	46	309	0	3460	7.1e-05	0.071	764
20	332.5	495	3460	6.5e-05	0.065	768		1 x cmax	26	326.5	495	3460	6.7e-05	0.067	766		1 x cmax	26	309.5	0	3460	7.1e-05	0.071	764
0	328	495	3460	6.6e-05	0.066	766		1 x cmax	6	330.5	495	3460	6.6e-05	0.066	768		1 x cmax	6	309	0	3460	7.1e-05	0.071	764
80	340.5	495	6920	6.3e-05	0.063	770		1 x cmax	87	332	495	3460	6.6e-05	0.066	768		1 x cmax	87	308.5	0	3460	7.1e-05	0.071	764
60	331	495	6920	6.6e-05	0.066	766		1 x cmax	67	335	495	3460	6.4e-05	0.064	766		1 x cmax	67	310	0	3460	7.1e-05	0.071	764
40	337.5	495	6920	6.4e-05	0.064	770		1 x cmax	47	327	495	3460	6.7e-05	0.067	776		1 x cmax	47	309.5	0	3460	7.1e-05	0.071	764
20	333.5	495	6920	6.5e-05	0.065	770		1 x cmax	27	325	495	3460	6.7e-05	0.067	764		1 x cmax	27	308.5	0	3460	7.1e-05	0.071	762
0	329	495	6920	6.6e-05	0.066	766		1 x cmax	7	326	495	3460	6.7e-05	0.067	768		1 x cmax	7	308	0	3460	7.1e-05	0.071	766
80	342	495	10380	6.3e-05	0.063	770		1 x cmax	88	336	495	3460	6.4e-05	0.064	768		1 x cmax	88	309	0	3460	7.1e-05	0.071	764
60	332.5	495	10380	6.5e-05	0.065	766		1 x cmax	68	319	495	3460	6.9e-05	0.069	766		1 x cmax	68	308.5	0	3460	7.1e-05	0.071	764
40	338.5	495	10380	6.4e-05	0.064	770		1 x cmax	48	318.5	495	3460	6.9e-05	0.069	768		1 x cmax	48	308.5	0	3460	7.1e-05	0.071	764
20	334.5	495	10380	6.5e-05	0.065	770		1 x cmax	28	328.5	495	3460	6.7e-05	0.067	770		1 x cmax	28	308	0	3460	7.1e-05	0.071	764
0	330.5	495	10380	6.6e-05	0.066	768		1 x cmax	8	324.5	495	3460	6.7e-05	0.067	768		1 x cmax	8	309.5	0	3460	7.1e-05	0.071	764
80	343	495	13840	6.3e-05	0.063	770		1 x cmax	89	323	495	3460	6.8e-05	0.068	764		1 x cmax	89	309.5	0	3460	7.1e-05	0.071	764
60	334	495	13840	6.5e-05	0.065	766		1 x cmax	69	311.5	495	3460	7.1e-05	0.071	766		1 x cmax	69	309	0	3460	7.1e-05	0.071	764
40	339.5	495	13840	6.4e-05	0.064	770		1 x cmax	49	334.5	495	3460	6.5e-05	0.065	766		1 x cmax	49	308.5	0	3460	7.1e-05	0.071	764
20	335.5	495	13840	6.5e-05	0.065	770		1 x cmax	29	336	495	3460	6.4e-05	0.064	768		1 x cmax	29	308.5	0	3460	7.1e-05	0.071	764
0	331.5	495	13840	6.5e-05	0.065	768		1 x cmax	9	328.5	495	3460	6.6e-05	0.066	766		1 x cmax	9	308.5	0	3460	7.1e-05	0.071	764
80	353	990	0	6.1e-05	0.061	778		1 x cmax	90	345	495	3460	6.2e-05	0.062	770		1 x cmax	90	308.5	0	3460	7.1e-05	0.071	764
60	343	990	0	6.3e-05	0.063	770		1 x cmax	70	309	495	3460	7.2e-05	0.072	768		1 x cmax	70	308	0	3460	7.1e-05	0.071	766
40	350	990	0	6.1e-05	0.061	772		1 x cmax	50	323.5	495	3460	6.7e-05	0.067	766		1 x cmax	50	308.5	0	3460	7.1e-05	0.071	764
20	346	990	0	6.2e-05	0.062	770		1 x cmax	30	326	495	3460	6.7e-05	0.067	766		1 x cmax	30	308.5	0	3460	7.1e-05	0.071	764
0	340	990	0	6.4e-05	0.064	768		1 x cmax	10	332	495	3460	6.5e-05	0.065	764		1 x cmax	10	310	0	3460	7.1e-05	0.071	762
80	354	990	3460	6e-05	0.06	776		1 x cmax	91	332	495	3460	6.5e-05	0.065	766		1 x cmax	91	309	0	3460	7.1e-05	0.071	764
60	344.5	990	3460	6.3e-05	0.063	770		1 x cmax	71	322.5	495	3460	6.8e-05	0.068	766		1 x cmax	71	309	0	3460	7.1e-05	0.071	764
40	350.5	990	3460	6.1e-05	0.061	772		1 x cmax	51	334	495	3460	6.5e-05	0.065	768		1 x cmax	51	309	0	3460	7.1e-05	0.071	762
20	346.5	990	3460	6.2e-05	0.062	772		1 x cmax	31	336	495	3460	6.4e-05	0.064	770		1 x cmax	31	308.5	0	3460	7.1e-05	0.071	764
0	341	990	3460	6.3e-05	0.063	768		1 x cmax	11	327.5	495	3460	6.7e-05	0.067	768		1 x cmax	11	309	0	3460	7.1e-05	0.071	766
80	355.5	990	6920	6e-05	0.06	776		1 x cmax	92	330	495	3460	6.6e-05	0.066	762		1 x cmax	92	308.5	0	3460	7.1e-05	0.071	762
60	346	990	6920	6.2e-05	0.062	768		1 x cmax	72	327.5	495	3460	6.6e-05	0.066	766		1 x cmax	72	309	0	3460	7.1e-05	0.071	762
40	351.5	990	6920	6.1e-05	0.061	772		1 x cmax	52	326	495	3460	6.7e-05	0.067	770		1 x cmax	52	308.5	0	3460	7.1e-05	0.071	766
20	347.5	990	6920	6.2e-05	0.062	772		1 x cmax	32	331.5	495	3460	6.6e-05	0.066	768		1 x cmax	32	309	0	3460	7.1e-05	0.071	764
0	342	990	6920	6.3e-05	0.063	768		1 x cmax	12	329.5	495	3460	6.6e-05	0.066	764		1 x cmax	12	309	0	3460	7.1e-05	0.071	762
80	356.5	990	10380	6e-05	0.06	774		1 x cmax	93	324	495	3460	6.7e-05	0.067	764		1 x cmax	93	309	0	3460	7.1e-05	0.071	762
60	347.5	990	10380	6.2e-05	0.062	768		1 x cmax	73	326	495	3460	6.7e-05	0.067	766		1 x cmax	73	308.5	0	3460	7.1e-05	0.071	762
40	352	990	10380	6.1e-05	0.061	772		1 x cmax	53	325	495	3460	6.7e-05	0.067	770		1 x cmax	53	309	0	3460	7.1e-05	0.071	766
20	348.5	990	10380	6.2e-05	0.062	772		1 x cmax	33	330.5	495	3460	6.6e-05	0.066	768		1 x cmax	33	308	0	3460	7.1e-05	0.071	764
0	343	990	10380	6.3e-05	0.063	770		1 x cmax	13	328	495	3460	6.6e-05	0.066	768		1 x cmax	13	308.5	0	3460	7.1e-05	0.071	764
80	357.5	990	13840	5.9e-05	0.059	774		1 x cmax	94	332.5	495	3460	6.5e-05	0.065	768		1 x cmax	94	308.5	0	3460	7.1e-05	0.071	762
60	349	990	13840	6.1e-05	0.061	768		1 x cmax	74	332.5	495	3460	6.5e-05	0.065	770		1 x cmax	74	307.5	0	3460	7.2e-05	0.072	766
40	353	990	13840	6e-05	0.06	774		1 x cmax	54	331	495	3460	6.6e-05	0.066	770		1 x cmax	54	308	0	3460	7.1e-05	0.071	766
20	349	990	13840	6.1e-05	0.061	772		1 x cmax	34	339.5	495	3460	6.4e-05	0.064	770		1 x cmax	34	308	0	3460	7.1e-05	0.071	766
0	344.5	990	13840	6.2e-05	0.062	770		1 x cmax	14	338	495	3460	6.4e-05	0.064	770		1 x cmax	14	309	0	3460	7.1e-05	0.071	764
80	364.5	1485	0	5.9e-05	0.059	782		1 x cmax	95	323	495	3460	6.8e-05	0.068	768		1 x cmax	95	308.5	0	3460	7.1e-05	0.071	764
60	356.5	1485	0	6e-05	0.06	774		1 x cmax	75	322.5	495	3460	6.8e-05	0.068	768		1 x cmax	75	309	0	3460	7.1e-05	0.071	762
40	360.5	1485	0	5.9e-05	0.059	774		1 x cmax	55	321.5	495	3460	6.8e-05	0.068	768		1 x cmax	55	308.5	0	3460	7.1e-05	0.071	766
20	357.5	1485	0	6e-05	0.06	772		1 x cmax	35	330.5	495	3460	6.6e-05	0.066	768		1 x cmax	35	308.5	0	3460	7.1e-05	0.071	764
0	351.5	1485	0	6.1e-05	0.061	770		1 x cmax	15	336.5	495	3460	6.4e-05	0.064	768		1 x cmax	15	308.5	0	3460	7.1e-05	0.071	764
80	365.5	1485	3460	5.8e-05	0.058	780		1 x cmax	96	324.5	495	3460	6.7e-05	0.067	766		1 x cmax	96	309	0	3460	7.1e-05	0.071	764
60	358	1485	3460	6e-05	0.06	772		1 x cmax	76	327	495	3460	6.7e-05	0.067	772		1 x cmax	76	309.5	0	3460	7.1e-05	0.071	764
40	361	1485	3460	5.9e-05	0.059	774		1 x cmax	56	333.5	495	3460	6.5e-05	0.065	766		1 x cmax	56	309.5	0	3460	7.1e-05	0.071	762
20	358	1485	3460	6e-05	0.06	774		1 x cmax	36	331.5	495	3460	6.6e-05	0.066	768		1 x cmax	36	308	0	3460	7.1e-05	0.071	764
0	352	1485	3460	6.1e-05	0.061	770		1 x cmax	16	341.5	495	3460	6.3e-05	0.063	772		1 x cmax	16	309	0	3460	7.1e-05	0.071	766
80	366.5	1485	6920	5.8e-05	0.058	780		1 x cmax	97	322	495	3460	6.8e-05	0.068	764		1 x cmax	97	308.5	0	3460	7.1e-05	0.071	764
60	359.5	1485	6920	5.9e-05	0.059	772		1 x cmax	77	323.5	495	3460	6.8e-05	0.068	770		1 x cmax	77	308	0	3460	7.2e-05	0.072	768
40	362	1485	6920	5.9e-05	0.059	774		1 x cmax	57	324.5	495	3460	6.7e-05	0.067	768		1 x cmax	57	308.5	0	3460	7.1e-05	0.071	766
20	358.5	1485	6920	5.9e-05	0.059	774		1 x cmax	37	332.5	495	3460	6.5e-05	0.065	766		1 x cmax	37	308.5	0	3460	7.1e-05	0.071	762
0	353	1485	6920	6e-05	0.06	770		1 x cmax	17	336	495	3460	6.4e-05	0.064	768		1 x cmax	17	309	0	3460	7.1e-05	0.071	764
80	367.5	1485	10380	5.7e-05	0.057	778		1 x cmax	98	343.5	495	3460	6.3e-05	0.063	770		1 x cmax	98	309	0	3460	7.1e-05	0.071	764
60	360.5	1485	10380	5.9e-05	0.059	772		1 x cmax	78	328.5	495	3460	6.6e-05	0.066	768		1 x cmax	78	309	0	3460	7.1e-05	0.071	764
40	362.5	1485	10380	5.8e-05	0.058	776		1 x cmax	58	318	495	3460	6.9e-05	0.069	764		1 x cmax	58	308	0	3460	7.1e-05	0.071	764
20	359.5	1485	10380	5.9e-05	0.059	774		1 x cmax	38	344	495	3460	6.3e-05	0.063	770		1 x cmax	38	308	0	3460	7.1e-05	0.071	764
0	354	1485	10380	6e-05	0.06	770		1 x cmax	18	322.5	495	3460	6.8e-05	0.068	768		1 x cmax	18	309	0	3460	7.1e-05	0.071	764
80	368.5	1485	13840	5.7e-05	0.057	778		1 x cmax	99	328.5	495	3460	6.6e-05	0.066	766		1 x cmax	99	308.5	0	3460	7.1e-05	0.071	764
60	362	1485	13840	5.9e-05	0.059	772		1 x cmax	79	329	495	3460	6.6e-05	0.066	766		1 x cmax	79	309	0	3460	7.1e-05	0.071	762
40	363.5	1485	13840	5.8e-05	0.058	776		1 x cmax	59	331	495	3460	6.6e-05	0.066	766		1 x cmax	59	308.5	0	3460	7.1e-05	0.071	762
20	360	1485	13840	5.9e-05	0.059	774		1 x cmax	39	333.5	495	3460	6.5e-05	0.065	772		1 x cmax	39	307.5	0	3460	7.2e-05	0.072	766
0	355	1485	13840	6e-05	0.06	772		1 x cmax	19	332.5	495	3460	6.6e-05	0.066	772		1 x cmax	19	308.5	0	3460	7.1e-05	0.071	766
80	374	1980	0	5.7e-05	0.057	786		2 x cmax	80	355.5	990	6920	6e-05	0.06	776		2 x cmax	80	310.5	0	6920	7e-05	0.07	762
60	368.5	1980	0	5.8e-05	0.058	776		2 x cmax	60	346	990	6920	6.2e-05	0.062	768		2 x cmax	60	311.5	0	6920	7e-05	0.07	762
40	369.5	1980	0	5.7e-05	0.057	776		2 x cmax	40	351.5	990	6920	6.1e-05	0.061	772		2 x cmax	40	309.5	0	6920	7.1e-05	0.071	764
20	367	1980	0	5.8e-05	0.058	774		2 x cmax	20	347.5	990	6920	6.2e-05	0.062	772		2 x cmax	20	309.5	0	6920	7.1e-05	0.071	766
0	361	1980	0	5.9e-05	0.059	772		2 x cmax	0	342	990	6920	6.3e-05	0.063	768		2 x cmax	0	310	0	6920	7.1e-05	0.071	766
80	375	1980	3460	5.6e-05	0.056	784		2 x cmax	81	334	990	6920	6.5e-05	0.065	768		2 x cmax	81	309.5	0	6920	7.1e-05	0.071	764
60	370	1980	3460	5.7e-05	0.057	776		2 x cmax	61	359.5	990	6920	5.9e-05	0.059	774		2 x cmax	61	310.5	0	6920	7.1e-05	0.071	764
40	370	1980	3460	5.7e-05	0.057	776		2 x cmax	41	358	990	6920	5.9e-05	0.059	776		2 x cmax	41	309.5	0	6920	7.1e-05	0.071	764
20	367.5	1980	3460	5.8e-05	0.058	776		2 x cmax	21	337	990	6920	6.5e-05	0.065	776		2 x cmax	21	309.5	0	6920	7.1e-05	0.071	766
0	362	1980	3460	5.9e-05	0.059	772		2 x cmax	1	343.5	990	6920	6.3e-05	0.063	770		2 x cmax	1	310.5	0	6920	7.1e-05	0.071	766
80	376	1980	6920	5.6e-05	0.056	782		2 x cmax	82	340.5	990	6920	6.3e-05	0.063	764		2 x cmax	82	311	0	6920	7e-05	0.07	762
60	371.5	1980	6920	5.7e-05	0.057	774		2 x cmax	62	341	990	6920	6.3e-05	0.063	772		2 x cmax	62	309.5	0	6920	7.1e-05	0.071	766
40	370.5	1980	6920	5.7e-05	0.057	776		2 x cmax	42	338	990	6920	6.4e-05	0.064	768		2 x cmax	42	310.5	0	6920	7.1e-05	0.071	766
20	368	1980	6920	5.7e-05	0.057	776		2 x cmax	22	341.5	990	6920	6.4e-05	0.064	774		2 x cmax	22	309.5	0	6920	7.1e-05	0.071	766
0	363	1980	6920	5.8e-05	0.058	772		2 x cmax	2	334	990	6920	6.5e-05	0.065	770		2 x cmax	2	309.5	0	6920	7.1e-05	0.071	766
80	377	1980	10380	5.6e-05	0.056	782		2 x cmax	83	340.5	990	6920	6.4e-05	0.064	770		2 x cmax	83	310	0	6920	7.1e-05	0.071	764
60	372.5	1980	10380	5.6e-05	0.056	774		2 x cmax	63	347	990	6920	6.1e-05	0.061	764		2 x cmax	63	310.5	0	6920	7.1e-05	0.071	764
40	371.5	1980	10380	5.7e-05	0.057	778		2 x cmax	43	336	990	6920	6.5e-05	0.065	772		2 x cmax	43	310	0	6920	7.1e-05	0.071	764
20	369	1980	10380	5.7e-05	0.057	776		2 x cmax	23	336.5	990	6920	6.4e-05	0.064	770		2 x cmax	23	309.5	0	6920	7.1e-05	0.071	762
0	364	1980	10380	5.8e-05	0.058	772		2 x cmax	3	337.5	990	6920	6.5e-05	0.065	774		2 x cmax	3	309.5	0	6920	7.1e-05	0.071	766
80	378	1980	13840	5.5e-05	0.055	782		2 x cmax	84	350.5	990	6920	6.1e-05	0.061	776		2 x cmax	84	308.5	0	6920	7.1e-05	0.071	768
60	373.5	1980	13840	5.6e-05	0.056	774		2 x cmax	64	333	990	6920	6.5e-05	0.065	762		2 x cmax	64	309	0	6920	7.1e-05	0.071	766
40	372.5	1980	13840	5.6e-05	0.056	778		2 x cmax	44	347	990	6920	6.2e-05	0.062	772		2 x cmax	44	309	0	6920	7.1e-05	0.071	766
20	370	1980	13840	5.7e-05	0.057	776		2 x cmax	24	349.5	990	6920	6.1e-05	0.061	772		2 x cmax	24	310	0	6920	7.1e-05	0.071	766
0	364.5	1980	13840	5.8e-05	0.058	772		2 x cmax	4	337	990	6920	6.4e-05	0.064	770		2 x cmax	4	309.5	0	6920	7.1e-05	0.071	766
81	307.5	0	0	7.2e-05	0.072	764		2 x cmax	85	343	990	6920	6.3e-05	0.063	768		2 x cmax	85	309	0	6920	7.1e-05	0.071	762
61	307.5	0	0	7.2e-05	0.072	764		2 x cmax	65	331.5	990	6920	6.5e-05	0.065	764		2 x cmax	65	309	0	6920	7.1e-05	0.071	764
41	307.5	0	0	7.2e-05	0.072	764		2 x cmax	45	349	990	6920	6.2e-05	0.062	770		2 x cmax	45	310	0	6920	7.1e-05	0.071	764
21	307.5	0	0	7.2e-05	0.072	764		2 x cmax	25	350.5	990	6920	6.1e-05	0.061	770		2 x cmax	25	310.5	0	6920	7.1e-05	0.071	764
1	307.5	0	0	7.2e-05	0.072	764		2 x cmax	5	351.5	990	6920	6.1e-05	0.061	778		2 x cmax	5	310.5	0	6920	7.1e-05	0.071	764
81	308.5	0	3460	7.1e-05	0.071	764		2 x cmax	86	353	990	6920	6e-05	0.06	770		2 x cmax	86	310.5	0	6920	7.1e-05	0.071	764
61	309	0	3460	7.1e-05	0.071	764		2 x cmax	66	339	990	6920	6.4e-05	0.064	768		2 x cmax	66	310	0	6920	7.1e-05	0.071	762
41	308.5	0	3460	7.1e-05	0.071	764		2 x cmax	46	341.5	990	6920	6.4e-05	0.064	772		2 x cmax	46	310.5	0	6920	7.1e-05	0.071	762
21	308.5	0	3460	7.1e-05	0.071	766		2 x cmax	26	341.5	990	6920	6.3e-05	0.063	768		2 x cmax	26	311	0	6920	7.1e-05	0.071	766
1	309	0	3460	7.1e-05	0.071	766		2 x cmax	6	345.5	990	6920	6.2e-05	0.062	772		2 x cmax	6	310	0	6920	7.1e-05	0.071	764
81	309.5	0	6920	7.1e-05	0.071	764		2 x cmax	87	345.5	990	6920	6.2e-05	0.062	772		2 x cmax	87	310	0	6920	7.1e-05	0.071	764
61	310.5	0	6920	7.1e-05	0.071	764		2 x cmax	67	350	990	6920	6.1e-05	0.061	768		2 x cmax	67	312	0	6920	7e-05	0.07	764
41	309.5	0	6920	7.1e-05	0.071	764		2 x cmax	47	341	990	6920	6.4e-05	0.064	782		2 x cmax	47	311.5	0	6920	7e-05	0.07	762
21	309.5	0	6920	7.1e-05	0.071	766		2 x cmax	27	338	990	6920	6.4e-05	0.064	766		2 x cmax	27	309.5	0	6920	7.1e-05	0.071	762
1	310.5	0	6920	7.1e-05	0.071	766		2 x cmax	7	339.5	990	6920	6.4e-05	0.064	770		2 x cmax	7	309	0	6920	7.1e-05	0.071	766
81	310.5	0	10380	7.1e-05	0.071	764		2 x cmax	88	352	990	6920	6e-05	0.06	772		2 x cmax	88	310	0	6920	7.1e-05	0.071	764
61	312	0	10380	7e-05	0.07	764		2 x cmax	68	330.5	990	6920	6.6e-05	0.066	768		2 x cmax	68	309.5	0	6920	7.1e-05	0.071	766
41	310.5	0	10380	7.1e-05	0.071	764		2 x cmax	48	330	990	6920	6.6e-05	0.066	770		2 x cmax	48	309.5	0	6920	7.1e-05	0.071	764
21	311	0	10380	7.1e-05	0.071	768		2 x cmax	28	341.5	990	6920	6.3e-05	0.063	776		2 x cmax	28	309	0	6920	7.1e-05	0.071	764
1	311.5	0	10380	7e-05	0.07	766		2 x cmax	8	339	990	6920	6.4e-05	0.064	770		2 x cmax	8	311.5	0	6920	7e-05	0.07	764
81	312	0	13840	7e-05	0.07	764		2 x cmax	89	337	990	6920	6.4e-05	0.064	766		2 x cmax	89	311.5	0	6920	7e-05	0.07	764
61	313.5	0	13840	7e-05	0.07	764		2 x cmax	69	318.5	990	6920	6.9e-05	0.069	766		2 x cmax	69	310.5	0	6920	7.1e-05	0.071	764
41	311.5	0	13840	7e-05	0.07	764		2 x cmax	49	351	990	6920	6.1e-05	0.061	770		2 x cmax	49	309	0	6920	7.1e-05	0.071	764
21	312	0	13840	7e-05	0.07	768		2 x cmax	29	353.5	990	6920	6e-05	0.06	772		2 x cmax	29	310	0	6920	7.1e-05	0.071	764
1	313	0	13840	7e-05	0.07	766		2 x cmax	9	342.5	990	6920	6.3e-05	0.063	766		2 x cmax	9	309.5	0	6920	7.1e-05	0.071	764
81	321	495	0	6.9e-05	0.069	766		2 x cmax	90	359	990	6920	5.9e-05	0.059	774		2 x cmax	90	309.5	0	6920	7.1e-05	0.071	764
61	342	495	0	6.3e-05	0.063	772		2 x cmax	70	313.5	990	6920	7.1e-05	0.071	770		2 x cmax	70	309	0	6920	7.1e-05	0.071	766
41	341	495	0	6.3e-05	0.063	772		2 x cmax	50	335	990	6920	6.5e-05	0.065	768		2 x cmax	50	310	0	6920	7.1e-05	0.071	764
21	323	495	0	6.8e-05	0.068	770		2 x cmax	30	340	990	6920	6.3e-05	0.063	770		2 x cmax	30	309.5	0	6920	7.1e-05	0.071	764
1	328	495	0	6.7e-05	0.067	766		2 x cmax	10	346.5	990	6920	6.2e-05	0.062	764		2 x cmax	10	311.5	0	6920	7e-05	0.07	762
81	322	495	3460	6.8e-05	0.068	766		2 x cmax	91	346	990	6920	6.2e-05	0.062	768		2 x cmax	91	310.5	0	6920	7.1e-05	0.071	764
61	343.5	495	3460	6.3e-05	0.063	770		2 x cmax	71	337	990	6920	6.4e-05	0.064	768		2 x cmax	71	310.5	0	6920	7.1e-05	0.071	766
41	342	495	3460	6.3e-05	0.063	772		2 x cmax	51	349.5	990	6920	6.1e-05	0.061	770		2 x cmax	51	310.5	0	6920	7.1e-05	0.071	762
21	324	495	3460	6.8e-05	0.068	772		2 x cmax	31	353	990	6920	6.1e-05	0.061	776		2 x cmax	31	310	0	6920	7.1e-05	0.071	764
1	329	495	3460	6.6e-05	0.066	768		2 x cmax	11	342.5	990	6920	6.3e-05	0.063	772		2 x cmax	11	310.5	0	6920	7.1e-05	0.071	766
81	323	495	6920	6.8e-05	0.068	766		2 x cmax	92	346	990	6920	6.2e-05	0.062	764		2 x cmax	92	310	0	6920	7.1e-05	0.071	762
61	345	495	6920	6.2e-05	0.062	770		2 x cmax	72	342.5	990	6920	6.3e-05	0.063	768		2 x cmax	72	310.5	0	6920	7e-05	0.07	762
41	342.5	495	6920	6.3e-05	0.063	772		2 x cmax	52	339	990	6920	6.4e-05	0.064	772		2 x cmax	52	309.5	0	6920	7.1e-05	0.071	766
21	325	495	6920	6.7e-05	0.067	772		2 x cmax	32	347	990	6920	6.2e-05	0.062	770		2 x cmax	32	311	0	6920	7e-05	0.07	764
1	330.5	495	6920	6.6e-05	0.066	768		2 x cmax	12	346	990	6920	6.2e-05	0.062	764		2 x cmax	12	310	0	6920	7.1e-05	0.071	762
81	324	495	10380	6.8e-05	0.068	766		2 x cmax	93	338.5	990	6920	6.4e-05	0.064	766		2 x cmax	93	310.5	0	6920	7.1e-05	0.071	762
61	346	495	10380	6.2e-05	0.062	770		2 x cmax	73	339.5	990	6920	6.4e-05	0.064	770		2 x cmax	73	309.5	0	6920	7.1e-05	0.071	762
41	343.5	495	10380	6.3e-05	0.063	772		2 x cmax	53	339.5	990	6920	6.4e-05	0.064	776		2 x cmax	53	310.5	0	6920	7.1e-05	0.071	766
21	326	495	10380	6.7e-05	0.067	772		2 x cmax	33	344.5	990	6920	6.2e-05	0.062	770		2 x cmax	33	309	0	6920	7.1e-05	0.071	764
1	331.5	495	10380	6.5e-05	0.065	768		2 x cmax	13	340.5	990	6920	6.3e-05	0.063	770		2 x cmax	13	309.5	0	6920	7.1e-05	0.071	764
81	325	495	13840	6.7e-05	0.067	766		2 x cmax	94	348	990	6920	6.2e-05	0.062	770		2 x cmax	94	310	0	6920	7.1e-05	0.071	762
61	347.5	495	13840	6.2e-05	0.062	770		2 x cmax	74	347	990	6920	6.2e-05	0.062	774		2 x cmax	74	308	0	6920	7.1e-05	0.071	766
41	344.5	495	13840	6.2e-05	0.062	772		2 x cmax	54	346	990	6920	6.2e-05	0.062	774		2 x cmax	54	309	0	6920	7.1e-05	0.071	766
21	327.5	495	13840	6.7e-05	0.067	774		2 x cmax	34	355	990	6920	6e-05	0.06	774		2 x cmax	34	309	0	6920	7.1e-05	0.071	766
1	333	495	13840	6.5e-05	0.065	768		2 x cmax	14	352.5	990	6920	6.1e-05	0.061	774		2 x cmax	14	310	0	6920	7.1e-05	0.071	764
81	332.5	990	0	6.6e-05	0.066	768		2 x cmax	95	335.5	990	6920	6.5e-05	0.065	770		2 x cmax	95	309.5	0	6920	7.1e-05	0.071	766
61	357	990	0	6e-05	0.06	776		2 x cmax	75	335.5	990	6920	6.5e-05	0.065	772		2 x cmax	75	310	0	6920	7.1e-05	0.071	762
41	356.5	990	0	6e-05	0.06	776		2 x cmax	55	334	990	6920	6.5e-05	0.065	770		2 x cmax	55	309.5	0	6920	7.1e-05	0.071	766
21	335	990	0	6.5e-05	0.065	774		2 x cmax	35	345.5	990	6920	6.2e-05	0.062	772		2 x cmax	35	310	0	6920	7.1e-05	0.071	764
1	341.5	990	0	6.3e-05	0.063	768		2 x cmax	15	352.5	990	6920	6.1e-05	0.061	770		2 x cmax	15	310	0	6920	7.1e-05	0.071	764
81	333	990	3460	6.6e-05	0.066	768		2 x cmax	96	337	990	6920	6.4e-05	0.064	768		2 x cmax	96	310	0	6920	7.1e-05	0.071	764
61	358	990	3460	5.9e-05	0.059	774		2 x cmax	76	341.5	990	6920	6.4e-05	0.064	776		2 x cmax	76	311	0	6920	7.1e-05	0.071	764
41	357	990	3460	6e-05	0.06	776		2 x cmax	56	353	990	6920	6e-05	0.06	770		2 x cmax	56	311	0	6920	7e-05	0.07	762
21	336	990	3460	6.5e-05	0.065	776		2 x cmax	36	346	990	6920	6.2e-05	0.062	772		2 x cmax	36	308.5	0	6920	7.1e-05	0.071	766
1	342.5	990	3460	6.3e-05	0.063	770		2 x cmax	16	358	990	6920	5.9e-05	0.059	776		2 x cmax	16	310.5	0	6920	7.1e-05	0.071	766
81	334	990	6920	6.5e-05	0.065	768		2 x cmax	97	335	990	6920	6.5e-05	0.065	764		2 x cmax	97	310	0	6920	7.1e-05	0.071	762
61	359.5	990	6920	5.9e-05	0.059	774		2 x cmax	77	337	990	6920	6.4e-05	0.064	774		2 x cmax	77	308.5	0	6920	7.1e-05	0.071	770
41	358	990	6920	5.9e-05	0.059	776		2 x cmax	57	337	990	6920	6.4e-05	0.064	772		2 x cmax	57	310	0	6920	7.1e-05	0.071	766
21	337	990	6920	6.5e-05	0.065	776		2 x cmax	37	347.5	990	6920	6.2e-05	0.062	766		2 x cmax	37	309.5	0	6920	7.1e-05	0.071	762
1	343.5	990	6920	6.3e-05	0.063	770		2 x cmax	17	351.5	990	6920	6.1e-05	0.061	772		2 x cmax	17	310.5	0	6920	7.1e-05	0.071	764
81	335	990	10380	6.5e-05	0.065	768		2 x cmax	98	362	990	6920	5.9e-05	0.059	774		2 x cmax	98	310.5	0	6920	7.1e-05	0.071	764
61	360.5	990	10380	5.9e-05	0.059	774		2 x cmax	78	342.5	990	6920	6.3e-05	0.063	772		2 x cmax	78	310.5	0	6920	7.1e-05	0.071	764
41	358.5	990	10380	5.9e-05	0.059	776		2 x cmax	58	328.5	990	6920	6.6e-05	0.066	764		2 x cmax	58	308.5	0	6920	7.1e-05	0.071	764
21	338	990	10380	6.4e-05	0.064	776		2 x cmax	38	359.5	990	6920	5.9e-05	0.059	774		2 x cmax	38	309	0	6920	7.1e-05	0.071	764
1	345	990	10380	6.2e-05	0.062	770		2 x cmax	18	335.5	990	6920	6.5e-05	0.065	772		2 x cmax	18	310	0	6920	7.1e-05	0.071	766
81	336	990	13840	6.5e-05	0.065	768		2 x cmax	99	342	990	6920	6.3e-05	0.063	766		2 x cmax	99	309.5	0	6920	7.1e-05	0.071	764
61	361.5	990	13840	5.8e-05	0.058	774		2 x cmax	79	343.5	990	6920	6.3e-05	0.063	768		2 x cmax	79	310.5	0	6920	7.1e-05	0.071	762
41	359.5	990	13840	5.9e-05	0.059	776		2 x cmax	59	346	990	6920	6.2e-05	0.062	768		2 x cmax	59	310	0	6920	7.1e-05	0.071	762
21	339	990	13840	6.4e-05	0.064	778		2 x cmax	39	349	990	6920	6.2e-05	0.062	776		2 x cmax	39	308	0	6920	7.1e-05	0.071	766
1	346	990	13840	6.2e-05	0.062	770		2 x cmax	19	349	990	6920	6.2e-05	0.062	778		2 x cmax	19	309.5	0	6920	7.1e-05	0.071	766
81	342	1485	0	6.4e-05	0.064	770		3 x cmax	80	367.5	1485	10380	5.7e-05	0.057	778		3 x cmax	80	312	0	10380	7e-05	0.07	762
61	367.5	1485	0	5.7e-05	0.057	778		3 x cmax	60	360.5	1485	10380	5.9e-05	0.059	772		3 x cmax	60	313	0	10380	7e-05	0.07	762
41	368	1485	0	5.8e-05	0.058	780		3 x cmax	40	362.5	1485	10380	5.8e-05	0.058	776		3 x cmax	40	310.5	0	10380	7.1e-05	0.071	766
21	346	1485	0	6.3e-05	0.063	778		3 x cmax	20	359.5	1485	10380	5.9e-05	0.059	774		3 x cmax	20	310.5	0	10380	7.1e-05	0.071	766
1	353	1485	0	6.1e-05	0.061	770		3 x cmax	0	354	1485	10380	6e-05	0.06	770		3 x cmax	0	311	0	10380	7.1e-05	0.071	766
81	343	1485	3460	6.4e-05	0.064	768		3 x cmax	81	345	1485	10380	6.3e-05	0.063	768		3 x cmax	81	310.5	0	10380	7.1e-05	0.071	764
61	369	1485	3460	5.7e-05	0.057	778		3 x cmax	61	371	1485	10380	5.6e-05	0.056	778		3 x cmax	61	312	0	10380	7e-05	0.07	764
41	368.5	1485	3460	5.7e-05	0.057	778		3 x cmax	41	370	1485	10380	5.7e-05	0.057	780		3 x cmax	41	310.5	0	10380	7.1e-05	0.071	764
21	346.5	1485	3460	6.3e-05	0.063	780		3 x cmax	21	348.5	1485	10380	6.2e-05	0.062	780		3 x cmax	21	311	0	10380	7.1e-05	0.071	768
1	354	1485	3460	6.1e-05	0.061	772		3 x cmax	1	356	1485	10380	6e-05	0.06	772		3 x cmax	1	311.5	0	10380	7e-05	0.07	766
81	344	1485	6920	6.3e-05	0.063	768		3 x cmax	82	352.5	1485	10380	6e-05	0.06	766		3 x cmax	82	312.5	0	10380	7e-05	0.07	762
61	370	1485	6920	5.7e-05	0.057	778		3 x cmax	62	353	1485	10380	6.1e-05	0.061	776		3 x cmax	62	311	0	10380	7.1e-05	0.071	766
41	369.5	1485	6920	5.7e-05	0.057	778		3 x cmax	42	352	1485	10380	6e-05	0.06	770		3 x cmax	42	312.5	0	10380	7e-05	0.07	766
21	347.5	1485	6920	6.2e-05	0.062	780		3 x cmax	22	353.5	1485	10380	6.1e-05	0.061	778		3 x cmax	22	311	0	10380	7.1e-05	0.071	766
1	355	1485	6920	6e-05	0.06	772		3 x cmax	2	345.5	1485	10380	6.3e-05	0.063	774		3 x cmax	2	311	0	10380	7.1e-05	0.071	768
81	345	1485	10380	6.3e-05	0.063	768		3 x cmax	83	352	1485	10380	6.1e-05	0.061	774		3 x cmax	83	311	0	10380	7e-05	0.07	764
61	371	1485	10380	5.6e-05	0.056	778		3 x cmax	63	361	1485	10380	5.8e-05	0.058	766		3 x cmax	63	312	0	10380	7e-05	0.07	764
41	370	1485	10380	5.7e-05	0.057	780		3 x cmax	43	346.5	1485	10380	6.2e-05	0.062	774		3 x cmax	43	311.5	0	10380	7e-05	0.07	766
21	348.5	1485	10380	6.2e-05	0.062	780		3 x cmax	23	347.5	1485	10380	6.2e-05	0.062	774		3 x cmax	23	310.5	0	10380	7e-05	0.07	762
1	356	1485	10380	6e-05	0.06	772		3 x cmax	3	349	1485	10380	6.2e-05	0.062	778		3 x cmax	3	310.5	0	10380	7.1e-05	0.071	768
81	345.5	1485	13840	6.3e-05	0.063	768		3 x cmax	84	360	1485	10380	5.9e-05	0.059	780		3 x cmax	84	309.5	0	10380	7.1e-05	0.071	768
61	372	1485	13840	5.6e-05	0.056	778		3 x cmax	64	344.5	1485	10380	6.2e-05	0.062	762		3 x cmax	64	310	0	10380	7.1e-05	0.071	766
41	371	1485	13840	5.7e-05	0.057	780		3 x cmax	44	357.5	1485	10380	6e-05	0.06	774		3 x cmax	44	310.5	0	10380	7.1e-05	0.071	766
21	349.5	1485	13840	6.2e-05	0.062	782		3 x cmax	24	364	1485	10380	5.8e-05	0.058	776		3 x cmax	24	311.5	0	10380	7e-05	0.07	768
1	357	1485	13840	6e-05	0.06	772		3 x cmax	4	348.5	1485	10380	6.2e-05	0.062	772		3 x cmax	4	310.5	0	10380	7.1e-05	0.071	766
81	351.5	1980	0	6.2e-05	0.062	772		3 x cmax	85	355.5	1485	10380	6e-05	0.06	770		3 x cmax	85	310	0	10380	7.1e-05	0.071	762
61	376.5	1980	0	5.6e-05	0.056	780		3 x cmax	65	341.5	1485	10380	6.3e-05	0.063	766		3 x cmax	65	310	0	10380	7.1e-05	0.071	764
41	377.5	1980	0	5.6e-05	0.056	782		3 x cmax	45	360.5	1485	10380	5.9e-05	0.059	772		3 x cmax	45	311.5	0	10380	7e-05	0.07	764
21	355.5	1980	0	6.1e-05	0.061	782		3 x cmax	25	363	1485	10380	5.8e-05	0.058	772		3 x cmax	25	312	0	10380	7e-05	0.07	764
1	362.5	1980	0	5.9e-05	0.059	772		3 x cmax	5	364	1485	10380	5.9e-05	0.059	782		3 x cmax	5	312.5	0	10380	7e-05	0.07	766
81	352	1980	3460	6.2e-05	0.062	770		3 x cmax	86	366	1485	10380	5.7e-05	0.057	772		3 x cmax	86	312	0	10380	7e-05	0.07	764
61	377.5	1980	3460	5.5e-05	0.055	780		3 x cmax	66	351	1485	10380	6.1e-05	0.061	770		3 x cmax	66	311.5	0	10380	7e-05	0.07	762
41	378	1980	3460	5.5e-05	0.055	782		3 x cmax	46	352.5	1485	10380	6.1e-05	0.061	776		3 x cmax	46	312	0	10380	7e-05	0.07	762
21	356	1980	3460	6.1e-05	0.061	782		3 x cmax	26	355	1485	10380	6e-05	0.06	770		3 x cmax	26	312.5	0	10380	7e-05	0.07	766
1	363.5	1980	3460	5.8e-05	0.058	772		3 x cmax	6	358	1485	10380	6e-05	0.06	774		3 x cmax	6	311.5	0	10380	7e-05	0.07	764
81	353	1980	6920	6.1e-05	0.061	770		3 x cmax	87	356.5	1485	10380	6e-05	0.06	774		3 x cmax	87	311.5	0	10380	7e-05	0.07	766
61	379	1980	6920	5.5e-05	0.055	780		3 x cmax	67	361.5	1485	10380	5.8e-05	0.058	770		3 x cmax	67	313.5	0	10380	7e-05	0.07	764
41	379	1980	6920	5.5e-05	0.055	782		3 x cmax	47	353	1485	10380	6.1e-05	0.061	786		3 x cmax	47	313	0	10380	7e-05	0.07	762
21	357	1980	6920	6e-05	0.06	784		3 x cmax	27	349	1485	10380	6.1e-05	0.061	768		3 x cmax	27	310.5	0	10380	7.1e-05	0.071	762
1	364.5	1980	6920	5.8e-05	0.058	774		3 x cmax	7	351	1485	10380	6.1e-05	0.061	772		3 x cmax	7	310.5	0	10380	7.1e-05	0.071	766
81	353.5	1980	10380	6.1e-05	0.061	770		3 x cmax	88	364.5	1485	10380	5.8e-05	0.058	774		3 x cmax	88	311.5	0	10380	7e-05	0.07	764
61	380	1980	10380	5.5e-05	0.055	780		3 x cmax	68	341.5	1485	10380	6.3e-05	0.063	772		3 x cmax	68	310.5	0	10380	7.1e-05	0.071	766
41	379.5	1980	10380	5.5e-05	0.055	782		3 x cmax	48	341	1485	10380	6.4e-05	0.064	774		3 x cmax	48	310.5	0	10380	7.1e-05	0.071	764
21	358	1980	10380	6e-05	0.06	784		3 x cmax	28	353	1485	10380	6.1e-05	0.061	778		3 x cmax	28	310.5	0	10380	7.1e-05	0.071	764
1	365.5	1980	10380	5.8e-05	0.058	774		3 x cmax	8	352.5	1485	10380	6.1e-05	0.061	774		3 x cmax	8	313.5	0	10380	7e-05	0.07	764
81	354.5	1980	13840	6.1e-05	0.061	770		3 x cmax	89	350	1485	10380	6.1e-05	0.061	766		3 x cmax	89	313.5	0	10380	7e-05	0.07	764
61	381	1980	13840	5.4e-05	0.054	780		3 x cmax	69	326.5	1485	10380	6.7e-05	0.067	768		3 x cmax	69	312	0	10380	7e-05	0.07	764
41	380	1980	13840	5.5e-05	0.055	782		3 x cmax	49	364.5	1485	10380	5.8e-05	0.058	772		3 x cmax	49	310	0	10380	7.1e-05	0.071	764
21	359	1980	13840	6e-05	0.06	784		3 x cmax	29	368	1485	10380	5.6e-05	0.056	776		3 x cmax	29	311	0	10380	7e-05	0.07	764
1	367	1980	13840	5.8e-05	0.058	774		3 x cmax	9	354	1485	10380	6e-05	0.06	768		3 x cmax	9	311	0	10380	7e-05	0.07	764
82	307.5	0	0	7.2e-05	0.072	764		3 x cmax	90	369.5	1485	10380	5.7e-05	0.057	776		3 x cmax	90	310.5	0	10380	7.1e-05	0.071	764
62	307.5	0	0	7.2e-05	0.072	764		3 x cmax	70	320	1485	10380	6.9e-05	0.069	772		3 x cmax	70	310.5	0	10380	7.1e-05	0.071	766
42	307.5	0	0	7.2e-05	0.072	764		3 x cmax	50	345	1485	10380	6.2e-05	0.062	770		3 x cmax	50	311.5	0	10380	7e-05	0.07	764
22	307.5	0	0	7.2e-05	0.072	764		3 x cmax	30	352	1485	10380	6.1e-05	0.061	772		3 x cmax	30	311	0	10380	7.1e-05	0.071	764
2	307.5	0	0	7.2e-05	0.072	764		3 x cmax	10	358	1485	10380	5.9e-05	0.059	766		3 x cmax	10	313.5	0	10380	7e-05	0.07	762
82	309	0	3460	7.1e-05	0.071	762		3 x cmax	91	357.5	1485	10380	5.9e-05	0.059	770		3 x cmax	91	312	0	10380	7e-05	0.07	764
62	308.5	0	3460	7.1e-05	0.071	766		3 x cmax	71	349.5	1485	10380	6.1e-05	0.061	768		3 x cmax	71	312	0	10380	7e-05	0.07	766
42	309	0	3460	7.1e-05	0.071	764		3 x cmax	51	362	1485	10380	5.8e-05	0.058	772		3 x cmax	51	312	0	10380	7e-05	0.07	762
22	308.5	0	3460	7.1e-05	0.071	766		3 x cmax	31	366.5	1485	10380	5.8e-05	0.058	778		3 x cmax	31	311	0	10380	7e-05	0.07	764
2	308.5	0	3460	7.1e-05	0.071	766		3 x cmax	11	355	1485	10380	6e-05	0.06	774		3 x cmax	11	312	0	10380	7e-05	0.07	766
82	311	0	6920	7e-05	0.07	762		3 x cmax	92	360.5	1485	10380	5.8e-05	0.058	766		3 x cmax	92	311	0	10380	7e-05	0.07	762
62	309.5	0	6920	7.1e-05	0.071	766		3 x cmax	72	356	1485	10380	6e-05	0.06	770		3 x cmax	72	312	0	10380	7e-05	0.07	762
42	310.5	0	6920	7.1e-05	0.071	766		3 x cmax	52	349.5	1485	10380	6.2e-05	0.062	776		3 x cmax	52	311	0	10380	7.1e-05	0.071	766
22	309.5	0	6920	7.1e-05	0.071	766		3 x cmax	32	360.5	1485	10380	5.9e-05	0.059	774		3 x cmax	32	312.5	0	10380	7e-05	0.07	764
2	309.5	0	6920	7.1e-05	0.071	766		3 x cmax	12	360	1485	10380	5.8e-05	0.058	766		3 x cmax	12	311.5	0	10380	7e-05	0.07	762
82	312.5	0	10380	7e-05	0.07	762		3 x cmax	93	351.5	1485	10380	6.1e-05	0.061	766		3 x cmax	93	312	0	10380	7e-05	0.07	762
62	311	0	10380	7.1e-05	0.071	766		3 x cmax	73	350.5	1485	10380	6.1e-05	0.061	772		3 x cmax	73	311	0	10380	7e-05	0.07	762
42	312.5	0	10380	7e-05	0.07	766		3 x cmax	53	351.5	1485	10380	6.2e-05	0.062	780		3 x cmax	53	312	0	10380	7.1e-05	0.071	768
22	311	0	10380	7.1e-05	0.071	766		3 x cmax	33	356	1485	10380	6e-05	0.06	772		3 x cmax	33	310	0	10380	7.1e-05	0.071	764
2	311	0	10380	7.1e-05	0.071	768		3 x cmax	13	351	1485	10380	6.1e-05	0.061	772		3 x cmax	13	310.5	0	10380	7.1e-05	0.071	764
82	314	0	13840	6.9e-05	0.069	762		3 x cmax	94	361	1485	10380	5.9e-05	0.059	774		3 x cmax	94	311	0	10380	7e-05	0.07	762
62	312	0	13840	7e-05	0.07	766		3 x cmax	74	359	1485	10380	5.9e-05	0.059	776		3 x cmax	74	309	0	10380	7.1e-05	0.071	766
42	314	0	13840	7e-05	0.07	766		3 x cmax	54	359	1485	10380	6e-05	0.06	776		3 x cmax	54	310	0	10380	7.1e-05	0.071	766
22	312.5	0	13840	7e-05	0.07	766		3 x cmax	34	367	1485	10380	5.7e-05	0.057	776		3 x cmax	34	309.5	0	10380	7.1e-05	0.071	768
2	312	0	13840	7e-05	0.07	768		3 x cmax	14	363	1485	10380	5.8e-05	0.058	778		3 x cmax	14	311.5	0	10380	7e-05	0.07	764
82	325	495	0	6.7e-05	0.067	766		3 x cmax	95	347	1485	10380	6.2e-05	0.062	772		3 x cmax	95	311	0	10380	7.1e-05	0.071	766
62	326	495	0	6.7e-05	0.067	768		3 x cmax	75	347	1485	10380	6.2e-05	0.062	776		3 x cmax	75	311.5	0	10380	7e-05	0.07	762
42	322	495	0	6.8e-05	0.068	766		3 x cmax	55	345	1485	10380	6.3e-05	0.063	772		3 x cmax	55	310.5	0	10380	7.1e-05	0.071	766
22	327	495	0	6.7e-05	0.067	770		3 x cmax	35	357.5	1485	10380	5.9e-05	0.059	774		3 x cmax	35	311	0	10380	7.1e-05	0.071	764
2	321	495	0	6.8e-05	0.068	766		3 x cmax	15	365	1485	10380	5.8e-05	0.058	772		3 x cmax	15	311	0	10380	7e-05	0.07	764
82	326.5	495	3460	6.6e-05	0.066	764		3 x cmax	96	348	1485	10380	6.2e-05	0.062	768		3 x cmax	96	311.5	0	10380	7e-05	0.07	764
62	327	495	3460	6.7e-05	0.067	770		3 x cmax	76	353.5	1485	10380	6.1e-05	0.061	780		3 x cmax	76	312.5	0	10380	7e-05	0.07	764
42	323.5	495	3460	6.7e-05	0.067	766		3 x cmax	56	369	1485	10380	5.7e-05	0.057	774		3 x cmax	56	312.5	0	10380	7e-05	0.07	762
22	328	495	3460	6.7e-05	0.067	770		3 x cmax	36	358	1485	10380	6e-05	0.06	774		3 x cmax	36	309.5	0	10380	7.1e-05	0.071	766
2	321.5	495	3460	6.8e-05	0.068	768		3 x cmax	16	371	1485	10380	5.6e-05	0.056	780		3 x cmax	16	312	0	10380	7e-05	0.07	766
82	328	495	6920	6.6e-05	0.066	764		3 x cmax	97	346.5	1485	10380	6.2e-05	0.062	766		3 x cmax	97	311	0	10380	7e-05	0.07	762
62	328	495	6920	6.6e-05	0.066	770		3 x cmax	77	349	1485	10380	6.2e-05	0.062	778		3 x cmax	77	309.5	0	10380	7.1e-05	0.071	770
42	324.5	495	6920	6.7e-05	0.067	766		3 x cmax	57	348.5	1485	10380	6.2e-05	0.062	774		3 x cmax	57	311.5	0	10380	7e-05	0.07	766
22	329	495	6920	6.7e-05	0.067	772		3 x cmax	37	359.5	1485	10380	5.9e-05	0.059	768		3 x cmax	37	310.5	0	10380	7.1e-05	0.071	762
2	322.5	495	6920	6.8e-05	0.068	768		3 x cmax	17	364	1485	10380	5.8e-05	0.058	774		3 x cmax	17	312	0	10380	7e-05	0.07	764
82	329.5	495	10380	6.6e-05	0.066	764		3 x cmax	98	376	1485	10380	5.6e-05	0.056	776		3 x cmax	98	312	0	10380	7e-05	0.07	766
62	329	495	10380	6.6e-05	0.066	770		3 x cmax	78	354	1485	10380	6e-05	0.06	774		3 x cmax	78	312	0	10380	7e-05	0.07	764
42	326	495	10380	6.7e-05	0.067	766		3 x cmax	58	338	1485	10380	6.4e-05	0.064	764		3 x cmax	58	309.5	0	10380	7.1e-05	0.071	766
22	330	495	10380	6.6e-05	0.066	772		3 x cmax	38	371	1485	10380	5.7e-05	0.057	776		3 x cmax	38	310	0	10380	7.1e-05	0.071	764
2	324	495	10380	6.8e-05	0.068	770		3 x cmax	18	347	1485	10380	6.2e-05	0.062	774		3 x cmax	18	311.5	0	10380	7e-05	0.07	766
82	331	495	13840	6.5e-05	0.065	764		3 x cmax	99	353.5	1485	10380	6e-05	0.06	768		3 x cmax	99	310.5	0	10380	7.1e-05	0.071	764
62	330	495	13840	6.6e-05	0.066	770		3 x cmax	79	355.5	1485	10380	6e-05	0.06	768		3 x cmax	79	311.5	0	10380	7e-05	0.07	762
42	327.5	495	13840	6.6e-05	0.066	766		3 x cmax	59	358	1485	10380	5.9e-05	0.059	770		3 x cmax	59	311	0	10380	7e-05	0.07	762
22	331	495	13840	6.6e-05	0.066	772		3 x cmax	39	361	1485	10380	5.9e-05	0.059	780		3 x cmax	39	309	0	10380	7.1e-05	0.071	766
2	325	495	13840	6.7e-05	0.067	770		3 x cmax	19	363	1485	10380	5.9e-05	0.059	782		3 x cmax	19	310.5	0	10380	7.1e-05	0.071	766
82	337.5	990	0	6.4e-05	0.064	766		4 x cmax	80	378	1980	13840	5.5e-05	0.055	782		4 x cmax	80	313.5	0	13840	7e-05	0.07	762
62	339.5	990	0	6.4e-05	0.064	772		4 x cmax	60	373.5	1980	13840	5.6e-05	0.056	774		4 x cmax	60	314.5	0	13840	6.9e-05	0.069	762
42	335.5	990	0	6.5e-05	0.065	766		4 x cmax	40	372.5	1980	13840	5.6e-05	0.056	778		4 x cmax	40	311.5	0	13840	7e-05	0.07	766
22	340	990	0	6.4e-05	0.064	772		4 x cmax	20	370	1980	13840	5.7e-05	0.057	776		4 x cmax	20	311.5	0	13840	7e-05	0.07	766
2	332.5	990	0	6.6e-05	0.066	768		4 x cmax	0	364.5	1980	13840	5.8e-05	0.058	772		4 x cmax	0	312.5	0	13840	7e-05	0.07	766
82	339	990	3460	6.3e-05	0.063	764		4 x cmax	81	354.5	1980	13840	6.1e-05	0.061	770		4 x cmax	81	312	0	13840	7e-05	0.07	764
62	340	990	3460	6.4e-05	0.064	772		4 x cmax	61	381	1980	13840	5.4e-05	0.054	780		4 x cmax	61	313.5	0	13840	7e-05	0.07	764
42	336.5	990	3460	6.4e-05	0.064	768		4 x cmax	41	380	1980	13840	5.5e-05	0.055	782		4 x cmax	41	311.5	0	13840	7e-05	0.07	764
22	340.5	990	3460	6.4e-05	0.064	774		4 x cmax	21	359	1980	13840	6e-05	0.06	784		4 x cmax	21	312	0	13840	7e-05	0.07	768
2	333	990	3460	6.6e-05	0.066	770		4 x cmax	1	367	1980	13840	5.8e-05	0.058	774		4 x cmax	1	313	0	13840	7e-05	0.07	766
82	340.5	990	6920	6.3e-05	0.063	764		4 x cmax	82	363	1980	13840	5.8e-05	0.058	766		4 x cmax	82	314	0	13840	6.9e-05	0.069	762
62	341	990	6920	6.3e-05	0.063	772		4 x cmax	62	364	1980	13840	5.8e-05	0.058	778		4 x cmax	62	312	0	13840	7e-05	0.07	766
42	338	990	6920	6.4e-05	0.064	768		4 x cmax	42	364.5	1980	13840	5.8e-05	0.058	772		4 x cmax	42	314	0	13840	7e-05	0.07	766
22	341.5	990	6920	6.4e-05	0.064	774		4 x cmax	22	363.5	1980	13840	5.9e-05	0.059	782		4 x cmax	22	312.5	0	13840	7e-05	0.07	766
2	334	990	6920	6.5e-05	0.065	770		4 x cmax	2	356	1980	13840	6e-05	0.06	776		4 x cmax	2	312	0	13840	7e-05	0.07	768
82	342	990	10380	6.3e-05	0.063	764		4 x cmax	83	361.5	1980	13840	5.9e-05	0.059	776		4 x cmax	83	312	0	13840	7e-05	0.07	764
62	342	990	10380	6.3e-05	0.063	774		4 x cmax	63	373	1980	13840	5.5e-05	0.055	766		4 x cmax	63	313.5	0	13840	7e-05	0.07	764
42	339.5	990	10380	6.3e-05	0.063	768		4 x cmax	43	356	1980	13840	6e-05	0.06	778		4 x cmax	43	312.5	0	13840	7e-05	0.07	766
22	342.5	990	10380	6.4e-05	0.064	776		4 x cmax	23	358	1980	13840	6e-05	0.06	776		4 x cmax	23	311.5	0	13840	7e-05	0.07	762
2	335	990	10380	6.5e-05	0.065	772		4 x cmax	3	360	1980	13840	6e-05	0.06	780		4 x cmax	3	312	0	13840	7e-05	0.07	768
82	343	990	13840	6.2e-05	0.062	764		4 x cmax	84	368	1980	13840	5.7e-05	0.057	782		4 x cmax	84	310.5	0	13840	7.1e-05	0.071	770
62	343	990	13840	6.3e-05	0.063	774		4 x cmax	64	356	1980	13840	5.9e-05	0.059	764		4 x cmax	64	311	0	13840	7.1e-05	0.071	766
42	341	990	13840	6.3e-05	0.063	768		4 x cmax	44	366.5	1980	13840	5.8e-05	0.058	774		4 x cmax	44	311.5	0	13840	7e-05	0.07	766
22	344	990	13840	6.3e-05	0.063	776		4 x cmax	24	377	1980	13840	5.5e-05	0.055	778		4 x cmax	24	313	0	13840	7e-05	0.07	768
2	336.5	990	13840	6.5e-05	0.065	772		4 x cmax	4	359	1980	13840	5.9e-05	0.059	776		4 x cmax	4	311.5	0	13840	7e-05	0.07	766
82	348.5	1485	0	6.1e-05	0.061	768		4 x cmax	85	366	1980	13840	5.7e-05	0.057	772		4 x cmax	85	311	0	13840	7e-05	0.07	762
62	350.5	1485	0	6.2e-05	0.062	774		4 x cmax	65	350.5	1980	13840	6.1e-05	0.061	768		4 x cmax	65	310.5	0	13840	7e-05	0.07	764
42	348	1485	0	6.2e-05	0.062	768		4 x cmax	45	370.5	1980	13840	5.7e-05	0.057	774		4 x cmax	45	312.5	0	13840	7e-05	0.07	764
22	350.5	1485	0	6.2e-05	0.062	776		4 x cmax	25	374	1980	13840	5.6e-05	0.056	774		4 x cmax	25	313.5	0	13840	7e-05	0.07	764
2	343	1485	0	6.3e-05	0.063	770		4 x cmax	5	375	1980	13840	5.6e-05	0.056	786		4 x cmax	5	314	0	13840	7e-05	0.07	766
82	350	1485	3460	6.1e-05	0.061	766		4 x cmax	86	377	1980	13840	5.5e-05	0.055	774		4 x cmax	86	313.5	0	13840	7e-05	0.07	764
62	351.5	1485	3460	6.1e-05	0.061	774		4 x cmax	66	361.5	1980	13840	5.8e-05	0.058	772		4 x cmax	66	313	0	13840	7e-05	0.07	762
42	349.5	1485	3460	6.1e-05	0.061	770		4 x cmax	46	362.5	1980	13840	5.9e-05	0.059	778		4 x cmax	46	313	0	13840	7e-05	0.07	762
22	351.5	1485	3460	6.2e-05	0.062	778		4 x cmax	26	367	1980	13840	5.7e-05	0.057	772		4 x cmax	26	314.5	0	13840	7e-05	0.07	766
2	343.5	1485	3460	6.3e-05	0.063	772		4 x cmax	6	369.5	1980	13840	5.7e-05	0.057	778		4 x cmax	6	313	0	13840	7e-05	0.07	764
82	351	1485	6920	6e-05	0.06	766		4 x cmax	87	366	1980	13840	5.8e-05	0.058	776		4 x cmax	87	312.5	0	13840	7e-05	0.07	766
62	352	1485	6920	6.1e-05	0.061	776		4 x cmax	67	371	1980	13840	5.6e-05	0.056	772		4 x cmax	67	315.5	0	13840	6.9e-05	0.069	764
42	350.5	1485	6920	6.1e-05	0.061	770		4 x cmax	47	363.5	1980	13840	5.9e-05	0.059	790		4 x cmax	47	315	0	13840	6.9e-05	0.069	762
22	352.5	1485	6920	6.2e-05	0.062	778		4 x cmax	27	359	1980	13840	5.9e-05	0.059	768		4 x cmax	27	311.5	0	13840	7e-05	0.07	762
2	344.5	1485	6920	6.3e-05	0.063	772		4 x cmax	7	361.5	1980	13840	5.9e-05	0.059	774		4 x cmax	7	311.5	0	13840	7e-05	0.07	766
82	352.5	1485	10380	6e-05	0.06	766		4 x cmax	88	375	1980	13840	5.5e-05	0.055	776		4 x cmax	88	313	0	13840	7e-05	0.07	764
62	353	1485	10380	6.1e-05	0.061	776		4 x cmax	68	351.5	1980	13840	6.1e-05	0.061	774		4 x cmax	68	311.5	0	13840	7e-05	0.07	766
42	352	1485	10380	6e-05	0.06	770		4 x cmax	48	351.5	1980	13840	6.1e-05	0.061	776		4 x cmax	48	312	0	13840	7e-05	0.07	764
22	353.5	1485	10380	6.1e-05	0.061	778		4 x cmax	28	362.5	1980	13840	5.9e-05	0.059	782		4 x cmax	28	311.5	0	13840	7e-05	0.07	764
2	345.5	1485	10380	6.3e-05	0.063	774		4 x cmax	8	364.5	1980	13840	5.8e-05	0.058	776		4 x cmax	8	315.5	0	13840	6.9e-05	0.069	764
82	354	1485	13840	6e-05	0.06	766		4 x cmax	89	362	1980	13840	5.8e-05	0.058	768		4 x cmax	89	315	0	13840	6.9e-05	0.069	764
62	354	1485	13840	6e-05	0.06	776		4 x cmax	69	335	1980	13840	6.5e-05	0.065	770		4 x cmax	69	313	0	13840	7e-05	0.07	764
42	353	1485	13840	6e-05	0.06	770		4 x cmax	49	376	1980	13840	5.5e-05	0.055	776		4 x cmax	49	311	0	13840	7e-05	0.07	764
22	354.5	1485	13840	6.1e-05	0.061	778		4 x cmax	29	380	1980	13840	5.4e-05	0.054	780		4 x cmax	29	312.5	0	13840	7e-05	0.07	766
2	346.5	1485	13840	6.2e-05	0.062	774		4 x cmax	9	364	1980	13840	5.8e-05	0.058	770		4 x cmax	9	312	0	13840	7e-05	0.07	764
82	358	1980	0	5.9e-05	0.059	768		4 x cmax	90	378	1980	13840	5.5e-05	0.055	776		4 x cmax	90	312	0	13840	7e-05	0.07	766
62	360.5	1980	0	5.9e-05	0.059	776		4 x cmax	70	327	1980	13840	6.8e-05	0.068	774		4 x cmax	70	311.5	0	13840	7e-05	0.07	766
42	360	1980	0	5.9e-05	0.059	772		4 x cmax	50	353.5	1980	13840	6e-05	0.06	772		4 x cmax	50	312.5	0	13840	7e-05	0.07	764
22	360	1980	0	6e-05	0.06	778		4 x cmax	30	363	1980	13840	5.8e-05	0.058	774		4 x cmax	30	312	0	13840	7e-05	0.07	764
2	352.5	1980	0	6.1e-05	0.061	772		4 x cmax	10	367.5	1980	13840	5.7e-05	0.057	766		4 x cmax	10	315	0	13840	6.9e-05	0.069	762
82	359.5	1980	3460	5.9e-05	0.059	766		4 x cmax	91	367.5	1980	13840	5.7e-05	0.057	772		4 x cmax	91	313.5	0	13840	7e-05	0.07	766
62	361.5	1980	3460	5.9e-05	0.059	778		4 x cmax	71	362	1980	13840	5.9e-05	0.059	770		4 x cmax	71	313.5	0	13840	7e-05	0.07	766
42	361	1980	3460	5.8e-05	0.058	772		4 x cmax	51	373	1980	13840	5.6e-05	0.056	776		4 x cmax	51	313	0	13840	7e-05	0.07	760
22	361	1980	3460	6e-05	0.06	780		4 x cmax	31	378	1980	13840	5.5e-05	0.055	782		4 x cmax	31	312.5	0	13840	7e-05	0.07	764
2	353	1980	3460	6.1e-05	0.061	774		4 x cmax	11	366	1980	13840	5.8e-05	0.058	778		4 x cmax	11	313.5	0	13840	7e-05	0.07	766
82	360.5	1980	6920	5.8e-05	0.058	766		4 x cmax	92	373	1980	13840	5.6e-05	0.056	768		4 x cmax	92	312.5	0	13840	7e-05	0.07	762
62	362	1980	6920	5.9e-05	0.059	778		4 x cmax	72	367.5	1980	13840	5.7e-05	0.057	772		4 x cmax	72	313.5	0	13840	7e-05	0.07	762
42	362.5	1980	6920	5.8e-05	0.058	772		4 x cmax	52	359	1980	13840	6e-05	0.06	778		4 x cmax	52	312	0	13840	7e-05	0.07	768
22	361.5	1980	6920	6e-05	0.06	780		4 x cmax	32	371.5	1980	13840	5.6e-05	0.056	776		4 x cmax	32	314.5	0	13840	6.9e-05	0.069	764
2	354	1980	6920	6.1e-05	0.061	774		4 x cmax	12	372.5	1980	13840	5.6e-05	0.056	768		4 x cmax	12	313	0	13840	7e-05	0.07	762
82	362	1980	10380	5.8e-05	0.058	766		4 x cmax	93	363.5	1980	13840	5.8e-05	0.058	768		4 x cmax	93	313.5	0	13840	7e-05	0.07	762
62	363	1980	10380	5.9e-05	0.059	778		4 x cmax	73	360.5	1980	13840	5.9e-05	0.059	774		4 x cmax	73	312	0	13840	7e-05	0.07	762
42	363.5	1980	10380	5.8e-05	0.058	772		4 x cmax	53	363	1980	13840	5.9e-05	0.059	782		4 x cmax	53	313.5	0	13840	7e-05	0.07	768
22	362.5	1980	10380	5.9e-05	0.059	780		4 x cmax	33	366	1980	13840	5.7e-05	0.057	774		4 x cmax	33	310.5	0	13840	7e-05	0.07	764
2	355	1980	10380	6.1e-05	0.061	774		4 x cmax	13	360.5	1980	13840	5.9e-05	0.059	774		4 x cmax	13	312	0	13840	7e-05	0.07	764
82	363	1980	13840	5.8e-05	0.058	766		4 x cmax	94	372	1980	13840	5.7e-05	0.057	776		4 x cmax	94	312	0	13840	7e-05	0.07	762
62	364	1980	13840	5.8e-05	0.058	778		4 x cmax	74	369	1980	13840	5.7e-05	0.057	778		4 x cmax	74	309.5	0	13840	7.1e-05	0.071	768
42	364.5	1980	13840	5.8e-05	0.058	772		4 x cmax	54	370	1980	13840	5.7e-05	0.057	780		4 x cmax	54	311.5	0	13840	7.1e-05	0.071	768
22	363.5	1980	13840	5.9e-05	0.059	782		4 x cmax	34	376.5	1980	13840	5.5e-05	0.055	778		4 x cmax	34	310.5	0	13840	7.1e-05	0.071	768
2	356	1980	13840	6e-05	0.06	776		4 x cmax	14	372	1980	13840	5.7e-05	0.057	780		4 x cmax	14	313	0	13840	7e-05	0.07	764
83	307.5	0	0	7.2e-05	0.072	764		4 x cmax	95	357	1980	13840	6e-05	0.06	774		4 x cmax	95	312	0	13840	7e-05	0.07	766
63	307.5	0	0	7.2e-05	0.072	764		4 x cmax	75	358	1980	13840	6e-05	0.06	780		4 x cmax	75	312.5	0	13840	7e-05	0.07	762
43	307.5	0	0	7.2e-05	0.072	764		4 x cmax	55	355	1980	13840	6.1e-05	0.061	776		4 x cmax	55	312	0	13840	7e-05	0.07	766
23	307.5	0	0	7.2e-05	0.072	764		4 x cmax	35	368.5	1980	13840	5.7e-05	0.057	778		4 x cmax	35	312	0	13840	7e-05	0.07	764
3	307.5	0	0	7.2e-05	0.072	764		4 x cmax	15	376	1980	13840	5.6e-05	0.056	774		4 x cmax	15	312.5	0	13840	7e-05	0.07	764
83	308.5	0	3460	7.1e-05	0.071	764		4 x cmax	96	358	1980	13840	5.9e-05	0.059	770		4 x cmax	96	313	0	13840	7e-05	0.07	764
63	309	0	3460	7.1e-05	0.071	764		4 x cmax	76	364	1980	13840	5.9e-05	0.059	784		4 x cmax	76	314	0	13840	7e-05	0.07	764
43	308.5	0	3460	7.1e-05	0.071	764		4 x cmax	56	383.5	1980	13840	5.4e-05	0.054	778		4 x cmax	56	314	0	13840	7e-05	0.07	762
23	308.5	0	3460	7.1e-05	0.071	762		4 x cmax	36	368.5	1980	13840	5.7e-05	0.057	776		4 x cmax	36	310.5	0	13840	7.1e-05	0.071	766
3	308.5	0	3460	7.1e-05	0.071	766		4 x cmax	16	381.5	1980	13840	5.4e-05	0.054	782		4 x cmax	16	313.5	0	13840	7e-05	0.07	766
83	310	0	6920	7.1e-05	0.071	764		4 x cmax	97	357	1980	13840	5.9e-05	0.059	768		4 x cmax	97	312.5	0	13840	7e-05	0.07	762
63	310.5	0	6920	7.1e-05	0.071	764		4 x cmax	77	360	1980	13840	5.9e-05	0.059	782		4 x cmax	77	310.5	0	13840	7.1e-05	0.071	772
43	310	0	6920	7.1e-05	0.071	764		4 x cmax	57	358.5	1980	13840	5.9e-05	0.059	778		4 x cmax	57	313	0	13840	7e-05	0.07	766
23	309.5	0	6920	7.1e-05	0.071	762		4 x cmax	37	370	1980	13840	5.6e-05	0.056	770		4 x cmax	37	311.5	0	13840	7e-05	0.07	762
3	309.5	0	6920	7.1e-05	0.071	766		4 x cmax	17	374.5	1980	13840	5.5e-05	0.055	776		4 x cmax	17	313.5	0	13840	7e-05	0.07	764
83	311	0	10380	7e-05	0.07	764		4 x cmax	98	387.5	1980	13840	5.3e-05	0.053	780		4 x cmax	98	313.5	0	13840	7e-05	0.07	766
63	312	0	10380	7e-05	0.07	764		4 x cmax	78	364	1980	13840	5.8e-05	0.058	776		4 x cmax	78	313.5	0	13840	7e-05	0.07	764
43	311.5	0	10380	7e-05	0.07	766		4 x cmax	58	347.5	1980	13840	6.2e-05	0.062	766		4 x cmax	58	310.5	0	13840	7.1e-05	0.071	766
23	310.5	0	10380	7e-05	0.07	762		4 x cmax	38	380.5	1980	13840	5.5e-05	0.055	780		4 x cmax	38	311	0	13840	7e-05	0.07	764
3	310.5	0	10380	7.1e-05	0.071	768		4 x cmax	18	358	1980	13840	6e-05	0.06	778		4 x cmax	18	313	0	13840	7e-05	0.07	766
83	312	0	13840	7e-05	0.07	764		4 x cmax	99	363.5	1980	13840	5.8e-05	0.058	768		4 x cmax	99	311.5	0	13840	7e-05	0.07	764
63	313.5	0	13840	7e-05	0.07	764		4 x cmax	79	366	1980	13840	5.8e-05	0.058	770		4 x cmax	79	313	0	13840	7e-05	0.07	762
43	312.5	0	13840	7e-05	0.07	766		4 x cmax	59	369	1980	13840	5.7e-05	0.057	772		4 x cmax	59	312	0	13840	7e-05	0.07	762
23	311.5	0	13840	7e-05	0.07	762		4 x cmax	39	371.5	1980	13840	5.7e-05	0.057	782		4 x cmax	39	309.5	0	13840	7.1e-05	0.071	766
3	312	0	13840	7e-05	0.07	768		4 x cmax	19	375	1980	13840	5.6e-05	0.056	786		4 x cmax	19	312	0	13840	7e-05	0.07	768
83	326.5	495	0	6.7e-05	0.067	768
63	329	495	0	6.6e-05	0.066	764
43	323	495	0	6.8e-05	0.068	768
23	323	495	0	6.8e-05	0.068	768
3	323	495	0	6.8e-05	0.068	768
83	327.5	495	3460	6.7e-05	0.067	768
63	330.5	495	3460	6.5e-05	0.065	764
43	324	495	3460	6.8e-05	0.068	768
23	323.5	495	3460	6.7e-05	0.067	768
3	324	495	3460	6.8e-05	0.068	770
83	328.5	495	6920	6.6e-05	0.066	768
63	332	495	6920	6.5e-05	0.065	762
43	325	495	6920	6.7e-05	0.067	770
23	324.5	495	6920	6.7e-05	0.067	766
3	325	495	6920	6.7e-05	0.067	770
83	329.5	495	10380	6.6e-05	0.066	768
63	333	495	10380	6.5e-05	0.065	762
43	326.5	495	10380	6.7e-05	0.067	770
23	325.5	495	10380	6.7e-05	0.067	766
3	326	495	10380	6.7e-05	0.067	772
83	330.5	495	13840	6.6e-05	0.066	768
63	334.5	495	13840	6.4e-05	0.064	762
43	327.5	495	13840	6.6e-05	0.066	770
23	326.5	495	13840	6.7e-05	0.067	766
3	327	495	13840	6.7e-05	0.067	772
83	339	990	0	6.4e-05	0.064	772
63	344.5	990	0	6.2e-05	0.062	764
43	334	990	0	6.5e-05	0.065	772
23	334.5	990	0	6.5e-05	0.065	772
3	335.5	990	0	6.5e-05	0.065	772
83	339.5	990	3460	6.4e-05	0.064	772
63	345.5	990	3460	6.2e-05	0.062	764
43	335	990	3460	6.5e-05	0.065	772
23	335.5	990	3460	6.5e-05	0.065	770
3	336.5	990	3460	6.5e-05	0.065	774
83	340.5	990	6920	6.4e-05	0.064	770
63	347	990	6920	6.1e-05	0.061	764
43	336	990	6920	6.5e-05	0.065	772
23	336.5	990	6920	6.4e-05	0.064	770
3	337.5	990	6920	6.5e-05	0.065	774
83	341.5	990	10380	6.3e-05	0.063	770
63	348	990	10380	6.1e-05	0.061	764
43	337.5	990	10380	6.4e-05	0.064	772
23	337.5	990	10380	6.4e-05	0.064	770
3	338	990	10380	6.4e-05	0.064	774
83	342.5	990	13840	6.3e-05	0.063	770
63	349.5	990	13840	6.1e-05	0.061	764
43	338.5	990	13840	6.4e-05	0.064	772
23	338.5	990	13840	6.4e-05	0.064	770
3	339	990	13840	6.4e-05	0.064	774
83	349	1485	0	6.2e-05	0.062	774
63	357.5	1485	0	5.9e-05	0.059	766
43	343.5	1485	0	6.3e-05	0.063	774
23	345	1485	0	6.3e-05	0.063	776
3	346.5	1485	0	6.3e-05	0.063	774
83	350	1485	3460	6.2e-05	0.062	774
63	358.5	1485	3460	5.9e-05	0.059	766
43	344.5	1485	3460	6.3e-05	0.063	774
23	346	1485	3460	6.2e-05	0.062	774
3	347.5	1485	3460	6.2e-05	0.062	776
83	351	1485	6920	6.1e-05	0.061	774
63	359.5	1485	6920	5.8e-05	0.058	766
43	345.5	1485	6920	6.2e-05	0.062	774
23	347	1485	6920	6.2e-05	0.062	774
3	348	1485	6920	6.2e-05	0.062	776
83	352	1485	10380	6.1e-05	0.061	774
63	361	1485	10380	5.8e-05	0.058	766
43	346.5	1485	10380	6.2e-05	0.062	774
23	347.5	1485	10380	6.2e-05	0.062	774
3	349	1485	10380	6.2e-05	0.062	778
83	353	1485	13840	6.1e-05	0.061	774
63	362	1485	13840	5.8e-05	0.058	766
43	348	1485	13840	6.2e-05	0.062	776
23	348.5	1485	13840	6.2e-05	0.062	774
3	350	1485	13840	6.2e-05	0.062	778
83	358	1980	0	6e-05	0.06	776
63	368.5	1980	0	5.6e-05	0.056	768
43	352	1980	0	6.1e-05	0.061	776
23	354.5	1980	0	6.1e-05	0.061	778
3	356.5	1980	0	6e-05	0.06	778
83	359	1980	3460	6e-05	0.06	776
63	370	1980	3460	5.6e-05	0.056	766
43	353	1980	3460	6.1e-05	0.061	776
23	355.5	1980	3460	6e-05	0.06	776
3	357.5	1980	3460	6e-05	0.06	780
83	360	1980	6920	5.9e-05	0.059	776
63	371	1980	6920	5.6e-05	0.056	766
43	354	1980	6920	6.1e-05	0.061	778
23	356	1980	6920	6e-05	0.06	776
3	358	1980	6920	6e-05	0.06	780
83	360.5	1980	10380	5.9e-05	0.059	776
63	372	1980	10380	5.5e-05	0.055	766
43	355	1980	10380	6e-05	0.06	778
23	357	1980	10380	6e-05	0.06	776
3	359	1980	10380	6e-05	0.06	780
83	361.5	1980	13840	5.9e-05	0.059	776
63	373	1980	13840	5.5e-05	0.055	766
43	356	1980	13840	6e-05	0.06	778
23	358	1980	13840	6e-05	0.06	776
3	360	1980	13840	6e-05	0.06	780
84	307.5	0	0	7.2e-05	0.072	764
64	307.5	0	0	7.2e-05	0.072	764
44	307.5	0	0	7.2e-05	0.072	764
24	307.5	0	0	7.2e-05	0.072	764
4	307.5	0	0	7.2e-05	0.072	764
84	308	0	3460	7.2e-05	0.072	766
64	308	0	3460	7.1e-05	0.071	764
44	308	0	3460	7.1e-05	0.071	766
24	308.5	0	3460	7.1e-05	0.071	766
4	308.5	0	3460	7.1e-05	0.071	766
84	308.5	0	6920	7.1e-05	0.071	768
64	309	0	6920	7.1e-05	0.071	766
44	309	0	6920	7.1e-05	0.071	766
24	310	0	6920	7.1e-05	0.071	766
4	309.5	0	6920	7.1e-05	0.071	766
84	309.5	0	10380	7.1e-05	0.071	768
64	310	0	10380	7.1e-05	0.071	766
44	310.5	0	10380	7.1e-05	0.071	766
24	311.5	0	10380	7e-05	0.07	768
4	310.5	0	10380	7.1e-05	0.071	766
84	310.5	0	13840	7.1e-05	0.071	770
64	311	0	13840	7.1e-05	0.071	766
44	311.5	0	13840	7e-05	0.07	766
24	313	0	13840	7e-05	0.07	768
4	311.5	0	13840	7e-05	0.07	766
84	337.5	495	0	6.4e-05	0.064	770
64	320	495	0	6.8e-05	0.068	762
44	333	495	0	6.6e-05	0.066	768
24	331	495	0	6.6e-05	0.066	766
4	323	495	0	6.8e-05	0.068	766
84	337.5	495	3460	6.4e-05	0.064	772
64	320.5	495	3460	6.8e-05	0.068	762
44	333.5	495	3460	6.5e-05	0.065	768
24	332	495	3460	6.5e-05	0.065	768
4	324	495	3460	6.8e-05	0.068	768
84	338	495	6920	6.4e-05	0.064	774
64	321.5	495	6920	6.8e-05	0.068	762
44	334.5	495	6920	6.5e-05	0.065	770
24	333.5	495	6920	6.5e-05	0.065	770
4	325	495	6920	6.7e-05	0.067	768
84	339	495	10380	6.4e-05	0.064	774
64	322.5	495	10380	6.7e-05	0.067	762
44	335.5	495	10380	6.5e-05	0.065	770
24	334.5	495	10380	6.5e-05	0.065	770
4	326	495	10380	6.7e-05	0.067	768
84	339.5	495	13840	6.4e-05	0.064	776
64	323.5	495	13840	6.7e-05	0.067	764
44	336.5	495	13840	6.4e-05	0.064	770
24	335.5	495	13840	6.4e-05	0.064	770
4	327	495	13840	6.7e-05	0.067	770
84	349.5	990	0	6.1e-05	0.061	774
64	331.5	990	0	6.5e-05	0.065	760
44	345.5	990	0	6.3e-05	0.063	770
24	347.5	990	0	6.2e-05	0.062	770
4	335.5	990	0	6.5e-05	0.065	768
84	349.5	990	3460	6.1e-05	0.061	776
64	332	990	3460	6.5e-05	0.065	762
44	346.5	990	3460	6.2e-05	0.062	770
24	348.5	990	3460	6.2e-05	0.062	772
4	336	990	3460	6.5e-05	0.065	770
84	350.5	990	6920	6.1e-05	0.061	776
64	333	990	6920	6.5e-05	0.065	762
44	347	990	6920	6.2e-05	0.062	772
24	349.5	990	6920	6.1e-05	0.061	772
4	337	990	6920	6.4e-05	0.064	770
84	351	990	10380	6.1e-05	0.061	778
64	334	990	10380	6.4e-05	0.064	762
44	348	990	10380	6.2e-05	0.062	772
24	350.5	990	10380	6.1e-05	0.061	772
4	338	990	10380	6.4e-05	0.064	770
84	351.5	990	13840	6.1e-05	0.061	778
64	334.5	990	13840	6.4e-05	0.064	762
44	349	990	13840	6.2e-05	0.062	772
24	351.5	990	13840	6.1e-05	0.061	774
4	339	990	13840	6.4e-05	0.064	772
84	358.5	1485	0	5.9e-05	0.059	776
64	342.5	1485	0	6.2e-05	0.062	762
44	355.5	1485	0	6.1e-05	0.061	770
24	361.5	1485	0	5.9e-05	0.059	772
4	346	1485	0	6.3e-05	0.063	770
84	358.5	1485	3460	5.9e-05	0.059	778
64	343	1485	3460	6.2e-05	0.062	762
44	356	1485	3460	6e-05	0.06	772
24	362	1485	3460	5.9e-05	0.059	774
4	347	1485	3460	6.2e-05	0.062	772
84	359	1485	6920	5.9e-05	0.059	780
64	344	1485	6920	6.2e-05	0.062	762
44	357	1485	6920	6e-05	0.06	772
24	363	1485	6920	5.8e-05	0.058	774
4	347.5	1485	6920	6.2e-05	0.062	772
84	360	1485	10380	5.9e-05	0.059	780
64	344.5	1485	10380	6.2e-05	0.062	762
44	357.5	1485	10380	6e-05	0.06	774
24	364	1485	10380	5.8e-05	0.058	776
4	348.5	1485	10380	6.2e-05	0.062	772
84	360.5	1485	13840	5.9e-05	0.059	780
64	345.5	1485	13840	6.1e-05	0.061	764
44	358.5	1485	13840	6e-05	0.06	774
24	365	1485	13840	5.8e-05	0.058	776
4	349.5	1485	13840	6.2e-05	0.062	774
84	366	1980	0	5.8e-05	0.058	778
64	353	1980	0	6e-05	0.06	762
44	364	1980	0	5.9e-05	0.059	772
24	373.5	1980	0	5.6e-05	0.056	774
4	356	1980	0	6e-05	0.06	772
84	366	1980	3460	5.8e-05	0.058	780
64	353.5	1980	3460	6e-05	0.06	762
44	364.5	1980	3460	5.9e-05	0.059	774
24	374	1980	3460	5.6e-05	0.056	776
4	356.5	1980	3460	6e-05	0.06	774
84	366.5	1980	6920	5.8e-05	0.058	782
64	354.5	1980	6920	5.9e-05	0.059	764
44	365	1980	6920	5.8e-05	0.058	774
24	375	1980	6920	5.6e-05	0.056	776
4	357	1980	6920	6e-05	0.06	774
84	367	1980	10380	5.7e-05	0.057	782
64	355	1980	10380	5.9e-05	0.059	764
44	366	1980	10380	5.8e-05	0.058	774
24	376	1980	10380	5.6e-05	0.056	778
4	358	1980	10380	6e-05	0.06	776
84	368	1980	13840	5.7e-05	0.057	782
64	356	1980	13840	5.9e-05	0.059	764
44	366.5	1980	13840	5.8e-05	0.058	774
24	377	1980	13840	5.5e-05	0.055	778
4	359	1980	13840	5.9e-05	0.059	776
85	307.5	0	0	7.2e-05	0.072	764
65	307.5	0	0	7.2e-05	0.072	764
45	307.5	0	0	7.2e-05	0.072	764
25	307.5	0	0	7.2e-05	0.072	764
5	307.5	0	0	7.2e-05	0.072	764
85	308.5	0	3460	7.1e-05	0.071	762
65	308	0	3460	7.1e-05	0.071	764
45	308.5	0	3460	7.1e-05	0.071	764
25	309	0	3460	7.1e-05	0.071	764
5	309	0	3460	7.1e-05	0.071	764
85	309	0	6920	7.1e-05	0.071	762
65	309	0	6920	7.1e-05	0.071	764
45	310	0	6920	7.1e-05	0.071	764
25	310.5	0	6920	7.1e-05	0.071	764
5	310.5	0	6920	7.1e-05	0.071	764
85	310	0	10380	7.1e-05	0.071	762
65	310	0	10380	7.1e-05	0.071	764
45	311.5	0	10380	7e-05	0.07	764
25	312	0	10380	7e-05	0.07	764
5	312.5	0	10380	7e-05	0.07	766
85	311	0	13840	7e-05	0.07	762
65	310.5	0	13840	7e-05	0.07	764
45	312.5	0	13840	7e-05	0.07	764
25	313.5	0	13840	7e-05	0.07	764
5	314	0	13840	7e-05	0.07	766
85	328	495	0	6.7e-05	0.067	768
65	319.5	495	0	6.9e-05	0.069	764
45	333.5	495	0	6.5e-05	0.065	768
25	333.5	495	0	6.5e-05	0.065	768
5	334	495	0	6.5e-05	0.065	772
85	328.5	495	3460	6.6e-05	0.066	766
65	320.5	495	3460	6.8e-05	0.068	764
45	334.5	495	3460	6.5e-05	0.065	768
25	335	495	3460	6.5e-05	0.065	768
5	335.5	495	3460	6.5e-05	0.065	774
85	329.5	495	6920	6.6e-05	0.066	766
65	321	495	6920	6.8e-05	0.068	764
45	336	495	6920	6.5e-05	0.065	768
25	336.5	495	6920	6.4e-05	0.064	768
5	336.5	495	6920	6.5e-05	0.065	774
85	330	495	10380	6.6e-05	0.066	766
65	322	495	10380	6.8e-05	0.068	764
45	337	495	10380	6.4e-05	0.064	768
25	337.5	495	10380	6.4e-05	0.064	768
5	338	495	10380	6.4e-05	0.064	774
85	331	495	13840	6.5e-05	0.065	766
65	323	495	13840	6.7e-05	0.067	764
45	338	495	13840	6.4e-05	0.064	768
25	339	495	13840	6.4e-05	0.064	768
5	339.5	495	13840	6.4e-05	0.064	774
85	341.5	990	0	6.3e-05	0.063	770
65	330	990	0	6.6e-05	0.066	766
45	347	990	0	6.2e-05	0.062	770
25	348	990	0	6.2e-05	0.062	770
5	349	990	0	6.2e-05	0.062	778
85	342.5	990	3460	6.3e-05	0.063	768
65	330.5	990	3460	6.6e-05	0.066	764
45	348	990	3460	6.2e-05	0.062	770
25	349.5	990	3460	6.1e-05	0.061	770
5	350	990	3460	6.2e-05	0.062	778
85	343	990	6920	6.3e-05	0.063	768
65	331.5	990	6920	6.5e-05	0.065	764
45	349	990	6920	6.2e-05	0.062	770
25	350.5	990	6920	6.1e-05	0.061	770
5	351.5	990	6920	6.1e-05	0.061	778
85	344	990	10380	6.2e-05	0.062	768
65	332	990	10380	6.5e-05	0.065	764
45	350	990	10380	6.1e-05	0.061	770
25	352	990	10380	6.1e-05	0.061	770
5	352.5	990	10380	6.1e-05	0.061	778
85	344.5	990	13840	6.2e-05	0.062	768
65	333	990	13840	6.5e-05	0.065	764
45	351.5	990	13840	6.1e-05	0.061	770
25	353	990	13840	6e-05	0.06	770
5	353.5	990	13840	6.1e-05	0.061	778
85	353	1485	0	6.1e-05	0.061	772
65	339.5	1485	0	6.4e-05	0.064	766
45	358	1485	0	6e-05	0.06	772
25	360	1485	0	5.9e-05	0.059	772
5	360.5	1485	0	6e-05	0.06	782
85	354	1485	3460	6e-05	0.06	770
65	340	1485	3460	6.4e-05	0.064	766
45	358.5	1485	3460	6e-05	0.06	772
25	361	1485	3460	5.9e-05	0.059	772
5	362	1485	3460	5.9e-05	0.059	782
85	354.5	1485	6920	6e-05	0.06	770
65	340.5	1485	6920	6.3e-05	0.063	766
45	359.5	1485	6920	6e-05	0.06	772
25	362	1485	6920	5.9e-05	0.059	772
5	363	1485	6920	5.9e-05	0.059	782
85	355.5	1485	10380	6e-05	0.06	770
65	341.5	1485	10380	6.3e-05	0.063	766
45	360.5	1485	10380	5.9e-05	0.059	772
25	363	1485	10380	5.8e-05	0.058	772
5	364	1485	10380	5.9e-05	0.059	782
85	356	1485	13840	5.9e-05	0.059	770
65	342	1485	13840	6.3e-05	0.063	766
45	361.5	1485	13840	5.9e-05	0.059	772
25	364.5	1485	13840	5.8e-05	0.058	772
5	365	1485	13840	5.8e-05	0.058	784
85	363.5	1980	0	5.8e-05	0.058	774
65	348	1980	0	6.2e-05	0.062	768
45	366.5	1980	0	5.8e-05	0.058	774
25	369.5	1980	0	5.7e-05	0.057	774
5	370.5	1980	0	5.8e-05	0.058	786
85	364	1980	3460	5.8e-05	0.058	772
65	348.5	1980	3460	6.2e-05	0.062	768
45	367.5	1980	3460	5.8e-05	0.058	774
25	371	1980	3460	5.7e-05	0.057	774
5	371.5	1980	3460	5.7e-05	0.057	786
85	364.5	1980	6920	5.8e-05	0.058	772
65	349.5	1980	6920	6.1e-05	0.061	768
45	368.5	1980	6920	5.8e-05	0.058	774
25	372	1980	6920	5.7e-05	0.057	774
5	373	1980	6920	5.7e-05	0.057	786
85	365.5	1980	10380	5.8e-05	0.058	772
65	350	1980	10380	6.1e-05	0.061	768
45	369.5	1980	10380	5.7e-05	0.057	774
25	373	1980	10380	5.6e-05	0.056	774
5	374	1980	10380	5.7e-05	0.057	786
85	366	1980	13840	5.7e-05	0.057	772
65	350.5	1980	13840	6.1e-05	0.061	768
45	370.5	1980	13840	5.7e-05	0.057	774
25	374	1980	13840	5.6e-05	0.056	774
5	375	1980	13840	5.6e-05	0.056	786
86	307.5	0	0	7.2e-05	0.072	764
66	307.5	0	0	7.2e-05	0.072	764
46	307.5	0	0	7.2e-05	0.072	764
26	307.5	0	0	7.2e-05	0.072	764
6	307.5	0	0	7.2e-05	0.072	764
86	309	0	3460	7.1e-05	0.071	764
66	309	0	3460	7.1e-05	0.071	762
46	309	0	3460	7.1e-05	0.071	764
26	309.5	0	3460	7.1e-05	0.071	764
6	309	0	3460	7.1e-05	0.071	764
86	310.5	0	6920	7.1e-05	0.071	764
66	310	0	6920	7.1e-05	0.071	762
46	310.5	0	6920	7.1e-05	0.071	762
26	311	0	6920	7.1e-05	0.071	766
6	310	0	6920	7.1e-05	0.071	764
86	312	0	10380	7e-05	0.07	764
66	311.5	0	10380	7e-05	0.07	762
46	312	0	10380	7e-05	0.07	762
26	312.5	0	10380	7e-05	0.07	766
6	311.5	0	10380	7e-05	0.07	764
86	313.5	0	13840	7e-05	0.07	764
66	313	0	13840	7e-05	0.07	762
46	313	0	13840	7e-05	0.07	762
26	314.5	0	13840	7e-05	0.07	766
6	313	0	13840	7e-05	0.07	764
86	335.5	495	0	6.5e-05	0.065	768
66	324.5	495	0	6.7e-05	0.067	766
46	326.5	495	0	6.7e-05	0.067	770
26	324.5	495	0	6.7e-05	0.067	766
6	329.5	495	0	6.6e-05	0.066	770
86	336.5	495	3460	6.4e-05	0.064	768
66	325.5	495	3460	6.7e-05	0.067	766
46	328	495	3460	6.7e-05	0.067	768
26	326.5	495	3460	6.7e-05	0.067	766
6	330.5	495	3460	6.6e-05	0.066	768
86	338	495	6920	6.4e-05	0.064	768
66	327	495	6920	6.6e-05	0.066	766
46	329.5	495	6920	6.6e-05	0.066	768
26	328	495	6920	6.6e-05	0.066	766
6	331.5	495	6920	6.6e-05	0.066	768
86	339	495	10380	6.3e-05	0.063	768
66	328	495	10380	6.6e-05	0.066	766
46	330.5	495	10380	6.6e-05	0.066	768
26	329.5	495	10380	6.6e-05	0.066	766
6	333	495	10380	6.5e-05	0.065	768
86	340.5	495	13840	6.3e-05	0.063	768
66	329	495	13840	6.6e-05	0.066	766
46	332	495	13840	6.6e-05	0.066	768
26	331	495	13840	6.6e-05	0.066	768
6	334	495	13840	6.5e-05	0.065	768
86	350.5	990	0	6.1e-05	0.061	770
66	337	990	0	6.4e-05	0.064	770
46	339	990	0	6.4e-05	0.064	774
26	338.5	990	0	6.4e-05	0.064	766
6	343.5	990	0	6.3e-05	0.063	772
86	352	990	3460	6.1e-05	0.061	770
66	338	990	3460	6.4e-05	0.064	768
46	340.5	990	3460	6.4e-05	0.064	772
26	340	990	3460	6.3e-05	0.063	768
6	344.5	990	3460	6.3e-05	0.063	772
86	353	990	6920	6e-05	0.06	770
66	339	990	6920	6.4e-05	0.064	768
46	341.5	990	6920	6.4e-05	0.064	772
26	341.5	990	6920	6.3e-05	0.063	768
6	345.5	990	6920	6.2e-05	0.062	772
86	354	990	10380	6e-05	0.06	770
66	340.5	990	10380	6.3e-05	0.063	768
46	342.5	990	10380	6.3e-05	0.063	772
26	343	990	10380	6.3e-05	0.063	768
6	346.5	990	10380	6.2e-05	0.062	772
86	355.5	990	13840	6e-05	0.06	770
66	341.5	990	13840	6.3e-05	0.063	768
46	344	990	13840	6.3e-05	0.063	772
26	344.5	990	13840	6.2e-05	0.062	768
6	348	990	13840	6.2e-05	0.062	772
86	362.5	1485	0	5.8e-05	0.058	772
66	347.5	1485	0	6.2e-05	0.062	772
46	349.5	1485	0	6.2e-05	0.062	776
26	351	1485	0	6.1e-05	0.061	768
6	355	1485	0	6.1e-05	0.061	776
86	364	1485	3460	5.8e-05	0.058	772
66	349	1485	3460	6.1e-05	0.061	770
46	350.5	1485	3460	6.2e-05	0.062	776
26	352.5	1485	3460	6.1e-05	0.061	768
6	356.5	1485	3460	6e-05	0.06	774
86	365	1485	6920	5.8e-05	0.058	772
66	350	1485	6920	6.1e-05	0.061	770
46	351.5	1485	6920	6.1e-05	0.061	776
26	353.5	1485	6920	6e-05	0.06	770
6	357	1485	6920	6e-05	0.06	774
86	366	1485	10380	5.7e-05	0.057	772
66	351	1485	10380	6.1e-05	0.061	770
46	352.5	1485	10380	6.1e-05	0.061	776
26	355	1485	10380	6e-05	0.06	770
6	358	1485	10380	6e-05	0.06	774
86	367	1485	13840	5.7e-05	0.057	772
66	352	1485	13840	6e-05	0.06	770
46	354	1485	13840	6.1e-05	0.061	776
26	356	1485	13840	6e-05	0.06	770
6	359	1485	13840	5.9e-05	0.059	774
86	373	1980	0	5.6e-05	0.056	774
66	357.5	1980	0	6e-05	0.06	774
46	358.5	1980	0	6e-05	0.06	780
26	362	1980	0	5.9e-05	0.059	770
6	365.5	1980	0	5.9e-05	0.059	778
86	374	1980	3460	5.6e-05	0.056	774
66	358.5	1980	3460	5.9e-05	0.059	772
46	359.5	1980	3460	6e-05	0.06	778
26	363.5	1980	3460	5.8e-05	0.058	770
6	366.5	1980	3460	5.8e-05	0.058	778
86	375	1980	6920	5.6e-05	0.056	774
66	359.5	1980	6920	5.9e-05	0.059	772
46	360.5	1980	6920	6e-05	0.06	778
26	364.5	1980	6920	5.8e-05	0.058	770
6	367.5	1980	6920	5.8e-05	0.058	778
86	376	1980	10380	5.5e-05	0.055	774
66	360.5	1980	10380	5.9e-05	0.059	772
46	361.5	1980	10380	5.9e-05	0.059	778
26	366	1980	10380	5.8e-05	0.058	770
6	368.5	1980	10380	5.8e-05	0.058	778
86	377	1980	13840	5.5e-05	0.055	774
66	361.5	1980	13840	5.8e-05	0.058	772
46	362.5	1980	13840	5.9e-05	0.059	778
26	367	1980	13840	5.7e-05	0.057	772
6	369.5	1980	13840	5.7e-05	0.057	778
87	307.5	0	0	7.2e-05	0.072	764
67	307.5	0	0	7.2e-05	0.072	764
47	307.5	0	0	7.2e-05	0.072	764
27	307.5	0	0	7.2e-05	0.072	764
7	307.5	0	0	7.2e-05	0.072	764
87	308.5	0	3460	7.1e-05	0.071	764
67	310	0	3460	7.1e-05	0.071	764
47	309.5	0	3460	7.1e-05	0.071	764
27	308.5	0	3460	7.1e-05	0.071	762
7	308	0	3460	7.1e-05	0.071	766
87	310	0	6920	7.1e-05	0.071	764
67	312	0	6920	7e-05	0.07	764
47	311.5	0	6920	7e-05	0.07	762
27	309.5	0	6920	7.1e-05	0.071	762
7	309	0	6920	7.1e-05	0.071	766
87	311.5	0	10380	7e-05	0.07	766
67	313.5	0	10380	7e-05	0.07	764
47	313	0	10380	7e-05	0.07	762
27	310.5	0	10380	7.1e-05	0.071	762
7	310.5	0	10380	7.1e-05	0.071	766
87	312.5	0	13840	7e-05	0.07	766
67	315.5	0	13840	6.9e-05	0.069	764
47	315	0	13840	6.9e-05	0.069	762
27	311.5	0	13840	7e-05	0.07	762
7	311.5	0	13840	7e-05	0.07	766
87	331	495	0	6.6e-05	0.066	768
67	333	495	0	6.5e-05	0.065	768
47	325	495	0	6.8e-05	0.068	776
27	324.5	495	0	6.7e-05	0.067	766
7	325	495	0	6.7e-05	0.067	766
87	332	495	3460	6.6e-05	0.066	768
67	335	495	3460	6.4e-05	0.064	766
47	327	495	3460	6.7e-05	0.067	776
27	325	495	3460	6.7e-05	0.067	764
7	326	495	3460	6.7e-05	0.067	768
87	333	495	6920	6.5e-05	0.065	768
67	337	495	6920	6.4e-05	0.064	766
47	328.5	495	6920	6.7e-05	0.067	774
27	326	495	6920	6.7e-05	0.067	764
7	326.5	495	6920	6.7e-05	0.067	768
87	334.5	495	10380	6.5e-05	0.065	770
67	338.5	495	10380	6.3e-05	0.063	768
47	330	495	10380	6.6e-05	0.066	774
27	327	495	10380	6.6e-05	0.066	764
7	327.5	495	10380	6.7e-05	0.067	768
87	335.5	495	13840	6.5e-05	0.065	770
67	340	495	13840	6.3e-05	0.063	768
47	332	495	13840	6.6e-05	0.066	774
27	328	495	13840	6.6e-05	0.066	764
7	328.5	495	13840	6.6e-05	0.066	768
87	344	990	0	6.3e-05	0.063	770
67	346.5	990	0	6.2e-05	0.062	770
47	337.5	990	0	6.5e-05	0.065	782
27	336.5	990	0	6.4e-05	0.064	768
7	338	990	0	6.4e-05	0.064	768
87	344.5	990	3460	6.3e-05	0.063	770
67	348.5	990	3460	6.1e-05	0.061	768
47	339.5	990	3460	6.4e-05	0.064	782
27	337	990	3460	6.4e-05	0.064	766
7	338.5	990	3460	6.4e-05	0.064	770
87	345.5	990	6920	6.2e-05	0.062	772
67	350	990	6920	6.1e-05	0.061	768
47	341	990	6920	6.4e-05	0.064	782
27	338	990	6920	6.4e-05	0.064	766
7	339.5	990	6920	6.4e-05	0.064	770
87	347	990	10380	6.2e-05	0.062	772
67	351.5	990	10380	6e-05	0.06	770
47	342.5	990	10380	6.4e-05	0.064	780
27	339	990	10380	6.3e-05	0.063	766
7	340	990	10380	6.4e-05	0.064	770
87	348	990	13840	6.2e-05	0.062	772
67	352.5	990	13840	6e-05	0.06	770
47	344	990	13840	6.3e-05	0.063	780
27	340	990	13840	6.3e-05	0.063	766
7	341	990	13840	6.3e-05	0.063	770
87	354	1485	0	6.1e-05	0.061	772
67	356.5	1485	0	6e-05	0.06	770
47	348.5	1485	0	6.3e-05	0.063	788
27	346.5	1485	0	6.2e-05	0.062	768
7	349	1485	0	6.2e-05	0.062	770
87	354.5	1485	3460	6.1e-05	0.061	774
67	358.5	1485	3460	5.9e-05	0.059	770
47	350	1485	3460	6.2e-05	0.062	786
27	347.5	1485	3460	6.2e-05	0.062	768
7	349.5	1485	3460	6.2e-05	0.062	772
87	355.5	1485	6920	6e-05	0.06	774
67	360	1485	6920	5.9e-05	0.059	770
47	351.5	1485	6920	6.2e-05	0.062	786
27	348.5	1485	6920	6.1e-05	0.061	768
7	350	1485	6920	6.1e-05	0.061	772
87	356.5	1485	10380	6e-05	0.06	774
67	361.5	1485	10380	5.8e-05	0.058	770
47	353	1485	10380	6.1e-05	0.061	786
27	349	1485	10380	6.1e-05	0.061	768
7	351	1485	10380	6.1e-05	0.061	772
87	358	1485	13840	6e-05	0.06	774
67	362.5	1485	13840	5.8e-05	0.058	772
47	354.5	1485	13840	6.1e-05	0.061	786
27	350	1485	13840	6.1e-05	0.061	766
7	352	1485	13840	6.1e-05	0.061	772
87	362.5	1980	0	5.9e-05	0.059	774
67	365.5	1980	0	5.8e-05	0.058	772
47	358	1980	0	6.1e-05	0.061	792
27	356	1980	0	6e-05	0.06	770
7	358.5	1980	0	6e-05	0.06	772
87	363.5	1980	3460	5.9e-05	0.059	774
67	367	1980	3460	5.7e-05	0.057	772
47	359.5	1980	3460	6e-05	0.06	790
27	356.5	1980	3460	5.9e-05	0.059	770
7	359	1980	3460	5.9e-05	0.059	774
87	364	1980	6920	5.8e-05	0.058	776
67	368.5	1980	6920	5.7e-05	0.057	772
47	361	1980	6920	6e-05	0.06	790
27	357.5	1980	6920	5.9e-05	0.059	768
7	360	1980	6920	5.9e-05	0.059	774
87	365	1980	10380	5.8e-05	0.058	776
67	370	1980	10380	5.6e-05	0.056	772
47	362.5	1980	10380	5.9e-05	0.059	790
27	358.5	1980	10380	5.9e-05	0.059	768
7	360.5	1980	10380	5.9e-05	0.059	774
87	366	1980	13840	5.8e-05	0.058	776
67	371	1980	13840	5.6e-05	0.056	772
47	363.5	1980	13840	5.9e-05	0.059	790
27	359	1980	13840	5.9e-05	0.059	768
7	361.5	1980	13840	5.9e-05	0.059	774
88	307.5	0	0	7.2e-05	0.072	764
68	307.5	0	0	7.2e-05	0.072	764
48	307.5	0	0	7.2e-05	0.072	764
28	307.5	0	0	7.2e-05	0.072	764
8	307.5	0	0	7.2e-05	0.072	764
88	309	0	3460	7.1e-05	0.071	764
68	308.5	0	3460	7.1e-05	0.071	764
48	308.5	0	3460	7.1e-05	0.071	764
28	308	0	3460	7.1e-05	0.071	764
8	309.5	0	3460	7.1e-05	0.071	764
88	310	0	6920	7.1e-05	0.071	764
68	309.5	0	6920	7.1e-05	0.071	766
48	309.5	0	6920	7.1e-05	0.071	764
28	309	0	6920	7.1e-05	0.071	764
8	311.5	0	6920	7e-05	0.07	764
88	311.5	0	10380	7e-05	0.07	764
68	310.5	0	10380	7.1e-05	0.071	766
48	310.5	0	10380	7.1e-05	0.071	764
28	310.5	0	10380	7.1e-05	0.071	764
8	313.5	0	10380	7e-05	0.07	764
88	313	0	13840	7e-05	0.07	764
68	311.5	0	13840	7e-05	0.07	766
48	312	0	13840	7e-05	0.07	764
28	311.5	0	13840	7e-05	0.07	764
8	315.5	0	13840	6.9e-05	0.069	764
88	335	495	0	6.5e-05	0.065	768
68	318.5	495	0	6.9e-05	0.069	766
48	318	495	0	6.9e-05	0.069	768
28	327.5	495	0	6.7e-05	0.067	770
8	322.5	495	0	6.8e-05	0.068	768
88	336	495	3460	6.4e-05	0.064	768
68	319	495	3460	6.9e-05	0.069	766
48	318.5	495	3460	6.9e-05	0.069	768
28	328.5	495	3460	6.7e-05	0.067	770
8	324.5	495	3460	6.7e-05	0.067	768
88	337	495	6920	6.4e-05	0.064	768
68	320	495	6920	6.8e-05	0.068	766
48	320	495	6920	6.9e-05	0.069	768
28	329	495	6920	6.6e-05	0.066	770
8	326.5	495	6920	6.7e-05	0.067	766
88	338.5	495	10380	6.4e-05	0.064	768
68	321	495	10380	6.8e-05	0.068	768
48	321	495	10380	6.8e-05	0.068	768
28	330	495	10380	6.6e-05	0.066	770
8	328	495	10380	6.6e-05	0.066	766
88	339.5	495	13840	6.3e-05	0.063	768
68	322	495	13840	6.8e-05	0.068	768
48	322	495	13840	6.8e-05	0.068	768
28	331	495	13840	6.6e-05	0.066	772
8	329.5	495	13840	6.6e-05	0.066	768
88	349.5	990	0	6.1e-05	0.061	772
68	329	990	0	6.6e-05	0.066	768
48	328.5	990	0	6.7e-05	0.067	770
28	340	990	0	6.4e-05	0.064	774
8	335.5	990	0	6.5e-05	0.065	772
88	351	990	3460	6.1e-05	0.061	770
68	329.5	990	3460	6.6e-05	0.066	768
48	329	990	3460	6.6e-05	0.066	770
28	341	990	3460	6.4e-05	0.064	776
8	337.5	990	3460	6.4e-05	0.064	770
88	352	990	6920	6e-05	0.06	772
68	330.5	990	6920	6.6e-05	0.066	768
48	330	990	6920	6.6e-05	0.066	770
28	341.5	990	6920	6.3e-05	0.063	776
8	339	990	6920	6.4e-05	0.064	770
88	353	990	10380	6e-05	0.06	772
68	331.5	990	10380	6.6e-05	0.066	770
48	331.5	990	10380	6.6e-05	0.066	770
28	342.5	990	10380	6.3e-05	0.063	776
8	341	990	10380	6.3e-05	0.063	770
88	354	990	13840	6e-05	0.06	772
68	332.5	990	13840	6.5e-05	0.065	770
48	332.5	990	13840	6.5e-05	0.065	772
28	343.5	990	13840	6.3e-05	0.063	776
8	342.5	990	13840	6.3e-05	0.063	770
88	361.5	1485	0	5.9e-05	0.059	774
68	339	1485	0	6.4e-05	0.064	770
48	338.5	1485	0	6.4e-05	0.064	774
28	350.5	1485	0	6.2e-05	0.062	778
8	347.5	1485	0	6.2e-05	0.062	774
88	362.5	1485	3460	5.8e-05	0.058	774
68	339.5	1485	3460	6.4e-05	0.064	770
48	339	1485	3460	6.4e-05	0.064	774
28	351	1485	3460	6.1e-05	0.061	778
8	349.5	1485	3460	6.2e-05	0.062	774
88	363.5	1485	6920	5.8e-05	0.058	774
68	340.5	1485	6920	6.4e-05	0.064	770
48	340	1485	6920	6.4e-05	0.064	774
28	352	1485	6920	6.1e-05	0.061	778
8	351	1485	6920	6.1e-05	0.061	774
88	364.5	1485	10380	5.8e-05	0.058	774
68	341.5	1485	10380	6.3e-05	0.063	772
48	341	1485	10380	6.4e-05	0.064	774
28	353	1485	10380	6.1e-05	0.061	778
8	352.5	1485	10380	6.1e-05	0.061	774
88	365.5	1485	13840	5.7e-05	0.057	774
68	342	1485	13840	6.3e-05	0.063	772
48	342	1485	13840	6.3e-05	0.063	774
28	353.5	1485	13840	6.1e-05	0.061	778
8	354	1485	13840	6e-05	0.06	774
88	371	1980	0	5.6e-05	0.056	776
68	348.5	1980	0	6.2e-05	0.062	772
48	348	1980	0	6.2e-05	0.062	776
28	359.5	1980	0	6e-05	0.06	782
8	359	1980	0	6e-05	0.06	778
88	372	1980	3460	5.6e-05	0.056	776
68	349	1980	3460	6.2e-05	0.062	772
48	349	1980	3460	6.2e-05	0.062	776
28	360.5	1980	3460	5.9e-05	0.059	782
8	360.5	1980	3460	5.9e-05	0.059	776
88	373	1980	6920	5.6e-05	0.056	776
68	350	1980	6920	6.1e-05	0.061	772
48	350	1980	6920	6.2e-05	0.062	776
28	361	1980	6920	5.9e-05	0.059	782
8	362	1980	6920	5.9e-05	0.059	776
88	374	1980	10380	5.6e-05	0.056	776
68	350.5	1980	10380	6.1e-05	0.061	774
48	350.5	1980	10380	6.1e-05	0.061	776
28	362	1980	10380	5.9e-05	0.059	782
8	363.5	1980	10380	5.8e-05	0.058	776
88	375	1980	13840	5.5e-05	0.055	776
68	351.5	1980	13840	6.1e-05	0.061	774
48	351.5	1980	13840	6.1e-05	0.061	776
28	362.5	1980	13840	5.9e-05	0.059	782
8	364.5	1980	13840	5.8e-05	0.058	776
89	307.5	0	0	7.2e-05	0.072	764
69	307.5	0	0	7.2e-05	0.072	764
49	307.5	0	0	7.2e-05	0.072	764
29	307.5	0	0	7.2e-05	0.072	764
9	307.5	0	0	7.2e-05	0.072	764
89	309.5	0	3460	7.1e-05	0.071	764
69	309	0	3460	7.1e-05	0.071	764
49	308.5	0	3460	7.1e-05	0.071	764
29	308.5	0	3460	7.1e-05	0.071	764
9	308.5	0	3460	7.1e-05	0.071	764
89	311.5	0	6920	7e-05	0.07	764
69	310.5	0	6920	7.1e-05	0.071	764
49	309	0	6920	7.1e-05	0.071	764
29	310	0	6920	7.1e-05	0.071	764
9	309.5	0	6920	7.1e-05	0.071	764
89	313.5	0	10380	7e-05	0.07	764
69	312	0	10380	7e-05	0.07	764
49	310	0	10380	7.1e-05	0.071	764
29	311	0	10380	7e-05	0.07	764
9	311	0	10380	7e-05	0.07	764
89	315	0	13840	6.9e-05	0.069	764
69	313	0	13840	7e-05	0.07	764
49	311	0	13840	7e-05	0.07	764
29	312.5	0	13840	7e-05	0.07	766
9	312	0	13840	7e-05	0.07	764
89	321	495	0	6.8e-05	0.068	764
69	310	495	0	7.1e-05	0.071	766
49	333.5	495	0	6.5e-05	0.065	768
29	335	495	0	6.4e-05	0.064	768
9	327.5	495	0	6.7e-05	0.067	766
89	323	495	3460	6.8e-05	0.068	764
69	311.5	495	3460	7.1e-05	0.071	766
49	334.5	495	3460	6.5e-05	0.065	766
29	336	495	3460	6.4e-05	0.064	768
9	328.5	495	3460	6.6e-05	0.066	766
89	324.5	495	6920	6.7e-05	0.067	764
69	313	495	6920	7e-05	0.07	766
49	335	495	6920	6.4e-05	0.064	766
29	337	495	6920	6.4e-05	0.064	770
9	329.5	495	6920	6.6e-05	0.066	766
89	326.5	495	10380	6.7e-05	0.067	764
69	314.5	495	10380	7e-05	0.07	766
49	336	495	10380	6.4e-05	0.064	766
29	338	495	10380	6.4e-05	0.064	770
9	330.5	495	10380	6.5e-05	0.065	766
89	328	495	13840	6.6e-05	0.066	764
69	316	495	13840	6.9e-05	0.069	766
49	337	495	13840	6.4e-05	0.064	768
29	339	495	13840	6.3e-05	0.063	770
9	331.5	495	13840	6.5e-05	0.065	766
89	333.5	990	0	6.5e-05	0.065	766
69	315.5	990	0	7e-05	0.07	766
49	349.5	990	0	6.1e-05	0.061	770
29	352	990	0	6e-05	0.06	772
9	340.5	990	0	6.3e-05	0.063	766
89	335.5	990	3460	6.5e-05	0.065	766
69	317	990	3460	6.9e-05	0.069	766
49	350	990	3460	6.1e-05	0.061	770
29	352.5	990	3460	6e-05	0.06	772
9	341.5	990	3460	6.3e-05	0.063	766
89	337	990	6920	6.4e-05	0.064	766
69	318.5	990	6920	6.9e-05	0.069	766
49	351	990	6920	6.1e-05	0.061	770
29	353.5	990	6920	6e-05	0.06	772
9	342.5	990	6920	6.3e-05	0.063	766
89	338.5	990	10380	6.4e-05	0.064	766
69	319.5	990	10380	6.9e-05	0.069	766
49	351.5	990	10380	6.1e-05	0.061	770
29	354.5	990	10380	6e-05	0.06	774
9	343.5	990	10380	6.2e-05	0.062	766
89	340	990	13840	6.3e-05	0.063	766
69	321	990	13840	6.8e-05	0.068	766
49	352.5	990	13840	6e-05	0.06	770
29	355.5	990	13840	5.9e-05	0.059	774
9	344.5	990	13840	6.2e-05	0.062	766
89	345.5	1485	0	6.2e-05	0.062	766
69	322.5	1485	0	6.8e-05	0.068	768
49	362.5	1485	0	5.8e-05	0.058	774
29	365.5	1485	0	5.7e-05	0.057	776
9	351.5	1485	0	6.1e-05	0.061	768
89	347	1485	3460	6.2e-05	0.062	766
69	323.5	1485	3460	6.8e-05	0.068	768
49	363	1485	3460	5.8e-05	0.058	772
29	366	1485	3460	5.7e-05	0.057	776
9	352	1485	3460	6e-05	0.06	768
89	348.5	1485	6920	6.1e-05	0.061	766
69	325	1485	6920	6.8e-05	0.068	768
49	363.5	1485	6920	5.8e-05	0.058	772
29	367	1485	6920	5.7e-05	0.057	776
9	353	1485	6920	6e-05	0.06	768
89	350	1485	10380	6.1e-05	0.061	766
69	326.5	1485	10380	6.7e-05	0.067	768
49	364.5	1485	10380	5.8e-05	0.058	772
29	368	1485	10380	5.6e-05	0.056	776
9	354	1485	10380	6e-05	0.06	768
89	351.5	1485	13840	6.1e-05	0.061	768
69	327.5	1485	13840	6.7e-05	0.067	768
49	365	1485	13840	5.8e-05	0.058	772
29	369	1485	13840	5.6e-05	0.056	776
9	355	1485	13840	6e-05	0.06	768
89	356.5	1980	0	6e-05	0.06	768
69	330	1980	0	6.7e-05	0.067	770
49	373.5	1980	0	5.6e-05	0.056	776
29	377	1980	0	5.5e-05	0.055	778
9	360.5	1980	0	5.9e-05	0.059	768
89	358	1980	3460	5.9e-05	0.059	768
69	331.5	1980	3460	6.6e-05	0.066	770
49	374	1980	3460	5.6e-05	0.056	776
29	377.5	1980	3460	5.4e-05	0.054	778
9	361.5	1980	3460	5.8e-05	0.058	768
89	359.5	1980	6920	5.9e-05	0.059	768
69	332.5	1980	6920	6.6e-05	0.066	770
49	374.5	1980	6920	5.6e-05	0.056	776
29	378.5	1980	6920	5.4e-05	0.054	778
9	362.5	1980	6920	5.8e-05	0.058	768
89	361	1980	10380	5.8e-05	0.058	768
69	334	1980	10380	6.5e-05	0.065	770
49	375.5	1980	10380	5.5e-05	0.055	776
29	379.5	1980	10380	5.4e-05	0.054	778
9	363	1980	10380	5.8e-05	0.058	768
89	362	1980	13840	5.8e-05	0.058	768
69	335	1980	13840	6.5e-05	0.065	770
49	376	1980	13840	5.5e-05	0.055	776
29	380	1980	13840	5.4e-05	0.054	780
9	364	1980	13840	5.8e-05	0.058	770
90	307.5	0	0	7.2e-05	0.072	764
70	307.5	0	0	7.2e-05	0.072	764
50	307.5	0	0	7.2e-05	0.072	764
30	307.5	0	0	7.2e-05	0.072	764
10	307.5	0	0	7.2e-05	0.072	764
90	308.5	0	3460	7.1e-05	0.071	764
70	308	0	3460	7.1e-05	0.071	766
50	308.5	0	3460	7.1e-05	0.071	764
30	308.5	0	3460	7.1e-05	0.071	764
10	310	0	3460	7.1e-05	0.071	762
90	309.5	0	6920	7.1e-05	0.071	764
70	309	0	6920	7.1e-05	0.071	766
50	310	0	6920	7.1e-05	0.071	764
30	309.5	0	6920	7.1e-05	0.071	764
10	311.5	0	6920	7e-05	0.07	762
90	310.5	0	10380	7.1e-05	0.071	764
70	310.5	0	10380	7.1e-05	0.071	766
50	311.5	0	10380	7e-05	0.07	764
30	311	0	10380	7.1e-05	0.071	764
10	313.5	0	10380	7e-05	0.07	762
90	312	0	13840	7e-05	0.07	766
70	311.5	0	13840	7e-05	0.07	766
50	312.5	0	13840	7e-05	0.07	764
30	312	0	13840	7e-05	0.07	764
10	315	0	13840	6.9e-05	0.069	762
90	344	495	0	6.3e-05	0.063	770
70	308.5	495	0	7.2e-05	0.072	766
50	322.5	495	0	6.8e-05	0.068	768
30	325	495	0	6.7e-05	0.067	768
10	330	495	0	6.6e-05	0.066	766
90	345	495	3460	6.2e-05	0.062	770
70	309	495	3460	7.2e-05	0.072	768
50	323.5	495	3460	6.7e-05	0.067	766
30	326	495	3460	6.7e-05	0.067	766
10	332	495	3460	6.5e-05	0.065	764
90	346	495	6920	6.2e-05	0.062	770
70	310	495	6920	7.1e-05	0.071	768
50	325	495	6920	6.7e-05	0.067	766
30	327	495	6920	6.7e-05	0.067	766
10	334	495	6920	6.5e-05	0.065	764
90	346.5	495	10380	6.2e-05	0.062	770
70	311	495	10380	7.1e-05	0.071	768
50	326	495	10380	6.7e-05	0.067	766
30	328	495	10380	6.6e-05	0.066	768
10	335.5	495	10380	6.4e-05	0.064	764
90	347.5	495	13840	6.1e-05	0.061	770
70	312.5	495	13840	7.1e-05	0.071	768
50	327	495	13840	6.6e-05	0.066	766
30	329	495	13840	6.6e-05	0.066	768
10	337	495	13840	6.4e-05	0.064	764
90	357.5	990	0	6e-05	0.06	772
70	312	990	0	7.1e-05	0.071	768
50	333	990	0	6.5e-05	0.065	770
30	338	990	0	6.4e-05	0.064	770
10	343	990	0	6.3e-05	0.063	768
90	358.5	990	3460	5.9e-05	0.059	774
70	312.5	990	3460	7.1e-05	0.071	770
50	334	990	3460	6.5e-05	0.065	768
30	339	990	3460	6.4e-05	0.064	770
10	345	990	3460	6.2e-05	0.062	766
90	359	990	6920	5.9e-05	0.059	774
70	313.5	990	6920	7.1e-05	0.071	770
50	335	990	6920	6.5e-05	0.065	768
30	340	990	6920	6.3e-05	0.063	770
10	346.5	990	6920	6.2e-05	0.062	764
90	360	990	10380	5.9e-05	0.059	774
70	314.5	990	10380	7e-05	0.07	770
50	336	990	10380	6.4e-05	0.064	768
30	341	990	10380	6.3e-05	0.063	770
10	348	990	10380	6.1e-05	0.061	764
90	361	990	13840	5.9e-05	0.059	774
70	316	990	13840	7e-05	0.07	770
50	337.5	990	13840	6.4e-05	0.064	768
30	342	990	13840	6.3e-05	0.063	770
10	349.5	990	13840	6.1e-05	0.061	764
90	367.5	1485	0	5.8e-05	0.058	774
70	317	1485	0	7e-05	0.07	770
50	341.5	1485	0	6.3e-05	0.063	772
30	349.5	1485	0	6.2e-05	0.062	772
10	353	1485	0	6.1e-05	0.061	768
90	368	1485	3460	5.7e-05	0.057	774
70	317.5	1485	3460	7e-05	0.07	772
50	342.5	1485	3460	6.3e-05	0.063	770
30	350	1485	3460	6.1e-05	0.061	772
10	355	1485	3460	6e-05	0.06	766
90	369	1485	6920	5.7e-05	0.057	776
70	318.5	1485	6920	7e-05	0.07	772
50	344	1485	6920	6.3e-05	0.063	770
30	351	1485	6920	6.1e-05	0.061	772
10	356.5	1485	6920	5.9e-05	0.059	766
90	369.5	1485	10380	5.7e-05	0.057	776
70	320	1485	10380	6.9e-05	0.069	772
50	345	1485	10380	6.2e-05	0.062	770
30	352	1485	10380	6.1e-05	0.061	772
10	358	1485	10380	5.9e-05	0.059	766
90	370.5	1485	13840	5.7e-05	0.057	776
70	321	1485	13840	6.9e-05	0.069	772
50	346	1485	13840	6.2e-05	0.062	770
30	353	1485	13840	6e-05	0.06	772
10	359.5	1485	13840	5.9e-05	0.059	766
90	375	1980	0	5.6e-05	0.056	776
70	323.5	1980	0	6.9e-05	0.069	772
50	349.5	1980	0	6.1e-05	0.061	774
30	359.5	1980	0	5.9e-05	0.059	774
10	362	1980	0	5.9e-05	0.059	770
90	376	1980	3460	5.6e-05	0.056	776
70	324	1980	3460	6.9e-05	0.069	774
50	350.5	1980	3460	6.1e-05	0.061	772
30	360.5	1980	3460	5.9e-05	0.059	774
10	363.5	1980	3460	5.8e-05	0.058	768
90	376.5	1980	6920	5.5e-05	0.055	776
70	325	1980	6920	6.8e-05	0.068	774
50	351.5	1980	6920	6.1e-05	0.061	772
30	361	1980	6920	5.9e-05	0.059	774
10	365	1980	6920	5.8e-05	0.058	768
90	377.5	1980	10380	5.5e-05	0.055	776
70	326	1980	10380	6.8e-05	0.068	774
50	352.5	1980	10380	6.1e-05	0.061	772
30	362	1980	10380	5.8e-05	0.058	774
10	366.5	1980	10380	5.7e-05	0.057	766
90	378	1980	13840	5.5e-05	0.055	776
70	327	1980	13840	6.8e-05	0.068	774
50	353.5	1980	13840	6e-05	0.06	772
30	363	1980	13840	5.8e-05	0.058	774
10	367.5	1980	13840	5.7e-05	0.057	766
91	307.5	0	0	7.2e-05	0.072	764
71	307.5	0	0	7.2e-05	0.072	764
51	307.5	0	0	7.2e-05	0.072	764
31	307.5	0	0	7.2e-05	0.072	764
11	307.5	0	0	7.2e-05	0.072	764
91	309	0	3460	7.1e-05	0.071	764
71	309	0	3460	7.1e-05	0.071	764
51	309	0	3460	7.1e-05	0.071	762
31	308.5	0	3460	7.1e-05	0.071	764
11	309	0	3460	7.1e-05	0.071	766
91	310.5	0	6920	7.1e-05	0.071	764
71	310.5	0	6920	7.1e-05	0.071	766
51	310.5	0	6920	7.1e-05	0.071	762
31	310	0	6920	7.1e-05	0.071	764
11	310.5	0	6920	7.1e-05	0.071	766
91	312	0	10380	7e-05	0.07	764
71	312	0	10380	7e-05	0.07	766
51	312	0	10380	7e-05	0.07	762
31	311	0	10380	7e-05	0.07	764
11	312	0	10380	7e-05	0.07	766
91	313.5	0	13840	7e-05	0.07	766
71	313.5	0	13840	7e-05	0.07	766
51	313	0	13840	7e-05	0.07	760
31	312.5	0	13840	7e-05	0.07	764
11	313.5	0	13840	7e-05	0.07	766
91	330.5	495	0	6.6e-05	0.066	766
71	321.5	495	0	6.8e-05	0.068	764
51	332.5	495	0	6.6e-05	0.066	770
31	335	495	0	6.5e-05	0.065	770
11	326.5	495	0	6.7e-05	0.067	768
91	332	495	3460	6.5e-05	0.065	766
71	322.5	495	3460	6.8e-05	0.068	766
51	334	495	3460	6.5e-05	0.065	768
31	336	495	3460	6.4e-05	0.064	770
11	327.5	495	3460	6.7e-05	0.067	768
91	333	495	6920	6.5e-05	0.065	768
71	324	495	6920	6.7e-05	0.067	766
51	335	495	6920	6.5e-05	0.065	766
31	337	495	6920	6.4e-05	0.064	770
11	329	495	6920	6.6e-05	0.066	770
91	334.5	495	10380	6.5e-05	0.065	768
71	325.5	495	10380	6.7e-05	0.067	766
51	336.5	495	10380	6.4e-05	0.064	766
31	338	495	10380	6.4e-05	0.064	772
11	330.5	495	10380	6.6e-05	0.066	770
91	336	495	13840	6.4e-05	0.064	768
71	327	495	13840	6.7e-05	0.067	766
51	337.5	495	13840	6.4e-05	0.064	766
31	339	495	13840	6.4e-05	0.064	772
11	332	495	13840	6.5e-05	0.065	770
91	343.5	990	0	6.3e-05	0.063	768
71	334.5	990	0	6.5e-05	0.065	766
51	347	990	0	6.2e-05	0.062	772
31	351	990	0	6.1e-05	0.061	774
11	340	990	0	6.4e-05	0.064	770
91	345	990	3460	6.2e-05	0.062	768
71	335.5	990	3460	6.5e-05	0.065	766
51	348.5	990	3460	6.2e-05	0.062	770
31	352	990	3460	6.1e-05	0.061	774
11	341	990	3460	6.3e-05	0.063	772
91	346	990	6920	6.2e-05	0.062	768
71	337	990	6920	6.4e-05	0.064	768
51	349.5	990	6920	6.1e-05	0.061	770
31	353	990	6920	6.1e-05	0.061	776
11	342.5	990	6920	6.3e-05	0.063	772
91	347.5	990	10380	6.2e-05	0.062	768
71	338	990	10380	6.4e-05	0.064	768
51	350.5	990	10380	6.1e-05	0.061	770
31	354	990	10380	6e-05	0.06	776
11	343.5	990	10380	6.3e-05	0.063	772
91	348.5	990	13840	6.1e-05	0.061	770
71	339	990	13840	6.4e-05	0.064	768
51	351.5	990	13840	6.1e-05	0.061	770
31	355	990	13840	6e-05	0.06	776
11	345	990	13840	6.2e-05	0.062	772
91	354	1485	0	6.1e-05	0.061	770
71	346	1485	0	6.2e-05	0.062	768
51	359	1485	0	6e-05	0.06	776
31	364	1485	0	5.8e-05	0.058	778
11	351.5	1485	0	6.1e-05	0.061	772
91	355	1485	3460	6e-05	0.06	770
71	347.5	1485	3460	6.2e-05	0.062	768
51	360	1485	3460	5.9e-05	0.059	774
31	364.5	1485	3460	5.8e-05	0.058	778
11	352.5	1485	3460	6.1e-05	0.061	774
91	356.5	1485	6920	6e-05	0.06	770
71	348.5	1485	6920	6.2e-05	0.062	768
51	361	1485	6920	5.9e-05	0.059	774
31	365.5	1485	6920	5.8e-05	0.058	778
11	353.5	1485	6920	6.1e-05	0.061	774
91	357.5	1485	10380	5.9e-05	0.059	770
71	349.5	1485	10380	6.1e-05	0.061	768
51	362	1485	10380	5.8e-05	0.058	772
31	366.5	1485	10380	5.8e-05	0.058	778
11	355	1485	10380	6e-05	0.06	774
91	358.5	1485	13840	5.9e-05	0.059	770
71	351	1485	13840	6.1e-05	0.061	770
51	363	1485	13840	5.8e-05	0.058	772
31	367.5	1485	13840	5.7e-05	0.057	780
11	356	1485	13840	6e-05	0.06	776
91	363	1980	0	5.9e-05	0.059	770
71	357.5	1980	0	6e-05	0.06	768
51	369	1980	0	5.8e-05	0.058	778
31	374.5	1980	0	5.6e-05	0.056	782
11	361.5	1980	0	5.9e-05	0.059	774
91	364	1980	3460	5.8e-05	0.058	772
71	358.5	1980	3460	5.9e-05	0.059	770
51	370	1980	3460	5.7e-05	0.057	776
31	375.5	1980	3460	5.6e-05	0.056	782
11	362.5	1980	3460	5.9e-05	0.059	776
91	365	1980	6920	5.8e-05	0.058	772
71	359.5	1980	6920	5.9e-05	0.059	770
51	371	1980	6920	5.7e-05	0.057	776
31	376.5	1980	6920	5.6e-05	0.056	782
11	364	1980	6920	5.8e-05	0.058	776
91	366	1980	10380	5.8e-05	0.058	772
71	360.5	1980	10380	5.9e-05	0.059	770
51	372	1980	10380	5.6e-05	0.056	776
31	377	1980	10380	5.5e-05	0.055	782
11	365	1980	10380	5.8e-05	0.058	778
91	367.5	1980	13840	5.7e-05	0.057	772
71	362	1980	13840	5.9e-05	0.059	770
51	373	1980	13840	5.6e-05	0.056	776
31	378	1980	13840	5.5e-05	0.055	782
11	366	1980	13840	5.8e-05	0.058	778
92	307.5	0	0	7.2e-05	0.072	764
72	307.5	0	0	7.2e-05	0.072	764
52	307.5	0	0	7.2e-05	0.072	764
32	307.5	0	0	7.2e-05	0.072	764
12	307.5	0	0	7.2e-05	0.072	764
92	308.5	0	3460	7.1e-05	0.071	762
72	309	0	3460	7.1e-05	0.071	762
52	308.5	0	3460	7.1e-05	0.071	766
32	309	0	3460	7.1e-05	0.071	764
12	309	0	3460	7.1e-05	0.071	762
92	310	0	6920	7.1e-05	0.071	762
72	310.5	0	6920	7e-05	0.07	762
52	309.5	0	6920	7.1e-05	0.071	766
32	311	0	6920	7e-05	0.07	764
12	310	0	6920	7.1e-05	0.071	762
92	311	0	10380	7e-05	0.07	762
72	312	0	10380	7e-05	0.07	762
52	311	0	10380	7.1e-05	0.071	766
32	312.5	0	10380	7e-05	0.07	764
12	311.5	0	10380	7e-05	0.07	762
92	312.5	0	13840	7e-05	0.07	762
72	313.5	0	13840	7e-05	0.07	762
52	312	0	13840	7e-05	0.07	768
32	314.5	0	13840	6.9e-05	0.069	764
12	313	0	13840	7e-05	0.07	762
92	328.5	495	0	6.6e-05	0.066	764
72	326	495	0	6.7e-05	0.067	768
52	325.5	495	0	6.7e-05	0.067	768
32	330	495	0	6.6e-05	0.066	768
12	328.5	495	0	6.6e-05	0.066	766
92	330	495	3460	6.6e-05	0.066	762
72	327.5	495	3460	6.6e-05	0.066	766
52	326	495	3460	6.7e-05	0.067	770
32	331.5	495	3460	6.6e-05	0.066	768
12	329.5	495	3460	6.6e-05	0.066	764
92	331	495	6920	6.5e-05	0.065	762
72	329	495	6920	6.6e-05	0.066	764
52	327	495	6920	6.7e-05	0.067	770
32	333	495	6920	6.5e-05	0.065	768
12	331	495	6920	6.5e-05	0.065	764
92	332	495	10380	6.5e-05	0.065	762
72	330	495	10380	6.6e-05	0.066	764
52	328.5	495	10380	6.7e-05	0.067	770
32	334.5	495	10380	6.5e-05	0.065	768
12	332	495	10380	6.5e-05	0.065	764
92	333	495	13840	6.5e-05	0.065	762
72	331.5	495	13840	6.5e-05	0.065	764
52	329.5	495	13840	6.6e-05	0.066	770
32	336	495	13840	6.4e-05	0.064	768
12	333	495	13840	6.5e-05	0.065	762
92	344.5	990	0	6.2e-05	0.062	766
72	340	990	0	6.4e-05	0.064	770
52	337	990	0	6.5e-05	0.065	770
32	344.5	990	0	6.3e-05	0.063	770
12	343.5	990	0	6.3e-05	0.063	766
92	345.5	990	3460	6.2e-05	0.062	764
72	341.5	990	3460	6.3e-05	0.063	768
52	338	990	3460	6.5e-05	0.065	772
32	345.5	990	3460	6.2e-05	0.062	770
12	345	990	3460	6.2e-05	0.062	766
92	346	990	6920	6.2e-05	0.062	764
72	342.5	990	6920	6.3e-05	0.063	768
52	339	990	6920	6.4e-05	0.064	772
32	347	990	6920	6.2e-05	0.062	770
12	346	990	6920	6.2e-05	0.062	764
92	347	990	10380	6.1e-05	0.061	764
72	344	990	10380	6.2e-05	0.062	768
52	340	990	10380	6.4e-05	0.064	772
32	348.5	990	10380	6.2e-05	0.062	772
12	347	990	10380	6.1e-05	0.061	764
92	348	990	13840	6.1e-05	0.061	764
72	345	990	13840	6.2e-05	0.062	768
52	341	990	13840	6.4e-05	0.064	774
32	350	990	13840	6.1e-05	0.061	772
12	348	990	13840	6.1e-05	0.061	764
92	357.5	1485	0	5.9e-05	0.059	768
72	352	1485	0	6.1e-05	0.061	772
52	347	1485	0	6.3e-05	0.063	772
32	356.5	1485	0	6e-05	0.06	774
12	357	1485	0	6e-05	0.06	768
92	358.5	1485	3460	5.9e-05	0.059	766
72	353.5	1485	3460	6e-05	0.06	770
52	347.5	1485	3460	6.3e-05	0.063	774
32	357.5	1485	3460	6e-05	0.06	774
12	358	1485	3460	5.9e-05	0.059	766
92	359.5	1485	6920	5.9e-05	0.059	766
72	354.5	1485	6920	6e-05	0.06	770
52	348.5	1485	6920	6.2e-05	0.062	774
32	359	1485	6920	5.9e-05	0.059	774
12	359	1485	6920	5.9e-05	0.059	766
92	360.5	1485	10380	5.8e-05	0.058	766
72	356	1485	10380	6e-05	0.06	770
52	349.5	1485	10380	6.2e-05	0.062	776
32	360.5	1485	10380	5.9e-05	0.059	774
12	360	1485	10380	5.8e-05	0.058	766
92	361	1485	13840	5.8e-05	0.058	766
72	357	1485	13840	5.9e-05	0.059	770
52	350.5	1485	13840	6.2e-05	0.062	776
32	361.5	1485	13840	5.9e-05	0.059	774
12	361	1485	13840	5.8e-05	0.058	766
92	369.5	1980	0	5.7e-05	0.057	768
72	363	1980	0	5.9e-05	0.059	774
52	355.5	1980	0	6.1e-05	0.061	774
32	367	1980	0	5.8e-05	0.058	776
12	368.5	1980	0	5.7e-05	0.057	770
92	370.5	1980	3460	5.6e-05	0.056	768
72	364	1980	3460	5.8e-05	0.058	772
52	356.5	1980	3460	6.1e-05	0.061	776
32	368	1980	3460	5.7e-05	0.057	776
12	369.5	1980	3460	5.7e-05	0.057	768
92	371	1980	6920	5.6e-05	0.056	768
72	365.5	1980	6920	5.8e-05	0.058	772
52	357	1980	6920	6.1e-05	0.061	776
32	369.5	1980	6920	5.7e-05	0.057	776
12	370.5	1980	6920	5.6e-05	0.056	768
92	372	1980	10380	5.6e-05	0.056	768
72	366.5	1980	10380	5.7e-05	0.057	772
52	358	1980	10380	6e-05	0.06	778
32	370.5	1980	10380	5.7e-05	0.057	776
12	371.5	1980	10380	5.6e-05	0.056	768
92	373	1980	13840	5.6e-05	0.056	768
72	367.5	1980	13840	5.7e-05	0.057	772
52	359	1980	13840	6e-05	0.06	778
32	371.5	1980	13840	5.6e-05	0.056	776
12	372.5	1980	13840	5.6e-05	0.056	768
93	307.5	0	0	7.2e-05	0.072	764
73	307.5	0	0	7.2e-05	0.072	764
53	307.5	0	0	7.2e-05	0.072	764
33	307.5	0	0	7.2e-05	0.072	764
13	307.5	0	0	7.2e-05	0.072	764
93	309	0	3460	7.1e-05	0.071	762
73	308.5	0	3460	7.1e-05	0.071	762
53	309	0	3460	7.1e-05	0.071	766
33	308	0	3460	7.1e-05	0.071	764
13	308.5	0	3460	7.1e-05	0.071	764
93	310.5	0	6920	7.1e-05	0.071	762
73	309.5	0	6920	7.1e-05	0.071	762
53	310.5	0	6920	7.1e-05	0.071	766
33	309	0	6920	7.1e-05	0.071	764
13	309.5	0	6920	7.1e-05	0.071	764
93	312	0	10380	7e-05	0.07	762
73	311	0	10380	7e-05	0.07	762
53	312	0	10380	7.1e-05	0.071	768
33	310	0	10380	7.1e-05	0.071	764
13	310.5	0	10380	7.1e-05	0.071	764
93	313.5	0	13840	7e-05	0.07	762
73	312	0	13840	7e-05	0.07	762
53	313.5	0	13840	7e-05	0.07	768
33	310.5	0	13840	7e-05	0.07	764
13	312	0	13840	7e-05	0.07	764
93	322.5	495	0	6.8e-05	0.068	764
73	325	495	0	6.7e-05	0.067	768
53	324	495	0	6.8e-05	0.068	770
33	330	495	0	6.6e-05	0.066	768
13	327	495	0	6.7e-05	0.067	768
93	324	495	3460	6.7e-05	0.067	764
73	326	495	3460	6.7e-05	0.067	766
53	325	495	3460	6.7e-05	0.067	770
33	330.5	495	3460	6.6e-05	0.066	768
13	328	495	3460	6.6e-05	0.066	768
93	325.5	495	6920	6.7e-05	0.067	764
73	327	495	6920	6.6e-05	0.066	766
53	326.5	495	6920	6.7e-05	0.067	772
33	331	495	6920	6.5e-05	0.065	768
13	329	495	6920	6.6e-05	0.066	768
93	327	495	10380	6.6e-05	0.066	764
73	328.5	495	10380	6.6e-05	0.066	766
53	328	495	10380	6.7e-05	0.067	772
33	332	495	10380	6.5e-05	0.065	768
13	330	495	10380	6.6e-05	0.066	768
93	328	495	13840	6.6e-05	0.066	764
73	329.5	495	13840	6.6e-05	0.066	766
53	329	495	13840	6.6e-05	0.066	772
33	332.5	495	13840	6.5e-05	0.065	768
13	331	495	13840	6.6e-05	0.066	768
93	336	990	0	6.5e-05	0.065	766
73	337.5	990	0	6.4e-05	0.064	770
53	337	990	0	6.5e-05	0.065	772
33	343.5	990	0	6.3e-05	0.063	770
13	339	990	0	6.4e-05	0.064	770
93	337.5	990	3460	6.4e-05	0.064	766
73	338.5	990	3460	6.4e-05	0.064	770
53	338	990	3460	6.5e-05	0.065	774
33	344	990	3460	6.2e-05	0.062	770
13	339.5	990	3460	6.4e-05	0.064	770
93	338.5	990	6920	6.4e-05	0.064	766
73	339.5	990	6920	6.4e-05	0.064	770
53	339.5	990	6920	6.4e-05	0.064	776
33	344.5	990	6920	6.2e-05	0.062	770
13	340.5	990	6920	6.3e-05	0.063	770
93	340	990	10380	6.3e-05	0.063	766
73	340.5	990	10380	6.3e-05	0.063	770
53	340.5	990	10380	6.4e-05	0.064	776
33	345.5	990	10380	6.2e-05	0.062	770
13	341.5	990	10380	6.3e-05	0.063	770
93	341	990	13840	6.3e-05	0.063	766
73	341.5	990	13840	6.3e-05	0.063	768
53	342	990	13840	6.4e-05	0.064	776
33	346	990	13840	6.2e-05	0.062	770
13	342.5	990	13840	6.3e-05	0.063	770
93	348	1485	0	6.2e-05	0.062	768
73	348	1485	0	6.2e-05	0.062	774
53	348.5	1485	0	6.2e-05	0.062	776
33	354	1485	0	6e-05	0.06	774
13	348.5	1485	0	6.2e-05	0.062	772
93	349.5	1485	3460	6.1e-05	0.061	766
73	348.5	1485	3460	6.2e-05	0.062	772
53	349.5	1485	3460	6.2e-05	0.062	778
33	355	1485	3460	6e-05	0.06	772
13	349.5	1485	3460	6.1e-05	0.061	772
93	350.5	1485	6920	6.1e-05	0.061	766
73	349.5	1485	6920	6.1e-05	0.061	772
53	350.5	1485	6920	6.2e-05	0.062	778
33	355.5	1485	6920	6e-05	0.06	772
13	350.5	1485	6920	6.1e-05	0.061	772
93	351.5	1485	10380	6.1e-05	0.061	766
73	350.5	1485	10380	6.1e-05	0.061	772
53	351.5	1485	10380	6.2e-05	0.062	780
33	356	1485	10380	6e-05	0.06	772
13	351	1485	10380	6.1e-05	0.061	772
93	353	1485	13840	6e-05	0.06	768
73	351.5	1485	13840	6.1e-05	0.061	772
53	353	1485	13840	6.1e-05	0.061	780
33	357	1485	13840	5.9e-05	0.059	772
13	352	1485	13840	6.1e-05	0.061	772
93	359.5	1980	0	5.9e-05	0.059	770
73	357	1980	0	6e-05	0.06	776
53	358.5	1980	0	6e-05	0.06	780
33	363.5	1980	0	5.8e-05	0.058	776
13	357	1980	0	6e-05	0.06	774
93	360.5	1980	3460	5.9e-05	0.059	768
73	358	1980	3460	6e-05	0.06	774
53	359.5	1980	3460	6e-05	0.06	782
33	364	1980	3460	5.8e-05	0.058	774
13	358	1980	3460	6e-05	0.06	774
93	361.5	1980	6920	5.9e-05	0.059	768
73	359	1980	6920	5.9e-05	0.059	774
53	360.5	1980	6920	6e-05	0.06	782
33	365	1980	6920	5.8e-05	0.058	774
13	358.5	1980	6920	5.9e-05	0.059	774
93	362.5	1980	10380	5.8e-05	0.058	768
73	359.5	1980	10380	5.9e-05	0.059	774
53	361.5	1980	10380	5.9e-05	0.059	782
33	365.5	1980	10380	5.7e-05	0.057	774
13	359.5	1980	10380	5.9e-05	0.059	774
93	363.5	1980	13840	5.8e-05	0.058	768
73	360.5	1980	13840	5.9e-05	0.059	774
53	363	1980	13840	5.9e-05	0.059	782
33	366	1980	13840	5.7e-05	0.057	774
13	360.5	1980	13840	5.9e-05	0.059	774
94	307.5	0	0	7.2e-05	0.072	764
74	307.5	0	0	7.2e-05	0.072	764
54	307.5	0	0	7.2e-05	0.072	764
34	307.5	0	0	7.2e-05	0.072	764
14	307.5	0	0	7.2e-05	0.072	764
94	308.5	0	3460	7.1e-05	0.071	762
74	307.5	0	3460	7.2e-05	0.072	766
54	308	0	3460	7.1e-05	0.071	766
34	308	0	3460	7.1e-05	0.071	766
14	309	0	3460	7.1e-05	0.071	764
94	310	0	6920	7.1e-05	0.071	762
74	308	0	6920	7.1e-05	0.071	766
54	309	0	6920	7.1e-05	0.071	766
34	309	0	6920	7.1e-05	0.071	766
14	310	0	6920	7.1e-05	0.071	764
94	311	0	10380	7e-05	0.07	762
74	309	0	10380	7.1e-05	0.071	766
54	310	0	10380	7.1e-05	0.071	766
34	309.5	0	10380	7.1e-05	0.071	768
14	311.5	0	10380	7e-05	0.07	764
94	312	0	13840	7e-05	0.07	762
74	309.5	0	13840	7.1e-05	0.071	768
54	311.5	0	13840	7.1e-05	0.071	768
34	310.5	0	13840	7.1e-05	0.071	768
14	313	0	13840	7e-05	0.07	764
94	331	495	0	6.6e-05	0.066	770
74	332.5	495	0	6.5e-05	0.065	768
54	330.5	495	0	6.6e-05	0.066	768
34	339.5	495	0	6.4e-05	0.064	768
14	337	495	0	6.4e-05	0.064	770
94	332.5	495	3460	6.5e-05	0.065	768
74	332.5	495	3460	6.5e-05	0.065	770
54	331	495	3460	6.6e-05	0.066	770
34	339.5	495	3460	6.4e-05	0.064	770
14	338	495	3460	6.4e-05	0.064	770
94	333.5	495	6920	6.5e-05	0.065	768
74	333	495	6920	6.5e-05	0.065	770
54	332	495	6920	6.6e-05	0.066	770
34	340.5	495	6920	6.3e-05	0.063	772
14	339	495	6920	6.4e-05	0.064	770
94	334.5	495	10380	6.5e-05	0.065	768
74	333.5	495	10380	6.5e-05	0.065	772
54	332.5	495	10380	6.5e-05	0.065	770
34	341	495	10380	6.3e-05	0.063	772
14	340.5	495	10380	6.3e-05	0.063	770
94	335.5	495	13840	6.4e-05	0.064	766
74	334.5	495	13840	6.5e-05	0.065	772
54	333.5	495	13840	6.5e-05	0.065	772
34	342	495	13840	6.3e-05	0.063	772
14	341.5	495	13840	6.3e-05	0.063	772
94	346	990	0	6.3e-05	0.063	772
74	346.5	990	0	6.2e-05	0.062	770
54	345	990	0	6.3e-05	0.063	772
34	354	990	0	6e-05	0.06	772
14	350	990	0	6.1e-05	0.061	774
94	347	990	3460	6.2e-05	0.062	772
74	347	990	3460	6.2e-05	0.062	772
54	345.5	990	3460	6.3e-05	0.063	772
34	354.5	990	3460	6e-05	0.06	772
14	351	990	3460	6.1e-05	0.061	774
94	348	990	6920	6.2e-05	0.062	770
74	347	990	6920	6.2e-05	0.062	774
54	346	990	6920	6.2e-05	0.062	774
34	355	990	6920	6e-05	0.06	774
14	352.5	990	6920	6.1e-05	0.061	774
94	349	990	10380	6.1e-05	0.061	770
74	348	990	10380	6.2e-05	0.062	774
54	347	990	10380	6.2e-05	0.062	774
34	356	990	10380	6e-05	0.06	774
14	353.5	990	10380	6.1e-05	0.061	774
94	350	990	13840	6.1e-05	0.061	770
74	348.5	990	13840	6.2e-05	0.062	774
54	348	990	13840	6.2e-05	0.062	774
34	356.5	990	13840	6e-05	0.06	774
14	354.5	990	13840	6e-05	0.06	774
94	358.5	1485	0	6e-05	0.06	776
74	358	1485	0	6e-05	0.06	774
54	357	1485	0	6e-05	0.06	774
34	365	1485	0	5.8e-05	0.058	774
14	360	1485	0	5.9e-05	0.059	778
94	359	1485	3460	6e-05	0.06	774
74	358	1485	3460	6e-05	0.06	776
54	357.5	1485	3460	6e-05	0.06	776
34	365.5	1485	3460	5.8e-05	0.058	776
14	361	1485	3460	5.9e-05	0.059	778
94	360	1485	6920	5.9e-05	0.059	774
74	358.5	1485	6920	6e-05	0.06	776
54	358	1485	6920	6e-05	0.06	776
34	366	1485	6920	5.7e-05	0.057	776
14	362	1485	6920	5.9e-05	0.059	778
94	361	1485	10380	5.9e-05	0.059	774
74	359	1485	10380	5.9e-05	0.059	776
54	359	1485	10380	6e-05	0.06	776
34	367	1485	10380	5.7e-05	0.057	776
14	363	1485	10380	5.8e-05	0.058	778
94	362	1485	13840	5.9e-05	0.059	774
74	359.5	1485	13840	5.9e-05	0.059	776
54	359.5	1485	13840	5.9e-05	0.059	778
34	367.5	1485	13840	5.7e-05	0.057	778
14	364	1485	13840	5.8e-05	0.058	778
94	368.5	1980	0	5.8e-05	0.058	778
74	367.5	1980	0	5.8e-05	0.058	776
54	367.5	1980	0	5.8e-05	0.058	776
34	374.5	1980	0	5.6e-05	0.056	776
14	368.5	1980	0	5.8e-05	0.058	780
94	369.5	1980	3460	5.7e-05	0.057	778
74	367.5	1980	3460	5.8e-05	0.058	778
54	367.5	1980	3460	5.8e-05	0.058	778
34	374.5	1980	3460	5.6e-05	0.056	776
14	369.5	1980	3460	5.7e-05	0.057	780
94	370.5	1980	6920	5.7e-05	0.057	776
74	368	1980	6920	5.8e-05	0.058	778
54	368.5	1980	6920	5.8e-05	0.058	778
34	375.5	1980	6920	5.6e-05	0.056	778
14	370.5	1980	6920	5.7e-05	0.057	780
94	371.5	1980	10380	5.7e-05	0.057	776
74	368.5	1980	10380	5.7e-05	0.057	778
54	369	1980	10380	5.7e-05	0.057	780
34	376	1980	10380	5.5e-05	0.055	778
14	371.5	1980	10380	5.7e-05	0.057	780
94	372	1980	13840	5.7e-05	0.057	776
74	369	1980	13840	5.7e-05	0.057	778
54	370	1980	13840	5.7e-05	0.057	780
34	376.5	1980	13840	5.5e-05	0.055	778
14	372	1980	13840	5.7e-05	0.057	780
95	307.5	0	0	7.2e-05	0.072	764
75	307.5	0	0	7.2e-05	0.072	764
55	307.5	0	0	7.2e-05	0.072	764
35	307.5	0	0	7.2e-05	0.072	764
15	307.5	0	0	7.2e-05	0.072	764
95	308.5	0	3460	7.1e-05	0.071	764
75	309	0	3460	7.1e-05	0.071	762
55	308.5	0	3460	7.1e-05	0.071	766
35	308.5	0	3460	7.1e-05	0.071	764
15	308.5	0	3460	7.1e-05	0.071	764
95	309.5	0	6920	7.1e-05	0.071	766
75	310	0	6920	7.1e-05	0.071	762
55	309.5	0	6920	7.1e-05	0.071	766
35	310	0	6920	7.1e-05	0.071	764
15	310	0	6920	7.1e-05	0.071	764
95	311	0	10380	7.1e-05	0.071	766
75	311.5	0	10380	7e-05	0.07	762
55	310.5	0	10380	7.1e-05	0.071	766
35	311	0	10380	7.1e-05	0.071	764
15	311	0	10380	7e-05	0.07	764
95	312	0	13840	7e-05	0.07	766
75	312.5	0	13840	7e-05	0.07	762
55	312	0	13840	7e-05	0.07	766
35	312	0	13840	7e-05	0.07	764
15	312.5	0	13840	7e-05	0.07	764
95	322	495	0	6.8e-05	0.068	766
75	321	495	0	6.8e-05	0.068	770
55	321	495	0	6.9e-05	0.069	766
35	329.5	495	0	6.6e-05	0.066	768
15	335.5	495	0	6.5e-05	0.065	768
95	323	495	3460	6.8e-05	0.068	768
75	322.5	495	3460	6.8e-05	0.068	768
55	321.5	495	3460	6.8e-05	0.068	768
35	330.5	495	3460	6.6e-05	0.066	768
15	336.5	495	3460	6.4e-05	0.064	768
95	324	495	6920	6.7e-05	0.067	768
75	323.5	495	6920	6.7e-05	0.067	768
55	322.5	495	6920	6.8e-05	0.068	768
35	331.5	495	6920	6.5e-05	0.065	768
15	337.5	495	6920	6.4e-05	0.064	768
95	325	495	10380	6.7e-05	0.067	768
75	324.5	495	10380	6.7e-05	0.067	768
55	324	495	10380	6.8e-05	0.068	768
35	332.5	495	10380	6.5e-05	0.065	768
15	338.5	495	10380	6.4e-05	0.064	768
95	326	495	13840	6.7e-05	0.067	768
75	326	495	13840	6.7e-05	0.067	768
55	325	495	13840	6.7e-05	0.067	768
35	333.5	495	13840	6.5e-05	0.065	768
15	339.5	495	13840	6.3e-05	0.063	766
95	333.5	990	0	6.5e-05	0.065	768
75	333	990	0	6.6e-05	0.066	774
55	332	990	0	6.6e-05	0.066	768
35	343.5	990	0	6.3e-05	0.063	772
15	350.5	990	0	6.1e-05	0.061	770
95	334.5	990	3460	6.5e-05	0.065	770
75	334.5	990	3460	6.5e-05	0.065	774
55	333	990	3460	6.6e-05	0.066	770
35	344.5	990	3460	6.2e-05	0.062	772
15	351.5	990	3460	6.1e-05	0.061	770
95	335.5	990	6920	6.5e-05	0.065	770
75	335.5	990	6920	6.5e-05	0.065	772
55	334	990	6920	6.5e-05	0.065	770
35	345.5	990	6920	6.2e-05	0.062	772
15	352.5	990	6920	6.1e-05	0.061	770
95	336.5	990	10380	6.4e-05	0.064	770
75	336.5	990	10380	6.4e-05	0.064	772
55	335	990	10380	6.5e-05	0.065	770
35	346.5	990	10380	6.2e-05	0.062	772
15	353.5	990	10380	6e-05	0.06	770
95	337.5	990	13840	6.4e-05	0.064	770
75	337.5	990	13840	6.4e-05	0.064	772
55	336	990	13840	6.5e-05	0.065	770
35	347.5	990	13840	6.2e-05	0.062	772
15	354.5	990	13840	6e-05	0.06	770
95	344	1485	0	6.3e-05	0.063	770
75	344	1485	0	6.3e-05	0.063	778
55	342	1485	0	6.4e-05	0.064	772
35	355	1485	0	6e-05	0.06	774
15	362.5	1485	0	5.9e-05	0.059	774
95	345	1485	3460	6.2e-05	0.062	772
75	345	1485	3460	6.3e-05	0.063	778
55	343	1485	3460	6.4e-05	0.064	772
35	356	1485	3460	6e-05	0.06	774
15	363.5	1485	3460	5.8e-05	0.058	772
95	346	1485	6920	6.2e-05	0.062	772
75	346	1485	6920	6.2e-05	0.062	776
55	344	1485	6920	6.3e-05	0.063	772
35	357	1485	6920	6e-05	0.06	774
15	364	1485	6920	5.8e-05	0.058	772
95	347	1485	10380	6.2e-05	0.062	772
75	347	1485	10380	6.2e-05	0.062	776
55	345	1485	10380	6.3e-05	0.063	772
35	357.5	1485	10380	5.9e-05	0.059	774
15	365	1485	10380	5.8e-05	0.058	772
95	348	1485	13840	6.2e-05	0.062	772
75	348	1485	13840	6.2e-05	0.062	776
55	346	1485	13840	6.3e-05	0.063	774
35	358.5	1485	13840	5.9e-05	0.059	774
15	366	1485	13840	5.8e-05	0.058	772
95	353.5	1980	0	6.1e-05	0.061	772
75	354	1980	0	6.1e-05	0.061	782
55	351.5	1980	0	6.2e-05	0.062	774
35	365	1980	0	5.8e-05	0.058	776
15	372.5	1980	0	5.7e-05	0.057	776
95	354.5	1980	3460	6e-05	0.06	774
75	355	1980	3460	6e-05	0.06	780
55	352	1980	3460	6.2e-05	0.062	774
35	366	1980	3460	5.8e-05	0.058	776
15	373.5	1980	3460	5.6e-05	0.056	774
95	355.5	1980	6920	6e-05	0.06	774
75	356	1980	6920	6e-05	0.06	780
55	353	1980	6920	6.1e-05	0.061	774
35	367	1980	6920	5.7e-05	0.057	776
15	374	1980	6920	5.6e-05	0.056	774
95	356.5	1980	10380	6e-05	0.06	774
75	357	1980	10380	6e-05	0.06	780
55	354	1980	10380	6.1e-05	0.061	776
35	367.5	1980	10380	5.7e-05	0.057	776
15	375	1980	10380	5.6e-05	0.056	774
95	357	1980	13840	6e-05	0.06	774
75	358	1980	13840	6e-05	0.06	780
55	355	1980	13840	6.1e-05	0.061	776
35	368.5	1980	13840	5.7e-05	0.057	778
[truncated: 501 more rows]

## Sheet: CHQ_AZI
Sample_ID	APD90	Conc_a	Conc_b	Qnet	Qnet (uC/uF)	CaD90		Group	Sample_ID	APD90	Conc_a	Conc_b	Qnet	Qnet (uC/uF)	CaD90
80	307.5	0	0	7.2e-05	0.072	764		1 x cmax	80	353	410	760	6.1e-05	0.061	782
60	307.5	0	0	7.2e-05	0.072	764		1 x cmax	60	363	410	760	5.8e-05	0.058	770
40	307.5	0	0	7.2e-05	0.072	764		1 x cmax	40	365.5	410	760	5.9e-05	0.059	782
20	307.5	0	0	7.2e-05	0.072	764		1 x cmax	20	358	410	760	6e-05	0.06	780
0	307.5	0	0	7.2e-05	0.072	764		1 x cmax	0	368	410	760	5.7e-05	0.057	776
80	307.5	0	760	7.2e-05	0.072	764		1 x cmax	81	355.5	410	760	6e-05	0.06	774
60	307.5	0	760	7.2e-05	0.072	764		1 x cmax	61	365.5	410	760	5.8e-05	0.058	778
40	307.5	0	760	7.2e-05	0.072	764		1 x cmax	41	355	410	760	6e-05	0.06	774
20	307.5	0	760	7.2e-05	0.072	764		1 x cmax	21	363.5	410	760	5.8e-05	0.058	776
0	307.5	0	760	7.2e-05	0.072	764		1 x cmax	1	357	410	760	6e-05	0.06	772
80	307.5	0	1520	7.2e-05	0.072	764		1 x cmax	82	355.5	410	760	6e-05	0.06	774
60	307.5	0	1520	7.2e-05	0.072	764		1 x cmax	62	369	410	760	5.7e-05	0.057	780
40	307.5	0	1520	7.2e-05	0.072	764		1 x cmax	42	366	410	760	5.7e-05	0.057	774
20	307.5	0	1520	7.2e-05	0.072	764		1 x cmax	22	380	410	760	5.5e-05	0.055	782
0	307.5	0	1520	7.2e-05	0.072	764		1 x cmax	2	354.5	410	760	6e-05	0.06	776
80	308	0	2280	7.1e-05	0.071	764		1 x cmax	83	363	410	760	5.8e-05	0.058	780
60	308	0	2280	7.2e-05	0.072	764		1 x cmax	63	365	410	760	5.7e-05	0.057	774
40	307.5	0	2280	7.2e-05	0.072	764		1 x cmax	43	365.5	410	760	5.8e-05	0.058	778
20	308	0	2280	7.1e-05	0.071	764		1 x cmax	23	360	410	760	5.9e-05	0.059	774
0	307.5	0	2280	7.1e-05	0.071	764		1 x cmax	3	361	410	760	5.9e-05	0.059	772
80	308	0	3040	7.1e-05	0.071	764		1 x cmax	84	370	410	760	5.7e-05	0.057	780
60	308	0	3040	7.2e-05	0.072	764		1 x cmax	64	358	410	760	5.9e-05	0.059	774
40	307.5	0	3040	7.2e-05	0.072	764		1 x cmax	44	356	410	760	6e-05	0.06	778
20	308	0	3040	7.1e-05	0.071	764		1 x cmax	24	366	410	760	5.8e-05	0.058	776
0	308	0	3040	7.1e-05	0.071	762		1 x cmax	4	367	410	760	5.8e-05	0.058	782
80	353	410	0	6.1e-05	0.061	784		1 x cmax	85	365.5	410	760	5.8e-05	0.058	780
60	363	410	0	5.8e-05	0.058	770		1 x cmax	65	351.5	410	760	6.2e-05	0.062	778
40	365.5	410	0	5.9e-05	0.059	782		1 x cmax	45	350	410	760	6.2e-05	0.062	772
20	358	410	0	6e-05	0.06	780		1 x cmax	25	361.5	410	760	5.9e-05	0.059	776
0	368	410	0	5.7e-05	0.057	776		1 x cmax	5	354	410	760	6.1e-05	0.061	772
80	353	410	760	6.1e-05	0.061	782		1 x cmax	86	364.5	410	760	5.8e-05	0.058	782
60	363	410	760	5.8e-05	0.058	770		1 x cmax	66	360.5	410	760	5.9e-05	0.059	772
40	365.5	410	760	5.9e-05	0.059	782		1 x cmax	46	364.5	410	760	5.8e-05	0.058	780
20	358	410	760	6e-05	0.06	780		1 x cmax	26	357	410	760	6e-05	0.06	776
0	368	410	760	5.7e-05	0.057	776		1 x cmax	6	359.5	410	760	6e-05	0.06	776
80	353	410	1520	6.1e-05	0.061	782		1 x cmax	87	365	410	760	5.8e-05	0.058	776
60	363	410	1520	5.8e-05	0.058	770		1 x cmax	67	357.5	410	760	6e-05	0.06	772
40	365.5	410	1520	5.9e-05	0.059	782		1 x cmax	47	356.5	410	760	6.1e-05	0.061	778
20	358	410	1520	6e-05	0.06	780		1 x cmax	27	368	410	760	5.7e-05	0.057	776
0	368	410	1520	5.7e-05	0.057	776		1 x cmax	7	358.5	410	760	5.9e-05	0.059	774
80	353.5	410	2280	6.1e-05	0.061	782		1 x cmax	88	358	410	760	5.9e-05	0.059	772
60	363	410	2280	5.8e-05	0.058	770		1 x cmax	68	368.5	410	760	5.7e-05	0.057	774
40	365.5	410	2280	5.9e-05	0.059	782		1 x cmax	48	364	410	760	5.8e-05	0.058	782
20	358	410	2280	6e-05	0.06	780		1 x cmax	28	362	410	760	5.9e-05	0.059	774
0	368	410	2280	5.7e-05	0.057	776		1 x cmax	8	348	410	760	6.3e-05	0.063	780
80	353.5	410	3040	6.1e-05	0.061	782		1 x cmax	89	365	410	760	5.8e-05	0.058	780
60	363.5	410	3040	5.8e-05	0.058	770		1 x cmax	69	365	410	760	5.9e-05	0.059	782
40	365.5	410	3040	5.9e-05	0.059	780		1 x cmax	49	359.5	410	760	5.9e-05	0.059	772
20	358	410	3040	6e-05	0.06	780		1 x cmax	29	369	410	760	5.7e-05	0.057	778
0	368	410	3040	5.7e-05	0.057	776		1 x cmax	9	356.5	410	760	6e-05	0.06	782
80	396	820	0	5.2e-05	0.052	800		1 x cmax	90	354	410	760	6.1e-05	0.061	776
60	403	820	0	5e-05	0.05	778		1 x cmax	70	358	410	760	5.9e-05	0.059	774
40	408	820	0	5.1e-05	0.051	796		1 x cmax	50	357.5	410	760	6e-05	0.06	774
20	399	820	0	5.1e-05	0.051	794		1 x cmax	30	367	410	760	5.7e-05	0.057	776
0	410	820	0	4.8e-05	0.048	790		1 x cmax	10	366	410	760	5.8e-05	0.058	782
80	396	820	760	5.2e-05	0.052	800		1 x cmax	91	366.5	410	760	5.8e-05	0.058	778
60	403	820	760	5e-05	0.05	778		1 x cmax	71	357	410	760	6e-05	0.06	774
40	408	820	760	5.1e-05	0.051	796		1 x cmax	51	376.5	410	760	5.5e-05	0.055	778
20	399	820	760	5.1e-05	0.051	794		1 x cmax	31	363.5	410	760	5.8e-05	0.058	776
0	410	820	760	4.8e-05	0.048	790		1 x cmax	11	362	410	760	5.9e-05	0.059	788
80	396	820	1520	5.2e-05	0.052	798		1 x cmax	92	366.5	410	760	5.8e-05	0.058	778
60	403	820	1520	5e-05	0.05	778		1 x cmax	72	360	410	760	5.9e-05	0.059	774
40	408	820	1520	5.1e-05	0.051	796		1 x cmax	52	356.5	410	760	6e-05	0.06	772
20	399	820	1520	5.1e-05	0.051	794		1 x cmax	32	359	410	760	6e-05	0.06	778
0	410	820	1520	4.8e-05	0.048	788		1 x cmax	12	364	410	760	5.8e-05	0.058	778
80	396	820	2280	5.2e-05	0.052	798		1 x cmax	93	363	410	760	5.8e-05	0.058	776
60	403	820	2280	5e-05	0.05	778		1 x cmax	73	359.5	410	760	6e-05	0.06	780
40	408	820	2280	5.1e-05	0.051	796		1 x cmax	53	363.5	410	760	5.8e-05	0.058	778
20	399	820	2280	5.1e-05	0.051	794		1 x cmax	33	366	410	760	5.8e-05	0.058	776
0	410	820	2280	4.8e-05	0.048	788		1 x cmax	13	364.5	410	760	5.8e-05	0.058	782
80	396	820	3040	5.2e-05	0.052	798		1 x cmax	94	366	410	760	5.8e-05	0.058	776
60	403	820	3040	5e-05	0.05	778		1 x cmax	74	355.5	410	760	6.1e-05	0.061	778
40	408	820	3040	5.1e-05	0.051	796		1 x cmax	54	366	410	760	5.8e-05	0.058	778
20	399	820	3040	5.1e-05	0.051	794		1 x cmax	34	361	410	760	5.9e-05	0.059	776
0	410	820	3040	4.8e-05	0.048	788		1 x cmax	14	352	410	760	6e-05	0.06	770
80	433	1230	0	4.5e-05	0.045	816		1 x cmax	95	359	410	760	6e-05	0.06	776
60	435.5	1230	0	4.4e-05	0.044	788		1 x cmax	75	358	410	760	6e-05	0.06	774
40	442	1230	0	4.5e-05	0.045	812		1 x cmax	55	357.5	410	760	6e-05	0.06	774
20	433.5	1230	0	4.5e-05	0.045	810		1 x cmax	35	363.5	410	760	5.9e-05	0.059	782
0	443.5	1230	0	4.2e-05	0.042	802		1 x cmax	15	366.5	410	760	5.8e-05	0.058	774
80	433	1230	760	4.5e-05	0.045	816		1 x cmax	96	368	410	760	5.7e-05	0.057	778
60	435.5	1230	760	4.4e-05	0.044	788		1 x cmax	76	355	410	760	6e-05	0.06	774
40	442	1230	760	4.5e-05	0.045	812		1 x cmax	56	359.5	410	760	5.9e-05	0.059	772
20	433.5	1230	760	4.5e-05	0.045	808		1 x cmax	36	362.5	410	760	5.9e-05	0.059	778
0	444	1230	760	4.2e-05	0.042	802		1 x cmax	16	360	410	760	5.9e-05	0.059	778
80	433	1230	1520	4.5e-05	0.045	816		1 x cmax	97	355.5	410	760	6e-05	0.06	774
60	435.5	1230	1520	4.4e-05	0.044	788		1 x cmax	77	351.5	410	760	6.2e-05	0.062	774
40	442	1230	1520	4.5e-05	0.045	812		1 x cmax	57	363	410	760	5.9e-05	0.059	776
20	433.5	1230	1520	4.5e-05	0.045	808		1 x cmax	37	367	410	760	5.8e-05	0.058	780
0	444	1230	1520	4.2e-05	0.042	802		1 x cmax	17	362.5	410	760	5.9e-05	0.059	778
80	433.5	1230	2280	4.5e-05	0.045	816		1 x cmax	98	362.5	410	760	5.8e-05	0.058	772
60	435.5	1230	2280	4.4e-05	0.044	788		1 x cmax	78	366	410	760	5.8e-05	0.058	780
40	442	1230	2280	4.5e-05	0.045	812		1 x cmax	58	368.5	410	760	5.7e-05	0.057	776
20	433.5	1230	2280	4.5e-05	0.045	808		1 x cmax	38	365.5	410	760	5.8e-05	0.058	776
0	444	1230	2280	4.2e-05	0.042	802		1 x cmax	18	362	410	760	6e-05	0.06	780
80	433.5	1230	3040	4.5e-05	0.045	814		1 x cmax	99	367.5	410	760	5.7e-05	0.057	780
60	435.5	1230	3040	4.4e-05	0.044	788		1 x cmax	79	361.5	410	760	5.8e-05	0.058	770
40	442	1230	3040	4.5e-05	0.045	812		1 x cmax	59	358.5	410	760	6e-05	0.06	776
20	433.5	1230	3040	4.5e-05	0.045	808		1 x cmax	39	364.5	410	760	5.8e-05	0.058	778
0	444	1230	3040	4.2e-05	0.042	802		1 x cmax	19	361.5	410	760	5.9e-05	0.059	776
80	466	1640	0	4e-05	0.04	832		2 x cmax	80	396	820	1520	5.2e-05	0.052	798
60	463.5	1640	0	3.9e-05	0.039	798		2 x cmax	60	403	820	1520	5e-05	0.05	778
40	471	1640	0	4.1e-05	0.041	826		2 x cmax	40	408	820	1520	5.1e-05	0.051	796
20	463.5	1640	0	4.1e-05	0.041	824		2 x cmax	20	399	820	1520	5.1e-05	0.051	794
0	472.5	1640	0	3.8e-05	0.038	816		2 x cmax	0	410	820	1520	4.8e-05	0.048	788
80	466.5	1640	760	4e-05	0.04	832		2 x cmax	81	399	820	1520	5.1e-05	0.051	788
60	463.5	1640	760	3.9e-05	0.039	798		2 x cmax	61	406.5	820	1520	5e-05	0.05	792
40	471	1640	760	4.1e-05	0.041	826		2 x cmax	41	395	820	1520	5.1e-05	0.051	784
20	463.5	1640	760	4.1e-05	0.041	824		2 x cmax	21	406.5	820	1520	5e-05	0.05	790
0	473	1640	760	3.8e-05	0.038	816		2 x cmax	1	399.5	820	1520	5.1e-05	0.051	784
80	466.5	1640	1520	4e-05	0.04	832		2 x cmax	82	394.5	820	1520	5.2e-05	0.052	786
60	463.5	1640	1520	3.9e-05	0.039	798		2 x cmax	62	406.5	820	1520	5e-05	0.05	792
40	471	1640	1520	4.1e-05	0.041	826		2 x cmax	42	408	820	1520	4.9e-05	0.049	786
20	463.5	1640	1520	4.1e-05	0.041	824		2 x cmax	22	424	820	1520	4.6e-05	0.046	798
0	473	1640	1520	3.8e-05	0.038	816		2 x cmax	2	398.5	820	1520	5.1e-05	0.051	788
80	466.5	1640	2280	4e-05	0.04	832		2 x cmax	83	401.5	820	1520	5e-05	0.05	792
60	463.5	1640	2280	3.9e-05	0.039	798		2 x cmax	63	405.5	820	1520	4.9e-05	0.049	784
40	471	1640	2280	4.1e-05	0.041	826		2 x cmax	43	406	820	1520	5e-05	0.05	792
20	463.5	1640	2280	4.1e-05	0.041	822		2 x cmax	23	400.5	820	1520	5.1e-05	0.051	786
0	473	1640	2280	3.8e-05	0.038	814		2 x cmax	3	402.5	820	1520	5.1e-05	0.051	784
80	466.5	1640	3040	4e-05	0.04	832		2 x cmax	84	410	820	1520	4.9e-05	0.049	792
60	463.5	1640	3040	3.9e-05	0.039	798		2 x cmax	64	395.5	820	1520	5.1e-05	0.051	784
40	471	1640	3040	4.1e-05	0.041	826		2 x cmax	44	397	820	1520	5.2e-05	0.052	792
20	463.5	1640	3040	4.1e-05	0.041	822		2 x cmax	24	410.5	820	1520	4.9e-05	0.049	790
0	473	1640	3040	3.8e-05	0.038	814		2 x cmax	4	409.5	820	1520	5e-05	0.05	798
81	307.5	0	0	7.2e-05	0.072	764		2 x cmax	85	404.5	820	1520	5e-05	0.05	792
61	307.5	0	0	7.2e-05	0.072	764		2 x cmax	65	391.5	820	1520	5.3e-05	0.053	792
41	307.5	0	0	7.2e-05	0.072	764		2 x cmax	45	389.5	820	1520	5.3e-05	0.053	782
21	307.5	0	0	7.2e-05	0.072	764		2 x cmax	25	403.5	820	1520	5e-05	0.05	788
1	307.5	0	0	7.2e-05	0.072	764		2 x cmax	5	394.5	820	1520	5.3e-05	0.053	784
81	307.5	0	760	7.2e-05	0.072	764		2 x cmax	86	406.5	820	1520	5e-05	0.05	798
61	307.5	0	760	7.1e-05	0.071	762		2 x cmax	66	400.5	820	1520	5e-05	0.05	782
41	307.5	0	760	7.2e-05	0.072	764		2 x cmax	46	404	820	1520	5e-05	0.05	792
21	307.5	0	760	7.2e-05	0.072	764		2 x cmax	26	394	820	1520	5.2e-05	0.052	786
1	307.5	0	760	7.2e-05	0.072	764		2 x cmax	6	401.5	820	1520	5.1e-05	0.051	788
81	307.5	0	1520	7.2e-05	0.072	764		2 x cmax	87	406	820	1520	5e-05	0.05	788
61	308	0	1520	7.1e-05	0.071	762		2 x cmax	67	399.5	820	1520	5.1e-05	0.051	782
41	307.5	0	1520	7.2e-05	0.072	764		2 x cmax	47	396	820	1520	5.3e-05	0.053	790
21	307.5	0	1520	7.2e-05	0.072	764		2 x cmax	27	415.5	820	1520	4.8e-05	0.048	790
1	307.5	0	1520	7.2e-05	0.072	764		2 x cmax	7	402	820	1520	5e-05	0.05	786
81	307.5	0	2280	7.2e-05	0.072	764		2 x cmax	88	396.5	820	1520	5.1e-05	0.051	780
61	308	0	2280	7.1e-05	0.071	762		2 x cmax	68	408	820	1520	4.8e-05	0.048	786
41	307.5	0	2280	7.1e-05	0.071	762		2 x cmax	48	401.5	820	1520	5.1e-05	0.051	794
21	307.5	0	2280	7.2e-05	0.072	764		2 x cmax	28	403.5	820	1520	5e-05	0.05	786
1	307.5	0	2280	7.2e-05	0.072	764		2 x cmax	8	385	820	1520	5.5e-05	0.055	792
81	307.5	0	3040	7.1e-05	0.071	764		2 x cmax	89	404.5	820	1520	5e-05	0.05	792
61	308.5	0	3040	7.1e-05	0.071	760		2 x cmax	69	404	820	1520	5.1e-05	0.051	796
41	308	0	3040	7.1e-05	0.071	762		2 x cmax	49	400.5	820	1520	5e-05	0.05	782
21	308	0	3040	7.1e-05	0.071	764		2 x cmax	29	409.5	820	1520	4.9e-05	0.049	792
1	307.5	0	3040	7.2e-05	0.072	762		2 x cmax	9	394	820	1520	5.3e-05	0.053	796
81	355.5	410	0	6e-05	0.06	776		2 x cmax	90	394	820	1520	5.2e-05	0.052	788
61	365	410	0	5.8e-05	0.058	780		2 x cmax	70	398.5	820	1520	5.1e-05	0.051	784
41	355	410	0	6e-05	0.06	774		2 x cmax	50	401.5	820	1520	5e-05	0.05	786
21	363	410	0	5.8e-05	0.058	776		2 x cmax	30	408.5	820	1520	4.9e-05	0.049	788
1	357	410	0	6e-05	0.06	774		2 x cmax	10	409	820	1520	4.9e-05	0.049	796
81	355.5	410	760	6e-05	0.06	774		2 x cmax	91	409	820	1520	4.9e-05	0.049	792
61	365.5	410	760	5.8e-05	0.058	778		2 x cmax	71	397.5	820	1520	5.1e-05	0.051	786
41	355	410	760	6e-05	0.06	774		2 x cmax	51	420.5	820	1520	4.6e-05	0.046	792
21	363.5	410	760	5.8e-05	0.058	776		2 x cmax	31	401.5	820	1520	5e-05	0.05	788
1	357	410	760	6e-05	0.06	772		2 x cmax	11	403	820	1520	5.1e-05	0.051	804
81	356	410	1520	6e-05	0.06	774		2 x cmax	92	403.5	820	1520	5.1e-05	0.051	790
61	365.5	410	1520	5.8e-05	0.058	778		2 x cmax	72	405.5	820	1520	4.9e-05	0.049	788
41	355	410	1520	6e-05	0.06	774		2 x cmax	52	396.5	820	1520	5.1e-05	0.051	784
21	363.5	410	1520	5.8e-05	0.058	776		2 x cmax	32	395.5	820	1520	5.2e-05	0.052	790
1	357	410	1520	6e-05	0.06	772		2 x cmax	12	403.5	820	1520	5e-05	0.05	790
81	356	410	2280	6e-05	0.06	774		2 x cmax	93	403	820	1520	5e-05	0.05	788
61	365.5	410	2280	5.8e-05	0.058	778		2 x cmax	73	396	820	1520	5.2e-05	0.052	792
41	355	410	2280	6e-05	0.06	772		2 x cmax	53	398.5	820	1520	5.1e-05	0.051	788
21	363.5	410	2280	5.8e-05	0.058	776		2 x cmax	33	406.5	820	1520	5e-05	0.05	788
1	357	410	2280	6e-05	0.06	772		2 x cmax	13	408.5	820	1520	5e-05	0.05	798
81	356	410	3040	6e-05	0.06	774		2 x cmax	94	408	820	1520	4.9e-05	0.049	788
61	366	410	3040	5.8e-05	0.058	776		2 x cmax	74	395.5	820	1520	5.2e-05	0.052	792
41	355	410	3040	6e-05	0.06	772		2 x cmax	54	406	820	1520	5e-05	0.05	792
21	363.5	410	3040	5.8e-05	0.058	776		2 x cmax	34	400	820	1520	5.1e-05	0.051	788
1	357	410	3040	6e-05	0.06	772		2 x cmax	14	394	820	1520	5.1e-05	0.051	780
81	399	820	0	5.1e-05	0.051	788		2 x cmax	95	399	820	1520	5.3e-05	0.053	788
61	406.5	820	0	5e-05	0.05	794		2 x cmax	75	397.5	820	1520	5.2e-05	0.052	784
41	395	820	0	5.1e-05	0.051	786		2 x cmax	55	398	820	1520	5.1e-05	0.051	786
21	406.5	820	0	5e-05	0.05	790		2 x cmax	35	401.5	820	1520	5.2e-05	0.052	794
1	399.5	820	0	5.1e-05	0.051	784		2 x cmax	15	408	820	1520	5e-05	0.05	786
81	399	820	760	5.1e-05	0.051	788		2 x cmax	96	409.5	820	1520	4.9e-05	0.049	792
61	406.5	820	760	5e-05	0.05	792		2 x cmax	76	392	820	1520	5.3e-05	0.053	784
41	395	820	760	5.1e-05	0.051	786		2 x cmax	56	402	820	1520	5e-05	0.05	784
21	406.5	820	760	5e-05	0.05	790		2 x cmax	36	402	820	1520	5e-05	0.05	790
1	399.5	820	760	5.1e-05	0.051	784		2 x cmax	16	397	820	1520	5.2e-05	0.052	790
81	399	820	1520	5.1e-05	0.051	788		2 x cmax	97	396	820	1520	5.2e-05	0.052	786
61	406.5	820	1520	5e-05	0.05	792		2 x cmax	77	391.5	820	1520	5.4e-05	0.054	788
41	395	820	1520	5.1e-05	0.051	784		2 x cmax	57	405	820	1520	5.1e-05	0.051	790
21	406.5	820	1520	5e-05	0.05	790		2 x cmax	37	404	820	1520	5e-05	0.05	794
1	399.5	820	1520	5.1e-05	0.051	784		2 x cmax	17	402	820	1520	5.1e-05	0.051	792
81	399	820	2280	5.1e-05	0.051	788		2 x cmax	98	404.5	820	1520	4.9e-05	0.049	784
61	406.5	820	2280	4.9e-05	0.049	792		2 x cmax	78	408.5	820	1520	4.9e-05	0.049	796
41	395	820	2280	5.1e-05	0.051	784		2 x cmax	58	409.5	820	1520	4.9e-05	0.049	790
21	406.5	820	2280	4.9e-05	0.049	790		2 x cmax	38	406	820	1520	5e-05	0.05	788
1	399.5	820	2280	5.1e-05	0.051	784		2 x cmax	18	403.5	820	1520	5.1e-05	0.051	794
81	399	820	3040	5.1e-05	0.051	788		2 x cmax	99	409.5	820	1520	4.9e-05	0.049	794
61	407	820	3040	4.9e-05	0.049	790		2 x cmax	79	408.5	820	1520	4.8e-05	0.048	784
41	395	820	3040	5.1e-05	0.051	784		2 x cmax	59	396.5	820	1520	5.2e-05	0.052	786
21	406.5	820	3040	4.9e-05	0.049	788		2 x cmax	39	408.5	820	1520	4.9e-05	0.049	794
1	399.5	820	3040	5.1e-05	0.051	784		2 x cmax	19	403	820	1520	5.1e-05	0.051	790
81	436	1230	0	4.4e-05	0.044	802		3 x cmax	80	433.5	1230	2280	4.5e-05	0.045	816
61	439.5	1230	0	4.4e-05	0.044	808		3 x cmax	60	435.5	1230	2280	4.4e-05	0.044	788
41	429	1230	0	4.5e-05	0.045	798		3 x cmax	40	442	1230	2280	4.5e-05	0.045	812
21	442	1230	0	4.3e-05	0.043	804		3 x cmax	20	433.5	1230	2280	4.5e-05	0.045	808
1	436	1230	0	4.5e-05	0.045	798		3 x cmax	0	444	1230	2280	4.2e-05	0.042	802
81	436	1230	760	4.4e-05	0.044	802		3 x cmax	81	436	1230	2280	4.4e-05	0.044	802
61	439.5	1230	760	4.4e-05	0.044	806		3 x cmax	61	440	1230	2280	4.4e-05	0.044	806
41	429	1230	760	4.5e-05	0.045	798		3 x cmax	41	429.5	1230	2280	4.5e-05	0.045	796
21	442	1230	760	4.3e-05	0.043	804		3 x cmax	21	442	1230	2280	4.3e-05	0.043	804
1	436	1230	760	4.5e-05	0.045	798		3 x cmax	1	436	1230	2280	4.5e-05	0.045	796
81	436	1230	1520	4.4e-05	0.044	802		3 x cmax	82	428	1230	2280	4.6e-05	0.046	798
61	440	1230	1520	4.4e-05	0.044	806		3 x cmax	62	435.5	1230	2280	4.5e-05	0.045	804
41	429	1230	1520	4.5e-05	0.045	798		3 x cmax	42	442	1230	2280	4.2e-05	0.042	798
21	442	1230	1520	4.3e-05	0.043	804		3 x cmax	22	458.5	1230	2280	4.1e-05	0.041	814
1	436	1230	1520	4.5e-05	0.045	796		3 x cmax	2	437	1230	2280	4.4e-05	0.044	804
81	436	1230	2280	4.4e-05	0.044	802		3 x cmax	83	433	1230	2280	4.5e-05	0.045	804
61	440	1230	2280	4.4e-05	0.044	806		3 x cmax	63	438.5	1230	2280	4.3e-05	0.043	794
41	429.5	1230	2280	4.5e-05	0.045	796		3 x cmax	43	439	1230	2280	4.4e-05	0.044	806
21	442	1230	2280	4.3e-05	0.043	804		3 x cmax	23	434.5	1230	2280	4.5e-05	0.045	798
1	436	1230	2280	4.5e-05	0.045	796		3 x cmax	3	437	1230	2280	4.5e-05	0.045	796
81	436	1230	3040	4.4e-05	0.044	802		3 x cmax	84	441.5	1230	2280	4.3e-05	0.043	804
61	440	1230	3040	4.4e-05	0.044	804		3 x cmax	64	426.5	1230	2280	4.5e-05	0.045	794
41	429.5	1230	3040	4.5e-05	0.045	796		3 x cmax	44	432	1230	2280	4.5e-05	0.045	806
21	442	1230	3040	4.3e-05	0.043	802		3 x cmax	24	446.5	1230	2280	4.3e-05	0.043	804
1	436	1230	3040	4.4e-05	0.044	796		3 x cmax	4	443.5	1230	2280	4.4e-05	0.044	812
81	468.5	1640	0	3.9e-05	0.039	818		3 x cmax	85	436	1230	2280	4.4e-05	0.044	806
61	468.5	1640	0	3.9e-05	0.039	822		3 x cmax	65	425.5	1230	2280	4.7e-05	0.047	806
41	459.5	1640	0	4e-05	0.04	812		3 x cmax	45	424	1230	2280	4.7e-05	0.047	794
21	473	1640	0	3.9e-05	0.039	818		3 x cmax	25	438.5	1230	2280	4.4e-05	0.044	800
1	468	1640	0	4e-05	0.04	812		3 x cmax	5	429.5	1230	2280	4.6e-05	0.046	796
81	468.5	1640	760	3.9e-05	0.039	818		3 x cmax	86	441	1230	2280	4.4e-05	0.044	812
61	468.5	1640	760	3.9e-05	0.039	820		3 x cmax	66	433	1230	2280	4.4e-05	0.044	792
41	459.5	1640	760	4e-05	0.04	810		3 x cmax	46	436	1230	2280	4.5e-05	0.045	804
21	473	1640	760	3.9e-05	0.039	818		3 x cmax	26	424.5	1230	2280	4.7e-05	0.047	796
1	468	1640	760	4e-05	0.04	810		3 x cmax	6	436.5	1230	2280	4.5e-05	0.045	802
81	468.5	1640	1520	3.9e-05	0.039	816		3 x cmax	87	439	1230	2280	4.4e-05	0.044	800
61	468.5	1640	1520	3.9e-05	0.039	820		3 x cmax	67	435.5	1230	2280	4.5e-05	0.045	794
41	459.5	1640	1520	4e-05	0.04	810		3 x cmax	47	429	1230	2280	4.7e-05	0.047	802
21	473	1640	1520	3.9e-05	0.039	818		3 x cmax	27	454	1230	2280	4.1e-05	0.041	806
1	468	1640	1520	4e-05	0.04	810		3 x cmax	7	438.5	1230	2280	4.4e-05	0.044	800
81	468.5	1640	2280	3.9e-05	0.039	816		3 x cmax	88	428.5	1230	2280	4.5e-05	0.045	790
61	468.5	1640	2280	3.9e-05	0.039	818		3 x cmax	68	440	1230	2280	4.3e-05	0.043	796
41	459.5	1640	2280	4e-05	0.04	810		3 x cmax	48	431.5	1230	2280	4.6e-05	0.046	808
21	473	1640	2280	3.9e-05	0.039	818		3 x cmax	28	438	1230	2280	4.4e-05	0.044	800
1	468	1640	2280	4e-05	0.04	810		3 x cmax	8	417	1230	2280	4.9e-05	0.049	806
81	468.5	1640	3040	3.9e-05	0.039	816		3 x cmax	89	436.5	1230	2280	4.5e-05	0.045	806
61	468.5	1640	3040	3.9e-05	0.039	818		3 x cmax	69	436	1230	2280	4.5e-05	0.045	810
41	459.5	1640	3040	4e-05	0.04	810		3 x cmax	49	434.5	1230	2280	4.4e-05	0.044	792
21	473	1640	3040	3.9e-05	0.039	818		3 x cmax	29	442	1230	2280	4.3e-05	0.043	804
1	468	1640	3040	4e-05	0.04	810		3 x cmax	9	425.5	1230	2280	4.7e-05	0.047	808
82	307.5	0	0	7.2e-05	0.072	764		3 x cmax	90	427.5	1230	2280	4.6e-05	0.046	802
62	307.5	0	0	7.2e-05	0.072	764		3 x cmax	70	432	1230	2280	4.4e-05	0.044	796
42	307.5	0	0	7.2e-05	0.072	764		3 x cmax	50	439.5	1230	2280	4.4e-05	0.044	800
22	307.5	0	0	7.2e-05	0.072	764		3 x cmax	30	441	1230	2280	4.3e-05	0.043	800
2	307.5	0	0	7.2e-05	0.072	764		3 x cmax	10	444	1230	2280	4.3e-05	0.043	810
82	307.5	0	760	7.2e-05	0.072	764		3 x cmax	91	443.5	1230	2280	4.3e-05	0.043	804
62	307.5	0	760	7.2e-05	0.072	764		3 x cmax	71	432	1230	2280	4.5e-05	0.045	800
42	307.5	0	760	7.2e-05	0.072	764		3 x cmax	51	455	1230	2280	4e-05	0.04	806
22	307.5	0	760	7.2e-05	0.072	764		3 x cmax	31	432.5	1230	2280	4.5e-05	0.045	800
2	307.5	0	760	7.2e-05	0.072	764		3 x cmax	11	436	1230	2280	4.6e-05	0.046	820
82	307.5	0	1520	7.2e-05	0.072	764		3 x cmax	92	432.5	1230	2280	4.6e-05	0.046	802
62	308	0	1520	7.1e-05	0.071	764		3 x cmax	72	443.5	1230	2280	4.2e-05	0.042	802
42	307.5	0	1520	7.2e-05	0.072	764		3 x cmax	52	430	1230	2280	4.5e-05	0.045	794
22	307.5	0	1520	7.2e-05	0.072	764		3 x cmax	32	426	1230	2280	4.7e-05	0.047	800
2	307.5	0	1520	7.2e-05	0.072	764		3 x cmax	12	436	1230	2280	4.4e-05	0.044	802
82	307.5	0	2280	7.1e-05	0.071	762		3 x cmax	93	436	1230	2280	4.4e-05	0.044	800
62	308	0	2280	7.1e-05	0.071	764		3 x cmax	73	426	1230	2280	4.7e-05	0.047	804
42	307.5	0	2280	7.2e-05	0.072	764		3 x cmax	53	426.5	1230	2280	4.6e-05	0.046	800
22	307.5	0	2280	7.2e-05	0.072	764		3 x cmax	33	439.5	1230	2280	4.4e-05	0.044	800
2	307.5	0	2280	7.2e-05	0.072	764		3 x cmax	13	444	1230	2280	4.3e-05	0.043	814
82	308	0	3040	7.1e-05	0.071	762		3 x cmax	94	442.5	1230	2280	4.3e-05	0.043	802
62	308	0	3040	7.1e-05	0.071	762		3 x cmax	74	429.5	1230	2280	4.6e-05	0.046	806
42	307.5	0	3040	7.2e-05	0.072	762		3 x cmax	54	438.5	1230	2280	4.5e-05	0.045	804
22	307.5	0	3040	7.2e-05	0.072	764		3 x cmax	34	432	1230	2280	4.6e-05	0.046	800
2	307.5	0	3040	7.2e-05	0.072	764		3 x cmax	14	430	1230	2280	4.4e-05	0.044	792
82	355.5	410	0	6e-05	0.06	776		3 x cmax	95	432.5	1230	2280	4.7e-05	0.047	800
62	369	410	0	5.7e-05	0.057	780		3 x cmax	75	430	1230	2280	4.6e-05	0.046	796
42	366	410	0	5.7e-05	0.057	774		3 x cmax	55	432	1230	2280	4.5e-05	0.045	798
22	380	410	0	5.5e-05	0.055	782		3 x cmax	35	432	1230	2280	4.6e-05	0.046	806
2	354.5	410	0	6e-05	0.06	776		3 x cmax	15	442	1230	2280	4.4e-05	0.044	798
82	355.5	410	760	6e-05	0.06	774		3 x cmax	96	443	1230	2280	4.3e-05	0.043	804
62	369	410	760	5.7e-05	0.057	780		3 x cmax	76	423.5	1230	2280	4.7e-05	0.047	796
42	366	410	760	5.7e-05	0.057	774		3 x cmax	56	438	1230	2280	4.4e-05	0.044	796
22	380	410	760	5.5e-05	0.055	782		3 x cmax	36	434.5	1230	2280	4.4e-05	0.044	804
2	354.5	410	760	6e-05	0.06	776		3 x cmax	16	427	1230	2280	4.7e-05	0.047	800
82	355.5	410	1520	6e-05	0.06	774		3 x cmax	97	430	1230	2280	4.6e-05	0.046	798
62	369	410	1520	5.7e-05	0.057	780		3 x cmax	77	426	1230	2280	4.7e-05	0.047	800
42	366	410	1520	5.7e-05	0.057	774		3 x cmax	57	439.5	1230	2280	4.5e-05	0.045	804
22	380	410	1520	5.5e-05	0.055	782		3 x cmax	37	433	1230	2280	4.5e-05	0.045	804
2	354.5	410	1520	6e-05	0.06	776		3 x cmax	17	434	1230	2280	4.5e-05	0.045	804
82	355.5	410	2280	6e-05	0.06	774		3 x cmax	98	439	1230	2280	4.3e-05	0.043	796
62	369.5	410	2280	5.7e-05	0.057	780		3 x cmax	78	442.5	1230	2280	4.3e-05	0.043	810
42	366	410	2280	5.7e-05	0.057	774		3 x cmax	58	441.5	1230	2280	4.3e-05	0.043	802
22	380	410	2280	5.5e-05	0.055	782		3 x cmax	38	439	1230	2280	4.4e-05	0.044	800
2	354.5	410	2280	6e-05	0.06	776		3 x cmax	18	437.5	1230	2280	4.5e-05	0.045	808
82	355.5	410	3040	6e-05	0.06	774		3 x cmax	99	443.5	1230	2280	4.3e-05	0.043	810
62	369.5	410	3040	5.7e-05	0.057	778		3 x cmax	79	448.5	1230	2280	4e-05	0.04	798
42	366	410	3040	5.7e-05	0.057	774		3 x cmax	59	427.5	1230	2280	4.7e-05	0.047	798
22	380	410	3040	5.5e-05	0.055	782		3 x cmax	39	444.5	1230	2280	4.3e-05	0.043	808
2	354.5	410	3040	6e-05	0.06	776		3 x cmax	19	437.5	1230	2280	4.5e-05	0.045	804
82	394.5	820	0	5.2e-05	0.052	788		4 x cmax	80	466.5	1640	3040	4e-05	0.04	832
62	406	820	0	5e-05	0.05	792		4 x cmax	60	463.5	1640	3040	3.9e-05	0.039	798
42	408	820	0	4.9e-05	0.049	786		4 x cmax	40	471	1640	3040	4.1e-05	0.041	826
22	424	820	0	4.6e-05	0.046	798		4 x cmax	20	463.5	1640	3040	4.1e-05	0.041	822
2	398.5	820	0	5.1e-05	0.051	790		4 x cmax	0	473	1640	3040	3.8e-05	0.038	814
82	394.5	820	760	5.2e-05	0.052	786		4 x cmax	81	468.5	1640	3040	3.9e-05	0.039	816
62	406	820	760	5e-05	0.05	792		4 x cmax	61	468.5	1640	3040	3.9e-05	0.039	818
42	408	820	760	4.9e-05	0.049	786		4 x cmax	41	459.5	1640	3040	4e-05	0.04	810
22	424	820	760	4.6e-05	0.046	798		4 x cmax	21	473	1640	3040	3.9e-05	0.039	818
2	398.5	820	760	5.1e-05	0.051	790		4 x cmax	1	468	1640	3040	4e-05	0.04	810
82	394.5	820	1520	5.2e-05	0.052	786		4 x cmax	82	457.5	1640	3040	4.1e-05	0.041	812
62	406.5	820	1520	5e-05	0.05	792		4 x cmax	62	460	1640	3040	4.1e-05	0.041	814
42	408	820	1520	4.9e-05	0.049	786		4 x cmax	42	471.5	1640	3040	3.8e-05	0.038	810
22	424	820	1520	4.6e-05	0.046	798		4 x cmax	22	488	1640	3040	3.7e-05	0.037	828
2	398.5	820	1520	5.1e-05	0.051	788		4 x cmax	2	471	1640	3040	3.9e-05	0.039	820
82	394.5	820	2280	5.2e-05	0.052	786		4 x cmax	83	460	1640	3040	4.1e-05	0.041	816
62	406.5	820	2280	5e-05	0.05	792		4 x cmax	63	467	1640	3040	3.8e-05	0.038	806
42	408	820	2280	4.9e-05	0.049	786		4 x cmax	43	467.5	1640	3040	4e-05	0.04	818
22	424.5	820	2280	4.6e-05	0.046	798		4 x cmax	23	464	1640	3040	4e-05	0.04	812
2	398.5	820	2280	5.1e-05	0.051	788		4 x cmax	3	467	1640	3040	4e-05	0.04	808
82	395	820	3040	5.2e-05	0.052	786		4 x cmax	84	469	1640	3040	3.9e-05	0.039	816
62	406.5	820	3040	5e-05	0.05	792		4 x cmax	64	453.5	1640	3040	4.1e-05	0.041	804
42	408	820	3040	4.9e-05	0.049	786		4 x cmax	44	462.5	1640	3040	4e-05	0.04	820
22	424.5	820	3040	4.6e-05	0.046	798		4 x cmax	24	478	1640	3040	3.8e-05	0.038	818
2	398.5	820	3040	5.1e-05	0.051	788		4 x cmax	4	473	1640	3040	4e-05	0.04	828
82	428	1230	0	4.6e-05	0.046	800		4 x cmax	85	463.5	1640	3040	4e-05	0.04	818
62	435	1230	0	4.5e-05	0.045	804		4 x cmax	65	456	1640	3040	4.2e-05	0.042	820
42	442	1230	0	4.3e-05	0.043	800		4 x cmax	45	455	1640	3040	4.2e-05	0.042	806
22	458.5	1230	0	4.1e-05	0.041	814		4 x cmax	25	469	1640	3040	3.9e-05	0.039	814
2	437	1230	0	4.4e-05	0.044	804		4 x cmax	5	460	1640	3040	4.2e-05	0.042	808
82	428	1230	760	4.6e-05	0.046	800		4 x cmax	86	471	1640	3040	3.9e-05	0.039	828
62	435	1230	760	4.5e-05	0.045	804		4 x cmax	66	461.5	1640	3040	4e-05	0.04	804
42	442	1230	760	4.2e-05	0.042	798		4 x cmax	46	463	1640	3040	4e-05	0.04	816
22	458.5	1230	760	4.1e-05	0.041	814		4 x cmax	26	451	1640	3040	4.2e-05	0.042	808
2	437	1230	760	4.4e-05	0.044	804		4 x cmax	6	467	1640	3040	4e-05	0.04	816
82	428	1230	1520	4.6e-05	0.046	800		4 x cmax	87	467.5	1640	3040	3.9e-05	0.039	812
62	435	1230	1520	4.5e-05	0.045	804		4 x cmax	67	466.5	1640	3040	4e-05	0.04	808
42	442	1230	1520	4.2e-05	0.042	798		4 x cmax	47	458	1640	3040	4.2e-05	0.042	816
22	458.5	1230	1520	4.1e-05	0.041	814		4 x cmax	27	487.5	1640	3040	3.6e-05	0.036	822
2	437	1230	1520	4.4e-05	0.044	804		4 x cmax	7	471	1640	3040	3.9e-05	0.039	814
82	428	1230	2280	4.6e-05	0.046	798		4 x cmax	88	457	1640	3040	4.1e-05	0.041	800
62	435.5	1230	2280	4.5e-05	0.045	804		4 x cmax	68	467	1640	3040	3.8e-05	0.038	808
42	442	1230	2280	4.2e-05	0.042	798		4 x cmax	48	457	1640	3040	4.2e-05	0.042	818
22	458.5	1230	2280	4.1e-05	0.041	814		4 x cmax	28	467.5	1640	3040	3.9e-05	0.039	812
2	437	1230	2280	4.4e-05	0.044	804		4 x cmax	8	445	1640	3040	4.5e-05	0.045	818
82	428	1230	3040	4.6e-05	0.046	798		4 x cmax	89	464	1640	3040	4e-05	0.04	818
62	435.5	1230	3040	4.4e-05	0.044	804		4 x cmax	69	463	1640	3040	4.1e-05	0.041	822
42	442	1230	3040	4.2e-05	0.042	798		4 x cmax	49	464.5	1640	3040	3.9e-05	0.039	804
22	458.5	1230	3040	4.1e-05	0.041	814		4 x cmax	29	469.5	1640	3040	3.9e-05	0.039	816
2	437	1230	3040	4.4e-05	0.044	804		4 x cmax	9	452.5	1640	3040	4.3e-05	0.043	822
82	457.5	1640	0	4.1e-05	0.041	814		4 x cmax	90	457.5	1640	3040	4.1e-05	0.041	814
62	459.5	1640	0	4.1e-05	0.041	816		4 x cmax	70	461.5	1640	3040	4e-05	0.04	808
42	471.5	1640	0	3.8e-05	0.038	812		4 x cmax	50	472.5	1640	3040	3.8e-05	0.038	816
22	488	1640	0	3.7e-05	0.037	828		4 x cmax	30	469.5	1640	3040	3.8e-05	0.038	814
2	471	1640	0	3.9e-05	0.039	820		4 x cmax	10	474.5	1640	3040	3.8e-05	0.038	826
82	457.5	1640	760	4.1e-05	0.041	812		4 x cmax	91	473	1640	3040	3.9e-05	0.039	818
62	460	1640	760	4.1e-05	0.041	816		4 x cmax	71	462	1640	3040	4e-05	0.04	812
42	471.5	1640	760	3.8e-05	0.038	812		4 x cmax	51	484.5	1640	3040	3.6e-05	0.036	820
22	488	1640	760	3.7e-05	0.037	828		4 x cmax	31	459.5	1640	3040	4e-05	0.04	812
2	471	1640	760	3.9e-05	0.039	820		4 x cmax	11	465	1640	3040	4.1e-05	0.041	834
82	457.5	1640	1520	4.1e-05	0.041	812		4 x cmax	92	457.5	1640	3040	4.3e-05	0.043	812
62	460	1640	1520	4.1e-05	0.041	816		4 x cmax	72	477.5	1640	3040	3.7e-05	0.037	818
42	471.5	1640	1520	3.8e-05	0.038	812		4 x cmax	52	459	1640	3040	4e-05	0.04	806
22	488	1640	1520	3.7e-05	0.037	828		4 x cmax	32	452	1640	3040	4.2e-05	0.042	812
2	471	1640	1520	3.9e-05	0.039	820		4 x cmax	12	463.5	1640	3040	4e-05	0.04	814
82	457.5	1640	2280	4.1e-05	0.041	812		4 x cmax	93	464	1640	3040	4e-05	0.04	812
62	460	1640	2280	4.1e-05	0.041	814		4 x cmax	73	452	1640	3040	4.3e-05	0.043	814
42	471.5	1640	2280	3.8e-05	0.038	812		4 x cmax	53	450.5	1640	3040	4.3e-05	0.043	810
22	488	1640	2280	3.7e-05	0.037	828		4 x cmax	33	467.5	1640	3040	4e-05	0.04	812
2	471	1640	2280	3.9e-05	0.039	820		4 x cmax	13	475.5	1640	3040	3.9e-05	0.039	830
82	457.5	1640	3040	4.1e-05	0.041	812		4 x cmax	94	472	1640	3040	3.9e-05	0.039	814
62	460	1640	3040	4.1e-05	0.041	814		4 x cmax	74	459	1640	3040	4.2e-05	0.042	818
42	471.5	1640	3040	3.8e-05	0.038	810		4 x cmax	54	466	1640	3040	4e-05	0.04	818
22	488	1640	3040	3.7e-05	0.037	828		4 x cmax	34	459.5	1640	3040	4.1e-05	0.041	812
2	471	1640	3040	3.9e-05	0.039	820		4 x cmax	14	462.5	1640	3040	3.9e-05	0.039	806
83	307.5	0	0	7.2e-05	0.072	764		4 x cmax	95	461.5	1640	3040	4.3e-05	0.043	812
63	307.5	0	0	7.2e-05	0.072	764		4 x cmax	75	459	1640	3040	4.2e-05	0.042	806
43	307.5	0	0	7.2e-05	0.072	764		4 x cmax	55	462	1640	3040	4.1e-05	0.041	810
23	307.5	0	0	7.2e-05	0.072	764		4 x cmax	35	458	1640	3040	4.2e-05	0.042	818
3	307.5	0	0	7.2e-05	0.072	764		4 x cmax	15	470.5	1640	3040	4e-05	0.04	810
83	307.5	0	760	7.2e-05	0.072	764		4 x cmax	96	471.5	1640	3040	3.8e-05	0.038	818
63	307.5	0	760	7.2e-05	0.072	764		4 x cmax	76	451	1640	3040	4.2e-05	0.042	806
43	307.5	0	760	7.2e-05	0.072	764		4 x cmax	56	469	1640	3040	3.9e-05	0.039	808
23	307.5	0	760	7.2e-05	0.072	764		4 x cmax	36	462.5	1640	3040	4e-05	0.04	816
3	307.5	0	760	7.2e-05	0.072	764		4 x cmax	16	453	1640	3040	4.2e-05	0.042	812
83	307.5	0	1520	7.2e-05	0.072	764		4 x cmax	97	460	1640	3040	4.1e-05	0.041	810
63	308	0	1520	7.2e-05	0.072	764		4 x cmax	77	456.5	1640	3040	4.3e-05	0.043	814
43	307.5	0	1520	7.2e-05	0.072	764		4 x cmax	57	469.5	1640	3040	4e-05	0.04	818
23	307.5	0	1520	7.2e-05	0.072	764		4 x cmax	37	458	1640	3040	4.1e-05	0.041	816
3	307.5	0	1520	7.2e-05	0.072	764		4 x cmax	17	462	1640	3040	4.1e-05	0.041	816
83	308	0	2280	7.1e-05	0.071	762		4 x cmax	98	469	1640	3040	3.8e-05	0.038	808
63	308	0	2280	7.1e-05	0.071	764		4 x cmax	78	472	1640	3040	3.8e-05	0.038	824
43	307.5	0	2280	7.1e-05	0.071	764		4 x cmax	58	469.5	1640	3040	3.9e-05	0.039	814
23	307.5	0	2280	7.2e-05	0.072	764		4 x cmax	38	467	1640	3040	4e-05	0.04	812
3	307.5	0	2280	7.2e-05	0.072	764		4 x cmax	18	467	1640	3040	4.1e-05	0.041	822
83	308	0	3040	7.1e-05	0.071	762		4 x cmax	99	472.5	1640	3040	3.8e-05	0.038	824
63	308	0	3040	7.1e-05	0.071	764		4 x cmax	79	483.5	1640	3040	3.5e-05	0.035	812
43	308	0	3040	7.1e-05	0.071	764		4 x cmax	59	454.5	1640	3040	4.2e-05	0.042	808
23	307.5	0	3040	7.1e-05	0.071	762		4 x cmax	39	476	1640	3040	3.8e-05	0.038	822
3	307.5	0	3040	7.2e-05	0.072	764		4 x cmax	19	467.5	1640	3040	4e-05	0.04	816
83	363	410	0	5.8e-05	0.058	780
63	364.5	410	0	5.8e-05	0.058	774
43	365	410	0	5.8e-05	0.058	778
23	360	410	0	5.9e-05	0.059	776
3	361	410	0	5.9e-05	0.059	774
83	363	410	760	5.8e-05	0.058	780
63	365	410	760	5.7e-05	0.057	774
43	365.5	410	760	5.8e-05	0.058	778
23	360	410	760	5.9e-05	0.059	774
3	361	410	760	5.9e-05	0.059	772
83	363	410	1520	5.8e-05	0.058	778
63	365	410	1520	5.7e-05	0.057	772
43	365.5	410	1520	5.8e-05	0.058	778
23	360	410	1520	5.9e-05	0.059	774
3	361	410	1520	5.9e-05	0.059	772
83	363	410	2280	5.8e-05	0.058	778
63	365	410	2280	5.7e-05	0.057	772
43	365.5	410	2280	5.8e-05	0.058	778
23	360	410	2280	5.9e-05	0.059	774
3	361	410	2280	5.9e-05	0.059	772
83	363	410	3040	5.8e-05	0.058	778
63	365	410	3040	5.7e-05	0.057	772
43	365.5	410	3040	5.8e-05	0.058	778
23	360	410	3040	5.9e-05	0.059	774
3	361	410	3040	5.9e-05	0.059	772
83	401.5	820	0	5.1e-05	0.051	794
63	405.5	820	0	4.9e-05	0.049	784
43	406	820	0	5e-05	0.05	792
23	400.5	820	0	5.1e-05	0.051	788
3	402.5	820	0	5.1e-05	0.051	784
83	401.5	820	760	5e-05	0.05	792
63	405.5	820	760	4.9e-05	0.049	784
43	406	820	760	5e-05	0.05	792
23	400.5	820	760	5.1e-05	0.051	786
3	402.5	820	760	5.1e-05	0.051	784
83	401.5	820	1520	5e-05	0.05	792
63	405.5	820	1520	4.9e-05	0.049	784
43	406	820	1520	5e-05	0.05	792
23	400.5	820	1520	5.1e-05	0.051	786
3	402.5	820	1520	5.1e-05	0.051	784
83	401.5	820	2280	5e-05	0.05	792
63	405.5	820	2280	4.9e-05	0.049	784
43	406	820	2280	5e-05	0.05	792
23	400.5	820	2280	5.1e-05	0.051	786
3	402.5	820	2280	5.1e-05	0.051	784
83	402	820	3040	5e-05	0.05	792
63	405.5	820	3040	4.9e-05	0.049	784
43	406.5	820	3040	5e-05	0.05	792
23	401	820	3040	5.1e-05	0.051	786
3	402.5	820	3040	5.1e-05	0.051	784
83	433	1230	0	4.5e-05	0.045	806
63	438.5	1230	0	4.3e-05	0.043	796
43	439	1230	0	4.4e-05	0.044	806
23	434.5	1230	0	4.5e-05	0.045	800
3	437	1230	0	4.5e-05	0.045	796
83	433	1230	760	4.5e-05	0.045	806
63	438.5	1230	760	4.3e-05	0.043	796
43	439	1230	760	4.4e-05	0.044	806
23	434.5	1230	760	4.5e-05	0.045	800
3	437	1230	760	4.5e-05	0.045	796
83	433	1230	1520	4.5e-05	0.045	806
63	438.5	1230	1520	4.3e-05	0.043	794
43	439	1230	1520	4.4e-05	0.044	806
23	434.5	1230	1520	4.5e-05	0.045	800
3	437	1230	1520	4.5e-05	0.045	796
83	433	1230	2280	4.5e-05	0.045	804
63	438.5	1230	2280	4.3e-05	0.043	794
43	439	1230	2280	4.4e-05	0.044	806
23	434.5	1230	2280	4.5e-05	0.045	798
3	437	1230	2280	4.5e-05	0.045	796
83	433	1230	3040	4.5e-05	0.045	804
63	438.5	1230	3040	4.3e-05	0.043	794
43	439	1230	3040	4.4e-05	0.044	806
23	434.5	1230	3040	4.5e-05	0.045	798
3	437	1230	3040	4.5e-05	0.045	796
83	460	1640	0	4.1e-05	0.041	818
63	467	1640	0	3.8e-05	0.038	806
43	467.5	1640	0	4e-05	0.04	820
23	463.5	1640	0	4e-05	0.04	812
3	467	1640	0	4e-05	0.04	810
83	460	1640	760	4.1e-05	0.041	818
63	467	1640	760	3.8e-05	0.038	806
43	467.5	1640	760	4e-05	0.04	820
23	464	1640	760	4e-05	0.04	812
3	467	1640	760	4e-05	0.04	808
83	460	1640	1520	4.1e-05	0.041	818
63	467	1640	1520	3.8e-05	0.038	806
43	467.5	1640	1520	4e-05	0.04	820
23	464	1640	1520	4e-05	0.04	812
3	467	1640	1520	4e-05	0.04	808
83	460	1640	2280	4.1e-05	0.041	818
63	467	1640	2280	3.8e-05	0.038	806
43	467.5	1640	2280	4e-05	0.04	818
23	464	1640	2280	4e-05	0.04	812
3	467	1640	2280	4e-05	0.04	808
83	460	1640	3040	4.1e-05	0.041	816
63	467	1640	3040	3.8e-05	0.038	806
43	467.5	1640	3040	4e-05	0.04	818
23	464	1640	3040	4e-05	0.04	812
3	467	1640	3040	4e-05	0.04	808
84	307.5	0	0	7.2e-05	0.072	764
64	307.5	0	0	7.2e-05	0.072	764
44	307.5	0	0	7.2e-05	0.072	764
24	307.5	0	0	7.2e-05	0.072	764
4	307.5	0	0	7.2e-05	0.072	764
84	308	0	760	7.1e-05	0.071	764
64	307.5	0	760	7.2e-05	0.072	764
44	307.5	0	760	7.2e-05	0.072	764
24	307.5	0	760	7.2e-05	0.072	764
4	307.5	0	760	7.2e-05	0.072	764
84	308.5	0	1520	7.1e-05	0.071	764
64	307.5	0	1520	7.2e-05	0.072	764
44	308	0	1520	7.1e-05	0.071	764
24	308	0	1520	7.2e-05	0.072	764
4	307.5	0	1520	7.2e-05	0.072	764
84	309	0	2280	7.1e-05	0.071	764
64	308	0	2280	7.1e-05	0.071	764
44	308	0	2280	7.1e-05	0.071	762
24	308	0	2280	7.1e-05	0.071	764
4	307.5	0	2280	7.2e-05	0.072	764
84	309	0	3040	7.1e-05	0.071	764
64	308	0	3040	7.1e-05	0.071	764
44	308	0	3040	7.1e-05	0.071	762
24	308.5	0	3040	7.1e-05	0.071	764
4	307.5	0	3040	7.2e-05	0.072	764
84	370	410	0	5.7e-05	0.057	780
64	358	410	0	5.9e-05	0.059	774
44	355.5	410	0	6e-05	0.06	778
24	366	410	0	5.8e-05	0.058	776
4	367	410	0	5.8e-05	0.058	782
84	370	410	760	5.7e-05	0.057	780
64	358	410	760	5.9e-05	0.059	774
44	356	410	760	6e-05	0.06	778
24	366	410	760	5.8e-05	0.058	776
4	367	410	760	5.8e-05	0.058	782
84	370.5	410	1520	5.7e-05	0.057	778
64	358.5	410	1520	5.9e-05	0.059	774
44	356	410	1520	6e-05	0.06	778
24	366	410	1520	5.8e-05	0.058	776
4	367	410	1520	5.8e-05	0.058	782
84	371	410	2280	5.6e-05	0.056	778
64	358.5	410	2280	5.9e-05	0.059	774
44	356	410	2280	6e-05	0.06	778
24	366.5	410	2280	5.8e-05	0.058	776
4	367	410	2280	5.8e-05	0.058	782
84	371	410	3040	5.6e-05	0.056	778
64	358.5	410	3040	5.9e-05	0.059	774
44	356	410	3040	6e-05	0.06	776
24	366.5	410	3040	5.8e-05	0.058	776
4	367	410	3040	5.8e-05	0.058	782
84	409.5	820	0	4.9e-05	0.049	792
64	395.5	820	0	5.1e-05	0.051	784
44	396.5	820	0	5.2e-05	0.052	792
24	410	820	0	4.9e-05	0.049	790
4	409.5	820	0	5e-05	0.05	798
84	410	820	760	4.9e-05	0.049	792
64	395.5	820	760	5.1e-05	0.051	784
44	397	820	760	5.2e-05	0.052	792
24	410.5	820	760	4.9e-05	0.049	790
4	409.5	820	760	5e-05	0.05	798
84	410	820	1520	4.9e-05	0.049	792
64	395.5	820	1520	5.1e-05	0.051	784
44	397	820	1520	5.2e-05	0.052	792
24	410.5	820	1520	4.9e-05	0.049	790
4	409.5	820	1520	5e-05	0.05	798
84	410	820	2280	4.9e-05	0.049	792
64	395.5	820	2280	5.1e-05	0.051	784
44	397	820	2280	5.2e-05	0.052	790
24	410.5	820	2280	4.9e-05	0.049	790
4	409.5	820	2280	5e-05	0.05	798
84	410.5	820	3040	4.9e-05	0.049	792
64	395.5	820	3040	5.1e-05	0.051	784
44	397	820	3040	5.2e-05	0.052	790
24	410.5	820	3040	4.9e-05	0.049	790
4	409.5	820	3040	5e-05	0.05	798
84	441	1230	0	4.3e-05	0.043	804
64	426.5	1230	0	4.5e-05	0.045	796
44	431.5	1230	0	4.5e-05	0.045	806
24	446.5	1230	0	4.3e-05	0.043	804
4	443.5	1230	0	4.4e-05	0.044	814
84	441	1230	760	4.3e-05	0.043	804
64	426.5	1230	760	4.5e-05	0.045	794
44	431.5	1230	760	4.5e-05	0.045	806
24	446.5	1230	760	4.3e-05	0.043	804
4	443.5	1230	760	4.4e-05	0.044	812
84	441.5	1230	1520	4.3e-05	0.043	804
64	426.5	1230	1520	4.5e-05	0.045	794
44	432	1230	1520	4.5e-05	0.045	806
24	446.5	1230	1520	4.3e-05	0.043	804
4	443.5	1230	1520	4.4e-05	0.044	812
84	441.5	1230	2280	4.3e-05	0.043	804
64	426.5	1230	2280	4.5e-05	0.045	794
44	432	1230	2280	4.5e-05	0.045	806
24	446.5	1230	2280	4.3e-05	0.043	804
4	443.5	1230	2280	4.4e-05	0.044	812
84	442	1230	3040	4.3e-05	0.043	804
64	426.5	1230	3040	4.5e-05	0.045	794
44	432	1230	3040	4.5e-05	0.045	804
24	446.5	1230	3040	4.3e-05	0.043	804
4	443.5	1230	3040	4.4e-05	0.044	812
84	468	1640	0	3.9e-05	0.039	818
64	453.5	1640	0	4.1e-05	0.041	806
44	462.5	1640	0	4.1e-05	0.041	822
24	477.5	1640	0	3.8e-05	0.038	818
4	473	1640	0	4e-05	0.04	828
84	468.5	1640	760	3.9e-05	0.039	818
64	453.5	1640	760	4.1e-05	0.041	806
44	462.5	1640	760	4.1e-05	0.041	820
24	478	1640	760	3.8e-05	0.038	818
4	473	1640	760	4e-05	0.04	828
84	468.5	1640	1520	3.9e-05	0.039	818
64	453.5	1640	1520	4.1e-05	0.041	806
44	462.5	1640	1520	4.1e-05	0.041	820
24	478	1640	1520	3.8e-05	0.038	818
4	473	1640	1520	4e-05	0.04	828
84	468.5	1640	2280	3.9e-05	0.039	816
64	453.5	1640	2280	4.1e-05	0.041	806
44	462.5	1640	2280	4e-05	0.04	820
24	478	1640	2280	3.8e-05	0.038	818
4	473	1640	2280	4e-05	0.04	828
84	469	1640	3040	3.9e-05	0.039	816
64	453.5	1640	3040	4.1e-05	0.041	804
44	462.5	1640	3040	4e-05	0.04	820
24	478	1640	3040	3.8e-05	0.038	818
4	473	1640	3040	4e-05	0.04	828
85	307.5	0	0	7.2e-05	0.072	764
65	307.5	0	0	7.2e-05	0.072	764
45	307.5	0	0	7.2e-05	0.072	764
25	307.5	0	0	7.2e-05	0.072	764
5	307.5	0	0	7.2e-05	0.072	764
85	307.5	0	760	7.2e-05	0.072	764
65	307.5	0	760	7.2e-05	0.072	764
45	307.5	0	760	7.2e-05	0.072	764
25	307.5	0	760	7.2e-05	0.072	764
5	307.5	0	760	7.2e-05	0.072	764
85	307.5	0	1520	7.2e-05	0.072	764
65	307.5	0	1520	7.2e-05	0.072	764
45	307.5	0	1520	7.1e-05	0.071	762
25	307.5	0	1520	7.2e-05	0.072	764
5	307.5	0	1520	7.2e-05	0.072	764
85	308	0	2280	7.1e-05	0.071	764
65	308	0	2280	7.2e-05	0.072	764
45	308	0	2280	7.1e-05	0.071	762
25	307.5	0	2280	7.2e-05	0.072	764
5	307.5	0	2280	7.2e-05	0.072	764
85	308	0	3040	7.1e-05	0.071	764
65	308	0	3040	7.2e-05	0.072	764
45	308	0	3040	7.1e-05	0.071	762
25	308	0	3040	7.1e-05	0.071	764
5	308	0	3040	7.2e-05	0.072	764
85	365	410	0	5.8e-05	0.058	780
65	351.5	410	0	6.2e-05	0.062	778
45	350	410	0	6.2e-05	0.062	772
25	361.5	410	0	5.9e-05	0.059	776
5	354	410	0	6.1e-05	0.061	772
85	365.5	410	760	5.8e-05	0.058	780
65	351.5	410	760	6.2e-05	0.062	778
45	350	410	760	6.2e-05	0.062	772
25	361.5	410	760	5.9e-05	0.059	776
5	354	410	760	6.1e-05	0.061	772
85	365.5	410	1520	5.8e-05	0.058	780
65	351.5	410	1520	6.2e-05	0.062	778
45	350	410	1520	6.2e-05	0.062	772
25	361.5	410	1520	5.9e-05	0.059	776
5	354	410	1520	6.1e-05	0.061	772
85	365.5	410	2280	5.8e-05	0.058	780
65	351.5	410	2280	6.2e-05	0.062	778
45	350	410	2280	6.2e-05	0.062	770
25	361.5	410	2280	5.9e-05	0.059	774
5	354	410	2280	6.1e-05	0.061	772
85	365.5	410	3040	5.8e-05	0.058	780
65	352	410	3040	6.2e-05	0.062	778
45	350	410	3040	6.2e-05	0.062	770
25	362	410	3040	5.9e-05	0.059	774
5	354	410	3040	6.1e-05	0.061	772
85	404.5	820	0	5e-05	0.05	794
65	391.5	820	0	5.3e-05	0.053	792
45	389	820	0	5.4e-05	0.054	784
25	403.5	820	0	5e-05	0.05	788
5	394.5	820	0	5.3e-05	0.053	784
85	404.5	820	760	5e-05	0.05	794
65	391.5	820	760	5.3e-05	0.053	792
45	389.5	820	760	5.3e-05	0.053	782
25	403.5	820	760	5e-05	0.05	788
5	394.5	820	760	5.3e-05	0.053	784
85	404.5	820	1520	5e-05	0.05	792
65	391.5	820	1520	5.3e-05	0.053	792
45	389.5	820	1520	5.3e-05	0.053	782
25	403.5	820	1520	5e-05	0.05	788
5	394.5	820	1520	5.3e-05	0.053	784
85	404.5	820	2280	5e-05	0.05	792
65	391.5	820	2280	5.3e-05	0.053	792
45	389.5	820	2280	5.3e-05	0.053	782
25	403.5	820	2280	5e-05	0.05	788
5	395	820	2280	5.3e-05	0.053	784
85	405	820	3040	5e-05	0.05	792
65	391.5	820	3040	5.3e-05	0.053	792
45	389.5	820	3040	5.3e-05	0.053	782
25	403.5	820	3040	5e-05	0.05	788
5	395	820	3040	5.3e-05	0.053	784
85	436	1230	0	4.4e-05	0.044	806
65	425.5	1230	0	4.7e-05	0.047	806
45	423.5	1230	0	4.7e-05	0.047	796
25	438.5	1230	0	4.4e-05	0.044	802
5	429.5	1230	0	4.6e-05	0.046	796
85	436	1230	760	4.4e-05	0.044	806
65	425.5	1230	760	4.7e-05	0.047	806
45	424	1230	760	4.7e-05	0.047	794
25	438.5	1230	760	4.4e-05	0.044	802
5	429.5	1230	760	4.6e-05	0.046	796
85	436	1230	1520	4.4e-05	0.044	806
65	425.5	1230	1520	4.7e-05	0.047	806
45	424	1230	1520	4.7e-05	0.047	794
25	438.5	1230	1520	4.4e-05	0.044	800
5	429.5	1230	1520	4.6e-05	0.046	796
85	436	1230	2280	4.4e-05	0.044	806
65	425.5	1230	2280	4.7e-05	0.047	806
45	424	1230	2280	4.7e-05	0.047	794
25	438.5	1230	2280	4.4e-05	0.044	800
5	429.5	1230	2280	4.6e-05	0.046	796
85	436.5	1230	3040	4.4e-05	0.044	806
65	425.5	1230	3040	4.7e-05	0.047	806
45	424	1230	3040	4.7e-05	0.047	792
25	438.5	1230	3040	4.4e-05	0.044	800
5	429.5	1230	3040	4.6e-05	0.046	796
85	463	1640	0	4e-05	0.04	818
65	456	1640	0	4.2e-05	0.042	820
45	454.5	1640	0	4.2e-05	0.042	808
25	469	1640	0	3.9e-05	0.039	814
5	460	1640	0	4.2e-05	0.042	808
85	463	1640	760	4e-05	0.04	818
65	456	1640	760	4.2e-05	0.042	820
45	454.5	1640	760	4.2e-05	0.042	806
25	469	1640	760	3.9e-05	0.039	814
5	460	1640	760	4.2e-05	0.042	808
85	463	1640	1520	4e-05	0.04	818
65	456	1640	1520	4.2e-05	0.042	820
45	454.5	1640	1520	4.2e-05	0.042	806
25	469	1640	1520	3.9e-05	0.039	814
5	460	1640	1520	4.2e-05	0.042	808
85	463.5	1640	2280	4e-05	0.04	818
65	456	1640	2280	4.2e-05	0.042	820
45	454.5	1640	2280	4.2e-05	0.042	806
25	469	1640	2280	3.9e-05	0.039	814
5	460	1640	2280	4.2e-05	0.042	808
85	463.5	1640	3040	4e-05	0.04	818
65	456	1640	3040	4.2e-05	0.042	820
45	455	1640	3040	4.2e-05	0.042	806
25	469	1640	3040	3.9e-05	0.039	814
5	460	1640	3040	4.2e-05	0.042	808
86	307.5	0	0	7.2e-05	0.072	764
66	307.5	0	0	7.2e-05	0.072	764
46	307.5	0	0	7.2e-05	0.072	764
26	307.5	0	0	7.2e-05	0.072	764
6	307.5	0	0	7.2e-05	0.072	764
86	307.5	0	760	7.2e-05	0.072	764
66	307.5	0	760	7.2e-05	0.072	764
46	307.5	0	760	7.2e-05	0.072	764
26	307.5	0	760	7.2e-05	0.072	764
6	307.5	0	760	7.2e-05	0.072	764
86	307.5	0	1520	7.2e-05	0.072	764
66	307.5	0	1520	7.2e-05	0.072	764
46	308	0	1520	7.2e-05	0.072	764
26	307.5	0	1520	7.2e-05	0.072	764
6	307.5	0	1520	7.2e-05	0.072	764
86	307.5	0	2280	7.2e-05	0.072	764
66	307.5	0	2280	7.2e-05	0.072	764
46	308	0	2280	7.1e-05	0.071	764
26	307.5	0	2280	7.2e-05	0.072	764
6	307.5	0	2280	7.2e-05	0.072	764
86	307.5	0	3040	7.2e-05	0.072	762
66	308	0	3040	7.2e-05	0.072	764
46	308	0	3040	7.1e-05	0.071	764
26	308	0	3040	7.2e-05	0.072	764
6	307.5	0	3040	7.2e-05	0.072	764
86	364.5	410	0	5.8e-05	0.058	782
66	360.5	410	0	5.9e-05	0.059	772
46	364.5	410	0	5.8e-05	0.058	780
26	357	410	0	6e-05	0.06	776
6	359.5	410	0	6e-05	0.06	776
86	364.5	410	760	5.8e-05	0.058	782
66	360.5	410	760	5.9e-05	0.059	772
46	364.5	410	760	5.8e-05	0.058	780
26	357	410	760	6e-05	0.06	776
6	359.5	410	760	6e-05	0.06	776
86	364.5	410	1520	5.8e-05	0.058	782
66	360.5	410	1520	5.9e-05	0.059	772
46	364.5	410	1520	5.8e-05	0.058	778
26	357.5	410	1520	6e-05	0.06	776
6	359.5	410	1520	6e-05	0.06	776
86	364.5	410	2280	5.8e-05	0.058	782
66	361	410	2280	5.9e-05	0.059	772
46	365	410	2280	5.8e-05	0.058	778
26	357.5	410	2280	6e-05	0.06	774
6	359.5	410	2280	6e-05	0.06	776
86	364.5	410	3040	5.8e-05	0.058	782
66	361	410	3040	5.9e-05	0.059	772
46	365	410	3040	5.8e-05	0.058	778
26	357.5	410	3040	6e-05	0.06	774
6	359.5	410	3040	6e-05	0.06	776
86	407	820	0	5e-05	0.05	798
66	400.5	820	0	5e-05	0.05	782
46	404	820	0	5e-05	0.05	792
26	394	820	0	5.2e-05	0.052	786
6	401.5	820	0	5.1e-05	0.051	788
86	406.5	820	760	5e-05	0.05	798
66	400.5	820	760	5e-05	0.05	782
46	404	820	760	5e-05	0.05	792
26	394	820	760	5.2e-05	0.052	786
6	401.5	820	760	5.1e-05	0.051	788
86	406.5	820	1520	5e-05	0.05	798
66	400.5	820	1520	5e-05	0.05	782
46	404	820	1520	5e-05	0.05	792
26	394	820	1520	5.2e-05	0.052	786
6	401.5	820	1520	5.1e-05	0.051	788
86	406.5	820	2280	5e-05	0.05	798
66	400.5	820	2280	5e-05	0.05	782
46	404	820	2280	5e-05	0.05	792
26	394	820	2280	5.2e-05	0.052	786
6	401.5	820	2280	5.1e-05	0.051	788
86	406.5	820	3040	5e-05	0.05	798
66	400.5	820	3040	5e-05	0.05	782
46	404	820	3040	5e-05	0.05	792
26	394	820	3040	5.2e-05	0.052	786
6	401.5	820	3040	5.1e-05	0.051	788
86	441.5	1230	0	4.4e-05	0.044	814
66	433	1230	0	4.4e-05	0.044	792
46	435.5	1230	0	4.5e-05	0.045	806
26	424	1230	0	4.7e-05	0.047	798
6	436.5	1230	0	4.5e-05	0.045	802
86	441	1230	760	4.4e-05	0.044	814
66	433	1230	760	4.4e-05	0.044	792
46	435.5	1230	760	4.5e-05	0.045	806
26	424.5	1230	760	4.7e-05	0.047	796
6	436.5	1230	760	4.5e-05	0.045	802
86	441	1230	1520	4.4e-05	0.044	814
66	433	1230	1520	4.4e-05	0.044	792
46	435.5	1230	1520	4.5e-05	0.045	804
26	424.5	1230	1520	4.7e-05	0.047	796
6	436.5	1230	1520	4.5e-05	0.045	802
86	441	1230	2280	4.4e-05	0.044	812
66	433	1230	2280	4.4e-05	0.044	792
46	436	1230	2280	4.5e-05	0.045	804
26	424.5	1230	2280	4.7e-05	0.047	796
6	436.5	1230	2280	4.5e-05	0.045	802
86	441	1230	3040	4.4e-05	0.044	812
66	433	1230	3040	4.4e-05	0.044	792
46	436	1230	3040	4.5e-05	0.045	804
26	424.5	1230	3040	4.7e-05	0.047	796
6	436.5	1230	3040	4.5e-05	0.045	802
86	471	1640	0	3.9e-05	0.039	828
66	461.5	1640	0	4e-05	0.04	804
46	463	1640	0	4e-05	0.04	818
26	451	1640	0	4.2e-05	0.042	808
6	467.5	1640	0	4e-05	0.04	816
86	471	1640	760	3.9e-05	0.039	828
66	461.5	1640	760	4e-05	0.04	804
46	463	1640	760	4e-05	0.04	818
26	451	1640	760	4.2e-05	0.042	808
6	467.5	1640	760	4e-05	0.04	816
86	471	1640	1520	3.9e-05	0.039	828
66	461.5	1640	1520	4e-05	0.04	804
46	463	1640	1520	4e-05	0.04	818
26	451	1640	1520	4.2e-05	0.042	808
6	467.5	1640	1520	4e-05	0.04	816
86	471	1640	2280	3.9e-05	0.039	828
66	461.5	1640	2280	4e-05	0.04	804
46	463	1640	2280	4e-05	0.04	818
26	451	1640	2280	4.2e-05	0.042	808
6	467.5	1640	2280	4e-05	0.04	816
86	471	1640	3040	3.9e-05	0.039	828
66	461.5	1640	3040	4e-05	0.04	804
46	463	1640	3040	4e-05	0.04	816
26	451	1640	3040	4.2e-05	0.042	808
6	467	1640	3040	4e-05	0.04	816
87	307.5	0	0	7.2e-05	0.072	764
67	307.5	0	0	7.2e-05	0.072	764
47	307.5	0	0	7.2e-05	0.072	764
27	307.5	0	0	7.2e-05	0.072	764
7	307.5	0	0	7.2e-05	0.072	764
87	307.5	0	760	7.2e-05	0.072	764
67	307.5	0	760	7.2e-05	0.072	764
47	307.5	0	760	7.2e-05	0.072	764
27	307.5	0	760	7.2e-05	0.072	764
7	307.5	0	760	7.2e-05	0.072	764
87	307.5	0	1520	7.2e-05	0.072	764
67	307.5	0	1520	7.2e-05	0.072	764
47	307.5	0	1520	7.2e-05	0.072	764
27	307.5	0	1520	7.2e-05	0.072	764
7	307.5	0	1520	7.2e-05	0.072	764
87	307.5	0	2280	7.2e-05	0.072	764
67	307.5	0	2280	7.2e-05	0.072	764
47	308	0	2280	7.1e-05	0.071	764
27	307.5	0	2280	7.2e-05	0.072	764
7	307.5	0	2280	7.2e-05	0.072	764
87	308	0	3040	7.2e-05	0.072	764
67	307.5	0	3040	7.2e-05	0.072	764
47	308	0	3040	7.1e-05	0.071	764
27	307.5	0	3040	7.2e-05	0.072	762
7	307.5	0	3040	7.2e-05	0.072	764
87	365	410	0	5.8e-05	0.058	776
67	357.5	410	0	6e-05	0.06	772
47	356.5	410	0	6.1e-05	0.061	778
27	368	410	0	5.7e-05	0.057	776
7	358.5	410	0	5.9e-05	0.059	774
87	365	410	760	5.8e-05	0.058	776
67	357.5	410	760	6e-05	0.06	772
47	356.5	410	760	6.1e-05	0.061	778
27	368	410	760	5.7e-05	0.057	776
7	358.5	410	760	5.9e-05	0.059	774
87	365	410	1520	5.8e-05	0.058	776
67	357.5	410	1520	6e-05	0.06	772
47	357	410	1520	6.1e-05	0.061	776
27	368	410	1520	5.7e-05	0.057	776
7	358.5	410	1520	5.9e-05	0.059	774
87	365	410	2280	5.8e-05	0.058	776
67	357.5	410	2280	6e-05	0.06	772
47	357	410	2280	6e-05	0.06	776
27	368	410	2280	5.7e-05	0.057	776
7	358.5	410	2280	5.9e-05	0.059	774
87	365.5	410	3040	5.8e-05	0.058	776
67	357.5	410	3040	6e-05	0.06	772
47	357	410	3040	6e-05	0.06	776
27	368	410	3040	5.7e-05	0.057	776
7	358.5	410	3040	5.9e-05	0.059	774
87	406	820	0	4.9e-05	0.049	788
67	399.5	820	0	5.1e-05	0.051	784
47	396	820	0	5.3e-05	0.053	790
27	415.5	820	0	4.8e-05	0.048	792
7	402	820	0	5e-05	0.05	788
87	406	820	760	5e-05	0.05	788
67	399.5	820	760	5.1e-05	0.051	782
47	396	820	760	5.3e-05	0.053	790
27	415.5	820	760	4.8e-05	0.048	790
7	402	820	760	5e-05	0.05	788
87	406	820	1520	5e-05	0.05	788
67	399.5	820	1520	5.1e-05	0.051	782
47	396	820	1520	5.3e-05	0.053	790
27	415.5	820	1520	4.8e-05	0.048	790
7	402	820	1520	5e-05	0.05	786
87	406	820	2280	5e-05	0.05	788
67	399.5	820	2280	5.1e-05	0.051	782
47	396	820	2280	5.3e-05	0.053	790
27	415.5	820	2280	4.8e-05	0.048	790
7	402	820	2280	5e-05	0.05	786
87	406	820	3040	5e-05	0.05	788
67	399.5	820	3040	5.1e-05	0.051	782
47	396.5	820	3040	5.3e-05	0.053	790
27	415.5	820	3040	4.8e-05	0.048	790
7	402	820	3040	5e-05	0.05	786
87	439	1230	0	4.4e-05	0.044	800
67	435.5	1230	0	4.5e-05	0.045	796
47	429	1230	0	4.7e-05	0.047	804
27	454	1230	0	4.1e-05	0.041	808
7	438.5	1230	0	4.4e-05	0.044	800
87	439	1230	760	4.4e-05	0.044	800
67	435.5	1230	760	4.5e-05	0.045	796
47	429	1230	760	4.7e-05	0.047	802
27	454	1230	760	4.1e-05	0.041	806
7	438.5	1230	760	4.4e-05	0.044	800
87	439	1230	1520	4.4e-05	0.044	800
67	435.5	1230	1520	4.5e-05	0.045	794
47	429	1230	1520	4.7e-05	0.047	802
27	454	1230	1520	4.1e-05	0.041	806
7	438.5	1230	1520	4.4e-05	0.044	800
87	439	1230	2280	4.4e-05	0.044	800
67	435.5	1230	2280	4.5e-05	0.045	794
47	429	1230	2280	4.7e-05	0.047	802
27	454	1230	2280	4.1e-05	0.041	806
7	438.5	1230	2280	4.4e-05	0.044	800
87	439	1230	3040	4.4e-05	0.044	800
67	435.5	1230	3040	4.5e-05	0.045	794
47	429	1230	3040	4.7e-05	0.047	802
27	454	1230	3040	4.1e-05	0.041	806
7	438.5	1230	3040	4.4e-05	0.044	800
87	467.5	1640	0	3.9e-05	0.039	812
67	466.5	1640	0	4e-05	0.04	808
47	457.5	1640	0	4.3e-05	0.043	816
27	487.5	1640	0	3.6e-05	0.036	824
7	471	1640	0	3.9e-05	0.039	816
87	467.5	1640	760	3.9e-05	0.039	812
67	466.5	1640	760	4e-05	0.04	808
47	458	1640	760	4.3e-05	0.043	816
27	487.5	1640	760	3.6e-05	0.036	822
7	471	1640	760	3.9e-05	0.039	814
87	467.5	1640	1520	3.9e-05	0.039	812
67	466.5	1640	1520	4e-05	0.04	808
47	458	1640	1520	4.2e-05	0.042	816
27	487.5	1640	1520	3.6e-05	0.036	822
7	471	1640	1520	3.9e-05	0.039	814
87	467.5	1640	2280	3.9e-05	0.039	812
67	466.5	1640	2280	4e-05	0.04	808
47	458	1640	2280	4.2e-05	0.042	816
27	487.5	1640	2280	3.6e-05	0.036	822
7	471	1640	2280	3.9e-05	0.039	814
87	467.5	1640	3040	3.9e-05	0.039	812
67	466.5	1640	3040	4e-05	0.04	808
47	458	1640	3040	4.2e-05	0.042	816
27	487.5	1640	3040	3.6e-05	0.036	822
7	471	1640	3040	3.9e-05	0.039	814
88	307.5	0	0	7.2e-05	0.072	764
68	307.5	0	0	7.2e-05	0.072	764
48	307.5	0	0	7.2e-05	0.072	764
28	307.5	0	0	7.2e-05	0.072	764
8	307.5	0	0	7.2e-05	0.072	764
88	307.5	0	760	7.2e-05	0.072	764
68	307.5	0	760	7.2e-05	0.072	764
48	307.5	0	760	7.2e-05	0.072	764
28	307.5	0	760	7.2e-05	0.072	764
8	307.5	0	760	7.2e-05	0.072	764
88	308	0	1520	7.2e-05	0.072	764
68	307.5	0	1520	7.2e-05	0.072	764
48	308	0	1520	7.2e-05	0.072	764
28	308	0	1520	7.2e-05	0.072	764
8	307.5	0	1520	7.2e-05	0.072	764
88	308	0	2280	7.2e-05	0.072	764
68	307.5	0	2280	7.2e-05	0.072	764
48	308	0	2280	7.2e-05	0.072	764
28	308	0	2280	7.1e-05	0.071	764
8	307.5	0	2280	7.2e-05	0.072	764
88	308	0	3040	7.2e-05	0.072	764
68	308	0	3040	7.1e-05	0.071	764
48	308	0	3040	7.1e-05	0.071	764
28	308.5	0	3040	7.1e-05	0.071	764
8	307.5	0	3040	7.2e-05	0.072	762
88	358	410	0	5.9e-05	0.059	772
68	368.5	410	0	5.7e-05	0.057	774
48	364	410	0	5.8e-05	0.058	782
28	362	410	0	5.9e-05	0.059	776
8	348	410	0	6.3e-05	0.063	780
88	358	410	760	5.9e-05	0.059	772
68	368.5	410	760	5.7e-05	0.057	774
48	364	410	760	5.8e-05	0.058	782
28	362	410	760	5.9e-05	0.059	774
8	348	410	760	6.3e-05	0.063	780
88	358	410	1520	5.9e-05	0.059	772
68	368.5	410	1520	5.7e-05	0.057	774
48	364	410	1520	5.8e-05	0.058	782
28	362	410	1520	5.9e-05	0.059	774
8	348	410	1520	6.3e-05	0.063	780
88	358.5	410	2280	5.9e-05	0.059	770
68	368.5	410	2280	5.7e-05	0.057	774
48	364	410	2280	5.8e-05	0.058	782
28	362	410	2280	5.9e-05	0.059	774
8	348	410	2280	6.3e-05	0.063	780
88	358.5	410	3040	5.9e-05	0.059	770
68	368.5	410	3040	5.7e-05	0.057	774
48	364.5	410	3040	5.8e-05	0.058	782
28	362.5	410	3040	5.8e-05	0.058	774
8	348.5	410	3040	6.3e-05	0.063	780
88	396.5	820	0	5.1e-05	0.051	780
68	408	820	0	4.9e-05	0.049	786
48	401.5	820	0	5.1e-05	0.051	796
28	403.5	820	0	5e-05	0.05	788
8	385	820	0	5.5e-05	0.055	794
88	396.5	820	760	5.1e-05	0.051	780
68	408	820	760	4.9e-05	0.049	786
48	401.5	820	760	5.1e-05	0.051	796
28	403.5	820	760	5e-05	0.05	788
8	385	820	760	5.5e-05	0.055	794
88	396.5	820	1520	5.1e-05	0.051	780
68	408	820	1520	4.8e-05	0.048	786
48	401.5	820	1520	5.1e-05	0.051	794
28	403.5	820	1520	5e-05	0.05	786
8	385	820	1520	5.5e-05	0.055	792
88	396.5	820	2280	5.1e-05	0.051	780
68	408.5	820	2280	4.8e-05	0.048	786
48	401.5	820	2280	5.1e-05	0.051	794
28	403.5	820	2280	5e-05	0.05	786
8	385	820	2280	5.5e-05	0.055	792
88	397	820	3040	5.1e-05	0.051	780
68	408.5	820	3040	4.8e-05	0.048	786
48	401.5	820	3040	5.1e-05	0.051	794
28	403.5	820	3040	5e-05	0.05	786
8	385	820	3040	5.5e-05	0.055	792
88	428.5	1230	0	4.5e-05	0.045	790
68	439.5	1230	0	4.3e-05	0.043	796
48	431	1230	0	4.6e-05	0.046	808
28	437.5	1230	0	4.4e-05	0.044	800
8	417	1230	0	4.9e-05	0.049	806
88	428.5	1230	760	4.5e-05	0.045	790
68	439.5	1230	760	4.3e-05	0.043	796
48	431	1230	760	4.6e-05	0.046	808
28	437.5	1230	760	4.4e-05	0.044	800
8	417	1230	760	4.9e-05	0.049	806
88	428.5	1230	1520	4.5e-05	0.045	790
68	440	1230	1520	4.3e-05	0.043	796
48	431.5	1230	1520	4.6e-05	0.046	808
28	437.5	1230	1520	4.4e-05	0.044	800
8	417	1230	1520	4.9e-05	0.049	806
88	428.5	1230	2280	4.5e-05	0.045	790
68	440	1230	2280	4.3e-05	0.043	796
48	431.5	1230	2280	4.6e-05	0.046	808
28	438	1230	2280	4.4e-05	0.044	800
8	417	1230	2280	4.9e-05	0.049	806
88	429	1230	3040	4.5e-05	0.045	790
68	440	1230	3040	4.3e-05	0.043	796
48	431.5	1230	3040	4.6e-05	0.046	808
28	438	1230	3040	4.4e-05	0.044	800
8	417	1230	3040	4.9e-05	0.049	806
88	456.5	1640	0	4.1e-05	0.041	800
68	466.5	1640	0	3.9e-05	0.039	808
48	457	1640	0	4.2e-05	0.042	820
28	467.5	1640	0	3.9e-05	0.039	814
8	445.5	1640	0	4.4e-05	0.044	820
88	456.5	1640	760	4.1e-05	0.041	800
68	467	1640	760	3.8e-05	0.038	808
48	457	1640	760	4.2e-05	0.042	820
28	467.5	1640	760	3.9e-05	0.039	812
8	445	1640	760	4.5e-05	0.045	820
88	456.5	1640	1520	4.1e-05	0.041	800
68	467	1640	1520	3.8e-05	0.038	808
48	457	1640	1520	4.2e-05	0.042	820
28	467.5	1640	1520	3.9e-05	0.039	812
8	445	1640	1520	4.5e-05	0.045	818
88	457	1640	2280	4.1e-05	0.041	800
68	467	1640	2280	3.8e-05	0.038	808
48	457	1640	2280	4.2e-05	0.042	820
28	467.5	1640	2280	3.9e-05	0.039	812
8	445	1640	2280	4.5e-05	0.045	818
88	457	1640	3040	4.1e-05	0.041	800
68	467	1640	3040	3.8e-05	0.038	808
48	457	1640	3040	4.2e-05	0.042	818
28	467.5	1640	3040	3.9e-05	0.039	812
8	445	1640	3040	4.5e-05	0.045	818
89	307.5	0	0	7.2e-05	0.072	764
69	307.5	0	0	7.2e-05	0.072	764
49	307.5	0	0	7.2e-05	0.072	764
29	307.5	0	0	7.2e-05	0.072	764
9	307.5	0	0	7.2e-05	0.072	764
89	307	0	760	7.2e-05	0.072	764
69	307.5	0	760	7.2e-05	0.072	764
49	307.5	0	760	7.2e-05	0.072	764
29	307.5	0	760	7.2e-05	0.072	764
9	307.5	0	760	7.2e-05	0.072	764
89	307	0	1520	7.2e-05	0.072	764
69	307.5	0	1520	7.1e-05	0.071	764
49	308	0	1520	7.1e-05	0.071	764
29	307.5	0	1520	7.2e-05	0.072	764
9	307.5	0	1520	7.2e-05	0.072	764
89	307	0	2280	7.2e-05	0.072	764
69	308	0	2280	7.1e-05	0.071	762
49	308	0	2280	7.1e-05	0.071	762
29	308	0	2280	7.1e-05	0.071	764
9	307.5	0	2280	7.2e-05	0.072	764
89	307	0	3040	7.2e-05	0.072	764
69	308	0	3040	7.1e-05	0.071	762
49	308	0	3040	7.1e-05	0.071	762
29	308	0	3040	7.1e-05	0.071	764
9	307.5	0	3040	7.2e-05	0.072	764
89	365	410	0	5.8e-05	0.058	780
69	364.5	410	0	5.9e-05	0.059	782
49	359.5	410	0	5.9e-05	0.059	772
29	369	410	0	5.7e-05	0.057	778
9	356.5	410	0	6e-05	0.06	782
89	365	410	760	5.8e-05	0.058	780
69	365	410	760	5.9e-05	0.059	782
49	359.5	410	760	5.9e-05	0.059	772
29	369	410	760	5.7e-05	0.057	778
9	356.5	410	760	6e-05	0.06	782
89	365	410	1520	5.8e-05	0.058	780
69	365	410	1520	5.8e-05	0.058	782
49	359.5	410	1520	5.9e-05	0.059	772
29	369	410	1520	5.7e-05	0.057	778
9	356.5	410	1520	6e-05	0.06	782
89	365	410	2280	5.8e-05	0.058	780
69	365	410	2280	5.8e-05	0.058	782
49	360	410	2280	5.9e-05	0.059	772
29	369	410	2280	5.7e-05	0.057	778
9	356.5	410	2280	6e-05	0.06	782
89	365	410	3040	5.8e-05	0.058	780
69	365	410	3040	5.8e-05	0.058	782
49	360	410	3040	5.9e-05	0.059	770
29	369.5	410	3040	5.7e-05	0.057	778
9	356.5	410	3040	6e-05	0.06	782
89	405	820	0	5e-05	0.05	794
69	404	820	0	5.1e-05	0.051	798
49	400	820	0	5e-05	0.05	782
29	409.5	820	0	4.9e-05	0.049	792
9	394	820	0	5.3e-05	0.053	796
89	404.5	820	760	5e-05	0.05	794
69	404	820	760	5.1e-05	0.051	796
49	400.5	820	760	5e-05	0.05	782
29	409.5	820	760	4.9e-05	0.049	792
9	394	820	760	5.3e-05	0.053	796
89	404.5	820	1520	5e-05	0.05	792
69	404	820	1520	5.1e-05	0.051	796
49	400.5	820	1520	5e-05	0.05	782
29	409.5	820	1520	4.9e-05	0.049	792
9	394	820	1520	5.3e-05	0.053	796
89	404.5	820	2280	5e-05	0.05	792
69	404.5	820	2280	5.1e-05	0.051	796
49	400.5	820	2280	5e-05	0.05	782
29	409.5	820	2280	4.9e-05	0.049	790
9	394	820	2280	5.3e-05	0.053	796
89	404.5	820	3040	5e-05	0.05	792
69	404.5	820	3040	5.1e-05	0.051	796
49	400.5	820	3040	5e-05	0.05	782
29	409.5	820	3040	4.9e-05	0.049	790
9	394	820	3040	5.3e-05	0.053	796
89	437	1230	0	4.4e-05	0.044	806
69	435.5	1230	0	4.5e-05	0.045	810
49	434.5	1230	0	4.4e-05	0.044	794
29	441.5	1230	0	4.3e-05	0.043	804
9	425.5	1230	0	4.7e-05	0.047	810
89	436.5	1230	760	4.4e-05	0.044	806
69	436	1230	760	4.5e-05	0.045	810
49	434.5	1230	760	4.4e-05	0.044	794
29	441.5	1230	760	4.3e-05	0.043	804
9	425.5	1230	760	4.7e-05	0.047	810
89	436.5	1230	1520	4.4e-05	0.044	806
69	436	1230	1520	4.5e-05	0.045	810
49	434.5	1230	1520	4.4e-05	0.044	794
29	441.5	1230	1520	4.3e-05	0.043	804
9	425.5	1230	1520	4.7e-05	0.047	808
89	436.5	1230	2280	4.5e-05	0.045	806
69	436	1230	2280	4.5e-05	0.045	810
49	434.5	1230	2280	4.4e-05	0.044	792
29	442	1230	2280	4.3e-05	0.043	804
9	425.5	1230	2280	4.7e-05	0.047	808
89	436.5	1230	3040	4.5e-05	0.045	806
69	436	1230	3040	4.5e-05	0.045	808
49	434.5	1230	3040	4.4e-05	0.044	792
29	442	1230	3040	4.3e-05	0.043	804
9	425.5	1230	3040	4.7e-05	0.047	808
89	464.5	1640	0	4e-05	0.04	820
69	463	1640	0	4.1e-05	0.041	824
49	464.5	1640	0	3.9e-05	0.039	806
29	469	1640	0	3.9e-05	0.039	816
9	453	1640	0	4.3e-05	0.043	822
89	464.5	1640	760	4e-05	0.04	818
69	463	1640	760	4.1e-05	0.041	822
49	464.5	1640	760	3.9e-05	0.039	806
29	469	1640	760	3.9e-05	0.039	816
9	453	1640	760	4.3e-05	0.043	822
89	464	1640	1520	4e-05	0.04	818
69	463	1640	1520	4.1e-05	0.041	822
49	464.5	1640	1520	3.9e-05	0.039	806
29	469	1640	1520	3.9e-05	0.039	816
9	453	1640	1520	4.3e-05	0.043	822
89	464	1640	2280	4e-05	0.04	818
69	463	1640	2280	4.1e-05	0.041	822
49	464.5	1640	2280	3.9e-05	0.039	804
29	469.5	1640	2280	3.9e-05	0.039	816
9	452.5	1640	2280	4.3e-05	0.043	822
89	464	1640	3040	4e-05	0.04	818
69	463	1640	3040	4.1e-05	0.041	822
49	464.5	1640	3040	3.9e-05	0.039	804
29	469.5	1640	3040	3.9e-05	0.039	816
9	452.5	1640	3040	4.3e-05	0.043	822
90	307.5	0	0	7.2e-05	0.072	764
70	307.5	0	0	7.2e-05	0.072	764
50	307.5	0	0	7.2e-05	0.072	764
30	307.5	0	0	7.2e-05	0.072	764
10	307.5	0	0	7.2e-05	0.072	764
90	307.5	0	760	7.2e-05	0.072	764
70	307.5	0	760	7.2e-05	0.072	764
50	307.5	0	760	7.2e-05	0.072	764
30	307.5	0	760	7.2e-05	0.072	764
10	307.5	0	760	7.2e-05	0.072	764
90	307.5	0	1520	7.2e-05	0.072	764
70	307.5	0	1520	7.2e-05	0.072	764
50	307.5	0	1520	7.2e-05	0.072	764
30	307.5	0	1520	7.2e-05	0.072	764
10	307.5	0	1520	7.2e-05	0.072	764
90	307.5	0	2280	7.2e-05	0.072	764
70	307.5	0	2280	7.1e-05	0.071	764
50	308	0	2280	7.2e-05	0.072	764
30	307.5	0	2280	7.2e-05	0.072	764
10	308	0	2280	7.1e-05	0.071	762
90	307.5	0	3040	7.2e-05	0.072	764
70	308	0	3040	7.1e-05	0.071	764
50	308	0	3040	7.1e-05	0.071	764
30	308	0	3040	7.1e-05	0.071	764
10	308	0	3040	7.1e-05	0.071	762
90	354	410	0	6.1e-05	0.061	776
70	358	410	0	5.9e-05	0.059	774
50	357	410	0	6e-05	0.06	774
30	367	410	0	5.7e-05	0.057	776
10	366	410	0	5.8e-05	0.058	782
90	354	410	760	6.1e-05	0.061	776
70	358	410	760	5.9e-05	0.059	774
50	357.5	410	760	6e-05	0.06	774
30	367	410	760	5.7e-05	0.057	776
10	366	410	760	5.8e-05	0.058	782
90	354	410	1520	6.1e-05	0.061	776
70	358.5	410	1520	5.9e-05	0.059	774
50	357.5	410	1520	6e-05	0.06	774
30	367.5	410	1520	5.7e-05	0.057	776
10	366	410	1520	5.8e-05	0.058	780
90	354	410	2280	6.1e-05	0.061	776
70	358.5	410	2280	5.9e-05	0.059	774
50	357.5	410	2280	6e-05	0.06	774
30	367.5	410	2280	5.7e-05	0.057	776
10	366	410	2280	5.8e-05	0.058	780
90	354	410	3040	6.1e-05	0.061	776
70	358.5	410	3040	5.9e-05	0.059	772
50	357.5	410	3040	6e-05	0.06	774
30	367.5	410	3040	5.7e-05	0.057	776
10	366	410	3040	5.8e-05	0.058	780
90	394	820	0	5.2e-05	0.052	788
70	398.5	820	0	5.1e-05	0.051	786
50	401.5	820	0	5.1e-05	0.051	788
30	408	820	0	4.9e-05	0.049	790
10	409	820	0	4.9e-05	0.049	798
90	394	820	760	5.2e-05	0.052	788
70	398.5	820	760	5.1e-05	0.051	784
50	401.5	820	760	5e-05	0.05	786
30	408	820	760	4.9e-05	0.049	788
10	409	820	760	4.9e-05	0.049	796
90	394	820	1520	5.2e-05	0.052	788
70	398.5	820	1520	5.1e-05	0.051	784
50	401.5	820	1520	5e-05	0.05	786
30	408.5	820	1520	4.9e-05	0.049	788
10	409	820	1520	4.9e-05	0.049	796
90	394	820	2280	5.2e-05	0.052	788
70	398.5	820	2280	5.1e-05	0.051	784
50	401.5	820	2280	5e-05	0.05	786
30	408.5	820	2280	4.9e-05	0.049	788
10	409	820	2280	4.9e-05	0.049	796
90	394	820	3040	5.2e-05	0.052	788
70	398.5	820	3040	5.1e-05	0.051	784
50	402	820	3040	5e-05	0.05	786
30	408.5	820	3040	4.9e-05	0.049	788
10	409	820	3040	4.9e-05	0.049	796
90	428	1230	0	4.6e-05	0.046	802
70	432	1230	0	4.4e-05	0.044	798
50	439	1230	0	4.4e-05	0.044	802
30	441	1230	0	4.3e-05	0.043	802
10	444	1230	0	4.3e-05	0.043	812
90	427.5	1230	760	4.6e-05	0.046	802
70	432	1230	760	4.4e-05	0.044	796
50	439	1230	760	4.4e-05	0.044	802
30	441	1230	760	4.3e-05	0.043	802
10	444	1230	760	4.3e-05	0.043	812
90	427.5	1230	1520	4.6e-05	0.046	802
70	432	1230	1520	4.4e-05	0.044	796
50	439.5	1230	1520	4.4e-05	0.044	802
30	441	1230	1520	4.3e-05	0.043	802
10	444	1230	1520	4.3e-05	0.043	812
90	427.5	1230	2280	4.6e-05	0.046	802
70	432	1230	2280	4.4e-05	0.044	796
50	439.5	1230	2280	4.4e-05	0.044	800
30	441	1230	2280	4.3e-05	0.043	800
10	444	1230	2280	4.3e-05	0.043	810
90	427.5	1230	3040	4.6e-05	0.046	800
70	432.5	1230	3040	4.4e-05	0.044	796
50	439.5	1230	3040	4.4e-05	0.044	800
30	441	1230	3040	4.3e-05	0.043	800
10	444	1230	3040	4.3e-05	0.043	810
90	457.5	1640	0	4.1e-05	0.041	814
70	461.5	1640	0	4e-05	0.04	810
50	472.5	1640	0	3.9e-05	0.039	816
30	469.5	1640	0	3.8e-05	0.038	814
10	474	1640	0	3.8e-05	0.038	828
90	457.5	1640	760	4.1e-05	0.041	814
70	461.5	1640	760	4e-05	0.04	810
50	472.5	1640	760	3.9e-05	0.039	816
30	469.5	1640	760	3.8e-05	0.038	814
10	474	1640	760	3.8e-05	0.038	826
90	457.5	1640	1520	4.1e-05	0.041	814
70	461.5	1640	1520	4e-05	0.04	808
50	472.5	1640	1520	3.8e-05	0.038	816
30	469.5	1640	1520	3.8e-05	0.038	814
10	474.5	1640	1520	3.8e-05	0.038	826
90	457.5	1640	2280	4.1e-05	0.041	814
70	461.5	1640	2280	4e-05	0.04	808
50	472.5	1640	2280	3.8e-05	0.038	816
30	469.5	1640	2280	3.8e-05	0.038	814
10	474.5	1640	2280	3.8e-05	0.038	826
90	457.5	1640	3040	4.1e-05	0.041	814
70	461.5	1640	3040	4e-05	0.04	808
50	472.5	1640	3040	3.8e-05	0.038	816
30	469.5	1640	3040	3.8e-05	0.038	814
10	474.5	1640	3040	3.8e-05	0.038	826
91	307.5	0	0	7.2e-05	0.072	764
71	307.5	0	0	7.2e-05	0.072	764
51	307.5	0	0	7.2e-05	0.072	764
31	307.5	0	0	7.2e-05	0.072	764
11	307.5	0	0	7.2e-05	0.072	764
91	307.5	0	760	7.2e-05	0.072	764
71	307.5	0	760	7.2e-05	0.072	764
51	307.5	0	760	7.2e-05	0.072	764
31	307.5	0	760	7.2e-05	0.072	764
11	307.5	0	760	7.2e-05	0.072	764
91	307.5	0	1520	7.2e-05	0.072	764
71	308	0	1520	7.2e-05	0.072	764
51	307.5	0	1520	7.2e-05	0.072	764
31	307.5	0	1520	7.2e-05	0.072	764
11	308	0	1520	7.2e-05	0.072	764
91	307.5	0	2280	7.2e-05	0.072	764
71	308	0	2280	7.1e-05	0.071	764
51	307.5	0	2280	7.2e-05	0.072	764
31	307.5	0	2280	7.2e-05	0.072	764
11	308	0	2280	7.1e-05	0.071	764
91	307.5	0	3040	7.2e-05	0.072	764
71	308	0	3040	7.1e-05	0.071	764
51	307.5	0	3040	7.2e-05	0.072	764
31	308	0	3040	7.1e-05	0.071	764
11	308.5	0	3040	7.1e-05	0.071	764
91	366.5	410	0	5.8e-05	0.058	778
71	357	410	0	6e-05	0.06	776
51	376.5	410	0	5.5e-05	0.055	778
31	363	410	0	5.8e-05	0.058	776
11	361.5	410	0	6e-05	0.06	788
91	366.5	410	760	5.8e-05	0.058	778
71	357	410	760	6e-05	0.06	774
51	376.5	410	760	5.5e-05	0.055	778
31	363.5	410	760	5.8e-05	0.058	776
11	362	410	760	5.9e-05	0.059	788
91	366.5	410	1520	5.8e-05	0.058	778
71	357	410	1520	6e-05	0.06	774
51	376.5	410	1520	5.5e-05	0.055	778
31	363.5	410	1520	5.8e-05	0.058	776
11	362	410	1520	5.9e-05	0.059	788
91	366.5	410	2280	5.8e-05	0.058	778
71	357	410	2280	6e-05	0.06	774
51	376.5	410	2280	5.5e-05	0.055	778
31	363.5	410	2280	5.8e-05	0.058	776
11	362	410	2280	5.9e-05	0.059	788
91	367	410	3040	5.8e-05	0.058	778
71	357.5	410	3040	6e-05	0.06	774
51	376.5	410	3040	5.5e-05	0.055	778
31	363.5	410	3040	5.8e-05	0.058	776
11	362	410	3040	5.9e-05	0.059	786
91	409	820	0	4.9e-05	0.049	792
71	397.5	820	0	5.1e-05	0.051	786
51	420.5	820	0	4.6e-05	0.046	792
31	401.5	820	0	5e-05	0.05	788
11	402.5	820	0	5.1e-05	0.051	804
91	409	820	760	4.9e-05	0.049	792
71	397.5	820	760	5.1e-05	0.051	786
51	420.5	820	760	4.6e-05	0.046	792
31	401.5	820	760	5e-05	0.05	788
11	402.5	820	760	5.1e-05	0.051	804
91	409	820	1520	4.9e-05	0.049	792
71	397.5	820	1520	5.1e-05	0.051	786
51	420.5	820	1520	4.6e-05	0.046	792
31	401.5	820	1520	5e-05	0.05	788
11	403	820	1520	5.1e-05	0.051	804
91	409	820	2280	4.9e-05	0.049	792
71	397.5	820	2280	5.1e-05	0.051	786
51	420.5	820	2280	4.6e-05	0.046	792
31	402	820	2280	5e-05	0.05	788
11	403	820	2280	5.1e-05	0.051	804
91	409	820	3040	4.9e-05	0.049	790
71	398	820	3040	5.1e-05	0.051	786
51	420.5	820	3040	4.6e-05	0.046	792
31	402	820	3040	5e-05	0.05	788
11	403	820	3040	5.1e-05	0.051	804
91	443.5	1230	0	4.3e-05	0.043	806
71	431.5	1230	0	4.5e-05	0.045	800
51	455	1230	0	4e-05	0.04	806
31	432.5	1230	0	4.5e-05	0.045	800
11	436	1230	0	4.6e-05	0.046	820
91	443.5	1230	760	4.3e-05	0.043	806
71	431.5	1230	760	4.5e-05	0.045	800
51	455	1230	760	4e-05	0.04	806
31	432.5	1230	760	4.5e-05	0.045	800
11	436	1230	760	4.6e-05	0.046	820
91	443.5	1230	1520	4.3e-05	0.043	804
71	431.5	1230	1520	4.5e-05	0.045	800
51	455	1230	1520	4e-05	0.04	806
31	432.5	1230	1520	4.5e-05	0.045	800
11	436	1230	1520	4.6e-05	0.046	820
91	443.5	1230	2280	4.3e-05	0.043	804
71	432	1230	2280	4.5e-05	0.045	800
51	455	1230	2280	4e-05	0.04	806
31	432.5	1230	2280	4.5e-05	0.045	800
11	436	1230	2280	4.6e-05	0.046	820
91	443.5	1230	3040	4.3e-05	0.043	804
71	432	1230	3040	4.5e-05	0.045	800
51	455	1230	3040	4e-05	0.04	806
31	432.5	1230	3040	4.4e-05	0.044	800
11	436.5	1230	3040	4.5e-05	0.045	818
91	473	1640	0	3.9e-05	0.039	818
71	461.5	1640	0	4e-05	0.04	812
51	484.5	1640	0	3.6e-05	0.036	820
31	459	1640	0	4e-05	0.04	812
11	465	1640	0	4.1e-05	0.041	834
91	473	1640	760	3.9e-05	0.039	818
71	461.5	1640	760	4e-05	0.04	812
51	484.5	1640	760	3.6e-05	0.036	820
31	459	1640	760	4e-05	0.04	812
11	465	1640	760	4.1e-05	0.041	834
91	473	1640	1520	3.9e-05	0.039	818
71	462	1640	1520	4e-05	0.04	812
51	484.5	1640	1520	3.6e-05	0.036	820
31	459.5	1640	1520	4e-05	0.04	812
11	465	1640	1520	4.1e-05	0.041	834
91	473	1640	2280	3.9e-05	0.039	818
71	462	1640	2280	4e-05	0.04	812
51	484.5	1640	2280	3.6e-05	0.036	820
31	459.5	1640	2280	4e-05	0.04	812
11	465	1640	2280	4.1e-05	0.041	834
91	473	1640	3040	3.9e-05	0.039	818
71	462	1640	3040	4e-05	0.04	812
51	484.5	1640	3040	3.6e-05	0.036	820
31	459.5	1640	3040	4e-05	0.04	812
11	465	1640	3040	4.1e-05	0.041	834
92	307.5	0	0	7.2e-05	0.072	764
72	307.5	0	0	7.2e-05	0.072	764
52	307.5	0	0	7.2e-05	0.072	764
32	307.5	0	0	7.2e-05	0.072	764
12	307.5	0	0	7.2e-05	0.072	764
92	307.5	0	760	7.2e-05	0.072	764
72	307.5	0	760	7.1e-05	0.071	764
52	307.5	0	760	7.2e-05	0.072	764
32	307.5	0	760	7.2e-05	0.072	764
12	307.5	0	760	7.2e-05	0.072	764
92	307.5	0	1520	7.2e-05	0.072	764
72	308	0	1520	7.1e-05	0.071	762
52	307.5	0	1520	7.2e-05	0.072	764
32	308	0	1520	7.1e-05	0.071	764
12	307.5	0	1520	7.2e-05	0.072	764
92	308	0	2280	7.1e-05	0.071	764
72	308	0	2280	7.1e-05	0.071	762
52	308	0	2280	7.1e-05	0.071	764
32	308	0	2280	7.1e-05	0.071	764
12	307.5	0	2280	7.2e-05	0.072	764
92	308	0	3040	7.1e-05	0.071	764
72	308	0	3040	7.1e-05	0.071	762
52	308	0	3040	7.1e-05	0.071	764
32	308.5	0	3040	7.1e-05	0.071	764
12	307.5	0	3040	7.2e-05	0.072	762
92	366	410	0	5.9e-05	0.059	778
72	360	410	0	5.9e-05	0.059	776
52	356.5	410	0	6e-05	0.06	772
32	358.5	410	0	6e-05	0.06	778
12	364	410	0	5.8e-05	0.058	778
92	366.5	410	760	5.8e-05	0.058	778
72	360	410	760	5.9e-05	0.059	774
52	356.5	410	760	6e-05	0.06	772
32	359	410	760	6e-05	0.06	778
12	364	410	760	5.8e-05	0.058	778
92	366.5	410	1520	5.8e-05	0.058	778
72	360	410	1520	5.9e-05	0.059	774
52	357	410	1520	6e-05	0.06	772
32	359	410	1520	6e-05	0.06	778
12	364	410	1520	5.8e-05	0.058	778
92	366.5	410	2280	5.8e-05	0.058	778
72	360	410	2280	5.9e-05	0.059	774
52	357	410	2280	6e-05	0.06	772
32	359	410	2280	5.9e-05	0.059	778
12	364	410	2280	5.8e-05	0.058	776
92	366.5	410	3040	5.8e-05	0.058	778
72	360.5	410	3040	5.9e-05	0.059	774
52	357	410	3040	5.9e-05	0.059	772
32	359.5	410	3040	5.9e-05	0.059	778
12	364	410	3040	5.8e-05	0.058	776
92	403	820	0	5.1e-05	0.051	790
72	405	820	0	5e-05	0.05	790
52	396	820	0	5.1e-05	0.051	784
32	395.5	820	0	5.2e-05	0.052	790
12	403.5	820	0	5e-05	0.05	790
92	403.5	820	760	5.1e-05	0.051	790
72	405	820	760	4.9e-05	0.049	788
52	396.5	820	760	5.1e-05	0.051	784
32	395.5	820	760	5.2e-05	0.052	790
12	403.5	820	760	5e-05	0.05	790
92	403.5	820	1520	5.1e-05	0.051	790
[truncated: 939 more rows]

## Sheet: CHQ_ERT
Sample_ID	APD90	Conc_a	Conc_b	Qnet	Qnet (uC/uF)	CaD90		Group	Sample_ID	APD90	Conc_a	Conc_b	Qnet	Qnet (uC/uF)	CaD90
[truncated: 2,500 more rows]

[truncated: 1 more sheets: AZI_ERT]
