# Supplementary material for: In silico assessment on TdP risks of drug combinations under CiPA paradigm
Source: Sci Rep. 2023 Feb 20;13:2924. doi: 10.1038/s41598-023-29208-5 (PMC9940090; doi:10.1038/s41598-023-29208-5)
Supplement: Supplementary file 1 — Supplementary Information 1. [file 41598_2023_29208_MOESM1_ESM.zip › 1_Supplementary_Data/drugs_Delaunois/erythromycin/IC50_samples100.csv]

ICaL_IC50	ICaL_h	IK1_IC50	IK1_h	IKs_IC50	IKs_h	INa _IC50	INa _h	INaL_IC50	INaL_h	Ito_IC50	Ito_h	hERG_IC50	hERG_h
7243000	0.5774	NA	NA	NA	NA	3770000	0.6148	NA	NA	NA	NA	409400	1.025
7479000	0.5727	NA	NA	NA	NA	2553000	0.6744	NA	NA	NA	NA	383600	1.001
7353000	0.5751	NA	NA	NA	NA	1645000	0.8502	NA	NA	NA	NA	390300	1.043
7585000	0.5193	NA	NA	NA	NA	3797000	0.6054	NA	NA	NA	NA	464500	1.002
7438000	0.5366	NA	NA	NA	NA	5078000	0.5666	NA	NA	NA	NA	425900	1.059
6537000	0.5943	NA	NA	NA	NA	2732000	0.6393	NA	NA	NA	NA	415100	0.9567
3945000	0.663	NA	NA	NA	NA	5791000	0.5208	NA	NA	NA	NA	382000	1.047
5915000	0.5874	NA	NA	NA	NA	4511000	0.6266	NA	NA	NA	NA	405200	1.084
2155000	0.8899	NA	NA	NA	NA	3858000	0.6166	NA	NA	NA	NA	389400	0.9302
9581000	0.5201	NA	NA	NA	NA	5299000	0.505	NA	NA	NA	NA	401400	1.061
5264000	0.7064	NA	NA	NA	NA	4461000	0.5294	NA	NA	NA	NA	400800	0.9344
9244000	0.5271	NA	NA	NA	NA	2604000	0.6497	NA	NA	NA	NA	399300	0.9701
7974000	0.62	NA	NA	NA	NA	3339000	0.5564	NA	NA	NA	NA	399400	1.039
5757000	0.7266	NA	NA	NA	NA	3381000	0.678	NA	NA	NA	NA	426800	1.072
4758000	0.7514	NA	NA	NA	NA	2732000	0.723	NA	NA	NA	NA	406200	1.014
13280000	0.5764	NA	NA	NA	NA	4081000	0.5693	NA	NA	NA	NA	368300	1.092
5551000	0.5533	NA	NA	NA	NA	3843000	0.5686	NA	NA	NA	NA	4.00E+05	0.9795
7949000	0.6027	NA	NA	NA	NA	4153000	0.5486	NA	NA	NA	NA	370100	1.033
3905000	0.5847	NA	NA	NA	NA	6682000	0.5103	NA	NA	NA	NA	377900	1.014
4248000	0.5794	NA	NA	NA	NA	10130000	0.5238	NA	NA	NA	NA	367200	1.072
3700000	0.6258	NA	NA	NA	NA	5201000	0.577	NA	NA	NA	NA	365400	1.118
3746000	0.606	NA	NA	NA	NA	2590000	0.6814	NA	NA	NA	NA	389700	1.043
8617000	0.5377	NA	NA	NA	NA	3240000	0.6389	NA	NA	NA	NA	361600	1.065
4958000	0.673	NA	NA	NA	NA	5144000	0.5272	NA	NA	NA	NA	385800	1.129
5744000	0.5158	NA	NA	NA	NA	5336000	0.535	NA	NA	NA	NA	394000	0.994
4445000	0.6393	NA	NA	NA	NA	3152000	0.601	NA	NA	NA	NA	451600	0.9493
4464000	0.6457	NA	NA	NA	NA	3979000	0.6378	NA	NA	NA	NA	412300	0.9342
4081000	0.7777	NA	NA	NA	NA	4734000	0.5782	NA	NA	NA	NA	415900	1.107
6495000	0.6438	NA	NA	NA	NA	2444000	0.6897	NA	NA	NA	NA	369000	1.14
4043000	0.6391	NA	NA	NA	NA	4906000	0.5697	NA	NA	NA	NA	380900	1.062
3783000	0.6924	NA	NA	NA	NA	4741000	0.5793	NA	NA	NA	NA	364500	1.103
5509000	0.5994	NA	NA	NA	NA	3818000	0.5813	NA	NA	NA	NA	384900	1.06
8180000	0.537	NA	NA	NA	NA	4770000	0.5118	NA	NA	NA	NA	341400	0.9956
9388000	0.5688	NA	NA	NA	NA	6585000	0.5201	NA	NA	NA	NA	407600	1.166
4780000	0.5739	NA	NA	NA	NA	3593000	0.6479	NA	NA	NA	NA	397700	1.123
2886000	0.7614	NA	NA	NA	NA	3208000	0.6861	NA	NA	NA	NA	438200	1.03
2653000	0.7313	NA	NA	NA	NA	2470000	0.7443	NA	NA	NA	NA	423100	1.166
4897000	0.8122	NA	NA	NA	NA	6282000	0.5446	NA	NA	NA	NA	362400	1.184
5005000	0.6006	NA	NA	NA	NA	4224000	0.5569	NA	NA	NA	NA	364500	1.16
10910000	0.5341	NA	NA	NA	NA	2722000	0.6879	NA	NA	NA	NA	362700	1.275
5195000	0.6332	NA	NA	NA	NA	2466000	0.6877	NA	NA	NA	NA	358300	1.13
4952000	0.5963	NA	NA	NA	NA	4689000	0.5393	NA	NA	NA	NA	395200	1.091
9054000	0.5807	NA	NA	NA	NA	2533000	0.6856	NA	NA	NA	NA	4.00E+05	0.9647
5843000	0.587	NA	NA	NA	NA	4115000	0.5775	NA	NA	NA	NA	379500	1.043
11120000	0.5021	NA	NA	NA	NA	4398000	0.5796	NA	NA	NA	NA	398200	1.08
9853000	0.5439	NA	NA	NA	NA	3680000	0.5816	NA	NA	NA	NA	398400	1.029
3662000	0.8815	NA	NA	NA	NA	3500000	0.6464	NA	NA	NA	NA	434200	1.001
4616000	0.8413	NA	NA	NA	NA	4427000	0.6181	NA	NA	NA	NA	353500	0.9753
14980000	0.5188	NA	NA	NA	NA	2316000	0.6454	NA	NA	NA	NA	367300	1.099
4412000	0.7151	NA	NA	NA	NA	4315000	0.6117	NA	NA	NA	NA	405900	1.138
3750000	0.916	NA	NA	NA	NA	3289000	0.7085	NA	NA	NA	NA	396800	1.055
3158000	0.8409	NA	NA	NA	NA	3237000	0.5799	NA	NA	NA	NA	377900	1.056
6333000	0.6308	NA	NA	NA	NA	1835000	0.8695	NA	NA	NA	NA	382000	1.061
7922000	0.5969	NA	NA	NA	NA	2032000	0.8574	NA	NA	NA	NA	380600	0.9911
11160000	0.5223	NA	NA	NA	NA	4987000	0.6178	NA	NA	NA	NA	386900	1.103
12730000	0.5009	NA	NA	NA	NA	3139000	0.6065	NA	NA	NA	NA	370200	1.08
2962000	0.9077	NA	NA	NA	NA	4629000	0.595	NA	NA	NA	NA	394600	0.9837
6272000	0.5738	NA	NA	NA	NA	2923000	0.6635	NA	NA	NA	NA	416800	0.9905
8602000	0.5875	NA	NA	NA	NA	3573000	0.6568	NA	NA	NA	NA	384500	1.194
4287000	0.6655	NA	NA	NA	NA	4664000	0.5034	NA	NA	NA	NA	397800	1.095
3959000	0.7842	NA	NA	NA	NA	4309000	0.5505	NA	NA	NA	NA	388100	0.9645
2919000	0.9186	NA	NA	NA	NA	4914000	0.6517	NA	NA	NA	NA	385400	1
5223000	0.5372	NA	NA	NA	NA	5344000	0.5228	NA	NA	NA	NA	390800	1.048
4428000	0.748	NA	NA	NA	NA	4082000	0.6021	NA	NA	NA	NA	359800	1.032
10790000	0.5854	NA	NA	NA	NA	3120000	0.7174	NA	NA	NA	NA	386700	1.126
10610000	0.5183	NA	NA	NA	NA	4775000	0.5055	NA	NA	NA	NA	386200	1.185
3500000	0.707	NA	NA	NA	NA	4444000	0.5448	NA	NA	NA	NA	358800	1.068
3152000	0.6888	NA	NA	NA	NA	4397000	0.5516	NA	NA	NA	NA	429200	0.8948
6216000	0.5625	NA	NA	NA	NA	3578000	0.5906	NA	NA	NA	NA	371300	1.104
8048000	0.5815	NA	NA	NA	NA	3188000	0.5892	NA	NA	NA	NA	398700	1.005
15320000	0.5114	NA	NA	NA	NA	2599000	0.6671	NA	NA	NA	NA	370100	1.111
9686000	0.6236	NA	NA	NA	NA	3829000	0.742	NA	NA	NA	NA	400100	0.9866
6150000	0.6698	NA	NA	NA	NA	5376000	0.5085	NA	NA	NA	NA	388400	1.009
9035000	0.5753	NA	NA	NA	NA	3185000	0.5479	NA	NA	NA	NA	422600	1.069
11590000	0.5022	NA	NA	NA	NA	3984000	0.6325	NA	NA	NA	NA	438100	1.195
2267000	0.89	NA	NA	NA	NA	3686000	0.5891	NA	NA	NA	NA	377900	1.086
2471000	0.7671	NA	NA	NA	NA	3879000	0.6161	NA	NA	NA	NA	405900	0.9532
3477000	0.5394	NA	NA	NA	NA	2329000	0.7684	NA	NA	NA	NA	435500	1.052
6272000	0.6389	NA	NA	NA	NA	5394000	0.5388	NA	NA	NA	NA	404200	1.007
3935000	0.7723	NA	NA	NA	NA	4227000	0.5452	NA	NA	NA	NA	376700	1.066
4037000	0.7563	NA	NA	NA	NA	5689000	0.5216	NA	NA	NA	NA	413100	1.004
5502000	0.6153	NA	NA	NA	NA	3539000	0.57	NA	NA	NA	NA	349300	1.14
7836000	0.5838	NA	NA	NA	NA	1968000	0.5835	NA	NA	NA	NA	359000	1.002
3050000	0.7886	NA	NA	NA	NA	2821000	0.6619	NA	NA	NA	NA	376000	1.089
3085000	0.5699	NA	NA	NA	NA	3233000	0.632	NA	NA	NA	NA	391400	1.131
6165000	0.6175	NA	NA	NA	NA	3094000	0.559	NA	NA	NA	NA	388700	1.169
4959000	0.6669	NA	NA	NA	NA	3916000	0.6038	NA	NA	NA	NA	388700	1.004
10030000	0.5633	NA	NA	NA	NA	2797000	0.6512	NA	NA	NA	NA	366600	1.051
8996000	0.5898	NA	NA	NA	NA	7523000	0.53	NA	NA	NA	NA	386900	1.032
16010000	0.5149	NA	NA	NA	NA	4194000	0.5555	NA	NA	NA	NA	396900	0.9139
15600000	0.5011	NA	NA	NA	NA	3357000	0.5859	NA	NA	NA	NA	367300	1.093
10610000	0.5266	NA	NA	NA	NA	4518000	0.5466	NA	NA	NA	NA	359400	1.003
4725000	0.6695	NA	NA	NA	NA	5153000	0.5221	NA	NA	NA	NA	395400	1.078
3434000	0.7291	NA	NA	NA	NA	5759000	0.5367	NA	NA	NA	NA	376100	1.024
8445000	0.5858	NA	NA	NA	NA	4727000	0.5098	NA	NA	NA	NA	398000	1.082
19390000	0.5183	NA	NA	NA	NA	3817000	0.6297	NA	NA	NA	NA	442600	1.024
7336000	0.5901	NA	NA	NA	NA	2751000	0.5819	NA	NA	NA	NA	394000	1.032
7623000	0.619	NA	NA	NA	NA	4091000	0.5511	NA	NA	NA	NA	373900	1.082
6068000	0.6384	NA	NA	NA	NA	5043000	0.6232	NA	NA	NA	NA	398700	0.9756
4435000	0.6977	NA	NA	NA	NA	1727000	0.7254	NA	NA	NA	NA	401500	1.109
