# Supplementary material for: In silico assessment on TdP risks of drug combinations under CiPA paradigm
Source: Sci Rep. 2023 Feb 20;13:2924. doi: 10.1038/s41598-023-29208-5 (PMC9940090; doi:10.1038/s41598-023-29208-5)
Supplement: Supplementary file 1 — Supplementary Information 1. [file 41598_2023_29208_MOESM1_ESM.zip › 1_Supplementary_Data/drugs_Delaunois/hydroxychloroquine/IC50_samples100.csv]

ICaL_IC50	ICaL_h	IK1_IC50	IK1_h	IKs_IC50	IKs_h	INa _IC50	INa _h	INaL_IC50	INaL_h	Ito_IC50	Ito_h	hERG_IC50	hERG_h
66930	0.8566	15990	1.816	NA	NA	44940	0.754	96810	0.781	5604000	0.5112	6514	0.807
59470	1.057	15690	1.922	NA	NA	46200	0.871	83940	0.8189	6728000	0.5005	6346	0.7982
71260	0.9077	17480	1.887	NA	NA	38320	0.9282	1.00E+05	0.786	5360000	0.5755	6713	0.9392
63550	0.8728	16290	1.926	NA	NA	48180	0.9562	99830	0.7958	12120000	0.5013	6301	0.8983
64790	0.9161	17580	1.962	NA	NA	46670	0.8703	105600	0.7757	10520000	0.5275	6654	0.8804
53270	0.775	16630	1.958	NA	NA	43800	0.9404	107500	0.7163	8536000	0.516	5516	0.714
68360	0.7704	16540	1.931	NA	NA	43870	0.8282	87810	0.7403	3288000	0.6693	5743	0.7877
67360	0.8379	17750	1.851	NA	NA	47740	0.7567	99980	0.7599	3747000	0.5089	6567	0.8388
68200	0.8441	16290	1.953	NA	NA	50440	0.9161	103900	0.8043	4477000	0.5321	5547	0.9648
62390	1.062	16820	1.949	NA	NA	43590	0.8219	100300	0.8177	3779000	0.5256	7016	0.7791
62170	1.148	16610	2	NA	NA	50830	0.8399	92900	0.8452	2716000	0.7527	7670	0.7074
55010	0.9627	15970	1.964	NA	NA	46530	0.8915	83090	0.8743	1864000	0.8127	6146	0.8394
78490	0.9458	16840	1.98	NA	NA	46060	0.7669	89400	0.8194	5296000	0.5718	5092	0.8691
66760	0.8865	16290	1.878	NA	NA	46810	0.8734	97960	0.8544	6968000	0.5999	8176	0.7428
62940	0.8604	16430	1.973	NA	NA	54280	0.8984	96640	0.8292	5176000	0.5798	7457	0.6067
64050	0.855	17400	1.942	NA	NA	44870	0.7748	91580	0.7428	3003000	0.6478	5548	0.7006
62690	0.8589	16430	1.929	NA	NA	45290	0.8683	88730	0.86	4766000	0.6036	5375	0.6446
65040	0.8488	16430	1.971	NA	NA	40450	0.8759	96390	0.8775	3685000	0.5362	6203	0.6873
57280	0.8759	18290	1.845	NA	NA	40660	0.9344	101900	0.819	4335000	0.5864	6503	0.9393
64640	0.7753	17360	1.795	NA	NA	42300	0.9108	91090	0.8126	8217000	0.6272	4960	0.7957
67320	0.8514	16490	1.795	NA	NA	38930	0.8456	84520	0.791	2689000	0.6689	6249	0.725
68300	0.7921	16100	1.961	NA	NA	41310	1.089	81310	0.8773	3363000	0.6234	6651	0.8757
71950	0.821	17570	1.978	NA	NA	39440	1.005	85630	0.7349	2705000	0.6152	6472	0.7911
63490	0.8386	17150	1.978	NA	NA	41850	0.9972	95000	0.8535	5268000	0.5478	6841	0.8795
80320	0.9299	17050	1.996	NA	NA	46560	0.826	90800	0.765	3202000	0.5394	4659	0.837
70340	0.9817	16580	1.951	NA	NA	58570	0.8188	89430	0.7916	5537000	0.5852	5925	0.7165
64560	1.13	17080	1.933	NA	NA	35790	0.923	90270	0.8452	6875000	0.5392	5643	0.9133
55280	0.8383	15830	1.983	NA	NA	38720	0.747	90740	0.8356	3453000	0.5768	7205	0.8367
66690	0.7945	16280	1.917	NA	NA	44180	1.028	97470	0.8622	7376000	0.5278	7122	0.7617
71040	0.8475	16600	1.897	NA	NA	43440	0.8316	88910	1.094	5791000	0.512	4907	0.7594
75440	0.8724	16030	1.941	NA	NA	43160	0.9031	80550	0.9211	3009000	0.5891	6286	0.868
62950	0.8044	16950	1.905	NA	NA	44880	0.8541	91940	0.8098	4336000	0.5247	5026	0.7358
64380	0.8572	18070	1.883	NA	NA	39180	0.8589	95730	0.7533	4025000	0.5185	5617	0.7923
72110	0.8838	17410	1.935	NA	NA	42640	0.8966	91130	0.9121	4503000	0.551	6783	0.745
68510	0.9055	17030	1.945	NA	NA	44940	0.8072	97930	0.8307	6337000	0.5384	6224	0.6208
59440	0.8345	16820	1.976	NA	NA	43520	0.8108	89700	0.8651	4874000	0.5231	6080	0.7814
66580	0.9331	16340	1.981	NA	NA	39660	0.9299	86270	0.8259	2584000	0.6546	6139	0.7513
69500	0.8329	16480	1.88	NA	NA	45320	0.7534	86980	0.8033	2459000	0.6368	6092	0.7425
73290	0.9381	16870	1.944	NA	NA	59000	0.8661	85460	0.8033	2176000	0.6982	5997	0.5725
57180	0.9424	17260	1.951	NA	NA	38910	1.056	86560	0.7714	5662000	0.5653	5690	0.7209
62130	1.053	16770	1.809	NA	NA	42050	0.9959	98370	0.8585	6756000	0.5263	6992	0.6376
76830	0.8198	16190	1.942	NA	NA	46480	0.9182	91560	0.8298	4472000	0.6304	5591	0.6205
69760	0.906	17520	1.824	NA	NA	41510	0.8208	90980	0.9012	6686000	0.5051	5302	1.02
61530	0.793	16640	1.881	NA	NA	42820	0.8705	90150	0.8251	7338000	0.5188	7852	0.8296
62640	0.9444	18040	1.998	NA	NA	43310	0.8309	102100	0.7022	10170000	0.5145	7733	0.6478
74660	0.9451	16800	1.844	NA	NA	40730	0.8928	81890	0.7366	10010000	0.5113	6813	0.6693
62640	0.8018	16650	1.764	NA	NA	56030	0.8774	97660	0.7458	5170000	0.5072	7110	0.7722
63010	0.6031	16860	1.873	NA	NA	43980	0.9292	102500	0.7628	6500000	0.5006	6384	0.8177
49310	0.8469	16880	1.889	NA	NA	37700	0.9155	87320	0.8326	8892000	0.5095	6623	1.029
55630	0.8574	16810	1.818	NA	NA	52800	0.7166	101700	0.784	5283000	0.5202	5091	0.7619
74970	0.7272	17180	1.898	NA	NA	46450	0.7461	100800	0.8292	5526000	0.5033	9034	0.8045
66510	0.9114	16080	1.994	NA	NA	46610	0.9537	88570	0.8188	2433000	0.6368	5820	0.7358
60540	0.8724	16750	1.999	NA	NA	44710	0.8831	76460	0.7602	3115000	0.5978	7456	0.7871
63830	0.7903	17040	1.918	NA	NA	51120	0.8791	100400	0.7666	7005000	0.5479	6025	0.8851
64280	0.8866	17290	1.912	NA	NA	44290	0.8799	111200	0.7528	2903000	0.6285	5720	0.7773
59140	0.8921	16980	1.911	NA	NA	49740	0.8531	88740	0.7451	2424000	0.6334	6887	0.9191
66130	0.9402	15900	1.989	NA	NA	47380	0.8927	86320	0.913	5777000	0.5506	4062	0.8823
64990	0.8813	17310	1.961	NA	NA	51820	0.8716	92960	0.8666	6022000	0.5177	7118	0.863
69730	0.9358	16010	1.981	NA	NA	39580	0.7713	97980	0.7355	7203000	0.5221	7478	1.008
65230	0.9144	17060	1.926	NA	NA	40380	0.8589	89370	0.8073	5844000	0.515	6171	0.7656
70630	0.8107	17260	1.897	NA	NA	46610	0.8055	82350	0.7667	4447000	0.5926	4767	0.8996
69690	0.8473	15980	1.895	NA	NA	47190	0.8666	89410	0.8485	5686000	0.5019	6218	0.5807
66750	0.8975	16550	1.962	NA	NA	46720	0.9368	101000	0.787	7631000	0.5324	6266	0.8317
74810	0.8646	16340	1.983	NA	NA	34300	0.7292	87210	0.8899	2684000	0.6394	5333	0.8447
60010	0.9391	16850	1.915	NA	NA	34060	0.7057	95560	0.8672	6008000	0.5029	6296	1.024
67250	0.9828	16180	1.941	NA	NA	52220	0.7986	91810	0.821	5774000	0.5137	7855	0.9254
60880	0.902	16420	1.896	NA	NA	45390	0.8484	91290	0.8749	6235000	0.5004	6702	0.8596
71350	0.9046	17110	1.966	NA	NA	42800	0.8154	83960	0.8872	6816000	0.5013	7501	0.6646
60890	0.8835	16740	1.965	NA	NA	43770	0.8616	94070	0.8483	6310000	0.5588	6852	1.015
61810	0.8846	16040	1.962	NA	NA	45390	0.9151	88770	0.8186	6458000	0.5075	7108	1.441
67600	0.8297	16180	1.776	NA	NA	59410	0.9875	89910	0.7708	5220000	0.5379	7676	1.567
78810	1.121	16930	1.723	NA	NA	46620	0.8898	100100	0.8345	2569000	0.7281	5774	0.9943
69890	0.8225	16480	1.921	NA	NA	43330	0.8132	86870	0.8027	4277000	0.6279	5612	0.876
67850	0.7972	16400	1.832	NA	NA	45870	0.8321	93170	0.8133	2914000	0.6566	7096	0.8136
69770	0.858	15710	1.928	NA	NA	44740	0.8232	96880	0.7759	3282000	0.5577	6287	0.7126
47830	0.7631	15720	1.915	NA	NA	40050	0.9252	87070	0.8893	6437000	0.558	6262	0.9457
84130	0.6566	17680	1.948	NA	NA	43480	0.9173	89330	0.7903	10510000	0.5119	6222	0.8348
68950	0.8064	17120	1.912	NA	NA	38380	0.8415	89390	0.8411	2404000	0.692	6163	0.9044
59030	0.8854	16780	1.996	NA	NA	44820	0.9539	94600	0.8303	4814000	0.5533	6940	0.7811
59730	0.9766	16950	1.974	NA	NA	40340	0.9326	94150	0.8113	2569000	0.8276	6558	0.7857
49890	0.7948	16170	1.989	NA	NA	39430	0.9258	99700	0.7738	3751000	0.6983	5704	0.6501
64220	0.9992	16850	1.952	NA	NA	44010	0.9395	84260	0.7415	3195000	0.8548	7212	0.8949
76320	1.024	16830	1.992	NA	NA	39290	0.8596	95800	0.8783	6558000	0.5169	6853	0.8467
62830	0.8303	17120	1.964	NA	NA	37730	0.9149	92280	0.793	3737000	0.5095	7164	0.7818
62740	0.777	15370	1.887	NA	NA	43110	0.7948	99610	0.8458	8218000	0.5065	9327	0.557
70090	0.9116	15330	1.78	NA	NA	43040	0.8597	88910	0.855	6299000	0.5058	6215	0.8082
67780	0.8591	17410	1.998	NA	NA	39010	0.7881	86980	0.8032	6005000	0.5235	5524	0.7089
67930	0.8268	17340	1.783	NA	NA	45580	0.7902	97810	0.7286	5306000	0.5031	7450	0.6883
59210	0.9258	16890	1.994	NA	NA	41680	0.8544	94780	0.8787	8063000	0.5192	5986	0.6961
65410	0.966	17440	1.983	NA	NA	39070	0.817	93260	0.8264	9134000	0.5435	5725	1.014
64070	0.9144	17410	1.886	NA	NA	43210	0.8266	93160	0.7793	3328000	0.5673	7326	0.5239
68760	0.9366	17270	1.978	NA	NA	40510	0.8254	87690	0.7767	8117000	0.5017	7203	0.7108
72670	0.9579	16410	1.929	NA	NA	44840	0.7388	81100	0.8135	5247000	0.5467	5020	0.8666
71300	0.8964	16270	1.907	NA	NA	40700	0.8019	83380	0.8097	6790000	0.5347	5603	0.9627
62940	0.9069	17760	1.926	NA	NA	49950	0.9152	88480	0.7673	11710000	0.5023	5479	0.7716
69730	0.869	17190	1.834	NA	NA	46860	0.8515	87610	0.8955	7647000	0.5199	6943	0.9062
64800	0.9168	17220	1.851	NA	NA	43940	0.8482	90420	0.7881	3801000	0.5706	7346	0.8513
68400	0.8736	17210	1.986	NA	NA	44620	0.7771	82990	0.8266	3281000	0.5861	6615	0.9433
68230	0.927	15910	1.843	NA	NA	43940	0.8307	87200	0.7819	5942000	0.5318	4515	0.6617
65620	0.9212	16360	1.863	NA	NA	38590	0.7746	88180	0.7999	4926000	0.5024	7088	0.7693
