# Supplementary material for: In silico assessment on TdP risks of drug combinations under CiPA paradigm
Source: Sci Rep. 2023 Feb 20;13:2924. doi: 10.1038/s41598-023-29208-5 (PMC9940090; doi:10.1038/s41598-023-29208-5)
Supplement: Supplementary file 1 — Supplementary Information 1. [file 41598_2023_29208_MOESM1_ESM.zip › 1_Supplementary_Data/drugs_Whittaker/azithromycin/IC50_samples100.csv]

ICaL_IC50	ICaL_h	IK1_IC50	IK1_h	IKs_IC50	IKs_h	INa _IC50	INa _h	INaL_IC50	INaL_h	Ito_IC50	Ito_h	hERG_IC50	hERG_h
NA	NA	NA	NA	341200	1.765	NA	NA	191900	1.938	44550	0.5466	86030	0.5526
NA	NA	NA	NA	601800	1.186	NA	NA	189700	1.941	72880	0.691	60920	0.5393
NA	NA	NA	NA	402800	1.572	NA	NA	186300	1.972	186400	0.637	49180	0.6118
NA	NA	NA	NA	455300	1.522	NA	NA	192200	1.809	67070	0.6841	50590	0.5563
NA	NA	NA	NA	396300	1.88	NA	NA	177700	1.933	66530	0.8854	80610	0.6991
NA	NA	NA	NA	461100	1.523	NA	NA	214500	1.546	255100	0.6932	69950	0.5276
NA	NA	NA	NA	558000	1.45	NA	NA	198000	1.601	191200	0.9529	40160	0.5805
NA	NA	NA	NA	959600	0.7572	NA	NA	219000	1.297	77970	0.5055	30000	0.5795
NA	NA	NA	NA	532000	1.097	NA	NA	195600	1.767	48220	0.5112	49450	0.767
NA	NA	NA	NA	691900	0.9164	NA	NA	186200	1.922	77260	0.5858	117100	0.6068
NA	NA	NA	NA	417600	1.216	NA	NA	179000	1.889	93980	0.5218	71600	0.573
NA	NA	NA	NA	523400	1.288	NA	NA	185900	1.65	66680	0.5005	59570	0.5169
NA	NA	NA	NA	434600	0.9058	NA	NA	199100	1.623	112500	0.7483	79630	0.5355
NA	NA	NA	NA	651100	1.009	NA	NA	192800	1.834	66850	0.7325	92550	0.6508
NA	NA	NA	NA	413000	1.477	NA	NA	197300	1.823	136900	1.056	64940	0.624
NA	NA	NA	NA	432800	1.624	NA	NA	182300	1.899	67420	0.6019	67250	0.7079
NA	NA	NA	NA	442100	1.188	NA	NA	181100	1.955	61830	0.5666	69150	0.5483
NA	NA	NA	NA	1002000	0.7772	NA	NA	181600	1.911	103600	0.5554	70350	0.5007
NA	NA	NA	NA	558700	0.9769	NA	NA	189800	1.69	80030	0.5828	80420	0.6383
NA	NA	NA	NA	508500	1.143	NA	NA	188500	1.717	30120	0.5969	80320	0.5176
NA	NA	NA	NA	503300	1.703	NA	NA	177500	1.804	42360	0.5301	92240	0.5071
NA	NA	NA	NA	422900	1.998	NA	NA	184800	1.749	60170	0.5617	82880	0.5086
NA	NA	NA	NA	372500	1.595	NA	NA	188200	1.789	86620	0.6504	96410	0.5667
NA	NA	NA	NA	574500	1.502	NA	NA	189600	1.912	65790	0.6284	63340	0.5478
NA	NA	NA	NA	692100	1.972	NA	NA	181400	1.868	100200	0.5004	66470	0.5934
NA	NA	NA	NA	526400	1.398	NA	NA	186300	1.689	133100	0.6495	68730	0.5267
NA	NA	NA	NA	448800	1.616	NA	NA	182200	1.696	114500	0.503	71510	0.5514
NA	NA	NA	NA	1276000	0.6183	NA	NA	191400	1.517	114700	0.6582	74000	0.5112
NA	NA	NA	NA	571500	1.201	NA	NA	185700	1.784	70320	0.6916	69550	0.5362
NA	NA	NA	NA	1397000	0.5916	NA	NA	172400	1.884	111200	0.6444	70140	0.5451
NA	NA	NA	NA	1829000	0.5564	NA	NA	196400	1.77	43060	0.6382	65230	0.5844
NA	NA	NA	NA	732600	0.9714	NA	NA	235700	1.778	100600	1.178	56560	0.6087
NA	NA	NA	NA	428600	1.439	NA	NA	180900	1.826	41130	0.8399	70360	0.5568
NA	NA	NA	NA	572000	0.8539	NA	NA	181200	1.878	57620	1.09	85010	0.5396
NA	NA	NA	NA	1454000	0.6435	NA	NA	193800	1.934	92800	0.671	72130	0.5337
NA	NA	NA	NA	494400	1.198	NA	NA	188600	1.562	101800	0.5026	68450	0.6371
NA	NA	NA	NA	859900	0.8622	NA	NA	188100	1.744	80900	0.5486	46060	0.5263
NA	NA	NA	NA	454100	1.113	NA	NA	185500	1.945	102100	0.7663	44540	0.5397
NA	NA	NA	NA	588100	1.108	NA	NA	193000	1.69	150400	1.407	41700	0.5085
NA	NA	NA	NA	504300	0.8849	NA	NA	191400	1.925	138200	1.585	42590	0.5061
NA	NA	NA	NA	658600	0.6524	NA	NA	193500	1.913	73590	1.098	54860	0.592
NA	NA	NA	NA	614900	1.579	NA	NA	184300	1.78	75490	0.9722	52630	0.5989
NA	NA	NA	NA	493600	1.645	NA	NA	191400	1.873	58330	0.912	95460	0.7524
NA	NA	NA	NA	429900	1.615	NA	NA	185800	1.579	81190	0.8301	58250	0.5218
NA	NA	NA	NA	392800	1.597	NA	NA	180600	1.511	164400	0.7315	81730	0.5896
NA	NA	NA	NA	949800	0.9908	NA	NA	197500	1.855	130800	0.7277	37070	0.9233
NA	NA	NA	NA	830300	0.8182	NA	NA	205700	1.712	156200	0.9082	100500	0.5071
NA	NA	NA	NA	1004000	0.6667	NA	NA	194800	1.854	96820	0.858	118900	0.5147
NA	NA	NA	NA	488200	1.079	NA	NA	209900	1.855	114700	0.8265	130400	0.548
NA	NA	NA	NA	451600	1.513	NA	NA	193000	1.824	76210	0.771	128400	0.5082
NA	NA	NA	NA	552700	1.523	NA	NA	198400	1.86	99150	0.755	144100	0.5014
NA	NA	NA	NA	367200	1.509	NA	NA	188900	1.675	37570	0.5472	74060	0.5519
NA	NA	NA	NA	391100	1.974	NA	NA	194700	1.794	34580	0.5028	79130	0.502
NA	NA	NA	NA	438400	1.856	NA	NA	185800	1.799	32220	0.5326	89170	0.7216
NA	NA	NA	NA	423600	1.925	NA	NA	192400	1.641	51640	0.692	100200	0.5632
NA	NA	NA	NA	303000	1.73	NA	NA	208600	1.559	66080	0.6199	160500	0.6055
NA	NA	NA	NA	446000	1.702	NA	NA	180700	1.54	64580	0.5703	161600	0.5044
NA	NA	NA	NA	426100	1.849	NA	NA	157700	1.887	69420	0.6394	99140	0.6675
NA	NA	NA	NA	359100	1.709	NA	NA	171800	1.699	91610	0.8922	109500	0.554
NA	NA	NA	NA	448200	1.017	NA	NA	185000	1.58	40420	0.627	38510	0.6241
NA	NA	NA	NA	795500	0.8341	NA	NA	189000	1.683	62300	0.8185	47460	0.5045
NA	NA	NA	NA	424500	1.814	NA	NA	202800	1.797	60580	0.666	55990	0.5056
NA	NA	NA	NA	864100	0.9096	NA	NA	196700	1.879	95200	0.6168	51590	0.6366
NA	NA	NA	NA	444500	1.21	NA	NA	174600	1.688	49630	0.8403	72990	0.5399
NA	NA	NA	NA	453300	1.256	NA	NA	191000	1.627	107600	1.063	60060	0.5015
NA	NA	NA	NA	355200	1.447	NA	NA	180800	1.895	139400	0.5126	45080	0.6061
NA	NA	NA	NA	948000	0.9834	NA	NA	208600	1.913	145700	0.5323	70340	0.7032
NA	NA	NA	NA	671000	1.219	NA	NA	195600	1.988	82610	0.5234	98380	0.5797
NA	NA	NA	NA	950100	0.7029	NA	NA	197900	1.896	140000	0.8913	53980	0.6175
NA	NA	NA	NA	562900	0.9314	NA	NA	215400	1.614	180600	0.8515	72160	0.8139
NA	NA	NA	NA	474200	1.025	NA	NA	202800	1.86	70230	0.5991	97760	0.5091
NA	NA	NA	NA	500700	1.115	NA	NA	219700	1.498	104100	0.5644	53560	0.56
NA	NA	NA	NA	562400	0.9597	NA	NA	172400	1.772	135400	0.6124	74640	0.5032
NA	NA	NA	NA	431700	1.21	NA	NA	198200	1.845	142100	0.6557	72150	0.5717
NA	NA	NA	NA	473400	1.385	NA	NA	202300	1.544	66020	0.8501	67390	0.5592
NA	NA	NA	NA	536400	1.473	NA	NA	175900	1.678	79180	0.6457	70770	0.52
NA	NA	NA	NA	422700	1.649	NA	NA	185000	1.608	152600	0.5999	83590	0.5471
NA	NA	NA	NA	351000	1.701	NA	NA	178500	1.958	69570	0.8947	37550	0.6086
NA	NA	NA	NA	1011000	0.6195	NA	NA	174100	1.979	56240	0.6764	28120	0.644
NA	NA	NA	NA	986300	0.8371	NA	NA	199600	1.855	50580	0.6213	50170	0.5156
NA	NA	NA	NA	357000	1.56	NA	NA	200300	1.905	54910	0.6258	83320	0.5051
NA	NA	NA	NA	418000	1.324	NA	NA	190700	1.922	133800	0.9169	79290	0.5248
NA	NA	NA	NA	537800	1.113	NA	NA	155100	1.545	164300	0.5173	59130	0.5359
NA	NA	NA	NA	460500	1.766	NA	NA	179100	1.889	138400	0.557	52500	0.536
NA	NA	NA	NA	439200	1.865	NA	NA	186900	1.9	131300	0.7563	64530	0.9232
NA	NA	NA	NA	422000	1.863	NA	NA	183500	1.963	118800	0.9002	41960	0.56
NA	NA	NA	NA	475000	1.51	NA	NA	177400	1.459	84480	1.14	45860	0.53
NA	NA	NA	NA	453100	1.865	NA	NA	197800	1.622	79570	1.036	77220	0.514
NA	NA	NA	NA	877700	0.9656	NA	NA	192600	1.794	137000	0.5165	92310	0.6625
NA	NA	NA	NA	568900	1.325	NA	NA	185900	1.811	95200	1.031	109200	0.5545
NA	NA	NA	NA	394700	1.722	NA	NA	174600	1.995	189600	0.7437	74580	0.7909
NA	NA	NA	NA	562000	1.69	NA	NA	179500	1.778	122500	0.5109	35740	0.6484
NA	NA	NA	NA	426800	0.9926	NA	NA	191400	1.721	144800	0.7225	58150	0.6773
NA	NA	NA	NA	455100	1.269	NA	NA	185100	1.993	48690	0.6641	61320	0.6207
NA	NA	NA	NA	477100	1.555	NA	NA	191200	1.859	201000	0.8792	86890	0.5151
NA	NA	NA	NA	505900	1.297	NA	NA	179300	1.804	138800	0.8422	87540	0.6124
NA	NA	NA	NA	521300	1.037	NA	NA	203500	1.906	168900	0.7441	73710	0.5642
NA	NA	NA	NA	721600	1.006	NA	NA	192400	1.767	51750	0.5258	78200	0.7295
NA	NA	NA	NA	532600	1.107	NA	NA	197400	1.761	91270	0.6416	68560	0.6293
NA	NA	NA	NA	493600	1.285	NA	NA	162700	1.271	97220	0.7992	52780	0.5069
