# Supplementary material for: In silico assessment on TdP risks of drug combinations under CiPA paradigm
Source: Sci Rep. 2023 Feb 20;13:2924. doi: 10.1038/s41598-023-29208-5 (PMC9940090; doi:10.1038/s41598-023-29208-5)
Supplement: Supplementary file 1 — Supplementary Information 1. [file 41598_2023_29208_MOESM1_ESM.zip › 1_Supplementary_Data/drugs_Whittaker/chloroquine/IC50_samples100.csv]

ICaL_IC50	ICaL_h	IK1_IC50	IK1_h	IKs_IC50	IKs_h	INa _IC50	INa _h	INaL_IC50	INaL_h	Ito_IC50	Ito_h	hERG_IC50	hERG_h
NA	NA	11610	0.66	NA	NA	NA	NA	NA	NA	NA	NA	5427	0.6047
NA	NA	12800	0.8539	NA	NA	NA	NA	NA	NA	NA	NA	4529	0.9011
NA	NA	7859	0.8193	NA	NA	NA	NA	NA	NA	NA	NA	17420	0.5136
NA	NA	9787	0.8121	NA	NA	NA	NA	NA	NA	NA	NA	8043	0.751
NA	NA	12460	0.7106	NA	NA	NA	NA	NA	NA	NA	NA	5677	0.575
NA	NA	8213	0.7174	NA	NA	NA	NA	NA	NA	NA	NA	5740	0.7566
NA	NA	12260	0.6935	NA	NA	NA	NA	NA	NA	NA	NA	7473	0.5937
NA	NA	11460	1.01	NA	NA	NA	NA	NA	NA	NA	NA	6992	0.7474
NA	NA	10260	0.7542	NA	NA	NA	NA	NA	NA	NA	NA	7425	0.7404
NA	NA	10760	0.7638	NA	NA	NA	NA	NA	NA	NA	NA	6835	0.6793
NA	NA	10390	0.8019	NA	NA	NA	NA	NA	NA	NA	NA	7546	0.6471
NA	NA	10580	0.775	NA	NA	NA	NA	NA	NA	NA	NA	7995	0.5398
NA	NA	11090	0.9424	NA	NA	NA	NA	NA	NA	NA	NA	7206	0.5956
NA	NA	13010	0.7706	NA	NA	NA	NA	NA	NA	NA	NA	7321	0.5548
NA	NA	10890	0.8237	NA	NA	NA	NA	NA	NA	NA	NA	4298	0.5459
NA	NA	9551	0.6629	NA	NA	NA	NA	NA	NA	NA	NA	6137	0.604
NA	NA	9798	0.6222	NA	NA	NA	NA	NA	NA	NA	NA	5181	0.7746
NA	NA	10730	0.8159	NA	NA	NA	NA	NA	NA	NA	NA	3965	0.6651
NA	NA	10350	0.7436	NA	NA	NA	NA	NA	NA	NA	NA	7040	0.6627
NA	NA	13290	0.8792	NA	NA	NA	NA	NA	NA	NA	NA	7214	0.5892
NA	NA	10240	0.7081	NA	NA	NA	NA	NA	NA	NA	NA	8995	0.5561
NA	NA	10620	0.8162	NA	NA	NA	NA	NA	NA	NA	NA	7184	0.5543
NA	NA	9822	0.7645	NA	NA	NA	NA	NA	NA	NA	NA	6585	0.5363
NA	NA	11150	0.8099	NA	NA	NA	NA	NA	NA	NA	NA	7510	0.5557
NA	NA	11360	0.6696	NA	NA	NA	NA	NA	NA	NA	NA	7893	0.5737
NA	NA	12150	0.7989	NA	NA	NA	NA	NA	NA	NA	NA	5601	0.6656
NA	NA	9517	0.9363	NA	NA	NA	NA	NA	NA	NA	NA	6332	0.6616
NA	NA	10160	0.8174	NA	NA	NA	NA	NA	NA	NA	NA	6978	0.6045
NA	NA	10870	0.7693	NA	NA	NA	NA	NA	NA	NA	NA	7817	0.5811
NA	NA	9537	0.8723	NA	NA	NA	NA	NA	NA	NA	NA	6457	0.6217
NA	NA	11290	0.7879	NA	NA	NA	NA	NA	NA	NA	NA	6580	0.5772
NA	NA	12710	0.6658	NA	NA	NA	NA	NA	NA	NA	NA	6914	0.6324
NA	NA	9713	0.7045	NA	NA	NA	NA	NA	NA	NA	NA	5894	0.6142
NA	NA	9979	0.948	NA	NA	NA	NA	NA	NA	NA	NA	8451	0.5263
NA	NA	16880	0.9688	NA	NA	NA	NA	NA	NA	NA	NA	6652	0.5476
NA	NA	7951	0.9355	NA	NA	NA	NA	NA	NA	NA	NA	7517	0.521
NA	NA	9033	0.7351	NA	NA	NA	NA	NA	NA	NA	NA	6210	0.596
NA	NA	8410	0.8081	NA	NA	NA	NA	NA	NA	NA	NA	9369	0.5501
NA	NA	10040	0.7859	NA	NA	NA	NA	NA	NA	NA	NA	5618	0.7074
NA	NA	9061	0.8607	NA	NA	NA	NA	NA	NA	NA	NA	4351	0.8062
NA	NA	10090	0.8883	NA	NA	NA	NA	NA	NA	NA	NA	8419	0.5294
NA	NA	11610	0.8047	NA	NA	NA	NA	NA	NA	NA	NA	6786	0.6009
NA	NA	9876	0.7554	NA	NA	NA	NA	NA	NA	NA	NA	6477	0.5696
NA	NA	9920	0.74	NA	NA	NA	NA	NA	NA	NA	NA	8517	0.5271
NA	NA	10580	0.7673	NA	NA	NA	NA	NA	NA	NA	NA	4940	0.6841
NA	NA	11100	0.7032	NA	NA	NA	NA	NA	NA	NA	NA	4564	0.6022
NA	NA	12470	0.7079	NA	NA	NA	NA	NA	NA	NA	NA	8149	0.5841
NA	NA	9612	0.7991	NA	NA	NA	NA	NA	NA	NA	NA	4709	0.8234
NA	NA	10270	0.8517	NA	NA	NA	NA	NA	NA	NA	NA	6884	0.6825
NA	NA	10050	0.7637	NA	NA	NA	NA	NA	NA	NA	NA	9694	0.7017
NA	NA	12260	0.7964	NA	NA	NA	NA	NA	NA	NA	NA	7093	0.6404
NA	NA	11400	0.7209	NA	NA	NA	NA	NA	NA	NA	NA	7998	0.6264
NA	NA	11830	0.6805	NA	NA	NA	NA	NA	NA	NA	NA	7256	0.6383
NA	NA	9548	0.7909	NA	NA	NA	NA	NA	NA	NA	NA	7461	0.6112
NA	NA	9278	0.8072	NA	NA	NA	NA	NA	NA	NA	NA	7716	0.628
NA	NA	10880	0.8607	NA	NA	NA	NA	NA	NA	NA	NA	4734	0.6227
NA	NA	11770	0.9945	NA	NA	NA	NA	NA	NA	NA	NA	5373	0.6025
NA	NA	15620	0.7897	NA	NA	NA	NA	NA	NA	NA	NA	9215	0.6305
NA	NA	11720	0.8637	NA	NA	NA	NA	NA	NA	NA	NA	8584	0.5355
NA	NA	11160	0.7405	NA	NA	NA	NA	NA	NA	NA	NA	7897	0.6105
NA	NA	11160	0.6321	NA	NA	NA	NA	NA	NA	NA	NA	7297	0.6414
NA	NA	11940	0.7737	NA	NA	NA	NA	NA	NA	NA	NA	8703	0.6539
NA	NA	9105	0.7237	NA	NA	NA	NA	NA	NA	NA	NA	9156	0.545
NA	NA	10590	0.8488	NA	NA	NA	NA	NA	NA	NA	NA	8713	0.5559
NA	NA	9674	0.6549	NA	NA	NA	NA	NA	NA	NA	NA	7964	0.6701
NA	NA	10550	0.7767	NA	NA	NA	NA	NA	NA	NA	NA	7475	0.6479
NA	NA	12440	0.5169	NA	NA	NA	NA	NA	NA	NA	NA	7169	0.5864
NA	NA	12080	0.6518	NA	NA	NA	NA	NA	NA	NA	NA	5574	0.6448
NA	NA	13240	0.7148	NA	NA	NA	NA	NA	NA	NA	NA	6350	0.7315
NA	NA	8382	0.7235	NA	NA	NA	NA	NA	NA	NA	NA	8631	0.6713
NA	NA	7041	0.7638	NA	NA	NA	NA	NA	NA	NA	NA	5456	0.5301
NA	NA	8894	0.9694	NA	NA	NA	NA	NA	NA	NA	NA	7913	0.55
NA	NA	9882	1.237	NA	NA	NA	NA	NA	NA	NA	NA	6092	0.7589
NA	NA	7352	0.6437	NA	NA	NA	NA	NA	NA	NA	NA	7480	0.6092
NA	NA	7220	0.8717	NA	NA	NA	NA	NA	NA	NA	NA	6482	0.6828
NA	NA	10480	0.8011	NA	NA	NA	NA	NA	NA	NA	NA	8308	0.604
NA	NA	7922	0.7994	NA	NA	NA	NA	NA	NA	NA	NA	8498	0.5809
NA	NA	9303	0.8614	NA	NA	NA	NA	NA	NA	NA	NA	8351	0.5992
NA	NA	9611	0.6955	NA	NA	NA	NA	NA	NA	NA	NA	7569	0.6334
NA	NA	10860	0.7916	NA	NA	NA	NA	NA	NA	NA	NA	9782	0.5369
NA	NA	10250	0.7418	NA	NA	NA	NA	NA	NA	NA	NA	8041	0.5425
NA	NA	11110	0.7729	NA	NA	NA	NA	NA	NA	NA	NA	5443	0.7201
NA	NA	8828	0.7226	NA	NA	NA	NA	NA	NA	NA	NA	6065	0.7111
NA	NA	12750	0.8282	NA	NA	NA	NA	NA	NA	NA	NA	5824	0.5945
NA	NA	11340	0.6595	NA	NA	NA	NA	NA	NA	NA	NA	7088	0.5768
NA	NA	10540	0.8948	NA	NA	NA	NA	NA	NA	NA	NA	6211	0.6512
NA	NA	9719	0.9418	NA	NA	NA	NA	NA	NA	NA	NA	8312	0.6727
NA	NA	10420	1.049	NA	NA	NA	NA	NA	NA	NA	NA	9609	0.6046
NA	NA	8345	0.748	NA	NA	NA	NA	NA	NA	NA	NA	6085	0.5973
NA	NA	11040	0.7838	NA	NA	NA	NA	NA	NA	NA	NA	5590	0.6092
NA	NA	9909	0.9623	NA	NA	NA	NA	NA	NA	NA	NA	6591	0.5767
NA	NA	11220	0.7642	NA	NA	NA	NA	NA	NA	NA	NA	9042	0.6247
NA	NA	11880	0.7325	NA	NA	NA	NA	NA	NA	NA	NA	6744	0.5128
NA	NA	12000	0.8109	NA	NA	NA	NA	NA	NA	NA	NA	6046	0.5761
NA	NA	13000	0.709	NA	NA	NA	NA	NA	NA	NA	NA	7882	0.6027
NA	NA	9995	0.8227	NA	NA	NA	NA	NA	NA	NA	NA	8986	0.5451
NA	NA	9097	0.7489	NA	NA	NA	NA	NA	NA	NA	NA	5851	0.6703
NA	NA	9645	0.6429	NA	NA	NA	NA	NA	NA	NA	NA	7681	0.702
NA	NA	9468	0.7732	NA	NA	NA	NA	NA	NA	NA	NA	6064	0.6232
NA	NA	10120	0.6512	NA	NA	NA	NA	NA	NA	NA	NA	9532	0.5751
