# Supplementary material for: In silico assessment on TdP risks of drug combinations under CiPA paradigm
Source: Sci Rep. 2023 Feb 20;13:2924. doi: 10.1038/s41598-023-29208-5 (PMC9940090; doi:10.1038/s41598-023-29208-5)
Supplement: Supplementary file 1 — Supplementary Information 1. [file 41598_2023_29208_MOESM1_ESM.zip › 1_Supplementary_Data/drugs_Whittaker/drugs_combinations_allotopic.xlsx]

## Sheet: RECAP
Sample_ID	APD90	Conc_a	Conc_b	Qnet	Qnet (uC/uF)	CaD90	Source
80	307.5	0	0	7.2e-05	0.072	764	AZI_CLQ
60	307.5	0	0	7.2e-05	0.072	764	AZI_CLQ
40	307.5	0	0	7.2e-05	0.072	764	AZI_CLQ
20	307.5	0	0	7.2e-05	0.072	764	AZI_CLQ
0	307.5	0	0	7.2e-05	0.072	764	AZI_CLQ
80	350	0	660	6.2e-05	0.062	772	AZI_CLQ
60	344.5	0	660	6.3e-05	0.063	772	AZI_CLQ
40	349.5	0	660	6.2e-05	0.062	772	AZI_CLQ
20	347	0	660	6.2e-05	0.062	772	AZI_CLQ
0	353.5	0	660	6.1e-05	0.061	774	AZI_CLQ
80	367.5	0	1320	5.8e-05	0.058	776	AZI_CLQ
60	363	0	1320	5.9e-05	0.059	776	AZI_CLQ
40	366.5	0	1320	5.8e-05	0.058	776	AZI_CLQ
20	364	0	1320	5.9e-05	0.059	776	AZI_CLQ
0	374.5	0	1320	5.7e-05	0.057	778	AZI_CLQ
80	381	0	1980	5.5e-05	0.055	780	AZI_CLQ
60	377.5	0	1980	5.6e-05	0.056	778	AZI_CLQ
40	379	0	1980	5.6e-05	0.056	780	AZI_CLQ
20	377	0	1980	5.6e-05	0.056	778	AZI_CLQ
0	390.5	0	1980	5.4e-05	0.054	782	AZI_CLQ
80	392	0	2640	5.3e-05	0.053	782	AZI_CLQ
60	389.5	0	2640	5.4e-05	0.054	782	AZI_CLQ
40	390	0	2640	5.4e-05	0.054	782	AZI_CLQ
20	387.5	0	2640	5.4e-05	0.054	782	AZI_CLQ
0	403.5	0	2640	5.1e-05	0.051	786	AZI_CLQ
80	331	1937	0	6.5e-05	0.065	772	AZI_CLQ
60	339	1937	0	6.3e-05	0.063	772	AZI_CLQ
40	330.5	1937	0	6.6e-05	0.066	768	AZI_CLQ
20	330	1937	0	6.5e-05	0.065	774	AZI_CLQ
0	327	1937	0	6.6e-05	0.066	772	AZI_CLQ
80	374	1937	660	5.6e-05	0.056	782	AZI_CLQ
60	376.5	1937	660	5.6e-05	0.056	780	AZI_CLQ
40	372.5	1937	660	5.6e-05	0.056	778	AZI_CLQ
20	369.5	1937	660	5.7e-05	0.057	782	AZI_CLQ
0	373.5	1937	660	5.6e-05	0.056	784	AZI_CLQ
80	392	1937	1320	5.2e-05	0.052	786	AZI_CLQ
60	395.5	1937	1320	5.2e-05	0.052	786	AZI_CLQ
40	390	1937	1320	5.3e-05	0.053	784	AZI_CLQ
20	387	1937	1320	5.3e-05	0.053	786	AZI_CLQ
0	394.5	1937	1320	5.2e-05	0.052	790	AZI_CLQ
80	405.5	1937	1980	5e-05	0.05	792	AZI_CLQ
60	410.5	1937	1980	4.9e-05	0.049	790	AZI_CLQ
40	403.5	1937	1980	5e-05	0.05	788	AZI_CLQ
20	400	1937	1980	5.1e-05	0.051	790	AZI_CLQ
0	411	1937	1980	4.9e-05	0.049	794	AZI_CLQ
80	417	1937	2640	4.8e-05	0.048	794	AZI_CLQ
60	423	1937	2640	4.7e-05	0.047	794	AZI_CLQ
40	414.5	1937	2640	4.8e-05	0.048	792	AZI_CLQ
20	411	1937	2640	4.9e-05	0.049	794	AZI_CLQ
0	424.5	1937	2640	4.6e-05	0.046	798	AZI_CLQ
80	340	3874	0	6.3e-05	0.063	776	AZI_CLQ
60	350.5	3874	0	6.1e-05	0.061	776	AZI_CLQ
40	341	3874	0	6.3e-05	0.063	772	AZI_CLQ
20	338.5	3874	0	6.3e-05	0.063	776	AZI_CLQ
0	335.5	3874	0	6.4e-05	0.064	776	AZI_CLQ
80	383.5	3874	660	5.3e-05	0.053	786	AZI_CLQ
60	388.5	3874	660	5.3e-05	0.053	786	AZI_CLQ
40	383.5	3874	660	5.4e-05	0.054	782	AZI_CLQ
20	378.5	3874	660	5.4e-05	0.054	786	AZI_CLQ
0	382	3874	660	5.4e-05	0.054	788	AZI_CLQ
80	401.5	3874	1320	5e-05	0.05	792	AZI_CLQ
60	408	3874	1320	4.9e-05	0.049	792	AZI_CLQ
40	401.5	3874	1320	5e-05	0.05	788	AZI_CLQ
20	396	3874	1320	5.1e-05	0.051	792	AZI_CLQ
0	403.5	3874	1320	5e-05	0.05	794	AZI_CLQ
80	415	3874	1980	4.8e-05	0.048	796	AZI_CLQ
60	423	3874	1980	4.7e-05	0.047	796	AZI_CLQ
40	414.5	3874	1980	4.8e-05	0.048	792	AZI_CLQ
20	409	3874	1980	4.9e-05	0.049	796	AZI_CLQ
0	420	3874	1980	4.7e-05	0.047	798	AZI_CLQ
80	426.5	3874	2640	4.6e-05	0.046	800	AZI_CLQ
60	435.5	3874	2640	4.5e-05	0.045	802	AZI_CLQ
40	426	3874	2640	4.6e-05	0.046	796	AZI_CLQ
20	420.5	3874	2640	4.7e-05	0.047	800	AZI_CLQ
0	433.5	3874	2640	4.5e-05	0.045	804	AZI_CLQ
80	347	5811	0	6.1e-05	0.061	778	AZI_CLQ
60	359	5811	0	5.8e-05	0.058	778	AZI_CLQ
40	349.5	5811	0	6.1e-05	0.061	774	AZI_CLQ
20	344.5	5811	0	6.1e-05	0.061	780	AZI_CLQ
0	342	5811	0	6.2e-05	0.062	778	AZI_CLQ
80	390	5811	660	5.2e-05	0.052	790	AZI_CLQ
60	397.5	5811	660	5.1e-05	0.051	790	AZI_CLQ
40	392	5811	660	5.2e-05	0.052	786	AZI_CLQ
20	385	5811	660	5.3e-05	0.053	790	AZI_CLQ
0	388.5	5811	660	5.2e-05	0.052	790	AZI_CLQ
80	408.5	5811	1320	4.9e-05	0.049	796	AZI_CLQ
60	416.5	5811	1320	4.7e-05	0.047	796	AZI_CLQ
40	410	5811	1320	4.8e-05	0.048	792	AZI_CLQ
20	402.5	5811	1320	5e-05	0.05	794	AZI_CLQ
0	410	5811	1320	4.8e-05	0.048	798	AZI_CLQ
80	422	5811	1980	4.6e-05	0.046	800	AZI_CLQ
60	432	5811	1980	4.5e-05	0.045	802	AZI_CLQ
40	423.5	5811	1980	4.6e-05	0.046	796	AZI_CLQ
20	416	5811	1980	4.7e-05	0.047	800	AZI_CLQ
0	426.5	5811	1980	4.5e-05	0.045	802	AZI_CLQ
80	433.5	5811	2640	4.4e-05	0.044	804	AZI_CLQ
60	445	5811	2640	4.3e-05	0.043	806	AZI_CLQ
40	435	5811	2640	4.4e-05	0.044	800	AZI_CLQ
20	427	5811	2640	4.6e-05	0.046	802	AZI_CLQ
0	440.5	5811	2640	4.3e-05	0.043	808	AZI_CLQ
80	352.5	7748	0	6e-05	0.06	780	AZI_CLQ
60	365.5	7748	0	5.7e-05	0.057	782	AZI_CLQ
40	356	7748	0	5.9e-05	0.059	776	AZI_CLQ
20	350	7748	0	6e-05	0.06	782	AZI_CLQ
0	347	7748	0	6.1e-05	0.061	780	AZI_CLQ
80	395.5	7748	660	5.1e-05	0.051	792	AZI_CLQ
60	404.5	7748	660	4.9e-05	0.049	792	AZI_CLQ
40	399.5	7748	660	5e-05	0.05	790	AZI_CLQ
20	390	7748	660	5.2e-05	0.052	792	AZI_CLQ
0	394	7748	660	5.1e-05	0.051	794	AZI_CLQ
80	414	7748	1320	4.7e-05	0.047	798	AZI_CLQ
60	424	7748	1320	4.6e-05	0.046	800	AZI_CLQ
40	417	7748	1320	4.7e-05	0.047	796	AZI_CLQ
20	407.5	7748	1320	4.8e-05	0.048	798	AZI_CLQ
0	415.5	7748	1320	4.7e-05	0.047	800	AZI_CLQ
80	428	7748	1980	4.5e-05	0.045	802	AZI_CLQ
60	439.5	7748	1980	4.4e-05	0.044	804	AZI_CLQ
40	431	7748	1980	4.5e-05	0.045	800	AZI_CLQ
20	421	7748	1980	4.6e-05	0.046	802	AZI_CLQ
0	432	7748	1980	4.4e-05	0.044	806	AZI_CLQ
80	439.5	7748	2640	4.3e-05	0.043	806	AZI_CLQ
60	452.5	7748	2640	4.2e-05	0.042	810	AZI_CLQ
40	442.5	7748	2640	4.3e-05	0.043	804	AZI_CLQ
20	432.5	7748	2640	4.4e-05	0.044	806	AZI_CLQ
0	446	7748	2640	4.2e-05	0.042	812	AZI_CLQ
81	307.5	0	0	7.2e-05	0.072	764	AZI_CLQ
61	307.5	0	0	7.2e-05	0.072	764	AZI_CLQ
41	307.5	0	0	7.2e-05	0.072	764	AZI_CLQ
21	307.5	0	0	7.2e-05	0.072	764	AZI_CLQ
1	307.5	0	0	7.2e-05	0.072	764	AZI_CLQ
81	344	0	660	6.3e-05	0.063	772	AZI_CLQ
61	339	0	660	6.4e-05	0.064	770	AZI_CLQ
41	347.5	0	660	6.2e-05	0.062	772	AZI_CLQ
21	350.5	0	660	6.1e-05	0.061	772	AZI_CLQ
1	337	0	660	6.4e-05	0.064	770	AZI_CLQ
81	365	0	1320	5.8e-05	0.058	776	AZI_CLQ
61	355.5	0	1320	6.1e-05	0.061	774	AZI_CLQ
41	366.5	0	1320	5.8e-05	0.058	776	AZI_CLQ
21	369	0	1320	5.8e-05	0.058	776	AZI_CLQ
1	360	0	1320	5.9e-05	0.059	774	AZI_CLQ
81	382	0	1980	5.5e-05	0.055	780	AZI_CLQ
61	369	0	1980	5.8e-05	0.058	776	AZI_CLQ
41	381	0	1980	5.5e-05	0.055	780	AZI_CLQ
21	382.5	0	1980	5.5e-05	0.055	780	AZI_CLQ
1	379.5	0	1980	5.5e-05	0.055	780	AZI_CLQ
81	396.5	0	2640	5.2e-05	0.052	784	AZI_CLQ
61	380	0	2640	5.6e-05	0.056	780	AZI_CLQ
41	393	0	2640	5.3e-05	0.053	784	AZI_CLQ
21	394	0	2640	5.3e-05	0.053	784	AZI_CLQ
1	397	0	2640	5.2e-05	0.052	786	AZI_CLQ
81	330.5	1937	0	6.6e-05	0.066	768	AZI_CLQ
61	336	1937	0	6.4e-05	0.064	772	AZI_CLQ
41	329.5	1937	0	6.6e-05	0.066	770	AZI_CLQ
21	331	1937	0	6.5e-05	0.065	772	AZI_CLQ
1	332	1937	0	6.5e-05	0.065	772	AZI_CLQ
81	367.5	1937	660	5.8e-05	0.058	778	AZI_CLQ
61	368	1937	660	5.7e-05	0.057	780	AZI_CLQ
41	370	1937	660	5.7e-05	0.057	778	AZI_CLQ
21	374.5	1937	660	5.5e-05	0.055	782	AZI_CLQ
1	362	1937	660	5.8e-05	0.058	778	AZI_CLQ
81	388.5	1937	1320	5.3e-05	0.053	784	AZI_CLQ
61	385	1937	1320	5.4e-05	0.054	784	AZI_CLQ
41	389	1937	1320	5.3e-05	0.053	784	AZI_CLQ
21	393	1937	1320	5.2e-05	0.052	788	AZI_CLQ
1	385	1937	1320	5.4e-05	0.054	784	AZI_CLQ
81	406	1937	1980	5e-05	0.05	788	AZI_CLQ
61	398.5	1937	1980	5.1e-05	0.051	788	AZI_CLQ
41	404	1937	1980	5e-05	0.05	788	AZI_CLQ
21	407	1937	1980	4.9e-05	0.049	792	AZI_CLQ
1	405	1937	1980	5e-05	0.05	790	AZI_CLQ
81	420.5	1937	2640	4.7e-05	0.047	794	AZI_CLQ
61	410	1937	2640	4.9e-05	0.049	792	AZI_CLQ
41	416	1937	2640	4.8e-05	0.048	792	AZI_CLQ
21	419	1937	2640	4.7e-05	0.047	796	AZI_CLQ
1	423	1937	2640	4.6e-05	0.046	796	AZI_CLQ
81	339.5	3874	0	6.3e-05	0.063	772	AZI_CLQ
61	347	3874	0	6.1e-05	0.061	776	AZI_CLQ
41	340	3874	0	6.3e-05	0.063	772	AZI_CLQ
21	340	3874	0	6.3e-05	0.063	776	AZI_CLQ
1	342.5	3874	0	6.2e-05	0.062	774	AZI_CLQ
81	376.5	3874	660	5.5e-05	0.055	780	AZI_CLQ
61	379	3874	660	5.4e-05	0.054	784	AZI_CLQ
41	380.5	3874	660	5.4e-05	0.054	782	AZI_CLQ
21	383.5	3874	660	5.3e-05	0.053	786	AZI_CLQ
1	372.5	3874	660	5.6e-05	0.056	782	AZI_CLQ
81	398	3874	1320	5.1e-05	0.051	786	AZI_CLQ
61	396	3874	1320	5.1e-05	0.051	790	AZI_CLQ
41	400	3874	1320	5.1e-05	0.051	788	AZI_CLQ
21	402	3874	1320	5e-05	0.05	792	AZI_CLQ
1	395.5	3874	1320	5.1e-05	0.051	788	AZI_CLQ
81	415.5	3874	1980	4.8e-05	0.048	792	AZI_CLQ
61	409.5	3874	1980	4.9e-05	0.049	794	AZI_CLQ
41	414.5	3874	1980	4.8e-05	0.048	792	AZI_CLQ
21	416.5	3874	1980	4.7e-05	0.047	798	AZI_CLQ
1	415.5	3874	1980	4.7e-05	0.047	796	AZI_CLQ
81	430.5	3874	2640	4.6e-05	0.046	798	AZI_CLQ
61	421.5	3874	2640	4.7e-05	0.047	798	AZI_CLQ
41	427	3874	2640	4.6e-05	0.046	798	AZI_CLQ
21	428.5	3874	2640	4.5e-05	0.045	802	AZI_CLQ
1	433.5	3874	2640	4.4e-05	0.044	802	AZI_CLQ
81	346.5	5811	0	6.2e-05	0.062	774	AZI_CLQ
61	354.5	5811	0	5.9e-05	0.059	780	AZI_CLQ
41	348	5811	0	6.1e-05	0.061	774	AZI_CLQ
21	346.5	5811	0	6.1e-05	0.061	778	AZI_CLQ
1	350	5811	0	6e-05	0.06	778	AZI_CLQ
81	383.5	5811	660	5.4e-05	0.054	784	AZI_CLQ
61	387	5811	660	5.3e-05	0.053	788	AZI_CLQ
41	388.5	5811	660	5.3e-05	0.053	786	AZI_CLQ
21	390	5811	660	5.2e-05	0.052	790	AZI_CLQ
1	380	5811	660	5.4e-05	0.054	786	AZI_CLQ
81	405	5811	1320	5e-05	0.05	790	AZI_CLQ
61	404	5811	1320	4.9e-05	0.049	794	AZI_CLQ
41	408	5811	1320	4.9e-05	0.049	792	AZI_CLQ
21	409	5811	1320	4.8e-05	0.048	796	AZI_CLQ
1	403.5	5811	1320	4.9e-05	0.049	792	AZI_CLQ
81	422.5	5811	1980	4.7e-05	0.047	796	AZI_CLQ
61	417.5	5811	1980	4.7e-05	0.047	798	AZI_CLQ
41	423	5811	1980	4.7e-05	0.047	796	AZI_CLQ
21	423	5811	1980	4.6e-05	0.046	800	AZI_CLQ
1	423.5	5811	1980	4.6e-05	0.046	800	AZI_CLQ
81	437.5	5811	2640	4.4e-05	0.044	802	AZI_CLQ
61	429.5	5811	2640	4.5e-05	0.045	802	AZI_CLQ
41	435.5	5811	2640	4.4e-05	0.044	802	AZI_CLQ
21	435	5811	2640	4.4e-05	0.044	806	AZI_CLQ
1	441.5	5811	2640	4.3e-05	0.043	806	AZI_CLQ
81	352	7748	0	6e-05	0.06	776	AZI_CLQ
61	361	7748	0	5.8e-05	0.058	782	AZI_CLQ
41	354.5	7748	0	6e-05	0.06	776	AZI_CLQ
21	352	7748	0	6e-05	0.06	780	AZI_CLQ
1	356	7748	0	5.9e-05	0.059	780	AZI_CLQ
81	389	7748	660	5.3e-05	0.053	786	AZI_CLQ
61	393	7748	660	5.1e-05	0.051	790	AZI_CLQ
41	395.5	7748	660	5.1e-05	0.051	788	AZI_CLQ
21	395.5	7748	660	5.1e-05	0.051	792	AZI_CLQ
1	386.5	7748	660	5.3e-05	0.053	788	AZI_CLQ
81	411	7748	1320	4.9e-05	0.049	792	AZI_CLQ
61	410.5	7748	1320	4.8e-05	0.048	796	AZI_CLQ
41	414.5	7748	1320	4.8e-05	0.048	794	AZI_CLQ
21	414.5	7748	1320	4.7e-05	0.047	798	AZI_CLQ
1	409.5	7748	1320	4.8e-05	0.048	796	AZI_CLQ
81	428.5	7748	1980	4.6e-05	0.046	798	AZI_CLQ
61	424.5	7748	1980	4.6e-05	0.046	800	AZI_CLQ
41	429.5	7748	1980	4.5e-05	0.045	800	AZI_CLQ
21	429	7748	1980	4.5e-05	0.045	804	AZI_CLQ
1	430	7748	1980	4.5e-05	0.045	802	AZI_CLQ
81	443.5	7748	2640	4.3e-05	0.043	804	AZI_CLQ
61	436	7748	2640	4.4e-05	0.044	806	AZI_CLQ
41	442.5	7748	2640	4.3e-05	0.043	804	AZI_CLQ
21	441	7748	2640	4.3e-05	0.043	808	AZI_CLQ
1	448	7748	2640	4.2e-05	0.042	810	AZI_CLQ
82	307.5	0	0	7.2e-05	0.072	764	AZI_CLQ
62	307.5	0	0	7.2e-05	0.072	764	AZI_CLQ
42	307.5	0	0	7.2e-05	0.072	764	AZI_CLQ
22	307.5	0	0	7.2e-05	0.072	764	AZI_CLQ
2	307.5	0	0	7.2e-05	0.072	764	AZI_CLQ
82	343	0	660	6.3e-05	0.063	770	AZI_CLQ
62	347.5	0	660	6.2e-05	0.062	772	AZI_CLQ
42	352	0	660	6.1e-05	0.061	772	AZI_CLQ
22	354.5	0	660	6.1e-05	0.061	774	AZI_CLQ
2	339.5	0	660	6.4e-05	0.064	770	AZI_CLQ
82	363.5	0	1320	5.9e-05	0.059	776	AZI_CLQ
62	364.5	0	1320	5.9e-05	0.059	776	AZI_CLQ
42	371.5	0	1320	5.7e-05	0.057	778	AZI_CLQ
22	373.5	0	1320	5.7e-05	0.057	778	AZI_CLQ
2	353	0	1320	6.1e-05	0.061	772	AZI_CLQ
82	380	0	1980	5.6e-05	0.056	780	AZI_CLQ
62	377.5	0	1980	5.6e-05	0.056	778	AZI_CLQ
42	386	0	1980	5.4e-05	0.054	782	AZI_CLQ
22	388	0	1980	5.4e-05	0.054	782	AZI_CLQ
2	363.5	0	1980	5.9e-05	0.059	776	AZI_CLQ
82	394	0	2640	5.3e-05	0.053	784	AZI_CLQ
62	388.5	0	2640	5.4e-05	0.054	782	AZI_CLQ
42	398	0	2640	5.2e-05	0.052	784	AZI_CLQ
22	399.5	0	2640	5.2e-05	0.052	786	AZI_CLQ
2	372	0	2640	5.8e-05	0.058	778	AZI_CLQ
82	333	1937	0	6.5e-05	0.065	772	AZI_CLQ
62	327.5	1937	0	6.6e-05	0.066	770	AZI_CLQ
42	316.5	1937	0	6.9e-05	0.069	766	AZI_CLQ
22	325	1937	0	6.7e-05	0.067	770	AZI_CLQ
2	329.5	1937	0	6.6e-05	0.066	770	AZI_CLQ
82	369	1937	660	5.7e-05	0.057	780	AZI_CLQ
62	368	1937	660	5.7e-05	0.057	780	AZI_CLQ
42	361	1937	660	5.9e-05	0.059	776	AZI_CLQ
22	372.5	1937	660	5.6e-05	0.056	780	AZI_CLQ
2	362.5	1937	660	5.9e-05	0.059	778	AZI_CLQ
82	390	1937	1320	5.3e-05	0.053	786	AZI_CLQ
62	385.5	1937	1320	5.4e-05	0.054	784	AZI_CLQ
42	380.5	1937	1320	5.5e-05	0.055	782	AZI_CLQ
22	391.5	1937	1320	5.2e-05	0.052	786	AZI_CLQ
2	376	1937	1320	5.6e-05	0.056	780	AZI_CLQ
82	406.5	1937	1980	5e-05	0.05	790	AZI_CLQ
62	398.5	1937	1980	5.2e-05	0.052	788	AZI_CLQ
42	395	1937	1980	5.2e-05	0.052	786	AZI_CLQ
22	406	1937	1980	5e-05	0.05	790	AZI_CLQ
2	386.5	1937	1980	5.4e-05	0.054	784	AZI_CLQ
82	421	1937	2640	4.8e-05	0.048	796	AZI_CLQ
62	409.5	1937	2640	5e-05	0.05	790	AZI_CLQ
42	407.5	1937	2640	5e-05	0.05	790	AZI_CLQ
22	418	1937	2640	4.8e-05	0.048	794	AZI_CLQ
2	395.5	1937	2640	5.3e-05	0.053	786	AZI_CLQ
82	343	3874	0	6.2e-05	0.062	774	AZI_CLQ
62	337.5	3874	0	6.3e-05	0.063	774	AZI_CLQ
42	322	3874	0	6.8e-05	0.068	770	AZI_CLQ
22	333	3874	0	6.5e-05	0.065	772	AZI_CLQ
2	340.5	3874	0	6.3e-05	0.063	772	AZI_CLQ
82	379.5	3874	660	5.5e-05	0.055	784	AZI_CLQ
62	378.5	3874	660	5.5e-05	0.055	784	AZI_CLQ
42	367	3874	660	5.7e-05	0.057	778	AZI_CLQ
22	380.5	3874	660	5.4e-05	0.054	784	AZI_CLQ
2	373	3874	660	5.6e-05	0.056	780	AZI_CLQ
82	400.5	3874	1320	5.1e-05	0.051	790	AZI_CLQ
62	396	3874	1320	5.1e-05	0.051	788	AZI_CLQ
42	386.5	3874	1320	5.4e-05	0.054	784	AZI_CLQ
22	400	3874	1320	5.1e-05	0.051	790	AZI_CLQ
2	387	3874	1320	5.4e-05	0.054	784	AZI_CLQ
82	417.5	3874	1980	4.8e-05	0.048	796	AZI_CLQ
62	409.5	3874	1980	4.9e-05	0.049	792	AZI_CLQ
42	401	3874	1980	5.1e-05	0.051	788	AZI_CLQ
22	414.5	3874	1980	4.8e-05	0.048	794	AZI_CLQ
2	398	3874	1980	5.2e-05	0.052	788	AZI_CLQ
82	432	3874	2640	4.5e-05	0.045	800	AZI_CLQ
62	420.5	3874	2640	4.7e-05	0.047	796	AZI_CLQ
42	413.5	3874	2640	4.9e-05	0.049	792	AZI_CLQ
22	426.5	3874	2640	4.6e-05	0.046	798	AZI_CLQ
2	407	3874	2640	5e-05	0.05	790	AZI_CLQ
82	350.5	5811	0	6e-05	0.06	778	AZI_CLQ
62	345.5	5811	0	6.1e-05	0.061	776	AZI_CLQ
42	327	5811	0	6.6e-05	0.066	770	AZI_CLQ
22	339	5811	0	6.3e-05	0.063	774	AZI_CLQ
2	348.5	5811	0	6.1e-05	0.061	776	AZI_CLQ
82	387.5	5811	660	5.3e-05	0.053	788	AZI_CLQ
62	387	5811	660	5.3e-05	0.053	786	AZI_CLQ
42	372	5811	660	5.6e-05	0.056	782	AZI_CLQ
22	386.5	5811	660	5.3e-05	0.053	786	AZI_CLQ
2	381.5	5811	660	5.4e-05	0.054	784	AZI_CLQ
82	408.5	5811	1320	4.9e-05	0.049	794	AZI_CLQ
62	404.5	5811	1320	5e-05	0.05	792	AZI_CLQ
42	391.5	5811	1320	5.2e-05	0.052	786	AZI_CLQ
22	406	5811	1320	4.9e-05	0.049	792	AZI_CLQ
2	395.5	5811	1320	5.2e-05	0.052	788	AZI_CLQ
82	425.5	5811	1980	4.6e-05	0.046	800	AZI_CLQ
62	418	5811	1980	4.7e-05	0.047	796	AZI_CLQ
42	406.5	5811	1980	5e-05	0.05	792	AZI_CLQ
22	420.5	5811	1980	4.7e-05	0.047	798	AZI_CLQ
2	406.5	5811	1980	5e-05	0.05	790	AZI_CLQ
82	440	5811	2640	4.4e-05	0.044	804	AZI_CLQ
62	429	5811	2640	4.6e-05	0.046	800	AZI_CLQ
42	419	5811	2640	4.8e-05	0.048	796	AZI_CLQ
22	433	5811	2640	4.5e-05	0.045	802	AZI_CLQ
2	415.5	5811	2640	4.8e-05	0.048	794	AZI_CLQ
82	356.5	7748	0	5.9e-05	0.059	780	AZI_CLQ
62	352.5	7748	0	6e-05	0.06	778	AZI_CLQ
42	331.5	7748	0	6.5e-05	0.065	772	AZI_CLQ
22	344	7748	0	6.2e-05	0.062	776	AZI_CLQ
2	355.5	7748	0	5.9e-05	0.059	778	AZI_CLQ
82	393.5	7748	660	5.2e-05	0.052	790	AZI_CLQ
62	394	7748	660	5.1e-05	0.051	790	AZI_CLQ
42	376	7748	660	5.5e-05	0.055	784	AZI_CLQ
22	391.5	7748	660	5.2e-05	0.052	790	AZI_CLQ
2	388.5	7748	660	5.3e-05	0.053	786	AZI_CLQ
82	415	7748	1320	4.8e-05	0.048	796	AZI_CLQ
62	411.5	7748	1320	4.8e-05	0.048	796	AZI_CLQ
42	396	7748	1320	5.1e-05	0.051	790	AZI_CLQ
22	411	7748	1320	4.8e-05	0.048	796	AZI_CLQ
2	402.5	7748	1320	5e-05	0.05	790	AZI_CLQ
82	432	7748	1980	4.5e-05	0.045	802	AZI_CLQ
62	425	7748	1980	4.6e-05	0.046	800	AZI_CLQ
42	411	7748	1980	4.9e-05	0.049	794	AZI_CLQ
22	426	7748	1980	4.6e-05	0.046	800	AZI_CLQ
2	413.5	7748	1980	4.8e-05	0.048	794	AZI_CLQ
82	446.5	7748	2640	4.3e-05	0.043	808	AZI_CLQ
62	436.5	7748	2640	4.4e-05	0.044	804	AZI_CLQ
42	423.5	7748	2640	4.7e-05	0.047	798	AZI_CLQ
22	438.5	7748	2640	4.4e-05	0.044	804	AZI_CLQ
2	423	7748	2640	4.7e-05	0.047	796	AZI_CLQ
83	307.5	0	0	7.2e-05	0.072	764	AZI_CLQ
63	307.5	0	0	7.2e-05	0.072	764	AZI_CLQ
43	307.5	0	0	7.2e-05	0.072	764	AZI_CLQ
23	307.5	0	0	7.2e-05	0.072	764	AZI_CLQ
3	307.5	0	0	7.2e-05	0.072	764	AZI_CLQ
83	351	0	660	6.1e-05	0.061	772	AZI_CLQ
63	346.5	0	660	6.2e-05	0.062	772	AZI_CLQ
43	350.5	0	660	6.2e-05	0.062	772	AZI_CLQ
23	349.5	0	660	6.2e-05	0.062	772	AZI_CLQ
3	334.5	0	660	6.5e-05	0.065	768	AZI_CLQ
83	371	0	1320	5.7e-05	0.057	778	AZI_CLQ
63	363.5	0	1320	5.9e-05	0.059	776	AZI_CLQ
43	367.5	0	1320	5.8e-05	0.058	776	AZI_CLQ
23	367.5	0	1320	5.8e-05	0.058	776	AZI_CLQ
3	351.5	0	1320	6.2e-05	0.062	772	AZI_CLQ
83	386	0	1980	5.4e-05	0.054	782	AZI_CLQ
63	376	0	1980	5.6e-05	0.056	778	AZI_CLQ
43	380.5	0	1980	5.6e-05	0.056	780	AZI_CLQ
23	381	0	1980	5.5e-05	0.055	780	AZI_CLQ
3	365.5	0	1980	5.9e-05	0.059	776	AZI_CLQ
83	398.5	0	2640	5.2e-05	0.052	786	AZI_CLQ
63	387	0	2640	5.4e-05	0.054	782	AZI_CLQ
43	391.5	0	2640	5.4e-05	0.054	782	AZI_CLQ
23	392	0	2640	5.3e-05	0.053	784	AZI_CLQ
3	378	0	2640	5.6e-05	0.056	778	AZI_CLQ
83	334.5	1937	0	6.4e-05	0.064	772	AZI_CLQ
63	330	1937	0	6.6e-05	0.066	770	AZI_CLQ
43	334	1937	0	6.5e-05	0.065	770	AZI_CLQ
23	331	1937	0	6.5e-05	0.065	772	AZI_CLQ
3	333	1937	0	6.5e-05	0.065	772	AZI_CLQ
83	378.5	1937	660	5.5e-05	0.055	782	AZI_CLQ
63	369.5	1937	660	5.7e-05	0.057	780	AZI_CLQ
43	377.5	1937	660	5.5e-05	0.055	780	AZI_CLQ
23	373.5	1937	660	5.6e-05	0.056	782	AZI_CLQ
3	360.5	1937	660	5.9e-05	0.059	778	AZI_CLQ
83	398.5	1937	1320	5.1e-05	0.051	788	AZI_CLQ
63	386.5	1937	1320	5.3e-05	0.053	784	AZI_CLQ
43	395.5	1937	1320	5.2e-05	0.052	786	AZI_CLQ
23	391.5	1937	1320	5.2e-05	0.052	786	AZI_CLQ
3	378	1937	1320	5.5e-05	0.055	782	AZI_CLQ
83	414	1937	1980	4.8e-05	0.048	794	AZI_CLQ
63	399.5	1937	1980	5.1e-05	0.051	788	AZI_CLQ
43	408.5	1937	1980	5e-05	0.05	790	AZI_CLQ
23	405.5	1937	1980	5e-05	0.05	790	AZI_CLQ
3	392	1937	1980	5.3e-05	0.053	786	AZI_CLQ
83	426.5	1937	2640	4.6e-05	0.046	798	AZI_CLQ
63	410.5	1937	2640	4.9e-05	0.049	792	AZI_CLQ
43	419.5	1937	2640	4.8e-05	0.048	794	AZI_CLQ
23	417	1937	2640	4.8e-05	0.048	794	AZI_CLQ
3	405	1937	2640	5e-05	0.05	790	AZI_CLQ
83	345	3874	0	6.2e-05	0.062	776	AZI_CLQ
63	339.5	3874	0	6.3e-05	0.063	774	AZI_CLQ
43	344.5	3874	0	6.2e-05	0.062	774	AZI_CLQ
23	341	3874	0	6.3e-05	0.063	774	AZI_CLQ
3	344	3874	0	6.2e-05	0.062	776	AZI_CLQ
83	389.5	3874	660	5.2e-05	0.052	788	AZI_CLQ
63	378.5	3874	660	5.5e-05	0.055	784	AZI_CLQ
43	388	3874	660	5.3e-05	0.053	786	AZI_CLQ
23	383.5	3874	660	5.3e-05	0.053	786	AZI_CLQ
3	371.5	3874	660	5.6e-05	0.056	782	AZI_CLQ
83	409.5	3874	1320	4.8e-05	0.048	794	AZI_CLQ
63	396	3874	1320	5.1e-05	0.051	788	AZI_CLQ
43	406	3874	1320	5e-05	0.05	790	AZI_CLQ
23	401.5	3874	1320	5e-05	0.05	792	AZI_CLQ
3	389	3874	1320	5.3e-05	0.053	786	AZI_CLQ
83	425	3874	1980	4.6e-05	0.046	800	AZI_CLQ
63	409	3874	1980	4.9e-05	0.049	792	AZI_CLQ
43	419.5	3874	1980	4.7e-05	0.047	794	AZI_CLQ
23	415.5	3874	1980	4.8e-05	0.048	796	AZI_CLQ
3	403.5	3874	1980	5e-05	0.05	790	AZI_CLQ
83	438	3874	2640	4.4e-05	0.044	804	AZI_CLQ
63	420.5	3874	2640	4.7e-05	0.047	796	AZI_CLQ
43	430.5	3874	2640	4.6e-05	0.046	798	AZI_CLQ
23	427.5	3874	2640	4.6e-05	0.046	800	AZI_CLQ
3	416.5	3874	2640	4.8e-05	0.048	794	AZI_CLQ
83	353	5811	0	6e-05	0.06	778	AZI_CLQ
63	346	5811	0	6.1e-05	0.061	776	AZI_CLQ
43	352	5811	0	6e-05	0.06	776	AZI_CLQ
23	348	5811	0	6.1e-05	0.061	778	AZI_CLQ
3	352	5811	0	6e-05	0.06	778	AZI_CLQ
83	397.5	5811	660	5e-05	0.05	790	AZI_CLQ
63	386	5811	660	5.3e-05	0.053	786	AZI_CLQ
43	396	5811	660	5.1e-05	0.051	788	AZI_CLQ
23	391	5811	660	5.2e-05	0.052	790	AZI_CLQ
3	380	5811	660	5.4e-05	0.054	786	AZI_CLQ
83	418	5811	1320	4.7e-05	0.047	798	AZI_CLQ
63	403	5811	1320	5e-05	0.05	792	AZI_CLQ
43	414	5811	1320	4.8e-05	0.048	794	AZI_CLQ
23	409	5811	1320	4.8e-05	0.048	796	AZI_CLQ
3	397.5	5811	1320	5.1e-05	0.051	790	AZI_CLQ
83	433.5	5811	1980	4.4e-05	0.044	804	AZI_CLQ
63	416.5	5811	1980	4.7e-05	0.047	796	AZI_CLQ
43	427.5	5811	1980	4.6e-05	0.046	798	AZI_CLQ
23	423.5	5811	1980	4.6e-05	0.046	800	AZI_CLQ
3	412	5811	1980	4.8e-05	0.048	794	AZI_CLQ
83	446.5	5811	2640	4.2e-05	0.042	808	AZI_CLQ
63	427.5	5811	2640	4.6e-05	0.046	800	AZI_CLQ
43	438.5	5811	2640	4.4e-05	0.044	802	AZI_CLQ
23	435	5811	2640	4.4e-05	0.044	804	AZI_CLQ
3	425	5811	2640	4.6e-05	0.046	800	AZI_CLQ
83	359.5	7748	0	5.8e-05	0.058	780	AZI_CLQ
63	352	7748	0	6e-05	0.06	778	AZI_CLQ
43	358.5	7748	0	5.9e-05	0.059	778	AZI_CLQ
23	354	7748	0	5.9e-05	0.059	780	AZI_CLQ
3	359	7748	0	5.8e-05	0.058	780	AZI_CLQ
83	404	7748	660	4.9e-05	0.049	794	AZI_CLQ
63	391.5	7748	660	5.2e-05	0.052	790	AZI_CLQ
43	402	7748	660	5e-05	0.05	792	AZI_CLQ
23	397	7748	660	5e-05	0.05	792	AZI_CLQ
3	386.5	7748	660	5.3e-05	0.053	788	AZI_CLQ
83	424.5	7748	1320	4.5e-05	0.045	800	AZI_CLQ
63	409	7748	1320	4.8e-05	0.048	794	AZI_CLQ
43	420.5	7748	1320	4.7e-05	0.047	798	AZI_CLQ
23	415.5	7748	1320	4.7e-05	0.047	798	AZI_CLQ
3	404	7748	1320	4.9e-05	0.049	794	AZI_CLQ
83	440	7748	1980	4.3e-05	0.043	806	AZI_CLQ
63	422.5	7748	1980	4.6e-05	0.046	800	AZI_CLQ
43	434	7748	1980	4.5e-05	0.045	802	AZI_CLQ
23	429.5	7748	1980	4.5e-05	0.045	804	AZI_CLQ
3	419	7748	1980	4.7e-05	0.047	798	AZI_CLQ
83	453.5	7748	2640	4.1e-05	0.041	812	AZI_CLQ
63	433.5	7748	2640	4.4e-05	0.044	804	AZI_CLQ
43	445.5	7748	2640	4.3e-05	0.043	806	AZI_CLQ
23	441.5	7748	2640	4.3e-05	0.043	808	AZI_CLQ
3	432	7748	2640	4.5e-05	0.045	802	AZI_CLQ
84	307.5	0	0	7.2e-05	0.072	764	AZI_CLQ
64	307.5	0	0	7.2e-05	0.072	764	AZI_CLQ
44	307.5	0	0	7.2e-05	0.072	764	AZI_CLQ
24	307.5	0	0	7.2e-05	0.072	764	AZI_CLQ
4	307.5	0	0	7.2e-05	0.072	764	AZI_CLQ
84	350	0	660	6.2e-05	0.062	772	AZI_CLQ
64	341	0	660	6.4e-05	0.064	770	AZI_CLQ
44	349	0	660	6.2e-05	0.062	772	AZI_CLQ
24	348	0	660	6.2e-05	0.062	772	AZI_CLQ
4	354.5	0	660	6.1e-05	0.061	774	AZI_CLQ
84	368.5	0	1320	5.8e-05	0.058	776	AZI_CLQ
64	359	0	1320	6e-05	0.06	774	AZI_CLQ
44	371	0	1320	5.7e-05	0.057	778	AZI_CLQ
24	366	0	1320	5.8e-05	0.058	776	AZI_CLQ
4	374.5	0	1320	5.6e-05	0.056	778	AZI_CLQ
84	383	0	1980	5.5e-05	0.055	780	AZI_CLQ
64	373	0	1980	5.7e-05	0.057	778	AZI_CLQ
44	388.5	0	1980	5.4e-05	0.054	782	AZI_CLQ
24	379.5	0	1980	5.6e-05	0.056	780	AZI_CLQ
4	389.5	0	1980	5.3e-05	0.053	782	AZI_CLQ
84	394.5	0	2640	5.3e-05	0.053	784	AZI_CLQ
64	385	0	2640	5.5e-05	0.055	780	AZI_CLQ
44	403.5	0	2640	5.1e-05	0.051	786	AZI_CLQ
24	390.5	0	2640	5.4e-05	0.054	782	AZI_CLQ
4	402	0	2640	5.1e-05	0.051	786	AZI_CLQ
84	314	1937	0	7e-05	0.07	766	AZI_CLQ
64	335.5	1937	0	6.4e-05	0.064	770	AZI_CLQ
44	325.5	1937	0	6.7e-05	0.067	768	AZI_CLQ
24	327	1937	0	6.6e-05	0.066	772	AZI_CLQ
4	319.5	1937	0	6.8e-05	0.068	768	AZI_CLQ
84	356.5	1937	660	6e-05	0.06	776	AZI_CLQ
64	370	1937	660	5.7e-05	0.057	778	AZI_CLQ
44	367	1937	660	5.8e-05	0.058	778	AZI_CLQ
24	368	1937	660	5.7e-05	0.057	780	AZI_CLQ
4	366.5	1937	660	5.8e-05	0.058	778	AZI_CLQ
84	375.5	1937	1320	5.6e-05	0.056	780	AZI_CLQ
64	388	1937	1320	5.4e-05	0.054	782	AZI_CLQ
44	389.5	1937	1320	5.3e-05	0.053	784	AZI_CLQ
24	386	1937	1320	5.4e-05	0.054	786	AZI_CLQ
4	387	1937	1320	5.4e-05	0.054	784	AZI_CLQ
84	389.5	1937	1980	5.4e-05	0.054	784	AZI_CLQ
64	402.5	1937	1980	5.1e-05	0.051	786	AZI_CLQ
44	407	1937	1980	5e-05	0.05	790	AZI_CLQ
24	400	1937	1980	5.1e-05	0.051	790	AZI_CLQ
4	402.5	1937	1980	5.1e-05	0.051	788	AZI_CLQ
84	401.5	1937	2640	5.1e-05	0.051	788	AZI_CLQ
64	415	1937	2640	4.9e-05	0.049	790	AZI_CLQ
44	422	1937	2640	4.7e-05	0.047	794	AZI_CLQ
24	411.5	1937	2640	4.9e-05	0.049	792	AZI_CLQ
4	415	1937	2640	4.8e-05	0.048	792	AZI_CLQ
84	319.5	3874	0	6.8e-05	0.068	768	AZI_CLQ
64	346	3874	0	6.2e-05	0.062	772	AZI_CLQ
44	333.5	3874	0	6.5e-05	0.065	770	AZI_CLQ
24	336.5	3874	0	6.4e-05	0.064	774	AZI_CLQ
4	326.5	3874	0	6.6e-05	0.066	770	AZI_CLQ
84	362.5	3874	660	5.9e-05	0.059	778	AZI_CLQ
64	380.5	3874	660	5.5e-05	0.055	782	AZI_CLQ
44	375.5	3874	660	5.6e-05	0.056	780	AZI_CLQ
24	377.5	3874	660	5.5e-05	0.055	784	AZI_CLQ
4	374	3874	660	5.6e-05	0.056	780	AZI_CLQ
84	381.5	3874	1320	5.5e-05	0.055	782	AZI_CLQ
64	399	3874	1320	5.1e-05	0.051	786	AZI_CLQ
44	398	3874	1320	5.1e-05	0.051	788	AZI_CLQ
24	395.5	3874	1320	5.1e-05	0.051	790	AZI_CLQ
4	394.5	3874	1320	5.2e-05	0.052	786	AZI_CLQ
84	395.5	3874	1980	5.2e-05	0.052	786	AZI_CLQ
64	413.5	3874	1980	4.9e-05	0.049	790	AZI_CLQ
44	415.5	3874	1980	4.8e-05	0.048	794	AZI_CLQ
24	409.5	3874	1980	4.9e-05	0.049	794	AZI_CLQ
4	409.5	3874	1980	4.9e-05	0.049	792	AZI_CLQ
84	407.5	3874	2640	5e-05	0.05	790	AZI_CLQ
64	426	3874	2640	4.7e-05	0.047	796	AZI_CLQ
44	431	3874	2640	4.6e-05	0.046	798	AZI_CLQ
24	421	3874	2640	4.7e-05	0.047	798	AZI_CLQ
4	422.5	3874	2640	4.7e-05	0.047	796	AZI_CLQ
84	325	5811	0	6.7e-05	0.067	770	AZI_CLQ
64	354	5811	0	6e-05	0.06	774	AZI_CLQ
44	340	5811	0	6.3e-05	0.063	772	AZI_CLQ
24	343.5	5811	0	6.2e-05	0.062	778	AZI_CLQ
4	332.5	5811	0	6.5e-05	0.065	772	AZI_CLQ
84	368	5811	660	5.7e-05	0.057	780	AZI_CLQ
64	388.5	5811	660	5.3e-05	0.053	784	AZI_CLQ
44	382	5811	660	5.4e-05	0.054	784	AZI_CLQ
24	384.5	5811	660	5.3e-05	0.053	788	AZI_CLQ
4	380	5811	660	5.4e-05	0.054	784	AZI_CLQ
84	386.5	5811	1320	5.4e-05	0.054	784	AZI_CLQ
64	407	5811	1320	5e-05	0.05	790	AZI_CLQ
44	404.5	5811	1320	5e-05	0.05	790	AZI_CLQ
24	403	5811	1320	5e-05	0.05	794	AZI_CLQ
4	400.5	5811	1320	5.1e-05	0.051	790	AZI_CLQ
84	401	5811	1980	5.1e-05	0.051	788	AZI_CLQ
64	421.5	5811	1980	4.7e-05	0.047	794	AZI_CLQ
44	422.5	5811	1980	4.7e-05	0.047	796	AZI_CLQ
24	417	5811	1980	4.7e-05	0.047	798	AZI_CLQ
4	416	5811	1980	4.8e-05	0.048	794	AZI_CLQ
84	413	5811	2640	4.9e-05	0.049	792	AZI_CLQ
64	434.5	5811	2640	4.5e-05	0.045	798	AZI_CLQ
44	437.5	5811	2640	4.4e-05	0.044	802	AZI_CLQ
24	428.5	5811	2640	4.5e-05	0.045	802	AZI_CLQ
4	428.5	5811	2640	4.6e-05	0.046	800	AZI_CLQ
84	330	7748	0	6.6e-05	0.066	772	AZI_CLQ
64	360	7748	0	5.9e-05	0.059	778	AZI_CLQ
44	345	7748	0	6.2e-05	0.062	774	AZI_CLQ
24	349	7748	0	6e-05	0.06	780	AZI_CLQ
4	337.5	7748	0	6.3e-05	0.063	774	AZI_CLQ
84	373	7748	660	5.6e-05	0.056	782	AZI_CLQ
64	394.5	7748	660	5.2e-05	0.052	786	AZI_CLQ
44	387	7748	660	5.3e-05	0.053	786	AZI_CLQ
24	390.5	7748	660	5.2e-05	0.052	790	AZI_CLQ
4	385	7748	660	5.3e-05	0.053	786	AZI_CLQ
84	392	7748	1320	5.3e-05	0.053	786	AZI_CLQ
64	413.5	7748	1320	4.9e-05	0.049	792	AZI_CLQ
44	410	7748	1320	4.9e-05	0.049	792	AZI_CLQ
24	409	7748	1320	4.9e-05	0.049	796	AZI_CLQ
4	405.5	7748	1320	4.9e-05	0.049	792	AZI_CLQ
84	406.5	7748	1980	5e-05	0.05	790	AZI_CLQ
64	428	7748	1980	4.6e-05	0.046	798	AZI_CLQ
44	428	7748	1980	4.6e-05	0.046	798	AZI_CLQ
24	423	7748	1980	4.6e-05	0.046	800	AZI_CLQ
4	421	7748	1980	4.7e-05	0.047	798	AZI_CLQ
84	418.5	7748	2640	4.8e-05	0.048	794	AZI_CLQ
64	441	7748	2640	4.4e-05	0.044	802	AZI_CLQ
44	443	7748	2640	4.3e-05	0.043	804	AZI_CLQ
24	435	7748	2640	4.4e-05	0.044	804	AZI_CLQ
4	434	7748	2640	4.5e-05	0.045	802	AZI_CLQ
85	307.5	0	0	7.2e-05	0.072	764	AZI_CLQ
65	307.5	0	0	7.2e-05	0.072	764	AZI_CLQ
45	307.5	0	0	7.2e-05	0.072	764	AZI_CLQ
25	307.5	0	0	7.2e-05	0.072	764	AZI_CLQ
5	307.5	0	0	7.2e-05	0.072	764	AZI_CLQ
85	345.5	0	660	6.3e-05	0.063	772	AZI_CLQ
65	342.5	0	660	6.3e-05	0.063	770	AZI_CLQ
45	357.5	0	660	6e-05	0.06	774	AZI_CLQ
25	347	0	660	6.2e-05	0.062	772	AZI_CLQ
5	341.5	0	660	6.4e-05	0.064	770	AZI_CLQ
85	365	0	1320	5.8e-05	0.058	776	AZI_CLQ
65	360.5	0	1320	6e-05	0.06	774	AZI_CLQ
45	380	0	1320	5.5e-05	0.055	780	AZI_CLQ
25	367.5	0	1320	5.8e-05	0.058	776	AZI_CLQ
5	362.5	0	1320	5.9e-05	0.059	776	AZI_CLQ
85	380	0	1980	5.5e-05	0.055	780	AZI_CLQ
65	375	0	1980	5.7e-05	0.057	778	AZI_CLQ
45	397	0	1980	5.2e-05	0.052	784	AZI_CLQ
25	383.5	0	1980	5.5e-05	0.055	780	AZI_CLQ
5	380	0	1980	5.6e-05	0.056	780	AZI_CLQ
85	393	0	2640	5.3e-05	0.053	784	AZI_CLQ
65	387	0	2640	5.4e-05	0.054	782	AZI_CLQ
45	411	0	2640	5e-05	0.05	790	AZI_CLQ
25	397	0	2640	5.2e-05	0.052	784	AZI_CLQ
5	394.5	0	2640	5.3e-05	0.053	784	AZI_CLQ
85	335.5	1937	0	6.4e-05	0.064	770	AZI_CLQ
65	331	1937	0	6.5e-05	0.065	772	AZI_CLQ
45	318.5	1937	0	6.9e-05	0.069	768	AZI_CLQ
25	332	1937	0	6.5e-05	0.065	770	AZI_CLQ
5	331.5	1937	0	6.5e-05	0.065	770	AZI_CLQ
85	374	1937	660	5.6e-05	0.056	780	AZI_CLQ
65	366.5	1937	660	5.7e-05	0.057	780	AZI_CLQ
45	368.5	1937	660	5.7e-05	0.057	778	AZI_CLQ
25	371.5	1937	660	5.6e-05	0.056	780	AZI_CLQ
5	366	1937	660	5.8e-05	0.058	778	AZI_CLQ
85	393.5	1937	1320	5.2e-05	0.052	786	AZI_CLQ
65	385	1937	1320	5.4e-05	0.054	784	AZI_CLQ
45	391.5	1937	1320	5.3e-05	0.053	784	AZI_CLQ
25	392.5	1937	1320	5.2e-05	0.052	786	AZI_CLQ
5	387.5	1937	1320	5.4e-05	0.054	782	AZI_CLQ
85	409.5	1937	1980	4.9e-05	0.049	790	AZI_CLQ
65	399.5	1937	1980	5.1e-05	0.051	788	AZI_CLQ
45	408.5	1937	1980	5e-05	0.05	790	AZI_CLQ
25	408.5	1937	1980	4.9e-05	0.049	790	AZI_CLQ
5	405	1937	1980	5.1e-05	0.051	788	AZI_CLQ
85	422.5	1937	2640	4.7e-05	0.047	794	AZI_CLQ
65	412	1937	2640	4.9e-05	0.049	792	AZI_CLQ
45	422.5	1937	2640	4.7e-05	0.047	794	AZI_CLQ
25	422.5	1937	2640	4.7e-05	0.047	796	AZI_CLQ
5	420.5	1937	2640	4.8e-05	0.048	792	AZI_CLQ
85	347.5	3874	0	6.1e-05	0.061	774	AZI_CLQ
65	342	3874	0	6.2e-05	0.062	776	AZI_CLQ
45	327.5	3874	0	6.6e-05	0.066	770	AZI_CLQ
25	341.5	3874	0	6.3e-05	0.063	774	AZI_CLQ
5	341	3874	0	6.3e-05	0.063	772	AZI_CLQ
85	386	3874	660	5.3e-05	0.053	784	AZI_CLQ
65	378	3874	660	5.5e-05	0.055	784	AZI_CLQ
45	378	3874	660	5.5e-05	0.055	782	AZI_CLQ
25	381.5	3874	660	5.4e-05	0.054	784	AZI_CLQ
5	376	3874	660	5.6e-05	0.056	780	AZI_CLQ
85	406	3874	1320	4.9e-05	0.049	790	AZI_CLQ
65	396.5	3874	1320	5.1e-05	0.051	790	AZI_CLQ
45	401	3874	1320	5.1e-05	0.051	788	AZI_CLQ
25	402	3874	1320	5e-05	0.05	790	AZI_CLQ
5	397.5	3874	1320	5.2e-05	0.052	786	AZI_CLQ
85	421.5	3874	1980	4.7e-05	0.047	796	AZI_CLQ
65	411	3874	1980	4.9e-05	0.049	794	AZI_CLQ
45	418	3874	1980	4.8e-05	0.048	794	AZI_CLQ
25	418.5	3874	1980	4.7e-05	0.047	796	AZI_CLQ
5	415	3874	1980	4.9e-05	0.049	792	AZI_CLQ
85	435	3874	2640	4.5e-05	0.045	800	AZI_CLQ
65	423.5	3874	2640	4.6e-05	0.046	798	AZI_CLQ
45	432.5	3874	2640	4.5e-05	0.045	800	AZI_CLQ
25	432.5	3874	2640	4.5e-05	0.045	800	AZI_CLQ
5	430.5	3874	2640	4.6e-05	0.046	798	AZI_CLQ
85	356.5	5811	0	5.9e-05	0.059	776	AZI_CLQ
65	351	5811	0	6e-05	0.06	778	AZI_CLQ
45	336	5811	0	6.4e-05	0.064	772	AZI_CLQ
25	348.5	5811	0	6.1e-05	0.061	776	AZI_CLQ
5	348	5811	0	6.1e-05	0.061	774	AZI_CLQ
85	395	5811	660	5.1e-05	0.051	788	AZI_CLQ
65	386.5	5811	660	5.3e-05	0.053	788	AZI_CLQ
45	386.5	5811	660	5.3e-05	0.053	786	AZI_CLQ
25	388.5	5811	660	5.2e-05	0.052	786	AZI_CLQ
5	383	5811	660	5.4e-05	0.054	784	AZI_CLQ
85	415	5811	1320	4.8e-05	0.048	794	AZI_CLQ
65	405.5	5811	1320	4.9e-05	0.049	794	AZI_CLQ
45	409.5	5811	1320	4.9e-05	0.049	792	AZI_CLQ
25	409.5	5811	1320	4.9e-05	0.049	794	AZI_CLQ
5	405	5811	1320	5e-05	0.05	790	AZI_CLQ
85	431	5811	1980	4.5e-05	0.045	800	AZI_CLQ
65	420	5811	1980	4.7e-05	0.047	798	AZI_CLQ
45	427	5811	1980	4.6e-05	0.046	798	AZI_CLQ
25	426	5811	1980	4.6e-05	0.046	800	AZI_CLQ
5	422.5	5811	1980	4.7e-05	0.047	796	AZI_CLQ
85	444.5	5811	2640	4.3e-05	0.043	804	AZI_CLQ
65	433	5811	2640	4.5e-05	0.045	802	AZI_CLQ
45	441.5	5811	2640	4.4e-05	0.044	804	AZI_CLQ
25	440	5811	2640	4.3e-05	0.043	804	AZI_CLQ
5	438	5811	2640	4.5e-05	0.045	800	AZI_CLQ
85	363.5	7748	0	5.8e-05	0.058	778	AZI_CLQ
65	358	7748	0	5.8e-05	0.058	780	AZI_CLQ
45	344	7748	0	6.2e-05	0.062	774	AZI_CLQ
25	354.5	7748	0	6e-05	0.06	778	AZI_CLQ
5	354	7748	0	6e-05	0.06	776	AZI_CLQ
85	402	7748	660	5e-05	0.05	790	AZI_CLQ
65	394	7748	660	5.1e-05	0.051	790	AZI_CLQ
45	394.5	7748	660	5.1e-05	0.051	788	AZI_CLQ
25	394.5	7748	660	5.1e-05	0.051	790	AZI_CLQ
5	389	7748	660	5.3e-05	0.053	786	AZI_CLQ
85	422.5	7748	1320	4.6e-05	0.046	798	AZI_CLQ
65	412.5	7748	1320	4.8e-05	0.048	796	AZI_CLQ
45	418	7748	1320	4.7e-05	0.047	796	AZI_CLQ
25	415.5	7748	1320	4.7e-05	0.047	796	AZI_CLQ
5	411	7748	1320	4.9e-05	0.049	792	AZI_CLQ
85	438.5	7748	1980	4.4e-05	0.044	804	AZI_CLQ
65	427.5	7748	1980	4.5e-05	0.045	802	AZI_CLQ
45	435.5	7748	1980	4.4e-05	0.044	802	AZI_CLQ
25	432	7748	1980	4.5e-05	0.045	802	AZI_CLQ
5	429	7748	1980	4.6e-05	0.046	798	AZI_CLQ
85	452	7748	2640	4.1e-05	0.041	808	AZI_CLQ
65	440.5	7748	2640	4.3e-05	0.043	806	AZI_CLQ
45	450	7748	2640	4.2e-05	0.042	808	AZI_CLQ
25	446.5	7748	2640	4.2e-05	0.042	808	AZI_CLQ
5	444.5	7748	2640	4.4e-05	0.044	804	AZI_CLQ
86	307.5	0	0	7.2e-05	0.072	764	AZI_CLQ
66	307.5	0	0	7.2e-05	0.072	764	AZI_CLQ
46	307.5	0	0	7.2e-05	0.072	764	AZI_CLQ
26	307.5	0	0	7.2e-05	0.072	764	AZI_CLQ
6	307.5	0	0	7.2e-05	0.072	764	AZI_CLQ
86	338	0	660	6.4e-05	0.064	770	AZI_CLQ
66	350.5	0	660	6.2e-05	0.062	772	AZI_CLQ
46	346	0	660	6.3e-05	0.063	772	AZI_CLQ
26	344	0	660	6.3e-05	0.063	772	AZI_CLQ
6	347	0	660	6.2e-05	0.062	772	AZI_CLQ
86	355	0	1320	6.1e-05	0.061	774	AZI_CLQ
66	369	0	1320	5.8e-05	0.058	776	AZI_CLQ
46	363.5	0	1320	5.9e-05	0.059	776	AZI_CLQ
26	363.5	0	1320	5.9e-05	0.059	776	AZI_CLQ
6	365	0	1320	5.9e-05	0.059	776	AZI_CLQ
86	368.5	0	1980	5.8e-05	0.058	776	AZI_CLQ
66	383.5	0	1980	5.5e-05	0.055	780	AZI_CLQ
46	376.5	0	1980	5.6e-05	0.056	778	AZI_CLQ
26	379	0	1980	5.6e-05	0.056	780	AZI_CLQ
6	379	0	1980	5.6e-05	0.056	780	AZI_CLQ
86	380	0	2640	5.6e-05	0.056	780	AZI_CLQ
66	395	0	2640	5.3e-05	0.053	784	AZI_CLQ
46	388	0	2640	5.4e-05	0.054	782	AZI_CLQ
26	392	0	2640	5.3e-05	0.053	784	AZI_CLQ
6	390.5	0	2640	5.4e-05	0.054	782	AZI_CLQ
86	337	1937	0	6.4e-05	0.064	770	AZI_CLQ
66	320.5	1937	0	6.8e-05	0.068	770	AZI_CLQ
46	329.5	1937	0	6.6e-05	0.066	768	AZI_CLQ
26	329.5	1937	0	6.6e-05	0.066	772	AZI_CLQ
6	334.5	1937	0	6.5e-05	0.065	770	AZI_CLQ
86	367.5	1937	660	5.7e-05	0.057	778	AZI_CLQ
66	364	1937	660	5.8e-05	0.058	778	AZI_CLQ
46	368.5	1937	660	5.7e-05	0.057	778	AZI_CLQ
26	366	1937	660	5.7e-05	0.057	780	AZI_CLQ
6	375	1937	660	5.6e-05	0.056	780	AZI_CLQ
86	385	1937	1320	5.4e-05	0.054	782	AZI_CLQ
66	383	1937	1320	5.5e-05	0.055	784	AZI_CLQ
46	386	1937	1320	5.4e-05	0.054	782	AZI_CLQ
26	386	1937	1320	5.3e-05	0.053	786	AZI_CLQ
6	393	1937	1320	5.2e-05	0.052	784	AZI_CLQ
86	399	1937	1980	5.1e-05	0.051	786	AZI_CLQ
66	397	1937	1980	5.2e-05	0.052	788	AZI_CLQ
46	399.5	1937	1980	5.1e-05	0.051	786	AZI_CLQ
26	401.5	1937	1980	5e-05	0.05	790	AZI_CLQ
6	407.5	1937	1980	5e-05	0.05	788	AZI_CLQ
86	411	1937	2640	4.9e-05	0.049	790	AZI_CLQ
66	409	1937	2640	5e-05	0.05	790	AZI_CLQ
46	411	1937	2640	4.9e-05	0.049	790	AZI_CLQ
26	415	1937	2640	4.8e-05	0.048	794	AZI_CLQ
6	419.5	1937	2640	4.8e-05	0.048	792	AZI_CLQ
86	348.5	3874	0	6.1e-05	0.061	774	AZI_CLQ
66	328.5	3874	0	6.6e-05	0.066	772	AZI_CLQ
46	338	3874	0	6.4e-05	0.064	770	AZI_CLQ
26	338.5	3874	0	6.3e-05	0.063	774	AZI_CLQ
6	346.5	3874	0	6.2e-05	0.062	772	AZI_CLQ
86	379	3874	660	5.5e-05	0.055	782	AZI_CLQ
66	372	3874	660	5.7e-05	0.057	782	AZI_CLQ
46	377	3874	660	5.5e-05	0.055	780	AZI_CLQ
26	375.5	3874	660	5.5e-05	0.055	784	AZI_CLQ
6	387	3874	660	5.3e-05	0.053	784	AZI_CLQ
86	396.5	3874	1320	5.2e-05	0.052	786	AZI_CLQ
66	391	3874	1320	5.3e-05	0.053	786	AZI_CLQ
46	395	3874	1320	5.2e-05	0.052	786	AZI_CLQ
26	395.5	3874	1320	5.1e-05	0.051	790	AZI_CLQ
6	405.5	3874	1320	5e-05	0.05	788	AZI_CLQ
86	410.5	3874	1980	4.9e-05	0.049	790	AZI_CLQ
66	405.5	3874	1980	5e-05	0.05	790	AZI_CLQ
46	408.5	3874	1980	4.9e-05	0.049	790	AZI_CLQ
26	411	3874	1980	4.8e-05	0.048	794	AZI_CLQ
6	420	3874	1980	4.7e-05	0.047	794	AZI_CLQ
86	423	3874	2640	4.7e-05	0.047	794	AZI_CLQ
66	417.5	3874	2640	4.8e-05	0.048	794	AZI_CLQ
46	420	3874	2640	4.8e-05	0.048	794	AZI_CLQ
26	424.5	3874	2640	4.6e-05	0.046	800	AZI_CLQ
6	432	3874	2640	4.5e-05	0.045	798	AZI_CLQ
86	356.5	5811	0	5.9e-05	0.059	776	AZI_CLQ
66	335	5811	0	6.4e-05	0.064	774	AZI_CLQ
46	344	5811	0	6.2e-05	0.062	772	AZI_CLQ
26	345.5	5811	0	6.1e-05	0.061	778	AZI_CLQ
6	355.5	5811	0	6e-05	0.06	776	AZI_CLQ
86	387.5	5811	660	5.3e-05	0.053	784	AZI_CLQ
66	378.5	5811	660	5.5e-05	0.055	784	AZI_CLQ
46	383.5	5811	660	5.4e-05	0.054	782	AZI_CLQ
26	382.5	5811	660	5.3e-05	0.053	786	AZI_CLQ
6	396	5811	660	5.1e-05	0.051	786	AZI_CLQ
86	405	5811	1320	5e-05	0.05	790	AZI_CLQ
66	398	5811	1320	5.1e-05	0.051	790	AZI_CLQ
46	401.5	5811	1320	5.1e-05	0.051	788	AZI_CLQ
26	402.5	5811	1320	5e-05	0.05	792	AZI_CLQ
6	415	5811	1320	4.8e-05	0.048	792	AZI_CLQ
86	419.5	5811	1980	4.7e-05	0.047	794	AZI_CLQ
66	412.5	5811	1980	4.9e-05	0.049	794	AZI_CLQ
46	415.5	5811	1980	4.8e-05	0.048	792	AZI_CLQ
26	418	5811	1980	4.7e-05	0.047	798	AZI_CLQ
6	429.5	5811	1980	4.6e-05	0.046	798	AZI_CLQ
86	431.5	5811	2640	4.5e-05	0.045	798	AZI_CLQ
66	424.5	5811	2640	4.7e-05	0.047	798	AZI_CLQ
46	427	5811	2640	4.6e-05	0.046	796	AZI_CLQ
26	432	5811	2640	4.5e-05	0.045	802	AZI_CLQ
6	441.5	5811	2640	4.4e-05	0.044	802	AZI_CLQ
86	363.5	7748	0	5.8e-05	0.058	778	AZI_CLQ
66	340.5	7748	0	6.3e-05	0.063	776	AZI_CLQ
46	349.5	7748	0	6.1e-05	0.061	774	AZI_CLQ
26	351	7748	0	6e-05	0.06	780	AZI_CLQ
6	363	7748	0	5.8e-05	0.058	778	AZI_CLQ
86	394.5	7748	660	5.2e-05	0.052	788	AZI_CLQ
66	384.5	7748	660	5.4e-05	0.054	786	AZI_CLQ
46	389	7748	660	5.3e-05	0.053	784	AZI_CLQ
26	388.5	7748	660	5.2e-05	0.052	790	AZI_CLQ
6	403.5	7748	660	5e-05	0.05	790	AZI_CLQ
86	412	7748	1320	4.8e-05	0.048	792	AZI_CLQ
66	403.5	7748	1320	5e-05	0.05	792	AZI_CLQ
46	407	7748	1320	4.9e-05	0.049	790	AZI_CLQ
26	408	7748	1320	4.8e-05	0.048	796	AZI_CLQ
6	422.5	7748	1320	4.7e-05	0.047	796	AZI_CLQ
86	426	7748	1980	4.6e-05	0.046	798	AZI_CLQ
66	418.5	7748	1980	4.8e-05	0.048	796	AZI_CLQ
46	421	7748	1980	4.7e-05	0.047	796	AZI_CLQ
26	424	7748	1980	4.6e-05	0.046	802	AZI_CLQ
6	437	7748	1980	4.4e-05	0.044	802	AZI_CLQ
86	438.5	7748	2640	4.4e-05	0.044	802	AZI_CLQ
66	430.5	7748	2640	4.6e-05	0.046	802	AZI_CLQ
46	432.5	7748	2640	4.5e-05	0.045	800	AZI_CLQ
26	438	7748	2640	4.4e-05	0.044	806	AZI_CLQ
6	449.5	7748	2640	4.2e-05	0.042	806	AZI_CLQ
87	307.5	0	0	7.2e-05	0.072	764	AZI_CLQ
67	307.5	0	0	7.2e-05	0.072	764	AZI_CLQ
47	307.5	0	0	7.2e-05	0.072	764	AZI_CLQ
27	307.5	0	0	7.2e-05	0.072	764	AZI_CLQ
7	307.5	0	0	7.2e-05	0.072	764	AZI_CLQ
87	340	0	660	6.4e-05	0.064	770	AZI_CLQ
67	349.5	0	660	6.2e-05	0.062	772	AZI_CLQ
47	341	0	660	6.4e-05	0.064	770	AZI_CLQ
27	347	0	660	6.2e-05	0.062	772	AZI_CLQ
7	336	0	660	6.5e-05	0.065	770	AZI_CLQ
87	355.5	0	1320	6e-05	0.06	774	AZI_CLQ
67	370.5	0	1320	5.7e-05	0.057	778	AZI_CLQ
47	364	0	1320	5.9e-05	0.059	776	AZI_CLQ
27	365.5	0	1320	5.8e-05	0.058	776	AZI_CLQ
7	353.5	0	1320	6.1e-05	0.061	774	AZI_CLQ
87	368	0	1980	5.8e-05	0.058	776	AZI_CLQ
67	386.5	0	1980	5.4e-05	0.054	782	AZI_CLQ
47	383.5	0	1980	5.5e-05	0.055	780	AZI_CLQ
27	380	0	1980	5.5e-05	0.055	780	AZI_CLQ
7	368.5	0	1980	5.8e-05	0.058	776	AZI_CLQ
87	378.5	0	2640	5.6e-05	0.056	780	AZI_CLQ
67	400	0	2640	5.2e-05	0.052	786	AZI_CLQ
47	400	0	2640	5.2e-05	0.052	786	AZI_CLQ
27	392	0	2640	5.3e-05	0.053	784	AZI_CLQ
7	381	0	2640	5.5e-05	0.055	780	AZI_CLQ
87	331.5	1937	0	6.5e-05	0.065	770	AZI_CLQ
67	324	1937	0	6.7e-05	0.067	770	AZI_CLQ
47	327.5	1937	0	6.6e-05	0.066	768	AZI_CLQ
27	332.5	1937	0	6.5e-05	0.065	770	AZI_CLQ
7	339.5	1937	0	6.3e-05	0.063	774	AZI_CLQ
87	364	1937	660	5.8e-05	0.058	776	AZI_CLQ
67	366.5	1937	660	5.7e-05	0.057	780	AZI_CLQ
47	361.5	1937	660	5.9e-05	0.059	776	AZI_CLQ
27	373	1937	660	5.6e-05	0.056	780	AZI_CLQ
7	368	1937	660	5.7e-05	0.057	782	AZI_CLQ
87	380	1937	1320	5.5e-05	0.055	782	AZI_CLQ
67	387.5	1937	1320	5.3e-05	0.053	786	AZI_CLQ
47	385	1937	1320	5.4e-05	0.054	782	AZI_CLQ
27	392	1937	1320	5.2e-05	0.052	786	AZI_CLQ
7	386	1937	1320	5.3e-05	0.053	786	AZI_CLQ
87	392.5	1937	1980	5.2e-05	0.052	784	AZI_CLQ
67	404	1937	1980	5e-05	0.05	790	AZI_CLQ
47	404.5	1937	1980	5e-05	0.05	788	AZI_CLQ
27	406.5	1937	1980	5e-05	0.05	790	AZI_CLQ
7	401	1937	1980	5e-05	0.05	790	AZI_CLQ
87	403	1937	2640	5e-05	0.05	788	AZI_CLQ
67	418	1937	2640	4.8e-05	0.048	796	AZI_CLQ
47	421.5	1937	2640	4.7e-05	0.047	794	AZI_CLQ
27	419	1937	2640	4.8e-05	0.048	794	AZI_CLQ
7	414.5	1937	2640	4.8e-05	0.048	796	AZI_CLQ
87	340.5	3874	0	6.3e-05	0.063	772	AZI_CLQ
67	331.5	3874	0	6.5e-05	0.065	774	AZI_CLQ
47	335.5	3874	0	6.4e-05	0.064	772	AZI_CLQ
27	342.5	3874	0	6.2e-05	0.062	774	AZI_CLQ
7	353	3874	0	6e-05	0.06	780	AZI_CLQ
87	373.5	3874	660	5.6e-05	0.056	780	AZI_CLQ
67	374.5	3874	660	5.5e-05	0.055	784	AZI_CLQ
47	370	3874	660	5.7e-05	0.057	780	AZI_CLQ
27	383	3874	660	5.4e-05	0.054	784	AZI_CLQ
7	382	3874	660	5.3e-05	0.053	786	AZI_CLQ
87	389.5	3874	1320	5.3e-05	0.053	784	AZI_CLQ
67	395.5	3874	1320	5.1e-05	0.051	790	AZI_CLQ
47	393	3874	1320	5.2e-05	0.052	786	AZI_CLQ
27	402	3874	1320	5e-05	0.05	790	AZI_CLQ
7	400.5	3874	1320	5e-05	0.05	792	AZI_CLQ
87	402	3874	1980	5e-05	0.05	788	AZI_CLQ
67	412	3874	1980	4.8e-05	0.048	794	AZI_CLQ
47	413	3874	1980	4.8e-05	0.048	792	AZI_CLQ
27	417	3874	1980	4.7e-05	0.047	794	AZI_CLQ
7	415.5	3874	1980	4.7e-05	0.047	798	AZI_CLQ
87	413	3874	2640	4.9e-05	0.049	792	AZI_CLQ
67	426	3874	2640	4.6e-05	0.046	800	AZI_CLQ
47	430.5	3874	2640	4.6e-05	0.046	798	AZI_CLQ
27	429.5	3874	2640	4.5e-05	0.045	800	AZI_CLQ
7	429	3874	2640	4.5e-05	0.045	802	AZI_CLQ
87	347.5	5811	0	6.1e-05	0.061	774	AZI_CLQ
67	337.5	5811	0	6.3e-05	0.063	776	AZI_CLQ
47	341.5	5811	0	6.3e-05	0.063	774	AZI_CLQ
27	349.5	5811	0	6.1e-05	0.061	776	AZI_CLQ
7	363.5	5811	0	5.7e-05	0.057	782	AZI_CLQ
87	380	5811	660	5.4e-05	0.054	782	AZI_CLQ
67	380.5	5811	660	5.4e-05	0.054	786	AZI_CLQ
47	376	5811	660	5.5e-05	0.055	782	AZI_CLQ
27	390	5811	660	5.2e-05	0.052	788	AZI_CLQ
7	392.5	5811	660	5.1e-05	0.051	792	AZI_CLQ
87	396	5811	1320	5.1e-05	0.051	788	AZI_CLQ
67	402	5811	1320	5e-05	0.05	792	AZI_CLQ
47	399.5	5811	1320	5.1e-05	0.051	788	AZI_CLQ
27	409.5	5811	1320	4.9e-05	0.049	794	AZI_CLQ
7	411	5811	1320	4.8e-05	0.048	798	AZI_CLQ
87	409	5811	1980	4.9e-05	0.049	792	AZI_CLQ
67	418.5	5811	1980	4.7e-05	0.047	798	AZI_CLQ
47	419.5	5811	1980	4.7e-05	0.047	796	AZI_CLQ
27	424.5	5811	1980	4.6e-05	0.046	798	AZI_CLQ
7	426	5811	1980	4.5e-05	0.045	802	AZI_CLQ
87	420	5811	2640	4.7e-05	0.047	796	AZI_CLQ
67	432.5	5811	2640	4.5e-05	0.045	804	AZI_CLQ
47	437	5811	2640	4.4e-05	0.044	802	AZI_CLQ
27	437.5	5811	2640	4.4e-05	0.044	804	AZI_CLQ
7	440	5811	2640	4.3e-05	0.043	808	AZI_CLQ
87	353	7748	0	6e-05	0.06	776	AZI_CLQ
67	342.5	7748	0	6.2e-05	0.062	778	AZI_CLQ
47	346	7748	0	6.1e-05	0.061	774	AZI_CLQ
27	355.5	7748	0	5.9e-05	0.059	778	AZI_CLQ
7	372	7748	0	5.5e-05	0.055	786	AZI_CLQ
87	385.5	7748	660	5.3e-05	0.053	784	AZI_CLQ
67	385.5	7748	660	5.3e-05	0.053	788	AZI_CLQ
47	381	7748	660	5.4e-05	0.054	784	AZI_CLQ
27	396	7748	660	5.1e-05	0.051	790	AZI_CLQ
7	401	7748	660	4.9e-05	0.049	794	AZI_CLQ
87	402	7748	1320	5e-05	0.05	790	AZI_CLQ
67	407	7748	1320	4.9e-05	0.049	796	AZI_CLQ
47	404.5	7748	1320	5e-05	0.05	792	AZI_CLQ
27	415.5	7748	1320	4.7e-05	0.047	796	AZI_CLQ
7	419.5	7748	1320	4.6e-05	0.046	802	AZI_CLQ
87	414.5	7748	1980	4.8e-05	0.048	794	AZI_CLQ
67	423.5	7748	1980	4.6e-05	0.046	800	AZI_CLQ
47	424.5	7748	1980	4.6e-05	0.046	798	AZI_CLQ
27	431	7748	1980	4.5e-05	0.045	802	AZI_CLQ
7	435	7748	1980	4.3e-05	0.043	808	AZI_CLQ
87	425.5	7748	2640	4.6e-05	0.046	798	AZI_CLQ
67	437.5	7748	2640	4.4e-05	0.044	806	AZI_CLQ
47	442.5	7748	2640	4.3e-05	0.043	804	AZI_CLQ
27	444	7748	2640	4.3e-05	0.043	806	AZI_CLQ
7	448.5	7748	2640	4.1e-05	0.041	812	AZI_CLQ
88	307.5	0	0	7.2e-05	0.072	764	AZI_CLQ
68	307.5	0	0	7.2e-05	0.072	764	AZI_CLQ
48	307.5	0	0	7.2e-05	0.072	764	AZI_CLQ
28	307.5	0	0	7.2e-05	0.072	764	AZI_CLQ
8	307.5	0	0	7.2e-05	0.072	764	AZI_CLQ
88	351.5	0	660	6.1e-05	0.061	772	AZI_CLQ
68	340	0	660	6.4e-05	0.064	770	AZI_CLQ
48	341.5	0	660	6.4e-05	0.064	770	AZI_CLQ
28	347	0	660	6.2e-05	0.062	772	AZI_CLQ
8	336.5	0	660	6.5e-05	0.065	770	AZI_CLQ
88	371.5	0	1320	5.7e-05	0.057	778	AZI_CLQ
68	359.5	0	1320	6e-05	0.06	774	AZI_CLQ
48	360	0	1320	6e-05	0.06	774	AZI_CLQ
28	364.5	0	1320	5.9e-05	0.059	776	AZI_CLQ
8	354.5	0	1320	6.1e-05	0.061	774	AZI_CLQ
88	387	0	1980	5.4e-05	0.054	782	AZI_CLQ
68	375	0	1980	5.7e-05	0.057	778	AZI_CLQ
48	375	0	1980	5.7e-05	0.057	778	AZI_CLQ
28	378	0	1980	5.6e-05	0.056	780	AZI_CLQ
8	369.5	0	1980	5.8e-05	0.058	776	AZI_CLQ
88	400	0	2640	5.2e-05	0.052	786	AZI_CLQ
68	388.5	0	2640	5.4e-05	0.054	782	AZI_CLQ
48	387.5	0	2640	5.4e-05	0.054	782	AZI_CLQ
28	389.5	0	2640	5.4e-05	0.054	782	AZI_CLQ
8	382	0	2640	5.5e-05	0.055	780	AZI_CLQ
88	320	1937	0	6.8e-05	0.068	770	AZI_CLQ
68	328.5	1937	0	6.6e-05	0.066	768	AZI_CLQ
48	324	1937	0	6.7e-05	0.067	768	AZI_CLQ
28	331	1937	0	6.5e-05	0.065	770	AZI_CLQ
8	321	1937	0	6.7e-05	0.067	772	AZI_CLQ
88	364.5	1937	660	5.8e-05	0.058	778	AZI_CLQ
68	361.5	1937	660	5.9e-05	0.059	776	AZI_CLQ
48	358	1937	660	6e-05	0.06	776	AZI_CLQ
28	370.5	1937	660	5.7e-05	0.057	780	AZI_CLQ
8	350.5	1937	660	6.1e-05	0.061	778	AZI_CLQ
88	385	1937	1320	5.4e-05	0.054	784	AZI_CLQ
68	381	1937	1320	5.5e-05	0.055	782	AZI_CLQ
48	376.5	1937	1320	5.6e-05	0.056	780	AZI_CLQ
28	388.5	1937	1320	5.3e-05	0.053	786	AZI_CLQ
8	368.5	1937	1320	5.7e-05	0.057	782	AZI_CLQ
88	400.5	1937	1980	5.1e-05	0.051	788	AZI_CLQ
68	397	1937	1980	5.2e-05	0.052	786	AZI_CLQ
48	392	1937	1980	5.3e-05	0.053	784	AZI_CLQ
28	402.5	1937	1980	5.1e-05	0.051	790	AZI_CLQ
8	383.5	1937	1980	5.4e-05	0.054	786	AZI_CLQ
88	414	1937	2640	4.9e-05	0.049	792	AZI_CLQ
68	411	1937	2640	4.9e-05	0.049	790	AZI_CLQ
48	405	1937	2640	5e-05	0.05	788	AZI_CLQ
28	414	1937	2640	4.8e-05	0.048	792	AZI_CLQ
8	396.5	1937	2640	5.2e-05	0.052	790	AZI_CLQ
88	327	3874	0	6.6e-05	0.066	772	AZI_CLQ
68	339	3874	0	6.3e-05	0.063	772	AZI_CLQ
48	331	3874	0	6.5e-05	0.065	770	AZI_CLQ
28	340.5	3874	0	6.3e-05	0.063	774	AZI_CLQ
8	330	3874	0	6.5e-05	0.065	774	AZI_CLQ
88	371.5	3874	660	5.6e-05	0.056	782	AZI_CLQ
68	372.5	3874	660	5.6e-05	0.056	780	AZI_CLQ
48	365	3874	660	5.8e-05	0.058	778	AZI_CLQ
28	380.5	3874	660	5.4e-05	0.054	784	AZI_CLQ
8	359.5	3874	660	5.8e-05	0.058	782	AZI_CLQ
88	392	3874	1320	5.2e-05	0.052	788	AZI_CLQ
68	392	3874	1320	5.2e-05	0.052	784	AZI_CLQ
48	384	3874	1320	5.4e-05	0.054	784	AZI_CLQ
28	398.5	3874	1320	5.1e-05	0.051	790	AZI_CLQ
8	378	3874	1320	5.5e-05	0.055	786	AZI_CLQ
88	408	3874	1980	4.9e-05	0.049	792	AZI_CLQ
68	408	3874	1980	4.9e-05	0.049	790	AZI_CLQ
48	399	3874	1980	5.1e-05	0.051	788	AZI_CLQ
28	412.5	3874	1980	4.8e-05	0.048	794	AZI_CLQ
8	392.5	3874	1980	5.2e-05	0.052	790	AZI_CLQ
88	421.5	3874	2640	4.7e-05	0.047	796	AZI_CLQ
68	422	3874	2640	4.7e-05	0.047	794	AZI_CLQ
48	412.5	3874	2640	4.9e-05	0.049	792	AZI_CLQ
28	424.5	3874	2640	4.6e-05	0.046	798	AZI_CLQ
8	406	3874	2640	5e-05	0.05	794	AZI_CLQ
88	333	5811	0	6.4e-05	0.064	774	AZI_CLQ
68	347	5811	0	6.1e-05	0.061	774	AZI_CLQ
48	336	5811	0	6.4e-05	0.064	772	AZI_CLQ
28	347.5	5811	0	6.1e-05	0.061	776	AZI_CLQ
8	337.5	5811	0	6.3e-05	0.063	778	AZI_CLQ
88	377.5	5811	660	5.5e-05	0.055	784	AZI_CLQ
68	380.5	5811	660	5.4e-05	0.054	782	AZI_CLQ
48	370.5	5811	660	5.6e-05	0.056	780	AZI_CLQ
28	387.5	5811	660	5.3e-05	0.053	788	AZI_CLQ
8	367.5	5811	660	5.7e-05	0.057	784	AZI_CLQ
88	398	5811	1320	5.1e-05	0.051	790	AZI_CLQ
68	400.5	5811	1320	5.1e-05	0.051	788	AZI_CLQ
48	389.5	5811	1320	5.3e-05	0.053	786	AZI_CLQ
28	406	5811	1320	4.9e-05	0.049	792	AZI_CLQ
8	385.5	5811	1320	5.3e-05	0.053	790	AZI_CLQ
88	414	5811	1980	4.8e-05	0.048	796	AZI_CLQ
68	416.5	5811	1980	4.8e-05	0.048	794	AZI_CLQ
48	405	5811	1980	5e-05	0.05	790	AZI_CLQ
28	420	5811	1980	4.7e-05	0.047	798	AZI_CLQ
8	400.5	5811	1980	5e-05	0.05	794	AZI_CLQ
88	427.5	5811	2640	4.6e-05	0.046	800	AZI_CLQ
68	430.5	5811	2640	4.5e-05	0.045	798	AZI_CLQ
48	418	5811	2640	4.8e-05	0.048	794	AZI_CLQ
28	432	5811	2640	4.5e-05	0.045	802	AZI_CLQ
8	414	5811	2640	4.8e-05	0.048	798	AZI_CLQ
88	337.5	7748	0	6.3e-05	0.063	776	AZI_CLQ
68	354	7748	0	6e-05	0.06	776	AZI_CLQ
48	340.5	7748	0	6.3e-05	0.063	774	AZI_CLQ
28	353.5	7748	0	6e-05	0.06	780	AZI_CLQ
8	344	7748	0	6.1e-05	0.061	780	AZI_CLQ
88	382.5	7748	660	5.4e-05	0.054	786	AZI_CLQ
68	387.5	7748	660	5.3e-05	0.053	784	AZI_CLQ
48	375	7748	660	5.5e-05	0.055	782	AZI_CLQ
28	393.5	7748	660	5.1e-05	0.051	790	AZI_CLQ
8	374	7748	660	5.5e-05	0.055	788	AZI_CLQ
88	403.5	7748	1320	5e-05	0.05	792	AZI_CLQ
68	407.5	7748	1320	4.9e-05	0.049	792	AZI_CLQ
48	394	7748	1320	5.2e-05	0.052	788	AZI_CLQ
28	412	7748	1320	4.8e-05	0.048	796	AZI_CLQ
8	392.5	7748	1320	5.1e-05	0.051	792	AZI_CLQ
88	419.5	7748	1980	4.7e-05	0.047	798	AZI_CLQ
68	424	7748	1980	4.6e-05	0.046	796	AZI_CLQ
48	409.5	7748	1980	4.9e-05	0.049	792	AZI_CLQ
28	426	7748	1980	4.6e-05	0.046	800	AZI_CLQ
8	408	7748	1980	4.9e-05	0.049	798	AZI_CLQ
88	433	7748	2640	4.5e-05	0.045	802	AZI_CLQ
68	438	7748	2640	4.4e-05	0.044	802	AZI_CLQ
48	423	7748	2640	4.7e-05	0.047	796	AZI_CLQ
28	438	7748	2640	4.4e-05	0.044	806	AZI_CLQ
8	421	7748	2640	4.6e-05	0.046	802	AZI_CLQ
89	307.5	0	0	7.2e-05	0.072	764	AZI_CLQ
69	307.5	0	0	7.2e-05	0.072	764	AZI_CLQ
49	307.5	0	0	7.2e-05	0.072	764	AZI_CLQ
29	307.5	0	0	7.2e-05	0.072	764	AZI_CLQ
9	307.5	0	0	7.2e-05	0.072	764	AZI_CLQ
89	351.5	0	660	6.1e-05	0.061	772	AZI_CLQ
69	339	0	660	6.4e-05	0.064	770	AZI_CLQ
49	334.5	0	660	6.5e-05	0.065	768	AZI_CLQ
29	347	0	660	6.2e-05	0.062	772	AZI_CLQ
9	342	0	660	6.3e-05	0.063	770	AZI_CLQ
89	372	0	1320	5.7e-05	0.057	778	AZI_CLQ
69	356.5	0	1320	6.1e-05	0.061	774	AZI_CLQ
49	350	0	1320	6.2e-05	0.062	772	AZI_CLQ
29	366.5	0	1320	5.8e-05	0.058	776	AZI_CLQ
9	361	0	1320	5.9e-05	0.059	774	AZI_CLQ
89	387.5	0	1980	5.4e-05	0.054	782	AZI_CLQ
69	370	0	1980	5.8e-05	0.058	776	AZI_CLQ
49	363	0	1980	5.9e-05	0.059	776	AZI_CLQ
29	381.5	0	1980	5.5e-05	0.055	780	AZI_CLQ
9	376	0	1980	5.6e-05	0.056	778	AZI_CLQ
89	401	0	2640	5.1e-05	0.051	786	AZI_CLQ
69	382	0	2640	5.6e-05	0.056	780	AZI_CLQ
49	374	0	2640	5.7e-05	0.057	778	AZI_CLQ
29	394	0	2640	5.3e-05	0.053	784	AZI_CLQ
9	389	0	2640	5.4e-05	0.054	782	AZI_CLQ
89	325	1937	0	6.7e-05	0.067	768	AZI_CLQ
69	316.5	1937	0	6.9e-05	0.069	766	AZI_CLQ
49	326.5	1937	0	6.6e-05	0.066	770	AZI_CLQ
29	330.5	1937	0	6.5e-05	0.065	770	AZI_CLQ
9	321	1937	0	6.8e-05	0.068	770	AZI_CLQ
89	369	1937	660	5.7e-05	0.057	778	AZI_CLQ
69	348	1937	660	6.2e-05	0.062	772	AZI_CLQ
49	354	1937	660	6e-05	0.06	776	AZI_CLQ
29	371	1937	660	5.6e-05	0.056	780	AZI_CLQ
9	356	1937	660	6e-05	0.06	778	AZI_CLQ
89	390	1937	1320	5.3e-05	0.053	784	AZI_CLQ
69	365.5	1937	1320	5.9e-05	0.059	776	AZI_CLQ
49	370	1937	1320	5.7e-05	0.057	778	AZI_CLQ
29	390.5	1937	1320	5.3e-05	0.053	786	AZI_CLQ
9	375	1937	1320	5.6e-05	0.056	782	AZI_CLQ
89	406	1937	1980	5e-05	0.05	788	AZI_CLQ
69	379.5	1937	1980	5.6e-05	0.056	780	AZI_CLQ
49	383	1937	1980	5.5e-05	0.055	782	AZI_CLQ
29	406	1937	1980	5e-05	0.05	790	AZI_CLQ
9	390	1937	1980	5.3e-05	0.053	786	AZI_CLQ
89	419	1937	2640	4.8e-05	0.048	792	AZI_CLQ
69	391.5	1937	2640	5.4e-05	0.054	784	AZI_CLQ
49	394	1937	2640	5.3e-05	0.053	786	AZI_CLQ
29	419	1937	2640	4.7e-05	0.047	794	AZI_CLQ
9	403	1937	2640	5.1e-05	0.051	790	AZI_CLQ
89	332.5	3874	0	6.5e-05	0.065	770	AZI_CLQ
69	323	3874	0	6.8e-05	0.068	768	AZI_CLQ
49	334	3874	0	6.4e-05	0.064	772	AZI_CLQ
29	340.5	3874	0	6.3e-05	0.063	774	AZI_CLQ
9	328	3874	0	6.6e-05	0.066	772	AZI_CLQ
89	377	3874	660	5.5e-05	0.055	780	AZI_CLQ
69	355	3874	660	6.1e-05	0.061	774	AZI_CLQ
49	361.5	3874	660	5.9e-05	0.059	778	AZI_CLQ
29	381	3874	660	5.4e-05	0.054	784	AZI_CLQ
9	363	3874	660	5.8e-05	0.058	780	AZI_CLQ
89	397.5	3874	1320	5.1e-05	0.051	786	AZI_CLQ
69	372.5	3874	1320	5.7e-05	0.057	778	AZI_CLQ
49	377.5	3874	1320	5.5e-05	0.055	782	AZI_CLQ
29	401	3874	1320	5e-05	0.05	790	AZI_CLQ
9	382	3874	1320	5.4e-05	0.054	786	AZI_CLQ
89	413.5	3874	1980	4.8e-05	0.048	792	AZI_CLQ
69	386.5	3874	1980	5.4e-05	0.054	782	AZI_CLQ
49	390.5	3874	1980	5.3e-05	0.053	786	AZI_CLQ
29	416.5	3874	1980	4.7e-05	0.047	794	AZI_CLQ
9	397.5	3874	1980	5.1e-05	0.051	790	AZI_CLQ
89	427	3874	2640	4.6e-05	0.046	796	AZI_CLQ
69	398.5	3874	2640	5.2e-05	0.052	786	AZI_CLQ
49	402	3874	2640	5.1e-05	0.051	788	AZI_CLQ
29	429.5	3874	2640	4.5e-05	0.045	800	AZI_CLQ
9	410.5	3874	2640	4.9e-05	0.049	794	AZI_CLQ
89	338	5811	0	6.4e-05	0.064	772	AZI_CLQ
69	328.5	5811	0	6.6e-05	0.066	770	AZI_CLQ
49	339.5	5811	0	6.3e-05	0.063	774	AZI_CLQ
29	348	5811	0	6.1e-05	0.061	776	AZI_CLQ
9	333	5811	0	6.4e-05	0.064	774	AZI_CLQ
89	382.5	5811	660	5.4e-05	0.054	782	AZI_CLQ
69	360.5	5811	660	5.9e-05	0.059	776	AZI_CLQ
49	367	5811	660	5.7e-05	0.057	780	AZI_CLQ
29	388.5	5811	660	5.2e-05	0.052	788	AZI_CLQ
9	368.5	5811	660	5.7e-05	0.057	782	AZI_CLQ
89	403.5	5811	1320	5e-05	0.05	790	AZI_CLQ
69	378	5811	1320	5.6e-05	0.056	780	AZI_CLQ
49	383	5811	1320	5.4e-05	0.054	784	AZI_CLQ
29	408.5	5811	1320	4.9e-05	0.049	794	AZI_CLQ
9	387.5	5811	1320	5.3e-05	0.053	788	AZI_CLQ
89	419.5	5811	1980	4.7e-05	0.047	794	AZI_CLQ
69	392.5	5811	1980	5.3e-05	0.053	784	AZI_CLQ
49	396.5	5811	1980	5.2e-05	0.052	788	AZI_CLQ
29	424.5	5811	1980	4.6e-05	0.046	798	AZI_CLQ
9	403	5811	1980	5e-05	0.05	792	AZI_CLQ
89	433	5811	2640	4.5e-05	0.045	800	AZI_CLQ
69	404.5	5811	2640	5.1e-05	0.051	788	AZI_CLQ
49	408	5811	2640	5e-05	0.05	792	AZI_CLQ
29	437.5	5811	2640	4.4e-05	0.044	804	AZI_CLQ
9	416	5811	2640	4.8e-05	0.048	796	AZI_CLQ
89	343	7748	0	6.2e-05	0.062	774	AZI_CLQ
69	333.5	7748	0	6.5e-05	0.065	770	AZI_CLQ
49	344	7748	0	6.2e-05	0.062	776	AZI_CLQ
29	354	7748	0	5.9e-05	0.059	778	AZI_CLQ
9	337.5	7748	0	6.3e-05	0.063	776	AZI_CLQ
89	387.5	7748	660	5.3e-05	0.053	784	AZI_CLQ
69	366	7748	660	5.8e-05	0.058	778	AZI_CLQ
49	371.5	7748	660	5.6e-05	0.056	782	AZI_CLQ
29	394.5	7748	660	5.1e-05	0.051	790	AZI_CLQ
9	373	7748	660	5.5e-05	0.055	784	AZI_CLQ
89	408.5	7748	1320	4.9e-05	0.049	792	AZI_CLQ
69	383.5	7748	1320	5.5e-05	0.055	782	AZI_CLQ
49	388	7748	1320	5.3e-05	0.053	786	AZI_CLQ
29	415	7748	1320	4.7e-05	0.047	796	AZI_CLQ
9	392.5	7748	1320	5.2e-05	0.052	790	AZI_CLQ
89	424.5	7748	1980	4.6e-05	0.046	796	AZI_CLQ
69	397.5	7748	1980	5.2e-05	0.052	786	AZI_CLQ
49	401	7748	1980	5.1e-05	0.051	790	AZI_CLQ
29	431	7748	1980	4.5e-05	0.045	802	AZI_CLQ
9	408	7748	1980	4.9e-05	0.049	794	AZI_CLQ
89	438.5	7748	2640	4.4e-05	0.044	802	AZI_CLQ
69	410	7748	2640	5e-05	0.05	790	AZI_CLQ
49	412.5	7748	2640	4.9e-05	0.049	794	AZI_CLQ
29	444.5	7748	2640	4.2e-05	0.042	808	AZI_CLQ
9	421	7748	2640	4.7e-05	0.047	800	AZI_CLQ
90	307.5	0	0	7.2e-05	0.072	764	AZI_CLQ
70	307.5	0	0	7.2e-05	0.072	764	AZI_CLQ
50	307.5	0	0	7.2e-05	0.072	764	AZI_CLQ
30	307.5	0	0	7.2e-05	0.072	764	AZI_CLQ
10	307.5	0	0	7.2e-05	0.072	764	AZI_CLQ
90	349.5	0	660	6.1e-05	0.061	772	AZI_CLQ
70	360	0	660	5.9e-05	0.059	774	AZI_CLQ
50	343.5	0	660	6.3e-05	0.063	772	AZI_CLQ
30	350.5	0	660	6.1e-05	0.061	772	AZI_CLQ
10	342.5	0	660	6.3e-05	0.063	770	AZI_CLQ
90	368.5	0	1320	5.7e-05	0.057	778	AZI_CLQ
70	381	0	1320	5.5e-05	0.055	780	AZI_CLQ
50	362	0	1320	5.9e-05	0.059	776	AZI_CLQ
30	369.5	0	1320	5.7e-05	0.057	778	AZI_CLQ
10	360.5	0	1320	6e-05	0.06	774	AZI_CLQ
90	383	0	1980	5.5e-05	0.055	780	AZI_CLQ
70	396.5	0	1980	5.2e-05	0.052	784	AZI_CLQ
50	376.5	0	1980	5.6e-05	0.056	778	AZI_CLQ
30	384	0	1980	5.5e-05	0.055	780	AZI_CLQ
10	374.5	0	1980	5.7e-05	0.057	778	AZI_CLQ
90	395	0	2640	5.2e-05	0.052	784	AZI_CLQ
70	409.5	0	2640	5e-05	0.05	788	AZI_CLQ
50	388.5	0	2640	5.4e-05	0.054	782	AZI_CLQ
30	396	0	2640	5.2e-05	0.052	784	AZI_CLQ
10	386.5	0	2640	5.4e-05	0.054	782	AZI_CLQ
90	316.5	1937	0	6.9e-05	0.069	766	AZI_CLQ
70	329.5	1937	0	6.6e-05	0.066	772	AZI_CLQ
50	326	1937	0	6.7e-05	0.067	768	AZI_CLQ
30	328.5	1937	0	6.6e-05	0.066	772	AZI_CLQ
10	327.5	1937	0	6.6e-05	0.066	772	AZI_CLQ
90	359	1937	660	5.9e-05	0.059	776	AZI_CLQ
70	382.5	1937	660	5.4e-05	0.054	784	AZI_CLQ
50	362.5	1937	660	5.8e-05	0.058	778	AZI_CLQ
30	372	1937	660	5.6e-05	0.056	782	AZI_CLQ
10	363	1937	660	5.8e-05	0.058	780	AZI_CLQ
90	378	1937	1320	5.5e-05	0.055	780	AZI_CLQ
70	404	1937	1320	5e-05	0.05	790	AZI_CLQ
50	381	1937	1320	5.5e-05	0.055	782	AZI_CLQ
30	391.5	1937	1320	5.2e-05	0.052	788	AZI_CLQ
10	381	1937	1320	5.4e-05	0.054	784	AZI_CLQ
90	392.5	1937	1980	5.3e-05	0.053	784	AZI_CLQ
70	420	1937	1980	4.7e-05	0.047	796	AZI_CLQ
50	395.5	1937	1980	5.2e-05	0.052	786	AZI_CLQ
30	406.5	1937	1980	4.9e-05	0.049	792	AZI_CLQ
10	395.5	1937	1980	5.2e-05	0.052	788	AZI_CLQ
90	404.5	1937	2640	5e-05	0.05	788	AZI_CLQ
70	433	1937	2640	4.5e-05	0.045	800	AZI_CLQ
50	408	1937	2640	5e-05	0.05	790	AZI_CLQ
30	418.5	1937	2640	4.7e-05	0.047	796	AZI_CLQ
10	408	1937	2640	5e-05	0.05	792	AZI_CLQ
90	323	3874	0	6.7e-05	0.067	768	AZI_CLQ
70	338	3874	0	6.3e-05	0.063	774	AZI_CLQ
50	333.5	3874	0	6.5e-05	0.065	772	AZI_CLQ
30	338.5	3874	0	6.3e-05	0.063	776	AZI_CLQ
10	337	3874	0	6.4e-05	0.064	774	AZI_CLQ
90	365.5	3874	660	5.8e-05	0.058	778	AZI_CLQ
70	391	3874	660	5.2e-05	0.052	788	AZI_CLQ
50	370	3874	660	5.7e-05	0.057	780	AZI_CLQ
30	382	3874	660	5.3e-05	0.053	786	AZI_CLQ
10	372	3874	660	5.6e-05	0.056	784	AZI_CLQ
90	384.5	3874	1320	5.4e-05	0.054	784	AZI_CLQ
70	412.5	3874	1320	4.8e-05	0.048	794	AZI_CLQ
50	388.5	3874	1320	5.3e-05	0.053	786	AZI_CLQ
30	402	3874	1320	5e-05	0.05	792	AZI_CLQ
10	390.5	3874	1320	5.2e-05	0.052	788	AZI_CLQ
90	399	3874	1980	5.1e-05	0.051	788	AZI_CLQ
70	429	3874	1980	4.6e-05	0.046	800	AZI_CLQ
50	403	3874	1980	5e-05	0.05	790	AZI_CLQ
30	416.5	3874	1980	4.7e-05	0.047	798	AZI_CLQ
10	405	3874	1980	5e-05	0.05	792	AZI_CLQ
90	411.5	3874	2640	4.9e-05	0.049	792	AZI_CLQ
70	442.5	3874	2640	4.4e-05	0.044	804	AZI_CLQ
50	415.5	3874	2640	4.8e-05	0.048	794	AZI_CLQ
30	429	3874	2640	4.5e-05	0.045	802	AZI_CLQ
10	417.5	3874	2640	4.8e-05	0.048	796	AZI_CLQ
90	328.5	5811	0	6.6e-05	0.066	770	AZI_CLQ
70	344	5811	0	6.2e-05	0.062	776	AZI_CLQ
50	338.5	5811	0	6.3e-05	0.063	774	AZI_CLQ
30	346	5811	0	6.1e-05	0.061	778	AZI_CLQ
10	344	5811	0	6.2e-05	0.062	778	AZI_CLQ
90	371	5811	660	5.6e-05	0.056	780	AZI_CLQ
70	397.5	5811	660	5.1e-05	0.051	792	AZI_CLQ
50	375	5811	660	5.5e-05	0.055	782	AZI_CLQ
30	390	5811	660	5.2e-05	0.052	790	AZI_CLQ
10	379	5811	660	5.4e-05	0.054	786	AZI_CLQ
90	390	5811	1320	5.3e-05	0.053	786	AZI_CLQ
70	419.5	5811	1320	4.7e-05	0.047	798	AZI_CLQ
50	394	5811	1320	5.2e-05	0.052	788	AZI_CLQ
30	409.5	5811	1320	4.8e-05	0.048	796	AZI_CLQ
10	397.5	5811	1320	5.1e-05	0.051	792	AZI_CLQ
90	405	5811	1980	5e-05	0.05	790	AZI_CLQ
70	436	5811	1980	4.4e-05	0.044	804	AZI_CLQ
50	408.5	5811	1980	4.9e-05	0.049	792	AZI_CLQ
30	424.5	5811	1980	4.5e-05	0.045	802	AZI_CLQ
10	412.5	5811	1980	4.8e-05	0.048	796	AZI_CLQ
90	417	5811	2640	4.8e-05	0.048	794	AZI_CLQ
70	449.5	5811	2640	4.2e-05	0.042	808	AZI_CLQ
50	421	5811	2640	4.7e-05	0.047	796	AZI_CLQ
30	437.5	5811	2640	4.3e-05	0.043	806	AZI_CLQ
10	425	5811	2640	4.6e-05	0.046	800	AZI_CLQ
90	333.5	7748	0	6.5e-05	0.065	772	AZI_CLQ
70	349	7748	0	6e-05	0.06	780	AZI_CLQ
50	343	7748	0	6.2e-05	0.062	774	AZI_CLQ
30	352	7748	0	5.9e-05	0.059	780	AZI_CLQ
10	349.5	7748	0	6e-05	0.06	780	AZI_CLQ
90	376	7748	660	5.5e-05	0.055	782	AZI_CLQ
70	403	7748	660	4.9e-05	0.049	794	AZI_CLQ
50	379.5	7748	660	5.4e-05	0.054	784	AZI_CLQ
30	396.5	7748	660	5e-05	0.05	794	AZI_CLQ
10	385	7748	660	5.3e-05	0.053	788	AZI_CLQ
90	395.5	7748	1320	5.1e-05	0.051	788	AZI_CLQ
70	425	7748	1320	4.6e-05	0.046	802	AZI_CLQ
50	398.5	7748	1320	5.1e-05	0.051	790	AZI_CLQ
30	416	7748	1320	4.7e-05	0.047	800	AZI_CLQ
10	403.5	7748	1320	4.9e-05	0.049	794	AZI_CLQ
90	410	7748	1980	4.9e-05	0.049	792	AZI_CLQ
70	441.5	7748	1980	4.3e-05	0.043	808	AZI_CLQ
50	413	7748	1980	4.8e-05	0.048	794	AZI_CLQ
30	431.5	7748	1980	4.4e-05	0.044	806	AZI_CLQ
10	418.5	7748	1980	4.7e-05	0.047	798	AZI_CLQ
90	422.5	7748	2640	4.7e-05	0.047	796	AZI_CLQ
70	455	7748	2640	4.1e-05	0.041	812	AZI_CLQ
50	425.5	7748	2640	4.6e-05	0.046	798	AZI_CLQ
30	444	7748	2640	4.2e-05	0.042	810	AZI_CLQ
10	431	7748	2640	4.5e-05	0.045	804	AZI_CLQ
91	307.5	0	0	7.2e-05	0.072	764	AZI_CLQ
71	307.5	0	0	7.2e-05	0.072	764	AZI_CLQ
51	307.5	0	0	7.2e-05	0.072	764	AZI_CLQ
31	307.5	0	0	7.2e-05	0.072	764	AZI_CLQ
11	307.5	0	0	7.2e-05	0.072	764	AZI_CLQ
91	340.5	0	660	6.4e-05	0.064	770	AZI_CLQ
71	348.5	0	660	6.2e-05	0.062	772	AZI_CLQ
51	343	0	660	6.3e-05	0.063	770	AZI_CLQ
31	345.5	0	660	6.3e-05	0.063	772	AZI_CLQ
11	350	0	660	6.2e-05	0.062	772	AZI_CLQ
91	357	0	1320	6e-05	0.06	774	AZI_CLQ
71	366	0	1320	5.8e-05	0.058	776	AZI_CLQ
51	360.5	0	1320	6e-05	0.06	774	AZI_CLQ
31	364.5	0	1320	5.9e-05	0.059	776	AZI_CLQ
11	367.5	0	1320	5.8e-05	0.058	776	AZI_CLQ
91	370	0	1980	5.8e-05	0.058	778	AZI_CLQ
71	379.5	0	1980	5.5e-05	0.055	780	AZI_CLQ
51	374.5	0	1980	5.7e-05	0.057	778	AZI_CLQ
31	379	0	1980	5.6e-05	0.056	780	AZI_CLQ
11	381	0	1980	5.5e-05	0.055	780	AZI_CLQ
91	381	0	2640	5.6e-05	0.056	780	AZI_CLQ
71	390.5	0	2640	5.3e-05	0.053	782	AZI_CLQ
51	386	0	2640	5.5e-05	0.055	782	AZI_CLQ
31	391.5	0	2640	5.3e-05	0.053	782	AZI_CLQ
11	392	0	2640	5.3e-05	0.053	782	AZI_CLQ
91	331.5	1937	0	6.5e-05	0.065	772	AZI_CLQ
71	332	1937	0	6.5e-05	0.065	772	AZI_CLQ
51	328.5	1937	0	6.5e-05	0.065	774	AZI_CLQ
31	328.5	1937	0	6.6e-05	0.066	768	AZI_CLQ
11	334	1937	0	6.4e-05	0.064	774	AZI_CLQ
91	365	1937	660	5.8e-05	0.058	780	AZI_CLQ
71	373.5	1937	660	5.6e-05	0.056	782	AZI_CLQ
51	364.5	1937	660	5.8e-05	0.058	782	AZI_CLQ
31	367	1937	660	5.8e-05	0.058	776	AZI_CLQ
11	377	1937	660	5.5e-05	0.055	784	AZI_CLQ
91	382	1937	1320	5.4e-05	0.054	784	AZI_CLQ
71	391.5	1937	1320	5.2e-05	0.052	786	AZI_CLQ
51	382.5	1937	1320	5.4e-05	0.054	786	AZI_CLQ
31	386	1937	1320	5.4e-05	0.054	782	AZI_CLQ
11	395	1937	1320	5.1e-05	0.051	790	AZI_CLQ
91	395	1937	1980	5.2e-05	0.052	788	AZI_CLQ
71	405	1937	1980	5e-05	0.05	790	AZI_CLQ
51	396.5	1937	1980	5.1e-05	0.051	790	AZI_CLQ
31	401	1937	1980	5.1e-05	0.051	786	AZI_CLQ
11	408.5	1937	1980	4.9e-05	0.049	794	AZI_CLQ
91	406.5	1937	2640	5e-05	0.05	790	AZI_CLQ
71	416.5	1937	2640	4.8e-05	0.048	794	AZI_CLQ
51	408.5	1937	2640	4.9e-05	0.049	794	AZI_CLQ
31	413.5	1937	2640	4.9e-05	0.049	790	AZI_CLQ
11	420	1937	2640	4.7e-05	0.047	796	AZI_CLQ
91	343.5	3874	0	6.2e-05	0.062	776	AZI_CLQ
71	343	3874	0	6.2e-05	0.062	776	AZI_CLQ
51	338	3874	0	6.3e-05	0.063	776	AZI_CLQ
31	338.5	3874	0	6.4e-05	0.064	770	AZI_CLQ
11	344.5	3874	0	6.2e-05	0.062	778	AZI_CLQ
91	377.5	3874	660	5.5e-05	0.055	784	AZI_CLQ
71	384	3874	660	5.3e-05	0.053	786	AZI_CLQ
51	374	3874	660	5.5e-05	0.055	786	AZI_CLQ
31	377	3874	660	5.5e-05	0.055	780	AZI_CLQ
11	387.5	3874	660	5.2e-05	0.052	788	AZI_CLQ
91	394.5	3874	1320	5.2e-05	0.052	788	AZI_CLQ
71	402	3874	1320	5e-05	0.05	792	AZI_CLQ
51	392	3874	1320	5.2e-05	0.052	790	AZI_CLQ
31	396.5	3874	1320	5.2e-05	0.052	786	AZI_CLQ
11	406	3874	1320	4.9e-05	0.049	794	AZI_CLQ
91	408	3874	1980	4.9e-05	0.049	794	AZI_CLQ
71	416	3874	1980	4.7e-05	0.047	796	AZI_CLQ
51	406	3874	1980	4.9e-05	0.049	794	AZI_CLQ
31	411.5	3874	1980	4.9e-05	0.049	790	AZI_CLQ
11	419.5	3874	1980	4.7e-05	0.047	798	AZI_CLQ
91	419	3874	2640	4.7e-05	0.047	796	AZI_CLQ
71	428	3874	2640	4.6e-05	0.046	800	AZI_CLQ
51	418	3874	2640	4.7e-05	0.047	798	AZI_CLQ
31	424	3874	2640	4.7e-05	0.047	794	AZI_CLQ
11	431	3874	2640	4.5e-05	0.045	802	AZI_CLQ
91	353	5811	0	6e-05	0.06	778	AZI_CLQ
71	350.5	5811	0	6e-05	0.06	778	AZI_CLQ
51	344.5	5811	0	6.1e-05	0.061	780	AZI_CLQ
31	346	5811	0	6.2e-05	0.062	772	AZI_CLQ
11	352	5811	0	6e-05	0.06	780	AZI_CLQ
91	387	5811	660	5.3e-05	0.053	788	AZI_CLQ
71	392	5811	660	5.1e-05	0.051	790	AZI_CLQ
51	381	5811	660	5.4e-05	0.054	788	AZI_CLQ
31	385	5811	660	5.4e-05	0.054	782	AZI_CLQ
11	395.5	5811	660	5.1e-05	0.051	792	AZI_CLQ
91	404	5811	1320	4.9e-05	0.049	794	AZI_CLQ
71	410.5	5811	1320	4.8e-05	0.048	796	AZI_CLQ
51	399	5811	1320	5e-05	0.05	794	AZI_CLQ
31	404.5	5811	1320	5e-05	0.05	788	AZI_CLQ
11	413.5	5811	1320	4.7e-05	0.047	798	AZI_CLQ
91	418	5811	1980	4.7e-05	0.047	798	AZI_CLQ
71	424.5	5811	1980	4.6e-05	0.046	800	AZI_CLQ
51	413	5811	1980	4.8e-05	0.048	798	AZI_CLQ
31	419.5	5811	1980	4.7e-05	0.047	794	AZI_CLQ
11	427.5	5811	1980	4.5e-05	0.045	802	AZI_CLQ
91	429.5	5811	2640	4.5e-05	0.045	802	AZI_CLQ
71	436	5811	2640	4.4e-05	0.044	804	AZI_CLQ
51	425	5811	2640	4.6e-05	0.046	802	AZI_CLQ
31	432	5811	2640	4.5e-05	0.045	798	AZI_CLQ
11	439	5811	2640	4.3e-05	0.043	806	AZI_CLQ
91	361	7748	0	5.8e-05	0.058	782	AZI_CLQ
71	357	7748	0	5.9e-05	0.059	780	AZI_CLQ
51	350	7748	0	6e-05	0.06	782	AZI_CLQ
31	352.5	7748	0	6e-05	0.06	774	AZI_CLQ
11	358	7748	0	5.8e-05	0.058	782	AZI_CLQ
91	395	7748	660	5.1e-05	0.051	792	AZI_CLQ
71	399	7748	660	5e-05	0.05	792	AZI_CLQ
51	386.5	7748	660	5.2e-05	0.052	792	AZI_CLQ
31	392	7748	660	5.2e-05	0.052	786	AZI_CLQ
11	401.5	7748	660	4.9e-05	0.049	796	AZI_CLQ
91	412.5	7748	1320	4.8e-05	0.048	796	AZI_CLQ
71	417	7748	1320	4.7e-05	0.047	798	AZI_CLQ
51	405	7748	1320	4.9e-05	0.049	796	AZI_CLQ
31	411.5	7748	1320	4.9e-05	0.049	792	AZI_CLQ
11	420	7748	1320	4.6e-05	0.046	802	AZI_CLQ
91	426	7748	1980	4.6e-05	0.046	802	AZI_CLQ
71	431	7748	1980	4.5e-05	0.045	804	AZI_CLQ
51	419	7748	1980	4.7e-05	0.047	802	AZI_CLQ
31	426.5	7748	1980	4.6e-05	0.046	796	AZI_CLQ
11	434	7748	1980	4.4e-05	0.044	806	AZI_CLQ
91	438	7748	2640	4.4e-05	0.044	806	AZI_CLQ
71	443	7748	2640	4.3e-05	0.043	808	AZI_CLQ
51	431	7748	2640	4.5e-05	0.045	806	AZI_CLQ
31	439	7748	2640	4.4e-05	0.044	802	AZI_CLQ
11	445.5	7748	2640	4.2e-05	0.042	810	AZI_CLQ
92	307.5	0	0	7.2e-05	0.072	764	AZI_CLQ
72	307.5	0	0	7.2e-05	0.072	764	AZI_CLQ
52	307.5	0	0	7.2e-05	0.072	764	AZI_CLQ
32	307.5	0	0	7.2e-05	0.072	764	AZI_CLQ
12	307.5	0	0	7.2e-05	0.072	764	AZI_CLQ
92	356	0	660	6e-05	0.06	774	AZI_CLQ
72	337.5	0	660	6.4e-05	0.064	770	AZI_CLQ
52	344.5	0	660	6.3e-05	0.063	772	AZI_CLQ
32	351	0	660	6.2e-05	0.062	772	AZI_CLQ
12	346	0	660	6.2e-05	0.062	772	AZI_CLQ
92	374.5	0	1320	5.6e-05	0.056	778	AZI_CLQ
72	356.5	0	1320	6e-05	0.06	774	AZI_CLQ
52	363	0	1320	5.9e-05	0.059	776	AZI_CLQ
32	371	0	1320	5.7e-05	0.057	778	AZI_CLQ
12	364	0	1320	5.8e-05	0.058	776	AZI_CLQ
92	388	0	1980	5.4e-05	0.054	782	AZI_CLQ
72	372	0	1980	5.7e-05	0.057	778	AZI_CLQ
52	377	0	1980	5.6e-05	0.056	778	AZI_CLQ
32	387	0	1980	5.4e-05	0.054	782	AZI_CLQ
12	378	0	1980	5.6e-05	0.056	780	AZI_CLQ
92	399.5	0	2640	5.2e-05	0.052	786	AZI_CLQ
72	386	0	2640	5.4e-05	0.054	782	AZI_CLQ
52	389	0	2640	5.4e-05	0.054	782	AZI_CLQ
32	400	0	2640	5.2e-05	0.052	786	AZI_CLQ
12	390	0	2640	5.3e-05	0.053	782	AZI_CLQ
92	324	1937	0	6.7e-05	0.067	768	AZI_CLQ
72	333	1937	0	6.5e-05	0.065	770	AZI_CLQ
52	332	1937	0	6.5e-05	0.065	774	AZI_CLQ
32	329	1937	0	6.6e-05	0.066	770	AZI_CLQ
12	329.5	1937	0	6.6e-05	0.066	770	AZI_CLQ
92	372.5	1937	660	5.6e-05	0.056	780	AZI_CLQ
72	363	1937	660	5.8e-05	0.058	778	AZI_CLQ
52	369	1937	660	5.6e-05	0.056	784	AZI_CLQ
32	373	1937	660	5.6e-05	0.056	780	AZI_CLQ
12	368.5	1937	660	5.7e-05	0.057	778	AZI_CLQ
92	391.5	1937	1320	5.3e-05	0.053	784	AZI_CLQ
72	382	1937	1320	5.4e-05	0.054	784	AZI_CLQ
52	388	1937	1320	5.3e-05	0.053	788	AZI_CLQ
32	393.5	1937	1320	5.2e-05	0.052	786	AZI_CLQ
12	387	1937	1320	5.3e-05	0.053	784	AZI_CLQ
92	405.5	1937	1980	5e-05	0.05	790	AZI_CLQ
72	398	1937	1980	5.1e-05	0.051	788	AZI_CLQ
52	402.5	1937	1980	5e-05	0.05	792	AZI_CLQ
32	409.5	1937	1980	4.9e-05	0.049	792	AZI_CLQ
12	401	1937	1980	5.1e-05	0.051	788	AZI_CLQ
92	416.5	1937	2640	4.8e-05	0.048	792	AZI_CLQ
72	412	1937	2640	4.8e-05	0.048	792	AZI_CLQ
52	415	1937	2640	4.8e-05	0.048	796	AZI_CLQ
32	423	1937	2640	4.7e-05	0.047	796	AZI_CLQ
12	413	1937	2640	4.9e-05	0.049	792	AZI_CLQ
92	333	3874	0	6.5e-05	0.065	770	AZI_CLQ
72	342.5	3874	0	6.2e-05	0.062	774	AZI_CLQ
52	341	3874	0	6.2e-05	0.062	778	AZI_CLQ
32	338.5	3874	0	6.3e-05	0.063	774	AZI_CLQ
12	339	3874	0	6.3e-05	0.063	772	AZI_CLQ
92	382	3874	660	5.4e-05	0.054	784	AZI_CLQ
72	372.5	3874	660	5.6e-05	0.056	782	AZI_CLQ
52	378.5	3874	660	5.4e-05	0.054	788	AZI_CLQ
32	382.5	3874	660	5.4e-05	0.054	784	AZI_CLQ
12	378	3874	660	5.5e-05	0.055	782	AZI_CLQ
92	401	3874	1320	5.1e-05	0.051	788	AZI_CLQ
72	392	3874	1320	5.2e-05	0.052	788	AZI_CLQ
52	397.5	3874	1320	5.1e-05	0.051	792	AZI_CLQ
32	403.5	3874	1320	5e-05	0.05	790	AZI_CLQ
12	396.5	3874	1320	5.1e-05	0.051	788	AZI_CLQ
92	415	3874	1980	4.8e-05	0.048	794	AZI_CLQ
72	408	3874	1980	4.9e-05	0.049	792	AZI_CLQ
52	412.5	3874	1980	4.8e-05	0.048	798	AZI_CLQ
32	419.5	3874	1980	4.7e-05	0.047	796	AZI_CLQ
12	410.5	3874	1980	4.9e-05	0.049	792	AZI_CLQ
92	426.5	3874	2640	4.6e-05	0.046	798	AZI_CLQ
72	422.5	3874	2640	4.6e-05	0.046	798	AZI_CLQ
52	425	3874	2640	4.6e-05	0.046	802	AZI_CLQ
32	433	3874	2640	4.5e-05	0.045	800	AZI_CLQ
12	422.5	3874	2640	4.7e-05	0.047	796	AZI_CLQ
92	340.5	5811	0	6.3e-05	0.063	774	AZI_CLQ
72	349.5	5811	0	6.1e-05	0.061	776	AZI_CLQ
52	348	5811	0	6e-05	0.06	782	AZI_CLQ
32	345.5	5811	0	6.1e-05	0.061	776	AZI_CLQ
12	345.5	5811	0	6.2e-05	0.062	774	AZI_CLQ
92	389.5	5811	660	5.2e-05	0.052	786	AZI_CLQ
72	380	5811	660	5.4e-05	0.054	784	AZI_CLQ
52	385.5	5811	660	5.3e-05	0.053	790	AZI_CLQ
32	389.5	5811	660	5.2e-05	0.052	788	AZI_CLQ
12	385	5811	660	5.3e-05	0.053	786	AZI_CLQ
92	408.5	5811	1320	4.9e-05	0.049	792	AZI_CLQ
72	399	5811	1320	5e-05	0.05	790	AZI_CLQ
52	404.5	5811	1320	4.9e-05	0.049	796	AZI_CLQ
32	410.5	5811	1320	4.8e-05	0.048	794	AZI_CLQ
12	403.5	5811	1320	5e-05	0.05	790	AZI_CLQ
92	423	5811	1980	4.7e-05	0.047	796	AZI_CLQ
72	415.5	5811	1980	4.7e-05	0.047	796	AZI_CLQ
52	419.5	5811	1980	4.6e-05	0.046	802	AZI_CLQ
32	427	5811	1980	4.6e-05	0.046	800	AZI_CLQ
12	418	5811	1980	4.7e-05	0.047	796	AZI_CLQ
92	434.5	5811	2640	4.5e-05	0.045	800	AZI_CLQ
72	429.5	5811	2640	4.5e-05	0.045	802	AZI_CLQ
52	432	5811	2640	4.4e-05	0.044	806	AZI_CLQ
32	440.5	5811	2640	4.4e-05	0.044	806	AZI_CLQ
12	430	5811	2640	4.5e-05	0.045	800	AZI_CLQ
92	347	7748	0	6.1e-05	0.061	776	AZI_CLQ
72	355.5	7748	0	5.9e-05	0.059	778	AZI_CLQ
52	353.5	7748	0	5.9e-05	0.059	784	AZI_CLQ
32	351	7748	0	6e-05	0.06	780	AZI_CLQ
12	351.5	7748	0	6e-05	0.06	776	AZI_CLQ
92	396	7748	660	5.1e-05	0.051	788	AZI_CLQ
72	385.5	7748	660	5.3e-05	0.053	788	AZI_CLQ
52	391	7748	660	5.1e-05	0.051	794	AZI_CLQ
32	395.5	7748	660	5.1e-05	0.051	792	AZI_CLQ
12	391	7748	660	5.2e-05	0.052	788	AZI_CLQ
92	415.5	7748	1320	4.8e-05	0.048	796	AZI_CLQ
72	405	7748	1320	4.9e-05	0.049	794	AZI_CLQ
52	410	7748	1320	4.8e-05	0.048	800	AZI_CLQ
32	416.5	7748	1320	4.7e-05	0.047	798	AZI_CLQ
12	409.5	7748	1320	4.8e-05	0.048	794	AZI_CLQ
92	429.5	7748	1980	4.5e-05	0.045	800	AZI_CLQ
72	421.5	7748	1980	4.6e-05	0.046	800	AZI_CLQ
52	425	7748	1980	4.5e-05	0.045	804	AZI_CLQ
32	433	7748	1980	4.5e-05	0.045	804	AZI_CLQ
12	424	7748	1980	4.6e-05	0.046	798	AZI_CLQ
92	441.5	7748	2640	4.3e-05	0.043	804	AZI_CLQ
72	435.5	7748	2640	4.4e-05	0.044	804	AZI_CLQ
52	438	7748	2640	4.3e-05	0.043	810	AZI_CLQ
32	447	7748	2640	4.2e-05	0.042	808	AZI_CLQ
12	436	7748	2640	4.4e-05	0.044	804	AZI_CLQ
93	307.5	0	0	7.2e-05	0.072	764	AZI_CLQ
73	307.5	0	0	7.2e-05	0.072	764	AZI_CLQ
53	307.5	0	0	7.2e-05	0.072	764	AZI_CLQ
33	307.5	0	0	7.2e-05	0.072	764	AZI_CLQ
13	307.5	0	0	7.2e-05	0.072	764	AZI_CLQ
93	352	0	660	6.1e-05	0.061	774	AZI_CLQ
73	347.5	0	660	6.3e-05	0.063	772	AZI_CLQ
53	345.5	0	660	6.3e-05	0.063	772	AZI_CLQ
33	349	0	660	6.2e-05	0.062	772	AZI_CLQ
13	350	0	660	6.2e-05	0.062	772	AZI_CLQ
93	371.5	0	1320	5.7e-05	0.057	778	AZI_CLQ
73	366.5	0	1320	5.9e-05	0.059	776	AZI_CLQ
53	363.5	0	1320	5.9e-05	0.059	776	AZI_CLQ
33	366	0	1320	5.8e-05	0.058	776	AZI_CLQ
13	368	0	1320	5.8e-05	0.058	776	AZI_CLQ
93	386.5	0	1980	5.4e-05	0.054	782	AZI_CLQ
73	381	0	1980	5.6e-05	0.056	780	AZI_CLQ
53	378	0	1980	5.6e-05	0.056	780	AZI_CLQ
33	379	0	1980	5.6e-05	0.056	780	AZI_CLQ
13	381.5	0	1980	5.5e-05	0.055	780	AZI_CLQ
93	398.5	0	2640	5.2e-05	0.052	786	AZI_CLQ
73	393.5	0	2640	5.4e-05	0.054	782	AZI_CLQ
53	390	0	2640	5.4e-05	0.054	782	AZI_CLQ
33	389.5	0	2640	5.4e-05	0.054	782	AZI_CLQ
13	392.5	0	2640	5.3e-05	0.053	784	AZI_CLQ
93	326.5	1937	0	6.6e-05	0.066	770	AZI_CLQ
73	328	1937	0	6.6e-05	0.066	770	AZI_CLQ
53	317.5	1937	0	6.8e-05	0.068	772	AZI_CLQ
33	328.5	1937	0	6.6e-05	0.066	768	AZI_CLQ
13	321	1937	0	6.8e-05	0.068	768	AZI_CLQ
93	371	1937	660	5.6e-05	0.056	782	AZI_CLQ
73	368.5	1937	660	5.8e-05	0.058	778	AZI_CLQ
53	355.5	1937	660	5.9e-05	0.059	780	AZI_CLQ
33	370.5	1937	660	5.7e-05	0.057	778	AZI_CLQ
13	363.5	1937	660	5.8e-05	0.058	778	AZI_CLQ
93	391	1937	1320	5.2e-05	0.052	786	AZI_CLQ
73	387.5	1937	1320	5.4e-05	0.054	784	AZI_CLQ
53	374	1937	1320	5.6e-05	0.056	784	AZI_CLQ
33	388	1937	1320	5.3e-05	0.053	784	AZI_CLQ
13	381.5	1937	1320	5.4e-05	0.054	782	AZI_CLQ
93	406	1937	1980	5e-05	0.05	792	AZI_CLQ
73	402.5	1937	1980	5.1e-05	0.051	788	AZI_CLQ
53	388.5	1937	1980	5.3e-05	0.053	788	AZI_CLQ
33	401	1937	1980	5.1e-05	0.051	788	AZI_CLQ
13	395.5	1937	1980	5.2e-05	0.052	786	AZI_CLQ
93	418.5	1937	2640	4.7e-05	0.047	796	AZI_CLQ
73	415	1937	2640	4.9e-05	0.049	792	AZI_CLQ
53	400.5	1937	2640	5.1e-05	0.051	792	AZI_CLQ
33	412	1937	2640	4.9e-05	0.049	790	AZI_CLQ
13	406.5	1937	2640	5e-05	0.05	790	AZI_CLQ
93	335.5	3874	0	6.4e-05	0.064	774	AZI_CLQ
73	337	3874	0	6.4e-05	0.064	772	AZI_CLQ
53	324	3874	0	6.6e-05	0.066	774	AZI_CLQ
33	337.5	3874	0	6.4e-05	0.064	772	AZI_CLQ
13	328	3874	0	6.6e-05	0.066	772	AZI_CLQ
93	380.5	3874	660	5.4e-05	0.054	786	AZI_CLQ
73	378	3874	660	5.5e-05	0.055	782	AZI_CLQ
53	362	3874	660	5.8e-05	0.058	782	AZI_CLQ
33	380	3874	660	5.4e-05	0.054	782	AZI_CLQ
13	371	3874	660	5.6e-05	0.056	782	AZI_CLQ
93	400.5	3874	1320	5e-05	0.05	792	AZI_CLQ
73	397.5	3874	1320	5.2e-05	0.052	788	AZI_CLQ
53	380.5	3874	1320	5.4e-05	0.054	788	AZI_CLQ
33	397	3874	1320	5.1e-05	0.051	788	AZI_CLQ
13	389	3874	1320	5.3e-05	0.053	786	AZI_CLQ
93	415.5	3874	1980	4.7e-05	0.047	796	AZI_CLQ
73	412.5	3874	1980	4.9e-05	0.049	792	AZI_CLQ
53	395	3874	1980	5.1e-05	0.051	792	AZI_CLQ
33	410	3874	1980	4.9e-05	0.049	792	AZI_CLQ
13	403	3874	1980	5e-05	0.05	790	AZI_CLQ
93	428.5	3874	2640	4.5e-05	0.045	800	AZI_CLQ
73	425	3874	2640	4.7e-05	0.047	796	AZI_CLQ
53	407.5	3874	2640	4.9e-05	0.049	796	AZI_CLQ
33	421	3874	2640	4.7e-05	0.047	794	AZI_CLQ
13	414	3874	2640	4.8e-05	0.048	794	AZI_CLQ
93	343	5811	0	6.2e-05	0.062	778	AZI_CLQ
73	344	5811	0	6.2e-05	0.062	774	AZI_CLQ
53	329	5811	0	6.5e-05	0.065	776	AZI_CLQ
33	344	5811	0	6.2e-05	0.062	774	AZI_CLQ
13	333.5	5811	0	6.4e-05	0.064	774	AZI_CLQ
93	388	5811	660	5.2e-05	0.052	788	AZI_CLQ
73	385	5811	660	5.4e-05	0.054	784	AZI_CLQ
53	367.5	5811	660	5.6e-05	0.056	786	AZI_CLQ
33	386.5	5811	660	5.3e-05	0.053	784	AZI_CLQ
13	376.5	5811	660	5.5e-05	0.055	784	AZI_CLQ
93	408	5811	1320	4.8e-05	0.048	796	AZI_CLQ
73	404.5	5811	1320	5e-05	0.05	790	AZI_CLQ
53	386	5811	1320	5.3e-05	0.053	790	AZI_CLQ
33	404	5811	1320	5e-05	0.05	790	AZI_CLQ
13	395	5811	1320	5.1e-05	0.051	790	AZI_CLQ
93	423.5	5811	1980	4.6e-05	0.046	800	AZI_CLQ
73	420	5811	1980	4.8e-05	0.048	796	AZI_CLQ
53	400.5	5811	1980	5e-05	0.05	794	AZI_CLQ
33	417.5	5811	1980	4.7e-05	0.047	794	AZI_CLQ
13	409	5811	1980	4.9e-05	0.049	794	AZI_CLQ
93	436	5811	2640	4.4e-05	0.044	806	AZI_CLQ
73	432.5	5811	2640	4.6e-05	0.046	800	AZI_CLQ
53	413	5811	2640	4.8e-05	0.048	798	AZI_CLQ
33	428.5	5811	2640	4.6e-05	0.046	798	AZI_CLQ
13	420.5	5811	2640	4.7e-05	0.047	798	AZI_CLQ
93	349	7748	0	6e-05	0.06	780	AZI_CLQ
73	349.5	7748	0	6.1e-05	0.061	776	AZI_CLQ
53	334	7748	0	6.4e-05	0.064	778	AZI_CLQ
33	350	7748	0	6.1e-05	0.061	776	AZI_CLQ
13	338.5	7748	0	6.3e-05	0.063	776	AZI_CLQ
93	394.5	7748	660	5.1e-05	0.051	792	AZI_CLQ
73	391	7748	660	5.2e-05	0.052	788	AZI_CLQ
53	372.5	7748	660	5.5e-05	0.055	788	AZI_CLQ
33	392.5	7748	660	5.2e-05	0.052	788	AZI_CLQ
13	381.5	7748	660	5.4e-05	0.054	786	AZI_CLQ
93	414.5	7748	1320	4.7e-05	0.047	798	AZI_CLQ
73	411	7748	1320	4.9e-05	0.049	794	AZI_CLQ
53	391	7748	1320	5.2e-05	0.052	794	AZI_CLQ
33	410	7748	1320	4.8e-05	0.048	794	AZI_CLQ
13	400	7748	1320	5e-05	0.05	792	AZI_CLQ
93	430	7748	1980	4.4e-05	0.044	804	AZI_CLQ
73	426	7748	1980	4.6e-05	0.046	798	AZI_CLQ
53	405.5	7748	1980	4.9e-05	0.049	798	AZI_CLQ
33	423	7748	1980	4.6e-05	0.046	798	AZI_CLQ
13	414	7748	1980	4.8e-05	0.048	796	AZI_CLQ
93	442.5	7748	2640	4.2e-05	0.042	808	AZI_CLQ
73	439	7748	2640	4.4e-05	0.044	802	AZI_CLQ
53	418	7748	2640	4.7e-05	0.047	802	AZI_CLQ
33	434.5	7748	2640	4.4e-05	0.044	802	AZI_CLQ
13	425.5	7748	2640	4.6e-05	0.046	800	AZI_CLQ
94	307.5	0	0	7.2e-05	0.072	764	AZI_CLQ
74	307.5	0	0	7.2e-05	0.072	764	AZI_CLQ
54	307.5	0	0	7.2e-05	0.072	764	AZI_CLQ
34	307.5	0	0	7.2e-05	0.072	764	AZI_CLQ
14	307.5	0	0	7.2e-05	0.072	764	AZI_CLQ
94	345	0	660	6.3e-05	0.063	772	AZI_CLQ
74	343	0	660	6.3e-05	0.063	770	AZI_CLQ
54	343.5	0	660	6.3e-05	0.063	770	AZI_CLQ
34	351.5	0	660	6.1e-05	0.061	772	AZI_CLQ
14	363	0	660	5.9e-05	0.059	776	AZI_CLQ
94	362.5	0	1320	5.9e-05	0.059	776	AZI_CLQ
74	363	0	1320	5.9e-05	0.059	776	AZI_CLQ
54	361.5	0	1320	5.9e-05	0.059	774	AZI_CLQ
34	369	0	1320	5.7e-05	0.057	778	AZI_CLQ
14	385	0	1320	5.4e-05	0.054	782	AZI_CLQ
94	376	0	1980	5.6e-05	0.056	778	AZI_CLQ
74	379	0	1980	5.6e-05	0.056	780	AZI_CLQ
54	375.5	0	1980	5.7e-05	0.057	778	AZI_CLQ
34	382.5	0	1980	5.4e-05	0.054	782	AZI_CLQ
14	401	0	1980	5.1e-05	0.051	786	AZI_CLQ
94	387.5	0	2640	5.4e-05	0.054	782	AZI_CLQ
74	392.5	0	2640	5.3e-05	0.053	782	AZI_CLQ
54	387.5	0	2640	5.4e-05	0.054	782	AZI_CLQ
34	393.5	0	2640	5.2e-05	0.052	784	AZI_CLQ
14	414.5	0	2640	4.9e-05	0.049	790	AZI_CLQ
94	330	1937	0	6.6e-05	0.066	768	AZI_CLQ
74	329.5	1937	0	6.6e-05	0.066	770	AZI_CLQ
54	325	1937	0	6.7e-05	0.067	770	AZI_CLQ
34	331	1937	0	6.5e-05	0.065	770	AZI_CLQ
14	325.5	1937	0	6.7e-05	0.067	768	AZI_CLQ
94	368	1937	660	5.7e-05	0.057	778	AZI_CLQ
74	365.5	1937	660	5.8e-05	0.058	778	AZI_CLQ
54	361	1937	660	5.9e-05	0.059	778	AZI_CLQ
34	375	1937	660	5.5e-05	0.055	782	AZI_CLQ
14	381	1937	660	5.4e-05	0.054	782	AZI_CLQ
94	386	1937	1320	5.4e-05	0.054	782	AZI_CLQ
74	385.5	1937	1320	5.4e-05	0.054	784	AZI_CLQ
54	379.5	1937	1320	5.5e-05	0.055	782	AZI_CLQ
34	393	1937	1320	5.2e-05	0.052	786	AZI_CLQ
14	403.5	1937	1320	5e-05	0.05	788	AZI_CLQ
94	399.5	1937	1980	5.1e-05	0.051	786	AZI_CLQ
74	402	1937	1980	5.1e-05	0.051	788	AZI_CLQ
54	394	1937	1980	5.2e-05	0.052	786	AZI_CLQ
34	406.5	1937	1980	4.9e-05	0.049	792	AZI_CLQ
14	420	1937	1980	4.7e-05	0.047	794	AZI_CLQ
94	411	1937	2640	4.9e-05	0.049	790	AZI_CLQ
74	416	1937	2640	4.9e-05	0.049	792	AZI_CLQ
54	406	1937	2640	5e-05	0.05	790	AZI_CLQ
34	418	1937	2640	4.7e-05	0.047	796	AZI_CLQ
14	434	1937	2640	4.5e-05	0.045	798	AZI_CLQ
94	339	3874	0	6.4e-05	0.064	772	AZI_CLQ
74	339	3874	0	6.3e-05	0.063	772	AZI_CLQ
54	332.5	3874	0	6.5e-05	0.065	774	AZI_CLQ
34	341	3874	0	6.3e-05	0.063	774	AZI_CLQ
14	334.5	3874	0	6.5e-05	0.065	770	AZI_CLQ
94	377	3874	660	5.5e-05	0.055	780	AZI_CLQ
74	375	3874	660	5.6e-05	0.056	782	AZI_CLQ
54	369	3874	660	5.7e-05	0.057	782	AZI_CLQ
34	385	3874	660	5.3e-05	0.053	786	AZI_CLQ
14	390.5	3874	660	5.2e-05	0.052	784	AZI_CLQ
94	395	3874	1320	5.2e-05	0.052	786	AZI_CLQ
74	395.5	3874	1320	5.2e-05	0.052	788	AZI_CLQ
54	387.5	3874	1320	5.3e-05	0.053	786	AZI_CLQ
34	403	3874	1320	4.9e-05	0.049	792	AZI_CLQ
14	413	3874	1320	4.8e-05	0.048	792	AZI_CLQ
94	409	3874	1980	4.9e-05	0.049	790	AZI_CLQ
74	411.5	3874	1980	4.9e-05	0.049	792	AZI_CLQ
54	402	3874	1980	5e-05	0.05	790	AZI_CLQ
34	417	3874	1980	4.7e-05	0.047	796	AZI_CLQ
14	429.5	3874	1980	4.5e-05	0.045	798	AZI_CLQ
94	420.5	3874	2640	4.7e-05	0.047	794	AZI_CLQ
74	426	3874	2640	4.7e-05	0.047	796	AZI_CLQ
54	414	3874	2640	4.8e-05	0.048	794	AZI_CLQ
34	428	3874	2640	4.5e-05	0.045	800	AZI_CLQ
14	443.5	3874	2640	4.3e-05	0.043	802	AZI_CLQ
94	345.5	5811	0	6.2e-05	0.062	772	AZI_CLQ
74	346	5811	0	6.2e-05	0.062	776	AZI_CLQ
54	338.5	5811	0	6.3e-05	0.063	776	AZI_CLQ
34	348	5811	0	6.1e-05	0.061	776	AZI_CLQ
14	342	5811	0	6.3e-05	0.063	772	AZI_CLQ
94	383.5	5811	660	5.4e-05	0.054	782	AZI_CLQ
74	382.5	5811	660	5.4e-05	0.054	784	AZI_CLQ
54	375	5811	660	5.5e-05	0.055	784	AZI_CLQ
34	392.5	5811	660	5.1e-05	0.051	788	AZI_CLQ
14	397.5	5811	660	5.1e-05	0.051	788	AZI_CLQ
94	401.5	5811	1320	5.1e-05	0.051	788	AZI_CLQ
74	402.5	5811	1320	5e-05	0.05	790	AZI_CLQ
54	393.5	5811	1320	5.2e-05	0.052	790	AZI_CLQ
34	410.5	5811	1320	4.8e-05	0.048	794	AZI_CLQ
14	420	5811	1320	4.7e-05	0.047	794	AZI_CLQ
94	415.5	5811	1980	4.8e-05	0.048	792	AZI_CLQ
74	419	5811	1980	4.7e-05	0.047	796	AZI_CLQ
54	408	5811	1980	4.9e-05	0.049	794	AZI_CLQ
34	424.5	5811	1980	4.5e-05	0.045	800	AZI_CLQ
14	437	5811	1980	4.4e-05	0.044	802	AZI_CLQ
94	427.5	5811	2640	4.6e-05	0.046	796	AZI_CLQ
74	433.5	5811	2640	4.5e-05	0.045	800	AZI_CLQ
54	420.5	5811	2640	4.7e-05	0.047	798	AZI_CLQ
34	436	5811	2640	4.3e-05	0.043	804	AZI_CLQ
14	451	5811	2640	4.2e-05	0.042	806	AZI_CLQ
94	351	7748	0	6.1e-05	0.061	774	AZI_CLQ
74	352	7748	0	6e-05	0.06	778	AZI_CLQ
54	343	7748	0	6.2e-05	0.062	778	AZI_CLQ
34	354	7748	0	5.9e-05	0.059	778	AZI_CLQ
14	348	7748	0	6.1e-05	0.061	774	AZI_CLQ
94	389	7748	660	5.3e-05	0.053	784	AZI_CLQ
74	388	7748	660	5.3e-05	0.053	788	AZI_CLQ
54	380	7748	660	5.4e-05	0.054	786	AZI_CLQ
34	398.5	7748	660	5e-05	0.05	792	AZI_CLQ
14	403.5	7748	660	5e-05	0.05	790	AZI_CLQ
94	407	7748	1320	4.9e-05	0.049	790	AZI_CLQ
74	408.5	7748	1320	4.9e-05	0.049	794	AZI_CLQ
54	398.5	7748	1320	5.1e-05	0.051	792	AZI_CLQ
34	417	7748	1320	4.6e-05	0.046	798	AZI_CLQ
14	426.5	7748	1320	4.6e-05	0.046	798	AZI_CLQ
94	421	7748	1980	4.7e-05	0.047	796	AZI_CLQ
74	425.5	7748	1980	4.6e-05	0.046	798	AZI_CLQ
54	413	7748	1980	4.8e-05	0.048	796	AZI_CLQ
34	430.5	7748	1980	4.4e-05	0.044	804	AZI_CLQ
14	443.5	7748	1980	4.3e-05	0.043	804	AZI_CLQ
94	433	7748	2640	4.5e-05	0.045	800	AZI_CLQ
74	440	7748	2640	4.4e-05	0.044	804	AZI_CLQ
54	425.5	7748	2640	4.6e-05	0.046	800	AZI_CLQ
34	442	7748	2640	4.2e-05	0.042	808	AZI_CLQ
14	457.5	7748	2640	4.1e-05	0.041	810	AZI_CLQ
95	307.5	0	0	7.2e-05	0.072	764	AZI_CLQ
75	307.5	0	0	7.2e-05	0.072	764	AZI_CLQ
55	307.5	0	0	7.2e-05	0.072	764	AZI_CLQ
35	307.5	0	0	7.2e-05	0.072	764	AZI_CLQ
15	307.5	0	0	7.2e-05	0.072	764	AZI_CLQ
95	347	0	660	6.2e-05	0.062	772	AZI_CLQ
75	343.5	0	660	6.3e-05	0.063	772	AZI_CLQ
55	354	0	660	6.1e-05	0.061	774	AZI_CLQ
35	352.5	0	660	6.1e-05	0.061	774	AZI_CLQ
15	351	0	660	6.2e-05	0.062	772	AZI_CLQ
95	364	0	1320	5.9e-05	0.059	776	AZI_CLQ
75	361	0	1320	5.9e-05	0.059	774	AZI_CLQ
55	376	0	1320	5.6e-05	0.056	780	AZI_CLQ
35	370.5	0	1320	5.7e-05	0.057	778	AZI_CLQ
15	371.5	0	1320	5.7e-05	0.057	778	AZI_CLQ
95	376.5	0	1980	5.6e-05	0.056	778	AZI_CLQ
75	374.5	0	1980	5.7e-05	0.057	778	AZI_CLQ
55	392.5	0	1980	5.3e-05	0.053	784	AZI_CLQ
35	384	0	1980	5.5e-05	0.055	780	AZI_CLQ
15	386.5	0	1980	5.4e-05	0.054	782	AZI_CLQ
95	387.5	0	2640	5.4e-05	0.054	782	AZI_CLQ
75	385.5	0	2640	5.5e-05	0.055	782	AZI_CLQ
55	407	0	2640	5e-05	0.05	788	AZI_CLQ
35	395.5	0	2640	5.3e-05	0.053	784	AZI_CLQ
15	399.5	0	2640	5.2e-05	0.052	786	AZI_CLQ
95	323.5	1937	0	6.7e-05	0.067	768	AZI_CLQ
75	332	1937	0	6.5e-05	0.065	772	AZI_CLQ
55	318.5	1937	0	6.8e-05	0.068	770	AZI_CLQ
35	324	1937	0	6.7e-05	0.067	770	AZI_CLQ
15	320.5	1937	0	6.8e-05	0.068	770	AZI_CLQ
95	363	1937	660	5.8e-05	0.058	776	AZI_CLQ
75	368.5	1937	660	5.7e-05	0.057	780	AZI_CLQ
55	365	1937	660	5.8e-05	0.058	780	AZI_CLQ
35	369.5	1937	660	5.7e-05	0.057	782	AZI_CLQ
15	364.5	1937	660	5.8e-05	0.058	780	AZI_CLQ
95	380	1937	1320	5.5e-05	0.055	780	AZI_CLQ
75	386	1937	1320	5.4e-05	0.054	784	AZI_CLQ
55	387.5	1937	1320	5.3e-05	0.053	786	AZI_CLQ
35	387.5	1937	1320	5.3e-05	0.053	786	AZI_CLQ
15	385	1937	1320	5.4e-05	0.054	784	AZI_CLQ
95	393	1937	1980	5.3e-05	0.053	784	AZI_CLQ
75	400	1937	1980	5.1e-05	0.051	788	AZI_CLQ
55	404.5	1937	1980	5e-05	0.05	790	AZI_CLQ
35	401.5	1937	1980	5.1e-05	0.051	790	AZI_CLQ
15	400.5	1937	1980	5.1e-05	0.051	788	AZI_CLQ
95	404	1937	2640	5.1e-05	0.051	788	AZI_CLQ
75	411.5	1937	2640	4.9e-05	0.049	792	AZI_CLQ
55	418.5	1937	2640	4.7e-05	0.047	796	AZI_CLQ
35	413	1937	2640	4.9e-05	0.049	794	AZI_CLQ
15	413.5	1937	2640	4.9e-05	0.049	792	AZI_CLQ
95	331	3874	0	6.5e-05	0.065	770	AZI_CLQ
75	341.5	3874	0	6.3e-05	0.063	774	AZI_CLQ
55	324	3874	0	6.7e-05	0.067	772	AZI_CLQ
35	332.5	3874	0	6.5e-05	0.065	774	AZI_CLQ
15	328.5	3874	0	6.6e-05	0.066	772	AZI_CLQ
95	371	3874	660	5.7e-05	0.057	780	AZI_CLQ
75	378	3874	660	5.5e-05	0.055	784	AZI_CLQ
55	371	3874	660	5.6e-05	0.056	782	AZI_CLQ
35	378	3874	660	5.5e-05	0.055	784	AZI_CLQ
15	372.5	3874	660	5.6e-05	0.056	782	AZI_CLQ
95	388	3874	1320	5.3e-05	0.053	784	AZI_CLQ
75	396	3874	1320	5.1e-05	0.051	788	AZI_CLQ
55	393	3874	1320	5.2e-05	0.052	788	AZI_CLQ
35	396.5	3874	1320	5.1e-05	0.051	790	AZI_CLQ
15	393	3874	1320	5.2e-05	0.052	788	AZI_CLQ
95	401	3874	1980	5.1e-05	0.051	788	AZI_CLQ
75	409.5	3874	1980	4.9e-05	0.049	794	AZI_CLQ
55	410	3874	1980	4.9e-05	0.049	794	AZI_CLQ
35	410.5	3874	1980	4.9e-05	0.049	794	AZI_CLQ
15	409	3874	1980	4.9e-05	0.049	794	AZI_CLQ
95	412	3874	2640	4.9e-05	0.049	792	AZI_CLQ
75	421.5	3874	2640	4.7e-05	0.047	796	AZI_CLQ
55	424.5	3874	2640	4.6e-05	0.046	798	AZI_CLQ
35	422.5	3874	2640	4.7e-05	0.047	798	AZI_CLQ
15	422	3874	2640	4.7e-05	0.047	798	AZI_CLQ
95	337	5811	0	6.4e-05	0.064	772	AZI_CLQ
75	348.5	5811	0	6.1e-05	0.061	778	AZI_CLQ
55	328.5	5811	0	6.6e-05	0.066	774	AZI_CLQ
35	339.5	5811	0	6.3e-05	0.063	776	AZI_CLQ
15	335	5811	0	6.4e-05	0.064	774	AZI_CLQ
95	377.5	5811	660	5.5e-05	0.055	782	AZI_CLQ
75	385.5	5811	660	5.3e-05	0.053	786	AZI_CLQ
55	375	5811	660	5.5e-05	0.055	784	AZI_CLQ
35	385	5811	660	5.3e-05	0.053	788	AZI_CLQ
15	379.5	5811	660	5.4e-05	0.054	786	AZI_CLQ
95	394.5	5811	1320	5.2e-05	0.052	786	AZI_CLQ
75	403	5811	1320	5e-05	0.05	792	AZI_CLQ
55	397.5	5811	1320	5.1e-05	0.051	792	AZI_CLQ
35	403.5	5811	1320	5e-05	0.05	794	AZI_CLQ
15	400	5811	1320	5.1e-05	0.051	792	AZI_CLQ
95	407.5	5811	1980	5e-05	0.05	790	AZI_CLQ
75	417	5811	1980	4.7e-05	0.047	796	AZI_CLQ
55	414.5	5811	1980	4.8e-05	0.048	796	AZI_CLQ
35	417.5	5811	1980	4.7e-05	0.047	798	AZI_CLQ
15	416	5811	1980	4.8e-05	0.048	796	AZI_CLQ
95	418.5	5811	2640	4.8e-05	0.048	794	AZI_CLQ
75	429	5811	2640	4.5e-05	0.045	800	AZI_CLQ
55	429	5811	2640	4.5e-05	0.045	802	AZI_CLQ
35	429.5	5811	2640	4.5e-05	0.045	802	AZI_CLQ
15	429	5811	2640	4.6e-05	0.046	802	AZI_CLQ
95	342.5	7748	0	6.3e-05	0.063	774	AZI_CLQ
75	354	7748	0	5.9e-05	0.059	780	AZI_CLQ
55	332	7748	0	6.5e-05	0.065	776	AZI_CLQ
35	345	7748	0	6.1e-05	0.061	778	AZI_CLQ
15	340.5	7748	0	6.2e-05	0.062	778	AZI_CLQ
95	382.5	7748	660	5.4e-05	0.054	784	AZI_CLQ
75	391	7748	660	5.2e-05	0.052	790	AZI_CLQ
55	379	7748	660	5.4e-05	0.054	786	AZI_CLQ
35	391	7748	660	5.2e-05	0.052	790	AZI_CLQ
15	385	7748	660	5.3e-05	0.053	788	AZI_CLQ
95	400	7748	1320	5.1e-05	0.051	788	AZI_CLQ
75	409	7748	1320	4.9e-05	0.049	796	AZI_CLQ
55	401	7748	1320	5e-05	0.05	794	AZI_CLQ
35	409.5	7748	1320	4.8e-05	0.048	796	AZI_CLQ
15	406	7748	1320	4.9e-05	0.049	794	AZI_CLQ
95	413	7748	1980	4.8e-05	0.048	792	AZI_CLQ
75	423	7748	1980	4.6e-05	0.046	800	AZI_CLQ
55	418.5	7748	1980	4.7e-05	0.047	800	AZI_CLQ
35	423.5	7748	1980	4.6e-05	0.046	800	AZI_CLQ
15	422	7748	1980	4.7e-05	0.047	800	AZI_CLQ
95	424	7748	2640	4.7e-05	0.047	796	AZI_CLQ
75	435	7748	2640	4.4e-05	0.044	804	AZI_CLQ
55	433	7748	2640	4.4e-05	0.044	804	AZI_CLQ
35	435.5	7748	2640	4.4e-05	0.044	806	AZI_CLQ
[truncated: 17,996 more rows]

## Sheet: AZI_CLQ
Group	Sample_ID	APD90	Conc_a	Conc_b	Qnet	Qnet (uC/uF)	CaD90	Source		Group (AZI)	Sample_ID	APD90	Conc_a	Conc_b	Qnet	Qnet (uC/uF)	CaD90	Source		Group (CLQ)	Sample_ID	APD90	Conc_a	Conc_b	Qnet	Qnet (uC/uF)	CaD90	Source
1 x cmax	80	374	1937	660	5.6e-05	0.056	782	AZI_CLQ		1 x cmax	80	331	1937	0	6.5e-05	0.065	772	AZI_CLQ		1 x cmax	80	350	0	660	6.2e-05	0.062	772	AZI_CLQ
1 x cmax	60	376.5	1937	660	5.6e-05	0.056	780	AZI_CLQ		1 x cmax	60	339	1937	0	6.3e-05	0.063	772	AZI_CLQ		1 x cmax	60	344.5	0	660	6.3e-05	0.063	772	AZI_CLQ
1 x cmax	40	372.5	1937	660	5.6e-05	0.056	778	AZI_CLQ		1 x cmax	40	330.5	1937	0	6.6e-05	0.066	768	AZI_CLQ		1 x cmax	40	349.5	0	660	6.2e-05	0.062	772	AZI_CLQ
1 x cmax	20	369.5	1937	660	5.7e-05	0.057	782	AZI_CLQ		1 x cmax	20	330	1937	0	6.5e-05	0.065	774	AZI_CLQ		1 x cmax	20	347	0	660	6.2e-05	0.062	772	AZI_CLQ
1 x cmax	0	373.5	1937	660	5.6e-05	0.056	784	AZI_CLQ		1 x cmax	0	327	1937	0	6.6e-05	0.066	772	AZI_CLQ		1 x cmax	0	353.5	0	660	6.1e-05	0.061	774	AZI_CLQ
1 x cmax	81	367.5	1937	660	5.8e-05	0.058	778	AZI_CLQ		1 x cmax	81	330.5	1937	0	6.6e-05	0.066	768	AZI_CLQ		1 x cmax	81	344	0	660	6.3e-05	0.063	772	AZI_CLQ
1 x cmax	61	368	1937	660	5.7e-05	0.057	780	AZI_CLQ		1 x cmax	61	336	1937	0	6.4e-05	0.064	772	AZI_CLQ		1 x cmax	61	339	0	660	6.4e-05	0.064	770	AZI_CLQ
1 x cmax	41	370	1937	660	5.7e-05	0.057	778	AZI_CLQ		1 x cmax	41	329.5	1937	0	6.6e-05	0.066	770	AZI_CLQ		1 x cmax	41	347.5	0	660	6.2e-05	0.062	772	AZI_CLQ
1 x cmax	21	374.5	1937	660	5.5e-05	0.055	782	AZI_CLQ		1 x cmax	21	331	1937	0	6.5e-05	0.065	772	AZI_CLQ		1 x cmax	21	350.5	0	660	6.1e-05	0.061	772	AZI_CLQ
1 x cmax	1	362	1937	660	5.8e-05	0.058	778	AZI_CLQ		1 x cmax	1	332	1937	0	6.5e-05	0.065	772	AZI_CLQ		1 x cmax	1	337	0	660	6.4e-05	0.064	770	AZI_CLQ
1 x cmax	82	369	1937	660	5.7e-05	0.057	780	AZI_CLQ		1 x cmax	82	333	1937	0	6.5e-05	0.065	772	AZI_CLQ		1 x cmax	82	343	0	660	6.3e-05	0.063	770	AZI_CLQ
1 x cmax	62	368	1937	660	5.7e-05	0.057	780	AZI_CLQ		1 x cmax	62	327.5	1937	0	6.6e-05	0.066	770	AZI_CLQ		1 x cmax	62	347.5	0	660	6.2e-05	0.062	772	AZI_CLQ
1 x cmax	42	361	1937	660	5.9e-05	0.059	776	AZI_CLQ		1 x cmax	42	316.5	1937	0	6.9e-05	0.069	766	AZI_CLQ		1 x cmax	42	352	0	660	6.1e-05	0.061	772	AZI_CLQ
1 x cmax	22	372.5	1937	660	5.6e-05	0.056	780	AZI_CLQ		1 x cmax	22	325	1937	0	6.7e-05	0.067	770	AZI_CLQ		1 x cmax	22	354.5	0	660	6.1e-05	0.061	774	AZI_CLQ
1 x cmax	2	362.5	1937	660	5.9e-05	0.059	778	AZI_CLQ		1 x cmax	2	329.5	1937	0	6.6e-05	0.066	770	AZI_CLQ		1 x cmax	2	339.5	0	660	6.4e-05	0.064	770	AZI_CLQ
1 x cmax	83	378.5	1937	660	5.5e-05	0.055	782	AZI_CLQ		1 x cmax	83	334.5	1937	0	6.4e-05	0.064	772	AZI_CLQ		1 x cmax	83	351	0	660	6.1e-05	0.061	772	AZI_CLQ
1 x cmax	63	369.5	1937	660	5.7e-05	0.057	780	AZI_CLQ		1 x cmax	63	330	1937	0	6.6e-05	0.066	770	AZI_CLQ		1 x cmax	63	346.5	0	660	6.2e-05	0.062	772	AZI_CLQ
1 x cmax	43	377.5	1937	660	5.5e-05	0.055	780	AZI_CLQ		1 x cmax	43	334	1937	0	6.5e-05	0.065	770	AZI_CLQ		1 x cmax	43	350.5	0	660	6.2e-05	0.062	772	AZI_CLQ
1 x cmax	23	373.5	1937	660	5.6e-05	0.056	782	AZI_CLQ		1 x cmax	23	331	1937	0	6.5e-05	0.065	772	AZI_CLQ		1 x cmax	23	349.5	0	660	6.2e-05	0.062	772	AZI_CLQ
1 x cmax	3	360.5	1937	660	5.9e-05	0.059	778	AZI_CLQ		1 x cmax	3	333	1937	0	6.5e-05	0.065	772	AZI_CLQ		1 x cmax	3	334.5	0	660	6.5e-05	0.065	768	AZI_CLQ
1 x cmax	84	356.5	1937	660	6e-05	0.06	776	AZI_CLQ		1 x cmax	84	314	1937	0	7e-05	0.07	766	AZI_CLQ		1 x cmax	84	350	0	660	6.2e-05	0.062	772	AZI_CLQ
1 x cmax	64	370	1937	660	5.7e-05	0.057	778	AZI_CLQ		1 x cmax	64	335.5	1937	0	6.4e-05	0.064	770	AZI_CLQ		1 x cmax	64	341	0	660	6.4e-05	0.064	770	AZI_CLQ
1 x cmax	44	367	1937	660	5.8e-05	0.058	778	AZI_CLQ		1 x cmax	44	325.5	1937	0	6.7e-05	0.067	768	AZI_CLQ		1 x cmax	44	349	0	660	6.2e-05	0.062	772	AZI_CLQ
1 x cmax	24	368	1937	660	5.7e-05	0.057	780	AZI_CLQ		1 x cmax	24	327	1937	0	6.6e-05	0.066	772	AZI_CLQ		1 x cmax	24	348	0	660	6.2e-05	0.062	772	AZI_CLQ
1 x cmax	4	366.5	1937	660	5.8e-05	0.058	778	AZI_CLQ		1 x cmax	4	319.5	1937	0	6.8e-05	0.068	768	AZI_CLQ		1 x cmax	4	354.5	0	660	6.1e-05	0.061	774	AZI_CLQ
1 x cmax	85	374	1937	660	5.6e-05	0.056	780	AZI_CLQ		1 x cmax	85	335.5	1937	0	6.4e-05	0.064	770	AZI_CLQ		1 x cmax	85	345.5	0	660	6.3e-05	0.063	772	AZI_CLQ
1 x cmax	65	366.5	1937	660	5.7e-05	0.057	780	AZI_CLQ		1 x cmax	65	331	1937	0	6.5e-05	0.065	772	AZI_CLQ		1 x cmax	65	342.5	0	660	6.3e-05	0.063	770	AZI_CLQ
1 x cmax	45	368.5	1937	660	5.7e-05	0.057	778	AZI_CLQ		1 x cmax	45	318.5	1937	0	6.9e-05	0.069	768	AZI_CLQ		1 x cmax	45	357.5	0	660	6e-05	0.06	774	AZI_CLQ
1 x cmax	25	371.5	1937	660	5.6e-05	0.056	780	AZI_CLQ		1 x cmax	25	332	1937	0	6.5e-05	0.065	770	AZI_CLQ		1 x cmax	25	347	0	660	6.2e-05	0.062	772	AZI_CLQ
1 x cmax	5	366	1937	660	5.8e-05	0.058	778	AZI_CLQ		1 x cmax	5	331.5	1937	0	6.5e-05	0.065	770	AZI_CLQ		1 x cmax	5	341.5	0	660	6.4e-05	0.064	770	AZI_CLQ
1 x cmax	86	367.5	1937	660	5.7e-05	0.057	778	AZI_CLQ		1 x cmax	86	337	1937	0	6.4e-05	0.064	770	AZI_CLQ		1 x cmax	86	338	0	660	6.4e-05	0.064	770	AZI_CLQ
1 x cmax	66	364	1937	660	5.8e-05	0.058	778	AZI_CLQ		1 x cmax	66	320.5	1937	0	6.8e-05	0.068	770	AZI_CLQ		1 x cmax	66	350.5	0	660	6.2e-05	0.062	772	AZI_CLQ
1 x cmax	46	368.5	1937	660	5.7e-05	0.057	778	AZI_CLQ		1 x cmax	46	329.5	1937	0	6.6e-05	0.066	768	AZI_CLQ		1 x cmax	46	346	0	660	6.3e-05	0.063	772	AZI_CLQ
1 x cmax	26	366	1937	660	5.7e-05	0.057	780	AZI_CLQ		1 x cmax	26	329.5	1937	0	6.6e-05	0.066	772	AZI_CLQ		1 x cmax	26	344	0	660	6.3e-05	0.063	772	AZI_CLQ
1 x cmax	6	375	1937	660	5.6e-05	0.056	780	AZI_CLQ		1 x cmax	6	334.5	1937	0	6.5e-05	0.065	770	AZI_CLQ		1 x cmax	6	347	0	660	6.2e-05	0.062	772	AZI_CLQ
1 x cmax	87	364	1937	660	5.8e-05	0.058	776	AZI_CLQ		1 x cmax	87	331.5	1937	0	6.5e-05	0.065	770	AZI_CLQ		1 x cmax	87	340	0	660	6.4e-05	0.064	770	AZI_CLQ
1 x cmax	67	366.5	1937	660	5.7e-05	0.057	780	AZI_CLQ		1 x cmax	67	324	1937	0	6.7e-05	0.067	770	AZI_CLQ		1 x cmax	67	349.5	0	660	6.2e-05	0.062	772	AZI_CLQ
1 x cmax	47	361.5	1937	660	5.9e-05	0.059	776	AZI_CLQ		1 x cmax	47	327.5	1937	0	6.6e-05	0.066	768	AZI_CLQ		1 x cmax	47	341	0	660	6.4e-05	0.064	770	AZI_CLQ
1 x cmax	27	373	1937	660	5.6e-05	0.056	780	AZI_CLQ		1 x cmax	27	332.5	1937	0	6.5e-05	0.065	770	AZI_CLQ		1 x cmax	27	347	0	660	6.2e-05	0.062	772	AZI_CLQ
1 x cmax	7	368	1937	660	5.7e-05	0.057	782	AZI_CLQ		1 x cmax	7	339.5	1937	0	6.3e-05	0.063	774	AZI_CLQ		1 x cmax	7	336	0	660	6.5e-05	0.065	770	AZI_CLQ
1 x cmax	88	364.5	1937	660	5.8e-05	0.058	778	AZI_CLQ		1 x cmax	88	320	1937	0	6.8e-05	0.068	770	AZI_CLQ		1 x cmax	88	351.5	0	660	6.1e-05	0.061	772	AZI_CLQ
1 x cmax	68	361.5	1937	660	5.9e-05	0.059	776	AZI_CLQ		1 x cmax	68	328.5	1937	0	6.6e-05	0.066	768	AZI_CLQ		1 x cmax	68	340	0	660	6.4e-05	0.064	770	AZI_CLQ
1 x cmax	48	358	1937	660	6e-05	0.06	776	AZI_CLQ		1 x cmax	48	324	1937	0	6.7e-05	0.067	768	AZI_CLQ		1 x cmax	48	341.5	0	660	6.4e-05	0.064	770	AZI_CLQ
1 x cmax	28	370.5	1937	660	5.7e-05	0.057	780	AZI_CLQ		1 x cmax	28	331	1937	0	6.5e-05	0.065	770	AZI_CLQ		1 x cmax	28	347	0	660	6.2e-05	0.062	772	AZI_CLQ
1 x cmax	8	350.5	1937	660	6.1e-05	0.061	778	AZI_CLQ		1 x cmax	8	321	1937	0	6.7e-05	0.067	772	AZI_CLQ		1 x cmax	8	336.5	0	660	6.5e-05	0.065	770	AZI_CLQ
1 x cmax	89	369	1937	660	5.7e-05	0.057	778	AZI_CLQ		1 x cmax	89	325	1937	0	6.7e-05	0.067	768	AZI_CLQ		1 x cmax	89	351.5	0	660	6.1e-05	0.061	772	AZI_CLQ
1 x cmax	69	348	1937	660	6.2e-05	0.062	772	AZI_CLQ		1 x cmax	69	316.5	1937	0	6.9e-05	0.069	766	AZI_CLQ		1 x cmax	69	339	0	660	6.4e-05	0.064	770	AZI_CLQ
1 x cmax	49	354	1937	660	6e-05	0.06	776	AZI_CLQ		1 x cmax	49	326.5	1937	0	6.6e-05	0.066	770	AZI_CLQ		1 x cmax	49	334.5	0	660	6.5e-05	0.065	768	AZI_CLQ
1 x cmax	29	371	1937	660	5.6e-05	0.056	780	AZI_CLQ		1 x cmax	29	330.5	1937	0	6.5e-05	0.065	770	AZI_CLQ		1 x cmax	29	347	0	660	6.2e-05	0.062	772	AZI_CLQ
1 x cmax	9	356	1937	660	6e-05	0.06	778	AZI_CLQ		1 x cmax	9	321	1937	0	6.8e-05	0.068	770	AZI_CLQ		1 x cmax	9	342	0	660	6.3e-05	0.063	770	AZI_CLQ
1 x cmax	90	359	1937	660	5.9e-05	0.059	776	AZI_CLQ		1 x cmax	90	316.5	1937	0	6.9e-05	0.069	766	AZI_CLQ		1 x cmax	90	349.5	0	660	6.1e-05	0.061	772	AZI_CLQ
1 x cmax	70	382.5	1937	660	5.4e-05	0.054	784	AZI_CLQ		1 x cmax	70	329.5	1937	0	6.6e-05	0.066	772	AZI_CLQ		1 x cmax	70	360	0	660	5.9e-05	0.059	774	AZI_CLQ
1 x cmax	50	362.5	1937	660	5.8e-05	0.058	778	AZI_CLQ		1 x cmax	50	326	1937	0	6.7e-05	0.067	768	AZI_CLQ		1 x cmax	50	343.5	0	660	6.3e-05	0.063	772	AZI_CLQ
1 x cmax	30	372	1937	660	5.6e-05	0.056	782	AZI_CLQ		1 x cmax	30	328.5	1937	0	6.6e-05	0.066	772	AZI_CLQ		1 x cmax	30	350.5	0	660	6.1e-05	0.061	772	AZI_CLQ
1 x cmax	10	363	1937	660	5.8e-05	0.058	780	AZI_CLQ		1 x cmax	10	327.5	1937	0	6.6e-05	0.066	772	AZI_CLQ		1 x cmax	10	342.5	0	660	6.3e-05	0.063	770	AZI_CLQ
1 x cmax	91	365	1937	660	5.8e-05	0.058	780	AZI_CLQ		1 x cmax	91	331.5	1937	0	6.5e-05	0.065	772	AZI_CLQ		1 x cmax	91	340.5	0	660	6.4e-05	0.064	770	AZI_CLQ
1 x cmax	71	373.5	1937	660	5.6e-05	0.056	782	AZI_CLQ		1 x cmax	71	332	1937	0	6.5e-05	0.065	772	AZI_CLQ		1 x cmax	71	348.5	0	660	6.2e-05	0.062	772	AZI_CLQ
1 x cmax	51	364.5	1937	660	5.8e-05	0.058	782	AZI_CLQ		1 x cmax	51	328.5	1937	0	6.5e-05	0.065	774	AZI_CLQ		1 x cmax	51	343	0	660	6.3e-05	0.063	770	AZI_CLQ
1 x cmax	31	367	1937	660	5.8e-05	0.058	776	AZI_CLQ		1 x cmax	31	328.5	1937	0	6.6e-05	0.066	768	AZI_CLQ		1 x cmax	31	345.5	0	660	6.3e-05	0.063	772	AZI_CLQ
1 x cmax	11	377	1937	660	5.5e-05	0.055	784	AZI_CLQ		1 x cmax	11	334	1937	0	6.4e-05	0.064	774	AZI_CLQ		1 x cmax	11	350	0	660	6.2e-05	0.062	772	AZI_CLQ
1 x cmax	92	372.5	1937	660	5.6e-05	0.056	780	AZI_CLQ		1 x cmax	92	324	1937	0	6.7e-05	0.067	768	AZI_CLQ		1 x cmax	92	356	0	660	6e-05	0.06	774	AZI_CLQ
1 x cmax	72	363	1937	660	5.8e-05	0.058	778	AZI_CLQ		1 x cmax	72	333	1937	0	6.5e-05	0.065	770	AZI_CLQ		1 x cmax	72	337.5	0	660	6.4e-05	0.064	770	AZI_CLQ
1 x cmax	52	369	1937	660	5.6e-05	0.056	784	AZI_CLQ		1 x cmax	52	332	1937	0	6.5e-05	0.065	774	AZI_CLQ		1 x cmax	52	344.5	0	660	6.3e-05	0.063	772	AZI_CLQ
1 x cmax	32	373	1937	660	5.6e-05	0.056	780	AZI_CLQ		1 x cmax	32	329	1937	0	6.6e-05	0.066	770	AZI_CLQ		1 x cmax	32	351	0	660	6.2e-05	0.062	772	AZI_CLQ
1 x cmax	12	368.5	1937	660	5.7e-05	0.057	778	AZI_CLQ		1 x cmax	12	329.5	1937	0	6.6e-05	0.066	770	AZI_CLQ		1 x cmax	12	346	0	660	6.2e-05	0.062	772	AZI_CLQ
1 x cmax	93	371	1937	660	5.6e-05	0.056	782	AZI_CLQ		1 x cmax	93	326.5	1937	0	6.6e-05	0.066	770	AZI_CLQ		1 x cmax	93	352	0	660	6.1e-05	0.061	774	AZI_CLQ
1 x cmax	73	368.5	1937	660	5.8e-05	0.058	778	AZI_CLQ		1 x cmax	73	328	1937	0	6.6e-05	0.066	770	AZI_CLQ		1 x cmax	73	347.5	0	660	6.3e-05	0.063	772	AZI_CLQ
1 x cmax	53	355.5	1937	660	5.9e-05	0.059	780	AZI_CLQ		1 x cmax	53	317.5	1937	0	6.8e-05	0.068	772	AZI_CLQ		1 x cmax	53	345.5	0	660	6.3e-05	0.063	772	AZI_CLQ
1 x cmax	33	370.5	1937	660	5.7e-05	0.057	778	AZI_CLQ		1 x cmax	33	328.5	1937	0	6.6e-05	0.066	768	AZI_CLQ		1 x cmax	33	349	0	660	6.2e-05	0.062	772	AZI_CLQ
1 x cmax	13	363.5	1937	660	5.8e-05	0.058	778	AZI_CLQ		1 x cmax	13	321	1937	0	6.8e-05	0.068	768	AZI_CLQ		1 x cmax	13	350	0	660	6.2e-05	0.062	772	AZI_CLQ
1 x cmax	94	368	1937	660	5.7e-05	0.057	778	AZI_CLQ		1 x cmax	94	330	1937	0	6.6e-05	0.066	768	AZI_CLQ		1 x cmax	94	345	0	660	6.3e-05	0.063	772	AZI_CLQ
1 x cmax	74	365.5	1937	660	5.8e-05	0.058	778	AZI_CLQ		1 x cmax	74	329.5	1937	0	6.6e-05	0.066	770	AZI_CLQ		1 x cmax	74	343	0	660	6.3e-05	0.063	770	AZI_CLQ
1 x cmax	54	361	1937	660	5.9e-05	0.059	778	AZI_CLQ		1 x cmax	54	325	1937	0	6.7e-05	0.067	770	AZI_CLQ		1 x cmax	54	343.5	0	660	6.3e-05	0.063	770	AZI_CLQ
1 x cmax	34	375	1937	660	5.5e-05	0.055	782	AZI_CLQ		1 x cmax	34	331	1937	0	6.5e-05	0.065	770	AZI_CLQ		1 x cmax	34	351.5	0	660	6.1e-05	0.061	772	AZI_CLQ
1 x cmax	14	381	1937	660	5.4e-05	0.054	782	AZI_CLQ		1 x cmax	14	325.5	1937	0	6.7e-05	0.067	768	AZI_CLQ		1 x cmax	14	363	0	660	5.9e-05	0.059	776	AZI_CLQ
1 x cmax	95	363	1937	660	5.8e-05	0.058	776	AZI_CLQ		1 x cmax	95	323.5	1937	0	6.7e-05	0.067	768	AZI_CLQ		1 x cmax	95	347	0	660	6.2e-05	0.062	772	AZI_CLQ
1 x cmax	75	368.5	1937	660	5.7e-05	0.057	780	AZI_CLQ		1 x cmax	75	332	1937	0	6.5e-05	0.065	772	AZI_CLQ		1 x cmax	75	343.5	0	660	6.3e-05	0.063	772	AZI_CLQ
1 x cmax	55	365	1937	660	5.8e-05	0.058	780	AZI_CLQ		1 x cmax	55	318.5	1937	0	6.8e-05	0.068	770	AZI_CLQ		1 x cmax	55	354	0	660	6.1e-05	0.061	774	AZI_CLQ
1 x cmax	35	369.5	1937	660	5.7e-05	0.057	782	AZI_CLQ		1 x cmax	35	324	1937	0	6.7e-05	0.067	770	AZI_CLQ		1 x cmax	35	352.5	0	660	6.1e-05	0.061	774	AZI_CLQ
1 x cmax	15	364.5	1937	660	5.8e-05	0.058	780	AZI_CLQ		1 x cmax	15	320.5	1937	0	6.8e-05	0.068	770	AZI_CLQ		1 x cmax	15	351	0	660	6.2e-05	0.062	772	AZI_CLQ
1 x cmax	96	367.5	1937	660	5.7e-05	0.057	778	AZI_CLQ		1 x cmax	96	328.5	1937	0	6.6e-05	0.066	768	AZI_CLQ		1 x cmax	96	346.5	0	660	6.3e-05	0.063	772	AZI_CLQ
1 x cmax	76	366.5	1937	660	5.8e-05	0.058	778	AZI_CLQ		1 x cmax	76	328	1937	0	6.6e-05	0.066	770	AZI_CLQ		1 x cmax	76	345.5	0	660	6.3e-05	0.063	772	AZI_CLQ
1 x cmax	56	369	1937	660	5.6e-05	0.056	782	AZI_CLQ		1 x cmax	56	324.5	1937	0	6.7e-05	0.067	770	AZI_CLQ		1 x cmax	56	351.5	0	660	6.1e-05	0.061	774	AZI_CLQ
1 x cmax	36	381.5	1937	660	5.4e-05	0.054	784	AZI_CLQ		1 x cmax	36	337	1937	0	6.4e-05	0.064	774	AZI_CLQ		1 x cmax	36	351	0	660	6.1e-05	0.061	772	AZI_CLQ
1 x cmax	16	366.5	1937	660	5.8e-05	0.058	780	AZI_CLQ		1 x cmax	16	330	1937	0	6.5e-05	0.065	772	AZI_CLQ		1 x cmax	16	343.5	0	660	6.4e-05	0.064	770	AZI_CLQ
1 x cmax	97	351	1937	660	6.1e-05	0.061	778	AZI_CLQ		1 x cmax	97	318.5	1937	0	6.8e-05	0.068	770	AZI_CLQ		1 x cmax	97	339.5	0	660	6.4e-05	0.064	770	AZI_CLQ
1 x cmax	77	370.5	1937	660	5.7e-05	0.057	778	AZI_CLQ		1 x cmax	77	333.5	1937	0	6.5e-05	0.065	770	AZI_CLQ		1 x cmax	77	344	0	660	6.3e-05	0.063	772	AZI_CLQ
1 x cmax	57	351	1937	660	6.1e-05	0.061	776	AZI_CLQ		1 x cmax	57	319.5	1937	0	6.8e-05	0.068	768	AZI_CLQ		1 x cmax	57	339	0	660	6.4e-05	0.064	770	AZI_CLQ
1 x cmax	37	376	1937	660	5.6e-05	0.056	780	AZI_CLQ		1 x cmax	37	336.5	1937	0	6.4e-05	0.064	772	AZI_CLQ		1 x cmax	37	346.5	0	660	6.3e-05	0.063	772	AZI_CLQ
1 x cmax	17	382.5	1937	660	5.4e-05	0.054	784	AZI_CLQ		1 x cmax	17	334	1937	0	6.4e-05	0.064	772	AZI_CLQ		1 x cmax	17	355.5	0	660	6e-05	0.06	774	AZI_CLQ
1 x cmax	98	366.5	1937	660	5.8e-05	0.058	778	AZI_CLQ		1 x cmax	98	324.5	1937	0	6.7e-05	0.067	770	AZI_CLQ		1 x cmax	98	349	0	660	6.2e-05	0.062	772	AZI_CLQ
1 x cmax	78	373.5	1937	660	5.6e-05	0.056	782	AZI_CLQ		1 x cmax	78	336	1937	0	6.4e-05	0.064	772	AZI_CLQ		1 x cmax	78	344	0	660	6.3e-05	0.063	772	AZI_CLQ
1 x cmax	58	366	1937	660	5.8e-05	0.058	778	AZI_CLQ		1 x cmax	58	325	1937	0	6.7e-05	0.067	768	AZI_CLQ		1 x cmax	58	348.5	0	660	6.2e-05	0.062	772	AZI_CLQ
1 x cmax	38	377.5	1937	660	5.5e-05	0.055	780	AZI_CLQ		1 x cmax	38	340.5	1937	0	6.3e-05	0.063	770	AZI_CLQ		1 x cmax	38	344.5	0	660	6.3e-05	0.063	772	AZI_CLQ
1 x cmax	18	358.5	1937	660	5.9e-05	0.059	778	AZI_CLQ		1 x cmax	18	322.5	1937	0	6.7e-05	0.067	770	AZI_CLQ		1 x cmax	18	343	0	660	6.3e-05	0.063	770	AZI_CLQ
1 x cmax	99	374.5	1937	660	5.6e-05	0.056	780	AZI_CLQ		1 x cmax	99	336.5	1937	0	6.4e-05	0.064	770	AZI_CLQ		1 x cmax	99	345	0	660	6.3e-05	0.063	772	AZI_CLQ
1 x cmax	79	376	1937	660	5.5e-05	0.055	782	AZI_CLQ		1 x cmax	79	337	1937	0	6.4e-05	0.064	774	AZI_CLQ		1 x cmax	79	346.5	0	660	6.2e-05	0.062	772	AZI_CLQ
1 x cmax	59	369.5	1937	660	5.7e-05	0.057	782	AZI_CLQ		1 x cmax	59	332	1937	0	6.5e-05	0.065	772	AZI_CLQ		1 x cmax	59	344.5	0	660	6.3e-05	0.063	772	AZI_CLQ
1 x cmax	39	377.5	1937	660	5.5e-05	0.055	780	AZI_CLQ		1 x cmax	39	340.5	1937	0	6.3e-05	0.063	770	AZI_CLQ		1 x cmax	39	344	0	660	6.3e-05	0.063	772	AZI_CLQ
1 x cmax	19	370	1937	660	5.6e-05	0.056	782	AZI_CLQ		1 x cmax	19	330.5	1937	0	6.5e-05	0.065	774	AZI_CLQ		1 x cmax	19	347	0	660	6.2e-05	0.062	772	AZI_CLQ
2 x cmax	80	401.5	3874	1320	5e-05	0.05	792	AZI_CLQ		2 x cmax	80	340	3874	0	6.3e-05	0.063	776	AZI_CLQ		2 x cmax	80	367.5	0	1320	5.8e-05	0.058	776	AZI_CLQ
2 x cmax	60	408	3874	1320	4.9e-05	0.049	792	AZI_CLQ		2 x cmax	60	350.5	3874	0	6.1e-05	0.061	776	AZI_CLQ		2 x cmax	60	363	0	1320	5.9e-05	0.059	776	AZI_CLQ
2 x cmax	40	401.5	3874	1320	5e-05	0.05	788	AZI_CLQ		2 x cmax	40	341	3874	0	6.3e-05	0.063	772	AZI_CLQ		2 x cmax	40	366.5	0	1320	5.8e-05	0.058	776	AZI_CLQ
2 x cmax	20	396	3874	1320	5.1e-05	0.051	792	AZI_CLQ		2 x cmax	20	338.5	3874	0	6.3e-05	0.063	776	AZI_CLQ		2 x cmax	20	364	0	1320	5.9e-05	0.059	776	AZI_CLQ
2 x cmax	0	403.5	3874	1320	5e-05	0.05	794	AZI_CLQ		2 x cmax	0	335.5	3874	0	6.4e-05	0.064	776	AZI_CLQ		2 x cmax	0	374.5	0	1320	5.7e-05	0.057	778	AZI_CLQ
2 x cmax	81	398	3874	1320	5.1e-05	0.051	786	AZI_CLQ		2 x cmax	81	339.5	3874	0	6.3e-05	0.063	772	AZI_CLQ		2 x cmax	81	365	0	1320	5.8e-05	0.058	776	AZI_CLQ
2 x cmax	61	396	3874	1320	5.1e-05	0.051	790	AZI_CLQ		2 x cmax	61	347	3874	0	6.1e-05	0.061	776	AZI_CLQ		2 x cmax	61	355.5	0	1320	6.1e-05	0.061	774	AZI_CLQ
2 x cmax	41	400	3874	1320	5.1e-05	0.051	788	AZI_CLQ		2 x cmax	41	340	3874	0	6.3e-05	0.063	772	AZI_CLQ		2 x cmax	41	366.5	0	1320	5.8e-05	0.058	776	AZI_CLQ
2 x cmax	21	402	3874	1320	5e-05	0.05	792	AZI_CLQ		2 x cmax	21	340	3874	0	6.3e-05	0.063	776	AZI_CLQ		2 x cmax	21	369	0	1320	5.8e-05	0.058	776	AZI_CLQ
2 x cmax	1	395.5	3874	1320	5.1e-05	0.051	788	AZI_CLQ		2 x cmax	1	342.5	3874	0	6.2e-05	0.062	774	AZI_CLQ		2 x cmax	1	360	0	1320	5.9e-05	0.059	774	AZI_CLQ
2 x cmax	82	400.5	3874	1320	5.1e-05	0.051	790	AZI_CLQ		2 x cmax	82	343	3874	0	6.2e-05	0.062	774	AZI_CLQ		2 x cmax	82	363.5	0	1320	5.9e-05	0.059	776	AZI_CLQ
2 x cmax	62	396	3874	1320	5.1e-05	0.051	788	AZI_CLQ		2 x cmax	62	337.5	3874	0	6.3e-05	0.063	774	AZI_CLQ		2 x cmax	62	364.5	0	1320	5.9e-05	0.059	776	AZI_CLQ
2 x cmax	42	386.5	3874	1320	5.4e-05	0.054	784	AZI_CLQ		2 x cmax	42	322	3874	0	6.8e-05	0.068	770	AZI_CLQ		2 x cmax	42	371.5	0	1320	5.7e-05	0.057	778	AZI_CLQ
2 x cmax	22	400	3874	1320	5.1e-05	0.051	790	AZI_CLQ		2 x cmax	22	333	3874	0	6.5e-05	0.065	772	AZI_CLQ		2 x cmax	22	373.5	0	1320	5.7e-05	0.057	778	AZI_CLQ
2 x cmax	2	387	3874	1320	5.4e-05	0.054	784	AZI_CLQ		2 x cmax	2	340.5	3874	0	6.3e-05	0.063	772	AZI_CLQ		2 x cmax	2	353	0	1320	6.1e-05	0.061	772	AZI_CLQ
2 x cmax	83	409.5	3874	1320	4.8e-05	0.048	794	AZI_CLQ		2 x cmax	83	345	3874	0	6.2e-05	0.062	776	AZI_CLQ		2 x cmax	83	371	0	1320	5.7e-05	0.057	778	AZI_CLQ
2 x cmax	63	396	3874	1320	5.1e-05	0.051	788	AZI_CLQ		2 x cmax	63	339.5	3874	0	6.3e-05	0.063	774	AZI_CLQ		2 x cmax	63	363.5	0	1320	5.9e-05	0.059	776	AZI_CLQ
2 x cmax	43	406	3874	1320	5e-05	0.05	790	AZI_CLQ		2 x cmax	43	344.5	3874	0	6.2e-05	0.062	774	AZI_CLQ		2 x cmax	43	367.5	0	1320	5.8e-05	0.058	776	AZI_CLQ
2 x cmax	23	401.5	3874	1320	5e-05	0.05	792	AZI_CLQ		2 x cmax	23	341	3874	0	6.3e-05	0.063	774	AZI_CLQ		2 x cmax	23	367.5	0	1320	5.8e-05	0.058	776	AZI_CLQ
2 x cmax	3	389	3874	1320	5.3e-05	0.053	786	AZI_CLQ		2 x cmax	3	344	3874	0	6.2e-05	0.062	776	AZI_CLQ		2 x cmax	3	351.5	0	1320	6.2e-05	0.062	772	AZI_CLQ
2 x cmax	84	381.5	3874	1320	5.5e-05	0.055	782	AZI_CLQ		2 x cmax	84	319.5	3874	0	6.8e-05	0.068	768	AZI_CLQ		2 x cmax	84	368.5	0	1320	5.8e-05	0.058	776	AZI_CLQ
2 x cmax	64	399	3874	1320	5.1e-05	0.051	786	AZI_CLQ		2 x cmax	64	346	3874	0	6.2e-05	0.062	772	AZI_CLQ		2 x cmax	64	359	0	1320	6e-05	0.06	774	AZI_CLQ
2 x cmax	44	398	3874	1320	5.1e-05	0.051	788	AZI_CLQ		2 x cmax	44	333.5	3874	0	6.5e-05	0.065	770	AZI_CLQ		2 x cmax	44	371	0	1320	5.7e-05	0.057	778	AZI_CLQ
2 x cmax	24	395.5	3874	1320	5.1e-05	0.051	790	AZI_CLQ		2 x cmax	24	336.5	3874	0	6.4e-05	0.064	774	AZI_CLQ		2 x cmax	24	366	0	1320	5.8e-05	0.058	776	AZI_CLQ
2 x cmax	4	394.5	3874	1320	5.2e-05	0.052	786	AZI_CLQ		2 x cmax	4	326.5	3874	0	6.6e-05	0.066	770	AZI_CLQ		2 x cmax	4	374.5	0	1320	5.6e-05	0.056	778	AZI_CLQ
2 x cmax	85	406	3874	1320	4.9e-05	0.049	790	AZI_CLQ		2 x cmax	85	347.5	3874	0	6.1e-05	0.061	774	AZI_CLQ		2 x cmax	85	365	0	1320	5.8e-05	0.058	776	AZI_CLQ
2 x cmax	65	396.5	3874	1320	5.1e-05	0.051	790	AZI_CLQ		2 x cmax	65	342	3874	0	6.2e-05	0.062	776	AZI_CLQ		2 x cmax	65	360.5	0	1320	6e-05	0.06	774	AZI_CLQ
2 x cmax	45	401	3874	1320	5.1e-05	0.051	788	AZI_CLQ		2 x cmax	45	327.5	3874	0	6.6e-05	0.066	770	AZI_CLQ		2 x cmax	45	380	0	1320	5.5e-05	0.055	780	AZI_CLQ
2 x cmax	25	402	3874	1320	5e-05	0.05	790	AZI_CLQ		2 x cmax	25	341.5	3874	0	6.3e-05	0.063	774	AZI_CLQ		2 x cmax	25	367.5	0	1320	5.8e-05	0.058	776	AZI_CLQ
2 x cmax	5	397.5	3874	1320	5.2e-05	0.052	786	AZI_CLQ		2 x cmax	5	341	3874	0	6.3e-05	0.063	772	AZI_CLQ		2 x cmax	5	362.5	0	1320	5.9e-05	0.059	776	AZI_CLQ
2 x cmax	86	396.5	3874	1320	5.2e-05	0.052	786	AZI_CLQ		2 x cmax	86	348.5	3874	0	6.1e-05	0.061	774	AZI_CLQ		2 x cmax	86	355	0	1320	6.1e-05	0.061	774	AZI_CLQ
2 x cmax	66	391	3874	1320	5.3e-05	0.053	786	AZI_CLQ		2 x cmax	66	328.5	3874	0	6.6e-05	0.066	772	AZI_CLQ		2 x cmax	66	369	0	1320	5.8e-05	0.058	776	AZI_CLQ
2 x cmax	46	395	3874	1320	5.2e-05	0.052	786	AZI_CLQ		2 x cmax	46	338	3874	0	6.4e-05	0.064	770	AZI_CLQ		2 x cmax	46	363.5	0	1320	5.9e-05	0.059	776	AZI_CLQ
2 x cmax	26	395.5	3874	1320	5.1e-05	0.051	790	AZI_CLQ		2 x cmax	26	338.5	3874	0	6.3e-05	0.063	774	AZI_CLQ		2 x cmax	26	363.5	0	1320	5.9e-05	0.059	776	AZI_CLQ
2 x cmax	6	405.5	3874	1320	5e-05	0.05	788	AZI_CLQ		2 x cmax	6	346.5	3874	0	6.2e-05	0.062	772	AZI_CLQ		2 x cmax	6	365	0	1320	5.9e-05	0.059	776	AZI_CLQ
2 x cmax	87	389.5	3874	1320	5.3e-05	0.053	784	AZI_CLQ		2 x cmax	87	340.5	3874	0	6.3e-05	0.063	772	AZI_CLQ		2 x cmax	87	355.5	0	1320	6e-05	0.06	774	AZI_CLQ
2 x cmax	67	395.5	3874	1320	5.1e-05	0.051	790	AZI_CLQ		2 x cmax	67	331.5	3874	0	6.5e-05	0.065	774	AZI_CLQ		2 x cmax	67	370.5	0	1320	5.7e-05	0.057	778	AZI_CLQ
2 x cmax	47	393	3874	1320	5.2e-05	0.052	786	AZI_CLQ		2 x cmax	47	335.5	3874	0	6.4e-05	0.064	772	AZI_CLQ		2 x cmax	47	364	0	1320	5.9e-05	0.059	776	AZI_CLQ
2 x cmax	27	402	3874	1320	5e-05	0.05	790	AZI_CLQ		2 x cmax	27	342.5	3874	0	6.2e-05	0.062	774	AZI_CLQ		2 x cmax	27	365.5	0	1320	5.8e-05	0.058	776	AZI_CLQ
2 x cmax	7	400.5	3874	1320	5e-05	0.05	792	AZI_CLQ		2 x cmax	7	353	3874	0	6e-05	0.06	780	AZI_CLQ		2 x cmax	7	353.5	0	1320	6.1e-05	0.061	774	AZI_CLQ
2 x cmax	88	392	3874	1320	5.2e-05	0.052	788	AZI_CLQ		2 x cmax	88	327	3874	0	6.6e-05	0.066	772	AZI_CLQ		2 x cmax	88	371.5	0	1320	5.7e-05	0.057	778	AZI_CLQ
2 x cmax	68	392	3874	1320	5.2e-05	0.052	784	AZI_CLQ		2 x cmax	68	339	3874	0	6.3e-05	0.063	772	AZI_CLQ		2 x cmax	68	359.5	0	1320	6e-05	0.06	774	AZI_CLQ
2 x cmax	48	384	3874	1320	5.4e-05	0.054	784	AZI_CLQ		2 x cmax	48	331	3874	0	6.5e-05	0.065	770	AZI_CLQ		2 x cmax	48	360	0	1320	6e-05	0.06	774	AZI_CLQ
2 x cmax	28	398.5	3874	1320	5.1e-05	0.051	790	AZI_CLQ		2 x cmax	28	340.5	3874	0	6.3e-05	0.063	774	AZI_CLQ		2 x cmax	28	364.5	0	1320	5.9e-05	0.059	776	AZI_CLQ
2 x cmax	8	378	3874	1320	5.5e-05	0.055	786	AZI_CLQ		2 x cmax	8	330	3874	0	6.5e-05	0.065	774	AZI_CLQ		2 x cmax	8	354.5	0	1320	6.1e-05	0.061	774	AZI_CLQ
2 x cmax	89	397.5	3874	1320	5.1e-05	0.051	786	AZI_CLQ		2 x cmax	89	332.5	3874	0	6.5e-05	0.065	770	AZI_CLQ		2 x cmax	89	372	0	1320	5.7e-05	0.057	778	AZI_CLQ
2 x cmax	69	372.5	3874	1320	5.7e-05	0.057	778	AZI_CLQ		2 x cmax	69	323	3874	0	6.8e-05	0.068	768	AZI_CLQ		2 x cmax	69	356.5	0	1320	6.1e-05	0.061	774	AZI_CLQ
2 x cmax	49	377.5	3874	1320	5.5e-05	0.055	782	AZI_CLQ		2 x cmax	49	334	3874	0	6.4e-05	0.064	772	AZI_CLQ		2 x cmax	49	350	0	1320	6.2e-05	0.062	772	AZI_CLQ
2 x cmax	29	401	3874	1320	5e-05	0.05	790	AZI_CLQ		2 x cmax	29	340.5	3874	0	6.3e-05	0.063	774	AZI_CLQ		2 x cmax	29	366.5	0	1320	5.8e-05	0.058	776	AZI_CLQ
2 x cmax	9	382	3874	1320	5.4e-05	0.054	786	AZI_CLQ		2 x cmax	9	328	3874	0	6.6e-05	0.066	772	AZI_CLQ		2 x cmax	9	361	0	1320	5.9e-05	0.059	774	AZI_CLQ
2 x cmax	90	384.5	3874	1320	5.4e-05	0.054	784	AZI_CLQ		2 x cmax	90	323	3874	0	6.7e-05	0.067	768	AZI_CLQ		2 x cmax	90	368.5	0	1320	5.7e-05	0.057	778	AZI_CLQ
2 x cmax	70	412.5	3874	1320	4.8e-05	0.048	794	AZI_CLQ		2 x cmax	70	338	3874	0	6.3e-05	0.063	774	AZI_CLQ		2 x cmax	70	381	0	1320	5.5e-05	0.055	780	AZI_CLQ
2 x cmax	50	388.5	3874	1320	5.3e-05	0.053	786	AZI_CLQ		2 x cmax	50	333.5	3874	0	6.5e-05	0.065	772	AZI_CLQ		2 x cmax	50	362	0	1320	5.9e-05	0.059	776	AZI_CLQ
2 x cmax	30	402	3874	1320	5e-05	0.05	792	AZI_CLQ		2 x cmax	30	338.5	3874	0	6.3e-05	0.063	776	AZI_CLQ		2 x cmax	30	369.5	0	1320	5.7e-05	0.057	778	AZI_CLQ
2 x cmax	10	390.5	3874	1320	5.2e-05	0.052	788	AZI_CLQ		2 x cmax	10	337	3874	0	6.4e-05	0.064	774	AZI_CLQ		2 x cmax	10	360.5	0	1320	6e-05	0.06	774	AZI_CLQ
2 x cmax	91	394.5	3874	1320	5.2e-05	0.052	788	AZI_CLQ		2 x cmax	91	343.5	3874	0	6.2e-05	0.062	776	AZI_CLQ		2 x cmax	91	357	0	1320	6e-05	0.06	774	AZI_CLQ
2 x cmax	71	402	3874	1320	5e-05	0.05	792	AZI_CLQ		2 x cmax	71	343	3874	0	6.2e-05	0.062	776	AZI_CLQ		2 x cmax	71	366	0	1320	5.8e-05	0.058	776	AZI_CLQ
2 x cmax	51	392	3874	1320	5.2e-05	0.052	790	AZI_CLQ		2 x cmax	51	338	3874	0	6.3e-05	0.063	776	AZI_CLQ		2 x cmax	51	360.5	0	1320	6e-05	0.06	774	AZI_CLQ
2 x cmax	31	396.5	3874	1320	5.2e-05	0.052	786	AZI_CLQ		2 x cmax	31	338.5	3874	0	6.4e-05	0.064	770	AZI_CLQ		2 x cmax	31	364.5	0	1320	5.9e-05	0.059	776	AZI_CLQ
2 x cmax	11	406	3874	1320	4.9e-05	0.049	794	AZI_CLQ		2 x cmax	11	344.5	3874	0	6.2e-05	0.062	778	AZI_CLQ		2 x cmax	11	367.5	0	1320	5.8e-05	0.058	776	AZI_CLQ
2 x cmax	92	401	3874	1320	5.1e-05	0.051	788	AZI_CLQ		2 x cmax	92	333	3874	0	6.5e-05	0.065	770	AZI_CLQ		2 x cmax	92	374.5	0	1320	5.6e-05	0.056	778	AZI_CLQ
2 x cmax	72	392	3874	1320	5.2e-05	0.052	788	AZI_CLQ		2 x cmax	72	342.5	3874	0	6.2e-05	0.062	774	AZI_CLQ		2 x cmax	72	356.5	0	1320	6e-05	0.06	774	AZI_CLQ
2 x cmax	52	397.5	3874	1320	5.1e-05	0.051	792	AZI_CLQ		2 x cmax	52	341	3874	0	6.2e-05	0.062	778	AZI_CLQ		2 x cmax	52	363	0	1320	5.9e-05	0.059	776	AZI_CLQ
2 x cmax	32	403.5	3874	1320	5e-05	0.05	790	AZI_CLQ		2 x cmax	32	338.5	3874	0	6.3e-05	0.063	774	AZI_CLQ		2 x cmax	32	371	0	1320	5.7e-05	0.057	778	AZI_CLQ
2 x cmax	12	396.5	3874	1320	5.1e-05	0.051	788	AZI_CLQ		2 x cmax	12	339	3874	0	6.3e-05	0.063	772	AZI_CLQ		2 x cmax	12	364	0	1320	5.8e-05	0.058	776	AZI_CLQ
2 x cmax	93	400.5	3874	1320	5e-05	0.05	792	AZI_CLQ		2 x cmax	93	335.5	3874	0	6.4e-05	0.064	774	AZI_CLQ		2 x cmax	93	371.5	0	1320	5.7e-05	0.057	778	AZI_CLQ
2 x cmax	73	397.5	3874	1320	5.2e-05	0.052	788	AZI_CLQ		2 x cmax	73	337	3874	0	6.4e-05	0.064	772	AZI_CLQ		2 x cmax	73	366.5	0	1320	5.9e-05	0.059	776	AZI_CLQ
2 x cmax	53	380.5	3874	1320	5.4e-05	0.054	788	AZI_CLQ		2 x cmax	53	324	3874	0	6.6e-05	0.066	774	AZI_CLQ		2 x cmax	53	363.5	0	1320	5.9e-05	0.059	776	AZI_CLQ
2 x cmax	33	397	3874	1320	5.1e-05	0.051	788	AZI_CLQ		2 x cmax	33	337.5	3874	0	6.4e-05	0.064	772	AZI_CLQ		2 x cmax	33	366	0	1320	5.8e-05	0.058	776	AZI_CLQ
2 x cmax	13	389	3874	1320	5.3e-05	0.053	786	AZI_CLQ		2 x cmax	13	328	3874	0	6.6e-05	0.066	772	AZI_CLQ		2 x cmax	13	368	0	1320	5.8e-05	0.058	776	AZI_CLQ
2 x cmax	94	395	3874	1320	5.2e-05	0.052	786	AZI_CLQ		2 x cmax	94	339	3874	0	6.4e-05	0.064	772	AZI_CLQ		2 x cmax	94	362.5	0	1320	5.9e-05	0.059	776	AZI_CLQ
2 x cmax	74	395.5	3874	1320	5.2e-05	0.052	788	AZI_CLQ		2 x cmax	74	339	3874	0	6.3e-05	0.063	772	AZI_CLQ		2 x cmax	74	363	0	1320	5.9e-05	0.059	776	AZI_CLQ
2 x cmax	54	387.5	3874	1320	5.3e-05	0.053	786	AZI_CLQ		2 x cmax	54	332.5	3874	0	6.5e-05	0.065	774	AZI_CLQ		2 x cmax	54	361.5	0	1320	5.9e-05	0.059	774	AZI_CLQ
2 x cmax	34	403	3874	1320	4.9e-05	0.049	792	AZI_CLQ		2 x cmax	34	341	3874	0	6.3e-05	0.063	774	AZI_CLQ		2 x cmax	34	369	0	1320	5.7e-05	0.057	778	AZI_CLQ
2 x cmax	14	413	3874	1320	4.8e-05	0.048	792	AZI_CLQ		2 x cmax	14	334.5	3874	0	6.5e-05	0.065	770	AZI_CLQ		2 x cmax	14	385	0	1320	5.4e-05	0.054	782	AZI_CLQ
2 x cmax	95	388	3874	1320	5.3e-05	0.053	784	AZI_CLQ		2 x cmax	95	331	3874	0	6.5e-05	0.065	770	AZI_CLQ		2 x cmax	95	364	0	1320	5.9e-05	0.059	776	AZI_CLQ
2 x cmax	75	396	3874	1320	5.1e-05	0.051	788	AZI_CLQ		2 x cmax	75	341.5	3874	0	6.3e-05	0.063	774	AZI_CLQ		2 x cmax	75	361	0	1320	5.9e-05	0.059	774	AZI_CLQ
2 x cmax	55	393	3874	1320	5.2e-05	0.052	788	AZI_CLQ		2 x cmax	55	324	3874	0	6.7e-05	0.067	772	AZI_CLQ		2 x cmax	55	376	0	1320	5.6e-05	0.056	780	AZI_CLQ
2 x cmax	35	396.5	3874	1320	5.1e-05	0.051	790	AZI_CLQ		2 x cmax	35	332.5	3874	0	6.5e-05	0.065	774	AZI_CLQ		2 x cmax	35	370.5	0	1320	5.7e-05	0.057	778	AZI_CLQ
2 x cmax	15	393	3874	1320	5.2e-05	0.052	788	AZI_CLQ		2 x cmax	15	328.5	3874	0	6.6e-05	0.066	772	AZI_CLQ		2 x cmax	15	371.5	0	1320	5.7e-05	0.057	778	AZI_CLQ
2 x cmax	96	398	3874	1320	5.1e-05	0.051	788	AZI_CLQ		2 x cmax	96	337.5	3874	0	6.4e-05	0.064	772	AZI_CLQ		2 x cmax	96	367	0	1320	5.8e-05	0.058	776	AZI_CLQ
2 x cmax	76	393.5	3874	1320	5.2e-05	0.052	786	AZI_CLQ		2 x cmax	76	336.5	3874	0	6.4e-05	0.064	772	AZI_CLQ		2 x cmax	76	363.5	0	1320	5.9e-05	0.059	776	AZI_CLQ
2 x cmax	56	396	3874	1320	5.1e-05	0.051	790	AZI_CLQ		2 x cmax	56	331.5	3874	0	6.5e-05	0.065	774	AZI_CLQ		2 x cmax	56	372	0	1320	5.7e-05	0.057	778	AZI_CLQ
2 x cmax	36	414	3874	1320	4.8e-05	0.048	796	AZI_CLQ		2 x cmax	36	349	3874	0	6.1e-05	0.061	778	AZI_CLQ		2 x cmax	36	371	0	1320	5.7e-05	0.057	778	AZI_CLQ
2 x cmax	16	398.5	3874	1320	5.1e-05	0.051	790	AZI_CLQ		2 x cmax	16	339.5	3874	0	6.3e-05	0.063	776	AZI_CLQ		2 x cmax	16	365.5	0	1320	5.9e-05	0.059	776	AZI_CLQ
2 x cmax	97	376.5	3874	1320	5.5e-05	0.055	784	AZI_CLQ		2 x cmax	97	325.5	3874	0	6.6e-05	0.066	774	AZI_CLQ		2 x cmax	97	357.5	0	1320	6.1e-05	0.061	774	AZI_CLQ
2 x cmax	77	400.5	3874	1320	5.1e-05	0.051	788	AZI_CLQ		2 x cmax	77	346	3874	0	6.2e-05	0.062	774	AZI_CLQ		2 x cmax	77	361	0	1320	5.9e-05	0.059	774	AZI_CLQ
2 x cmax	57	374	3874	1320	5.6e-05	0.056	782	AZI_CLQ		2 x cmax	57	326	3874	0	6.6e-05	0.066	772	AZI_CLQ		2 x cmax	57	355	0	1320	6.1e-05	0.061	774	AZI_CLQ
2 x cmax	37	405.5	3874	1320	5e-05	0.05	790	AZI_CLQ		2 x cmax	37	348.5	3874	0	6.1e-05	0.061	774	AZI_CLQ		2 x cmax	37	363	0	1320	5.9e-05	0.059	776	AZI_CLQ
2 x cmax	17	417.5	3874	1320	4.7e-05	0.047	796	AZI_CLQ		2 x cmax	17	344	3874	0	6.2e-05	0.062	776	AZI_CLQ		2 x cmax	17	380	0	1320	5.5e-05	0.055	780	AZI_CLQ
2 x cmax	98	396	3874	1320	5.1e-05	0.051	788	AZI_CLQ		2 x cmax	98	333.5	3874	0	6.5e-05	0.065	772	AZI_CLQ		2 x cmax	98	369	0	1320	5.8e-05	0.058	776	AZI_CLQ
2 x cmax	78	408	3874	1320	4.9e-05	0.049	792	AZI_CLQ		2 x cmax	78	350.5	3874	0	6e-05	0.06	778	AZI_CLQ		2 x cmax	78	362.5	0	1320	5.9e-05	0.059	776	AZI_CLQ
2 x cmax	58	390.5	3874	1320	5.3e-05	0.053	786	AZI_CLQ		2 x cmax	58	332.5	3874	0	6.5e-05	0.065	770	AZI_CLQ		2 x cmax	58	365	0	1320	5.8e-05	0.058	776	AZI_CLQ
2 x cmax	38	411.5	3874	1320	4.9e-05	0.049	790	AZI_CLQ		2 x cmax	38	352.5	3874	0	6e-05	0.06	774	AZI_CLQ		2 x cmax	38	365	0	1320	5.8e-05	0.058	776	AZI_CLQ
2 x cmax	18	385.5	3874	1320	5.3e-05	0.053	786	AZI_CLQ		2 x cmax	18	330.5	3874	0	6.5e-05	0.065	772	AZI_CLQ		2 x cmax	18	361.5	0	1320	5.9e-05	0.059	774	AZI_CLQ
2 x cmax	99	403	3874	1320	5.1e-05	0.051	790	AZI_CLQ		2 x cmax	99	347.5	3874	0	6.2e-05	0.062	774	AZI_CLQ		2 x cmax	99	361.5	0	1320	6e-05	0.06	774	AZI_CLQ
2 x cmax	79	404.5	3874	1320	4.9e-05	0.049	794	AZI_CLQ		2 x cmax	79	348	3874	0	6.1e-05	0.061	778	AZI_CLQ		2 x cmax	79	362.5	0	1320	5.9e-05	0.059	776	AZI_CLQ
2 x cmax	59	400	3874	1320	5e-05	0.05	792	AZI_CLQ		2 x cmax	59	344	3874	0	6.2e-05	0.062	778	AZI_CLQ		2 x cmax	59	362	0	1320	5.9e-05	0.059	776	AZI_CLQ
2 x cmax	39	414.5	3874	1320	4.8e-05	0.048	792	AZI_CLQ		2 x cmax	39	352.5	3874	0	6e-05	0.06	774	AZI_CLQ		2 x cmax	39	368	0	1320	5.8e-05	0.058	776	AZI_CLQ
2 x cmax	19	397.5	3874	1320	5e-05	0.05	792	AZI_CLQ		2 x cmax	19	339.5	3874	0	6.3e-05	0.063	778	AZI_CLQ		2 x cmax	19	364.5	0	1320	5.8e-05	0.058	776	AZI_CLQ
3 x cmax	80	422	5811	1980	4.6e-05	0.046	800	AZI_CLQ		3 x cmax	80	347	5811	0	6.1e-05	0.061	778	AZI_CLQ		3 x cmax	80	381	0	1980	5.5e-05	0.055	780	AZI_CLQ
3 x cmax	60	432	5811	1980	4.5e-05	0.045	802	AZI_CLQ		3 x cmax	60	359	5811	0	5.8e-05	0.058	778	AZI_CLQ		3 x cmax	60	377.5	0	1980	5.6e-05	0.056	778	AZI_CLQ
3 x cmax	40	423.5	5811	1980	4.6e-05	0.046	796	AZI_CLQ		3 x cmax	40	349.5	5811	0	6.1e-05	0.061	774	AZI_CLQ		3 x cmax	40	379	0	1980	5.6e-05	0.056	780	AZI_CLQ
3 x cmax	20	416	5811	1980	4.7e-05	0.047	800	AZI_CLQ		3 x cmax	20	344.5	5811	0	6.1e-05	0.061	780	AZI_CLQ		3 x cmax	20	377	0	1980	5.6e-05	0.056	778	AZI_CLQ
3 x cmax	0	426.5	5811	1980	4.5e-05	0.045	802	AZI_CLQ		3 x cmax	0	342	5811	0	6.2e-05	0.062	778	AZI_CLQ		3 x cmax	0	390.5	0	1980	5.4e-05	0.054	782	AZI_CLQ
3 x cmax	81	422.5	5811	1980	4.7e-05	0.047	796	AZI_CLQ		3 x cmax	81	346.5	5811	0	6.2e-05	0.062	774	AZI_CLQ		3 x cmax	81	382	0	1980	5.5e-05	0.055	780	AZI_CLQ
3 x cmax	61	417.5	5811	1980	4.7e-05	0.047	798	AZI_CLQ		3 x cmax	61	354.5	5811	0	5.9e-05	0.059	780	AZI_CLQ		3 x cmax	61	369	0	1980	5.8e-05	0.058	776	AZI_CLQ
3 x cmax	41	423	5811	1980	4.7e-05	0.047	796	AZI_CLQ		3 x cmax	41	348	5811	0	6.1e-05	0.061	774	AZI_CLQ		3 x cmax	41	381	0	1980	5.5e-05	0.055	780	AZI_CLQ
3 x cmax	21	423	5811	1980	4.6e-05	0.046	800	AZI_CLQ		3 x cmax	21	346.5	5811	0	6.1e-05	0.061	778	AZI_CLQ		3 x cmax	21	382.5	0	1980	5.5e-05	0.055	780	AZI_CLQ
3 x cmax	1	423.5	5811	1980	4.6e-05	0.046	800	AZI_CLQ		3 x cmax	1	350	5811	0	6e-05	0.06	778	AZI_CLQ		3 x cmax	1	379.5	0	1980	5.5e-05	0.055	780	AZI_CLQ
3 x cmax	82	425.5	5811	1980	4.6e-05	0.046	800	AZI_CLQ		3 x cmax	82	350.5	5811	0	6e-05	0.06	778	AZI_CLQ		3 x cmax	82	380	0	1980	5.6e-05	0.056	780	AZI_CLQ
3 x cmax	62	418	5811	1980	4.7e-05	0.047	796	AZI_CLQ		3 x cmax	62	345.5	5811	0	6.1e-05	0.061	776	AZI_CLQ		3 x cmax	62	377.5	0	1980	5.6e-05	0.056	778	AZI_CLQ
3 x cmax	42	406.5	5811	1980	5e-05	0.05	792	AZI_CLQ		3 x cmax	42	327	5811	0	6.6e-05	0.066	770	AZI_CLQ		3 x cmax	42	386	0	1980	5.4e-05	0.054	782	AZI_CLQ
3 x cmax	22	420.5	5811	1980	4.7e-05	0.047	798	AZI_CLQ		3 x cmax	22	339	5811	0	6.3e-05	0.063	774	AZI_CLQ		3 x cmax	22	388	0	1980	5.4e-05	0.054	782	AZI_CLQ
3 x cmax	2	406.5	5811	1980	5e-05	0.05	790	AZI_CLQ		3 x cmax	2	348.5	5811	0	6.1e-05	0.061	776	AZI_CLQ		3 x cmax	2	363.5	0	1980	5.9e-05	0.059	776	AZI_CLQ
3 x cmax	83	433.5	5811	1980	4.4e-05	0.044	804	AZI_CLQ		3 x cmax	83	353	5811	0	6e-05	0.06	778	AZI_CLQ		3 x cmax	83	386	0	1980	5.4e-05	0.054	782	AZI_CLQ
3 x cmax	63	416.5	5811	1980	4.7e-05	0.047	796	AZI_CLQ		3 x cmax	63	346	5811	0	6.1e-05	0.061	776	AZI_CLQ		3 x cmax	63	376	0	1980	5.6e-05	0.056	778	AZI_CLQ
3 x cmax	43	427.5	5811	1980	4.6e-05	0.046	798	AZI_CLQ		3 x cmax	43	352	5811	0	6e-05	0.06	776	AZI_CLQ		3 x cmax	43	380.5	0	1980	5.6e-05	0.056	780	AZI_CLQ
3 x cmax	23	423.5	5811	1980	4.6e-05	0.046	800	AZI_CLQ		3 x cmax	23	348	5811	0	6.1e-05	0.061	778	AZI_CLQ		3 x cmax	23	381	0	1980	5.5e-05	0.055	780	AZI_CLQ
3 x cmax	3	412	5811	1980	4.8e-05	0.048	794	AZI_CLQ		3 x cmax	3	352	5811	0	6e-05	0.06	778	AZI_CLQ		3 x cmax	3	365.5	0	1980	5.9e-05	0.059	776	AZI_CLQ
3 x cmax	84	401	5811	1980	5.1e-05	0.051	788	AZI_CLQ		3 x cmax	84	325	5811	0	6.7e-05	0.067	770	AZI_CLQ		3 x cmax	84	383	0	1980	5.5e-05	0.055	780	AZI_CLQ
3 x cmax	64	421.5	5811	1980	4.7e-05	0.047	794	AZI_CLQ		3 x cmax	64	354	5811	0	6e-05	0.06	774	AZI_CLQ		3 x cmax	64	373	0	1980	5.7e-05	0.057	778	AZI_CLQ
3 x cmax	44	422.5	5811	1980	4.7e-05	0.047	796	AZI_CLQ		3 x cmax	44	340	5811	0	6.3e-05	0.063	772	AZI_CLQ		3 x cmax	44	388.5	0	1980	5.4e-05	0.054	782	AZI_CLQ
3 x cmax	24	417	5811	1980	4.7e-05	0.047	798	AZI_CLQ		3 x cmax	24	343.5	5811	0	6.2e-05	0.062	778	AZI_CLQ		3 x cmax	24	379.5	0	1980	5.6e-05	0.056	780	AZI_CLQ
3 x cmax	4	416	5811	1980	4.8e-05	0.048	794	AZI_CLQ		3 x cmax	4	332.5	5811	0	6.5e-05	0.065	772	AZI_CLQ		3 x cmax	4	389.5	0	1980	5.3e-05	0.053	782	AZI_CLQ
3 x cmax	85	431	5811	1980	4.5e-05	0.045	800	AZI_CLQ		3 x cmax	85	356.5	5811	0	5.9e-05	0.059	776	AZI_CLQ		3 x cmax	85	380	0	1980	5.5e-05	0.055	780	AZI_CLQ
3 x cmax	65	420	5811	1980	4.7e-05	0.047	798	AZI_CLQ		3 x cmax	65	351	5811	0	6e-05	0.06	778	AZI_CLQ		3 x cmax	65	375	0	1980	5.7e-05	0.057	778	AZI_CLQ
3 x cmax	45	427	5811	1980	4.6e-05	0.046	798	AZI_CLQ		3 x cmax	45	336	5811	0	6.4e-05	0.064	772	AZI_CLQ		3 x cmax	45	397	0	1980	5.2e-05	0.052	784	AZI_CLQ
3 x cmax	25	426	5811	1980	4.6e-05	0.046	800	AZI_CLQ		3 x cmax	25	348.5	5811	0	6.1e-05	0.061	776	AZI_CLQ		3 x cmax	25	383.5	0	1980	5.5e-05	0.055	780	AZI_CLQ
3 x cmax	5	422.5	5811	1980	4.7e-05	0.047	796	AZI_CLQ		3 x cmax	5	348	5811	0	6.1e-05	0.061	774	AZI_CLQ		3 x cmax	5	380	0	1980	5.6e-05	0.056	780	AZI_CLQ
3 x cmax	86	419.5	5811	1980	4.7e-05	0.047	794	AZI_CLQ		3 x cmax	86	356.5	5811	0	5.9e-05	0.059	776	AZI_CLQ		3 x cmax	86	368.5	0	1980	5.8e-05	0.058	776	AZI_CLQ
3 x cmax	66	412.5	5811	1980	4.9e-05	0.049	794	AZI_CLQ		3 x cmax	66	335	5811	0	6.4e-05	0.064	774	AZI_CLQ		3 x cmax	66	383.5	0	1980	5.5e-05	0.055	780	AZI_CLQ
3 x cmax	46	415.5	5811	1980	4.8e-05	0.048	792	AZI_CLQ		3 x cmax	46	344	5811	0	6.2e-05	0.062	772	AZI_CLQ		3 x cmax	46	376.5	0	1980	5.6e-05	0.056	778	AZI_CLQ
3 x cmax	26	418	5811	1980	4.7e-05	0.047	798	AZI_CLQ		3 x cmax	26	345.5	5811	0	6.1e-05	0.061	778	AZI_CLQ		3 x cmax	26	379	0	1980	5.6e-05	0.056	780	AZI_CLQ
3 x cmax	6	429.5	5811	1980	4.6e-05	0.046	798	AZI_CLQ		3 x cmax	6	355.5	5811	0	6e-05	0.06	776	AZI_CLQ		3 x cmax	6	379	0	1980	5.6e-05	0.056	780	AZI_CLQ
3 x cmax	87	409	5811	1980	4.9e-05	0.049	792	AZI_CLQ		3 x cmax	87	347.5	5811	0	6.1e-05	0.061	774	AZI_CLQ		3 x cmax	87	368	0	1980	5.8e-05	0.058	776	AZI_CLQ
3 x cmax	67	418.5	5811	1980	4.7e-05	0.047	798	AZI_CLQ		3 x cmax	67	337.5	5811	0	6.3e-05	0.063	776	AZI_CLQ		3 x cmax	67	386.5	0	1980	5.4e-05	0.054	782	AZI_CLQ
3 x cmax	47	419.5	5811	1980	4.7e-05	0.047	796	AZI_CLQ		3 x cmax	47	341.5	5811	0	6.3e-05	0.063	774	AZI_CLQ		3 x cmax	47	383.5	0	1980	5.5e-05	0.055	780	AZI_CLQ
3 x cmax	27	424.5	5811	1980	4.6e-05	0.046	798	AZI_CLQ		3 x cmax	27	349.5	5811	0	6.1e-05	0.061	776	AZI_CLQ		3 x cmax	27	380	0	1980	5.5e-05	0.055	780	AZI_CLQ
3 x cmax	7	426	5811	1980	4.5e-05	0.045	802	AZI_CLQ		3 x cmax	7	363.5	5811	0	5.7e-05	0.057	782	AZI_CLQ		3 x cmax	7	368.5	0	1980	5.8e-05	0.058	776	AZI_CLQ
3 x cmax	88	414	5811	1980	4.8e-05	0.048	796	AZI_CLQ		3 x cmax	88	333	5811	0	6.4e-05	0.064	774	AZI_CLQ		3 x cmax	88	387	0	1980	5.4e-05	0.054	782	AZI_CLQ
3 x cmax	68	416.5	5811	1980	4.8e-05	0.048	794	AZI_CLQ		3 x cmax	68	347	5811	0	6.1e-05	0.061	774	AZI_CLQ		3 x cmax	68	375	0	1980	5.7e-05	0.057	778	AZI_CLQ
3 x cmax	48	405	5811	1980	5e-05	0.05	790	AZI_CLQ		3 x cmax	48	336	5811	0	6.4e-05	0.064	772	AZI_CLQ		3 x cmax	48	375	0	1980	5.7e-05	0.057	778	AZI_CLQ
3 x cmax	28	420	5811	1980	4.7e-05	0.047	798	AZI_CLQ		3 x cmax	28	347.5	5811	0	6.1e-05	0.061	776	AZI_CLQ		3 x cmax	28	378	0	1980	5.6e-05	0.056	780	AZI_CLQ
3 x cmax	8	400.5	5811	1980	5e-05	0.05	794	AZI_CLQ		3 x cmax	8	337.5	5811	0	6.3e-05	0.063	778	AZI_CLQ		3 x cmax	8	369.5	0	1980	5.8e-05	0.058	776	AZI_CLQ
3 x cmax	89	419.5	5811	1980	4.7e-05	0.047	794	AZI_CLQ		3 x cmax	89	338	5811	0	6.4e-05	0.064	772	AZI_CLQ		3 x cmax	89	387.5	0	1980	5.4e-05	0.054	782	AZI_CLQ
3 x cmax	69	392.5	5811	1980	5.3e-05	0.053	784	AZI_CLQ		3 x cmax	69	328.5	5811	0	6.6e-05	0.066	770	AZI_CLQ		3 x cmax	69	370	0	1980	5.8e-05	0.058	776	AZI_CLQ
3 x cmax	49	396.5	5811	1980	5.2e-05	0.052	788	AZI_CLQ		3 x cmax	49	339.5	5811	0	6.3e-05	0.063	774	AZI_CLQ		3 x cmax	49	363	0	1980	5.9e-05	0.059	776	AZI_CLQ
3 x cmax	29	424.5	5811	1980	4.6e-05	0.046	798	AZI_CLQ		3 x cmax	29	348	5811	0	6.1e-05	0.061	776	AZI_CLQ		3 x cmax	29	381.5	0	1980	5.5e-05	0.055	780	AZI_CLQ
3 x cmax	9	403	5811	1980	5e-05	0.05	792	AZI_CLQ		3 x cmax	9	333	5811	0	6.4e-05	0.064	774	AZI_CLQ		3 x cmax	9	376	0	1980	5.6e-05	0.056	778	AZI_CLQ
3 x cmax	90	405	5811	1980	5e-05	0.05	790	AZI_CLQ		3 x cmax	90	328.5	5811	0	6.6e-05	0.066	770	AZI_CLQ		3 x cmax	90	383	0	1980	5.5e-05	0.055	780	AZI_CLQ
3 x cmax	70	436	5811	1980	4.4e-05	0.044	804	AZI_CLQ		3 x cmax	70	344	5811	0	6.2e-05	0.062	776	AZI_CLQ		3 x cmax	70	396.5	0	1980	5.2e-05	0.052	784	AZI_CLQ
3 x cmax	50	408.5	5811	1980	4.9e-05	0.049	792	AZI_CLQ		3 x cmax	50	338.5	5811	0	6.3e-05	0.063	774	AZI_CLQ		3 x cmax	50	376.5	0	1980	5.6e-05	0.056	778	AZI_CLQ
3 x cmax	30	424.5	5811	1980	4.5e-05	0.045	802	AZI_CLQ		3 x cmax	30	346	5811	0	6.1e-05	0.061	778	AZI_CLQ		3 x cmax	30	384	0	1980	5.5e-05	0.055	780	AZI_CLQ
3 x cmax	10	412.5	5811	1980	4.8e-05	0.048	796	AZI_CLQ		3 x cmax	10	344	5811	0	6.2e-05	0.062	778	AZI_CLQ		3 x cmax	10	374.5	0	1980	5.7e-05	0.057	778	AZI_CLQ
3 x cmax	91	418	5811	1980	4.7e-05	0.047	798	AZI_CLQ		3 x cmax	91	353	5811	0	6e-05	0.06	778	AZI_CLQ		3 x cmax	91	370	0	1980	5.8e-05	0.058	778	AZI_CLQ
3 x cmax	71	424.5	5811	1980	4.6e-05	0.046	800	AZI_CLQ		3 x cmax	71	350.5	5811	0	6e-05	0.06	778	AZI_CLQ		3 x cmax	71	379.5	0	1980	5.5e-05	0.055	780	AZI_CLQ
3 x cmax	51	413	5811	1980	4.8e-05	0.048	798	AZI_CLQ		3 x cmax	51	344.5	5811	0	6.1e-05	0.061	780	AZI_CLQ		3 x cmax	51	374.5	0	1980	5.7e-05	0.057	778	AZI_CLQ
3 x cmax	31	419.5	5811	1980	4.7e-05	0.047	794	AZI_CLQ		3 x cmax	31	346	5811	0	6.2e-05	0.062	772	AZI_CLQ		3 x cmax	31	379	0	1980	5.6e-05	0.056	780	AZI_CLQ
3 x cmax	11	427.5	5811	1980	4.5e-05	0.045	802	AZI_CLQ		3 x cmax	11	352	5811	0	6e-05	0.06	780	AZI_CLQ		3 x cmax	11	381	0	1980	5.5e-05	0.055	780	AZI_CLQ
3 x cmax	92	423	5811	1980	4.7e-05	0.047	796	AZI_CLQ		3 x cmax	92	340.5	5811	0	6.3e-05	0.063	774	AZI_CLQ		3 x cmax	92	388	0	1980	5.4e-05	0.054	782	AZI_CLQ
3 x cmax	72	415.5	5811	1980	4.7e-05	0.047	796	AZI_CLQ		3 x cmax	72	349.5	5811	0	6.1e-05	0.061	776	AZI_CLQ		3 x cmax	72	372	0	1980	5.7e-05	0.057	778	AZI_CLQ
3 x cmax	52	419.5	5811	1980	4.6e-05	0.046	802	AZI_CLQ		3 x cmax	52	348	5811	0	6e-05	0.06	782	AZI_CLQ		3 x cmax	52	377	0	1980	5.6e-05	0.056	778	AZI_CLQ
3 x cmax	32	427	5811	1980	4.6e-05	0.046	800	AZI_CLQ		3 x cmax	32	345.5	5811	0	6.1e-05	0.061	776	AZI_CLQ		3 x cmax	32	387	0	1980	5.4e-05	0.054	782	AZI_CLQ
3 x cmax	12	418	5811	1980	4.7e-05	0.047	796	AZI_CLQ		3 x cmax	12	345.5	5811	0	6.2e-05	0.062	774	AZI_CLQ		3 x cmax	12	378	0	1980	5.6e-05	0.056	780	AZI_CLQ
3 x cmax	93	423.5	5811	1980	4.6e-05	0.046	800	AZI_CLQ		3 x cmax	93	343	5811	0	6.2e-05	0.062	778	AZI_CLQ		3 x cmax	93	386.5	0	1980	5.4e-05	0.054	782	AZI_CLQ
3 x cmax	73	420	5811	1980	4.8e-05	0.048	796	AZI_CLQ		3 x cmax	73	344	5811	0	6.2e-05	0.062	774	AZI_CLQ		3 x cmax	73	381	0	1980	5.6e-05	0.056	780	AZI_CLQ
3 x cmax	53	400.5	5811	1980	5e-05	0.05	794	AZI_CLQ		3 x cmax	53	329	5811	0	6.5e-05	0.065	776	AZI_CLQ		3 x cmax	53	378	0	1980	5.6e-05	0.056	780	AZI_CLQ
3 x cmax	33	417.5	5811	1980	4.7e-05	0.047	794	AZI_CLQ		3 x cmax	33	344	5811	0	6.2e-05	0.062	774	AZI_CLQ		3 x cmax	33	379	0	1980	5.6e-05	0.056	780	AZI_CLQ
3 x cmax	13	409	5811	1980	4.9e-05	0.049	794	AZI_CLQ		3 x cmax	13	333.5	5811	0	6.4e-05	0.064	774	AZI_CLQ		3 x cmax	13	381.5	0	1980	5.5e-05	0.055	780	AZI_CLQ
3 x cmax	94	415.5	5811	1980	4.8e-05	0.048	792	AZI_CLQ		3 x cmax	94	345.5	5811	0	6.2e-05	0.062	772	AZI_CLQ		3 x cmax	94	376	0	1980	5.6e-05	0.056	778	AZI_CLQ
3 x cmax	74	419	5811	1980	4.7e-05	0.047	796	AZI_CLQ		3 x cmax	74	346	5811	0	6.2e-05	0.062	776	AZI_CLQ		3 x cmax	74	379	0	1980	5.6e-05	0.056	780	AZI_CLQ
3 x cmax	54	408	5811	1980	4.9e-05	0.049	794	AZI_CLQ		3 x cmax	54	338.5	5811	0	6.3e-05	0.063	776	AZI_CLQ		3 x cmax	54	375.5	0	1980	5.7e-05	0.057	778	AZI_CLQ
3 x cmax	34	424.5	5811	1980	4.5e-05	0.045	800	AZI_CLQ		3 x cmax	34	348	5811	0	6.1e-05	0.061	776	AZI_CLQ		3 x cmax	34	382.5	0	1980	5.4e-05	0.054	782	AZI_CLQ
3 x cmax	14	437	5811	1980	4.4e-05	0.044	802	AZI_CLQ		3 x cmax	14	342	5811	0	6.3e-05	0.063	772	AZI_CLQ		3 x cmax	14	401	0	1980	5.1e-05	0.051	786	AZI_CLQ
3 x cmax	95	407.5	5811	1980	5e-05	0.05	790	AZI_CLQ		3 x cmax	95	337	5811	0	6.4e-05	0.064	772	AZI_CLQ		3 x cmax	95	376.5	0	1980	5.6e-05	0.056	778	AZI_CLQ
3 x cmax	75	417	5811	1980	4.7e-05	0.047	796	AZI_CLQ		3 x cmax	75	348.5	5811	0	6.1e-05	0.061	778	AZI_CLQ		3 x cmax	75	374.5	0	1980	5.7e-05	0.057	778	AZI_CLQ
3 x cmax	55	414.5	5811	1980	4.8e-05	0.048	796	AZI_CLQ		3 x cmax	55	328.5	5811	0	6.6e-05	0.066	774	AZI_CLQ		3 x cmax	55	392.5	0	1980	5.3e-05	0.053	784	AZI_CLQ
3 x cmax	35	417.5	5811	1980	4.7e-05	0.047	798	AZI_CLQ		3 x cmax	35	339.5	5811	0	6.3e-05	0.063	776	AZI_CLQ		3 x cmax	35	384	0	1980	5.5e-05	0.055	780	AZI_CLQ
3 x cmax	15	416	5811	1980	4.8e-05	0.048	796	AZI_CLQ		3 x cmax	15	335	5811	0	6.4e-05	0.064	774	AZI_CLQ		3 x cmax	15	386.5	0	1980	5.4e-05	0.054	782	AZI_CLQ
3 x cmax	96	422.5	5811	1980	4.7e-05	0.047	796	AZI_CLQ		3 x cmax	96	344.5	5811	0	6.2e-05	0.062	774	AZI_CLQ		3 x cmax	96	383.5	0	1980	5.5e-05	0.055	780	AZI_CLQ
3 x cmax	76	414	5811	1980	4.8e-05	0.048	794	AZI_CLQ		3 x cmax	76	343	5811	0	6.2e-05	0.062	774	AZI_CLQ		3 x cmax	76	377	0	1980	5.6e-05	0.056	778	AZI_CLQ
3 x cmax	56	417	5811	1980	4.7e-05	0.047	798	AZI_CLQ		3 x cmax	56	336	5811	0	6.4e-05	0.064	776	AZI_CLQ		3 x cmax	56	387.5	0	1980	5.4e-05	0.054	782	AZI_CLQ
3 x cmax	36	439	5811	1980	4.3e-05	0.043	806	AZI_CLQ		3 x cmax	36	357.5	5811	0	5.9e-05	0.059	780	AZI_CLQ		3 x cmax	36	386.5	0	1980	5.4e-05	0.054	782	AZI_CLQ
3 x cmax	16	425	5811	1980	4.6e-05	0.046	800	AZI_CLQ		3 x cmax	16	346.5	5811	0	6.1e-05	0.061	778	AZI_CLQ		3 x cmax	16	383.5	0	1980	5.5e-05	0.055	780	AZI_CLQ
3 x cmax	97	397	5811	1980	5.1e-05	0.051	792	AZI_CLQ		3 x cmax	97	331	5811	0	6.5e-05	0.065	776	AZI_CLQ		3 x cmax	97	372	0	1980	5.8e-05	0.058	778	AZI_CLQ
3 x cmax	77	424	5811	1980	4.6e-05	0.046	798	AZI_CLQ		3 x cmax	77	355	5811	0	5.9e-05	0.059	778	AZI_CLQ		3 x cmax	77	374.5	0	1980	5.7e-05	0.057	778	AZI_CLQ
3 x cmax	57	392	5811	1980	5.2e-05	0.052	788	AZI_CLQ		3 x cmax	57	331	5811	0	6.5e-05	0.065	774	AZI_CLQ		3 x cmax	57	367.5	0	1980	5.8e-05	0.058	776	AZI_CLQ
3 x cmax	37	428	5811	1980	4.6e-05	0.046	798	AZI_CLQ		3 x cmax	37	357	5811	0	5.9e-05	0.059	778	AZI_CLQ		3 x cmax	37	376	0	1980	5.7e-05	0.057	778	AZI_CLQ
3 x cmax	17	445	5811	1980	4.2e-05	0.042	808	AZI_CLQ		3 x cmax	17	351	5811	0	6e-05	0.06	778	AZI_CLQ		3 x cmax	17	398.5	0	1980	5.2e-05	0.052	786	AZI_CLQ
3 x cmax	98	419	5811	1980	4.7e-05	0.047	796	AZI_CLQ		3 x cmax	98	340.5	5811	0	6.3e-05	0.063	774	AZI_CLQ		3 x cmax	98	384.5	0	1980	5.5e-05	0.055	780	AZI_CLQ
3 x cmax	78	435	5811	1980	4.4e-05	0.044	804	AZI_CLQ		3 x cmax	78	362	5811	0	5.7e-05	0.057	782	AZI_CLQ		3 x cmax	78	377	0	1980	5.6e-05	0.056	778	AZI_CLQ
3 x cmax	58	409	5811	1980	4.9e-05	0.049	792	AZI_CLQ		3 x cmax	58	338	5811	0	6.4e-05	0.064	772	AZI_CLQ		3 x cmax	58	377.5	0	1980	5.6e-05	0.056	780	AZI_CLQ
3 x cmax	38	438	5811	1980	4.4e-05	0.044	800	AZI_CLQ		3 x cmax	38	361.5	5811	0	5.8e-05	0.058	776	AZI_CLQ		3 x cmax	38	382	0	1980	5.5e-05	0.055	780	AZI_CLQ
3 x cmax	18	407	5811	1980	4.9e-05	0.049	794	AZI_CLQ		3 x cmax	18	337	5811	0	6.3e-05	0.063	776	AZI_CLQ		3 x cmax	18	376.5	0	1980	5.6e-05	0.056	778	AZI_CLQ
3 x cmax	99	424.5	5811	1980	4.7e-05	0.047	798	AZI_CLQ		3 x cmax	99	355	5811	0	6e-05	0.06	776	AZI_CLQ		3 x cmax	99	374	0	1980	5.7e-05	0.057	778	AZI_CLQ
3 x cmax	79	426	5811	1980	4.5e-05	0.045	802	AZI_CLQ		3 x cmax	79	356.5	5811	0	5.9e-05	0.059	780	AZI_CLQ		3 x cmax	79	375	0	1980	5.7e-05	0.057	778	AZI_CLQ
3 x cmax	59	424	5811	1980	4.6e-05	0.046	802	AZI_CLQ		3 x cmax	59	353.5	5811	0	5.9e-05	0.059	780	AZI_CLQ		3 x cmax	59	376	0	1980	5.6e-05	0.056	778	AZI_CLQ
3 x cmax	39	445	5811	1980	4.3e-05	0.043	804	AZI_CLQ		3 x cmax	39	361.5	5811	0	5.8e-05	0.058	776	AZI_CLQ		3 x cmax	39	388	0	1980	5.4e-05	0.054	782	AZI_CLQ
3 x cmax	19	418.5	5811	1980	4.6e-05	0.046	802	AZI_CLQ		3 x cmax	19	346.5	5811	0	6.1e-05	0.061	780	AZI_CLQ		3 x cmax	19	378.5	0	1980	5.6e-05	0.056	780	AZI_CLQ
4 x cmax	80	439.5	7748	2640	4.3e-05	0.043	806	AZI_CLQ		4 x cmax	80	352.5	7748	0	6e-05	0.06	780	AZI_CLQ		4 x cmax	80	392	0	2640	5.3e-05	0.053	782	AZI_CLQ
4 x cmax	60	452.5	7748	2640	4.2e-05	0.042	810	AZI_CLQ		4 x cmax	60	365.5	7748	0	5.7e-05	0.057	782	AZI_CLQ		4 x cmax	60	389.5	0	2640	5.4e-05	0.054	782	AZI_CLQ
4 x cmax	40	442.5	7748	2640	4.3e-05	0.043	804	AZI_CLQ		4 x cmax	40	356	7748	0	5.9e-05	0.059	776	AZI_CLQ		4 x cmax	40	390	0	2640	5.4e-05	0.054	782	AZI_CLQ
4 x cmax	20	432.5	7748	2640	4.4e-05	0.044	806	AZI_CLQ		4 x cmax	20	350	7748	0	6e-05	0.06	782	AZI_CLQ		4 x cmax	20	387.5	0	2640	5.4e-05	0.054	782	AZI_CLQ
4 x cmax	0	446	7748	2640	4.2e-05	0.042	812	AZI_CLQ		4 x cmax	0	347	7748	0	6.1e-05	0.061	780	AZI_CLQ		4 x cmax	0	403.5	0	2640	5.1e-05	0.051	786	AZI_CLQ
4 x cmax	81	443.5	7748	2640	4.3e-05	0.043	804	AZI_CLQ		4 x cmax	81	352	7748	0	6e-05	0.06	776	AZI_CLQ		4 x cmax	81	396.5	0	2640	5.2e-05	0.052	784	AZI_CLQ
4 x cmax	61	436	7748	2640	4.4e-05	0.044	806	AZI_CLQ		4 x cmax	61	361	7748	0	5.8e-05	0.058	782	AZI_CLQ		4 x cmax	61	380	0	2640	5.6e-05	0.056	780	AZI_CLQ
4 x cmax	41	442.5	7748	2640	4.3e-05	0.043	804	AZI_CLQ		4 x cmax	41	354.5	7748	0	6e-05	0.06	776	AZI_CLQ		4 x cmax	41	393	0	2640	5.3e-05	0.053	784	AZI_CLQ
4 x cmax	21	441	7748	2640	4.3e-05	0.043	808	AZI_CLQ		4 x cmax	21	352	7748	0	6e-05	0.06	780	AZI_CLQ		4 x cmax	21	394	0	2640	5.3e-05	0.053	784	AZI_CLQ
4 x cmax	1	448	7748	2640	4.2e-05	0.042	810	AZI_CLQ		4 x cmax	1	356	7748	0	5.9e-05	0.059	780	AZI_CLQ		4 x cmax	1	397	0	2640	5.2e-05	0.052	786	AZI_CLQ
4 x cmax	82	446.5	7748	2640	4.3e-05	0.043	808	AZI_CLQ		4 x cmax	82	356.5	7748	0	5.9e-05	0.059	780	AZI_CLQ		4 x cmax	82	394	0	2640	5.3e-05	0.053	784	AZI_CLQ
4 x cmax	62	436.5	7748	2640	4.4e-05	0.044	804	AZI_CLQ		4 x cmax	62	352.5	7748	0	6e-05	0.06	778	AZI_CLQ		4 x cmax	62	388.5	0	2640	5.4e-05	0.054	782	AZI_CLQ
4 x cmax	42	423.5	7748	2640	4.7e-05	0.047	798	AZI_CLQ		4 x cmax	42	331.5	7748	0	6.5e-05	0.065	772	AZI_CLQ		4 x cmax	42	398	0	2640	5.2e-05	0.052	784	AZI_CLQ
4 x cmax	22	438.5	7748	2640	4.4e-05	0.044	804	AZI_CLQ		4 x cmax	22	344	7748	0	6.2e-05	0.062	776	AZI_CLQ		4 x cmax	22	399.5	0	2640	5.2e-05	0.052	786	AZI_CLQ
4 x cmax	2	423	7748	2640	4.7e-05	0.047	796	AZI_CLQ		4 x cmax	2	355.5	7748	0	5.9e-05	0.059	778	AZI_CLQ		4 x cmax	2	372	0	2640	5.8e-05	0.058	778	AZI_CLQ
4 x cmax	83	453.5	7748	2640	4.1e-05	0.041	812	AZI_CLQ		4 x cmax	83	359.5	7748	0	5.8e-05	0.058	780	AZI_CLQ		4 x cmax	83	398.5	0	2640	5.2e-05	0.052	786	AZI_CLQ
4 x cmax	63	433.5	7748	2640	4.4e-05	0.044	804	AZI_CLQ		4 x cmax	63	352	7748	0	6e-05	0.06	778	AZI_CLQ		4 x cmax	63	387	0	2640	5.4e-05	0.054	782	AZI_CLQ
4 x cmax	43	445.5	7748	2640	4.3e-05	0.043	806	AZI_CLQ		4 x cmax	43	358.5	7748	0	5.9e-05	0.059	778	AZI_CLQ		4 x cmax	43	391.5	0	2640	5.4e-05	0.054	782	AZI_CLQ
4 x cmax	23	441.5	7748	2640	4.3e-05	0.043	808	AZI_CLQ		4 x cmax	23	354	7748	0	5.9e-05	0.059	780	AZI_CLQ		4 x cmax	23	392	0	2640	5.3e-05	0.053	784	AZI_CLQ
4 x cmax	3	432	7748	2640	4.5e-05	0.045	802	AZI_CLQ		4 x cmax	3	359	7748	0	5.8e-05	0.058	780	AZI_CLQ		4 x cmax	3	378	0	2640	5.6e-05	0.056	778	AZI_CLQ
4 x cmax	84	418.5	7748	2640	4.8e-05	0.048	794	AZI_CLQ		4 x cmax	84	330	7748	0	6.6e-05	0.066	772	AZI_CLQ		4 x cmax	84	394.5	0	2640	5.3e-05	0.053	784	AZI_CLQ
4 x cmax	64	441	7748	2640	4.4e-05	0.044	802	AZI_CLQ		4 x cmax	64	360	7748	0	5.9e-05	0.059	778	AZI_CLQ		4 x cmax	64	385	0	2640	5.5e-05	0.055	780	AZI_CLQ
4 x cmax	44	443	7748	2640	4.3e-05	0.043	804	AZI_CLQ		4 x cmax	44	345	7748	0	6.2e-05	0.062	774	AZI_CLQ		4 x cmax	44	403.5	0	2640	5.1e-05	0.051	786	AZI_CLQ
4 x cmax	24	435	7748	2640	4.4e-05	0.044	804	AZI_CLQ		4 x cmax	24	349	7748	0	6e-05	0.06	780	AZI_CLQ		4 x cmax	24	390.5	0	2640	5.4e-05	0.054	782	AZI_CLQ
4 x cmax	4	434	7748	2640	4.5e-05	0.045	802	AZI_CLQ		4 x cmax	4	337.5	7748	0	6.3e-05	0.063	774	AZI_CLQ		4 x cmax	4	402	0	2640	5.1e-05	0.051	786	AZI_CLQ
4 x cmax	85	452	7748	2640	4.1e-05	0.041	808	AZI_CLQ		4 x cmax	85	363.5	7748	0	5.8e-05	0.058	778	AZI_CLQ		4 x cmax	85	393	0	2640	5.3e-05	0.053	784	AZI_CLQ
4 x cmax	65	440.5	7748	2640	4.3e-05	0.043	806	AZI_CLQ		4 x cmax	65	358	7748	0	5.8e-05	0.058	780	AZI_CLQ		4 x cmax	65	387	0	2640	5.4e-05	0.054	782	AZI_CLQ
4 x cmax	45	450	7748	2640	4.2e-05	0.042	808	AZI_CLQ		4 x cmax	45	344	7748	0	6.2e-05	0.062	774	AZI_CLQ		4 x cmax	45	411	0	2640	5e-05	0.05	790	AZI_CLQ
4 x cmax	25	446.5	7748	2640	4.2e-05	0.042	808	AZI_CLQ		4 x cmax	25	354.5	7748	0	6e-05	0.06	778	AZI_CLQ		4 x cmax	25	397	0	2640	5.2e-05	0.052	784	AZI_CLQ
4 x cmax	5	444.5	7748	2640	4.4e-05	0.044	804	AZI_CLQ		4 x cmax	5	354	7748	0	6e-05	0.06	776	AZI_CLQ		4 x cmax	5	394.5	0	2640	5.3e-05	0.053	784	AZI_CLQ
4 x cmax	86	438.5	7748	2640	4.4e-05	0.044	802	AZI_CLQ		4 x cmax	86	363.5	7748	0	5.8e-05	0.058	778	AZI_CLQ		4 x cmax	86	380	0	2640	5.6e-05	0.056	780	AZI_CLQ
4 x cmax	66	430.5	7748	2640	4.6e-05	0.046	802	AZI_CLQ		4 x cmax	66	340.5	7748	0	6.3e-05	0.063	776	AZI_CLQ		4 x cmax	66	395	0	2640	5.3e-05	0.053	784	AZI_CLQ
4 x cmax	46	432.5	7748	2640	4.5e-05	0.045	800	AZI_CLQ		4 x cmax	46	349.5	7748	0	6.1e-05	0.061	774	AZI_CLQ		4 x cmax	46	388	0	2640	5.4e-05	0.054	782	AZI_CLQ
4 x cmax	26	438	7748	2640	4.4e-05	0.044	806	AZI_CLQ		4 x cmax	26	351	7748	0	6e-05	0.06	780	AZI_CLQ		4 x cmax	26	392	0	2640	5.3e-05	0.053	784	AZI_CLQ
4 x cmax	6	449.5	7748	2640	4.2e-05	0.042	806	AZI_CLQ		4 x cmax	6	363	7748	0	5.8e-05	0.058	778	AZI_CLQ		4 x cmax	6	390.5	0	2640	5.4e-05	0.054	782	AZI_CLQ
4 x cmax	87	425.5	7748	2640	4.6e-05	0.046	798	AZI_CLQ		4 x cmax	87	353	7748	0	6e-05	0.06	776	AZI_CLQ		4 x cmax	87	378.5	0	2640	5.6e-05	0.056	780	AZI_CLQ
4 x cmax	67	437.5	7748	2640	4.4e-05	0.044	806	AZI_CLQ		4 x cmax	67	342.5	7748	0	6.2e-05	0.062	778	AZI_CLQ		4 x cmax	67	400	0	2640	5.2e-05	0.052	786	AZI_CLQ
4 x cmax	47	442.5	7748	2640	4.3e-05	0.043	804	AZI_CLQ		4 x cmax	47	346	7748	0	6.1e-05	0.061	774	AZI_CLQ		4 x cmax	47	400	0	2640	5.2e-05	0.052	786	AZI_CLQ
4 x cmax	27	444	7748	2640	4.3e-05	0.043	806	AZI_CLQ		4 x cmax	27	355.5	7748	0	5.9e-05	0.059	778	AZI_CLQ		4 x cmax	27	392	0	2640	5.3e-05	0.053	784	AZI_CLQ
4 x cmax	7	448.5	7748	2640	4.1e-05	0.041	812	AZI_CLQ		4 x cmax	7	372	7748	0	5.5e-05	0.055	786	AZI_CLQ		4 x cmax	7	381	0	2640	5.5e-05	0.055	780	AZI_CLQ
4 x cmax	88	433	7748	2640	4.5e-05	0.045	802	AZI_CLQ		4 x cmax	88	337.5	7748	0	6.3e-05	0.063	776	AZI_CLQ		4 x cmax	88	400	0	2640	5.2e-05	0.052	786	AZI_CLQ
4 x cmax	68	438	7748	2640	4.4e-05	0.044	802	AZI_CLQ		4 x cmax	68	354	7748	0	6e-05	0.06	776	AZI_CLQ		4 x cmax	68	388.5	0	2640	5.4e-05	0.054	782	AZI_CLQ
4 x cmax	48	423	7748	2640	4.7e-05	0.047	796	AZI_CLQ		4 x cmax	48	340.5	7748	0	6.3e-05	0.063	774	AZI_CLQ		4 x cmax	48	387.5	0	2640	5.4e-05	0.054	782	AZI_CLQ
4 x cmax	28	438	7748	2640	4.4e-05	0.044	806	AZI_CLQ		4 x cmax	28	353.5	7748	0	6e-05	0.06	780	AZI_CLQ		4 x cmax	28	389.5	0	2640	5.4e-05	0.054	782	AZI_CLQ
4 x cmax	8	421	7748	2640	4.6e-05	0.046	802	AZI_CLQ		4 x cmax	8	344	7748	0	6.1e-05	0.061	780	AZI_CLQ		4 x cmax	8	382	0	2640	5.5e-05	0.055	780	AZI_CLQ
4 x cmax	89	438.5	7748	2640	4.4e-05	0.044	802	AZI_CLQ		4 x cmax	89	343	7748	0	6.2e-05	0.062	774	AZI_CLQ		4 x cmax	89	401	0	2640	5.1e-05	0.051	786	AZI_CLQ
4 x cmax	69	410	7748	2640	5e-05	0.05	790	AZI_CLQ		4 x cmax	69	333.5	7748	0	6.5e-05	0.065	770	AZI_CLQ		4 x cmax	69	382	0	2640	5.6e-05	0.056	780	AZI_CLQ
4 x cmax	49	412.5	7748	2640	4.9e-05	0.049	794	AZI_CLQ		4 x cmax	49	344	7748	0	6.2e-05	0.062	776	AZI_CLQ		4 x cmax	49	374	0	2640	5.7e-05	0.057	778	AZI_CLQ
4 x cmax	29	444.5	7748	2640	4.2e-05	0.042	808	AZI_CLQ		4 x cmax	29	354	7748	0	5.9e-05	0.059	778	AZI_CLQ		4 x cmax	29	394	0	2640	5.3e-05	0.053	784	AZI_CLQ
4 x cmax	9	421	7748	2640	4.7e-05	0.047	800	AZI_CLQ		4 x cmax	9	337.5	7748	0	6.3e-05	0.063	776	AZI_CLQ		4 x cmax	9	389	0	2640	5.4e-05	0.054	782	AZI_CLQ
4 x cmax	90	422.5	7748	2640	4.7e-05	0.047	796	AZI_CLQ		4 x cmax	90	333.5	7748	0	6.5e-05	0.065	772	AZI_CLQ		4 x cmax	90	395	0	2640	5.2e-05	0.052	784	AZI_CLQ
4 x cmax	70	455	7748	2640	4.1e-05	0.041	812	AZI_CLQ		4 x cmax	70	349	7748	0	6e-05	0.06	780	AZI_CLQ		4 x cmax	70	409.5	0	2640	5e-05	0.05	788	AZI_CLQ
4 x cmax	50	425.5	7748	2640	4.6e-05	0.046	798	AZI_CLQ		4 x cmax	50	343	7748	0	6.2e-05	0.062	774	AZI_CLQ		4 x cmax	50	388.5	0	2640	5.4e-05	0.054	782	AZI_CLQ
4 x cmax	30	444	7748	2640	4.2e-05	0.042	810	AZI_CLQ		4 x cmax	30	352	7748	0	5.9e-05	0.059	780	AZI_CLQ		4 x cmax	30	396	0	2640	5.2e-05	0.052	784	AZI_CLQ
4 x cmax	10	431	7748	2640	4.5e-05	0.045	804	AZI_CLQ		4 x cmax	10	349.5	7748	0	6e-05	0.06	780	AZI_CLQ		4 x cmax	10	386.5	0	2640	5.4e-05	0.054	782	AZI_CLQ
4 x cmax	91	438	7748	2640	4.4e-05	0.044	806	AZI_CLQ		4 x cmax	91	361	7748	0	5.8e-05	0.058	782	AZI_CLQ		4 x cmax	91	381	0	2640	5.6e-05	0.056	780	AZI_CLQ
4 x cmax	71	443	7748	2640	4.3e-05	0.043	808	AZI_CLQ		4 x cmax	71	357	7748	0	5.9e-05	0.059	780	AZI_CLQ		4 x cmax	71	390.5	0	2640	5.3e-05	0.053	782	AZI_CLQ
4 x cmax	51	431	7748	2640	4.5e-05	0.045	806	AZI_CLQ		4 x cmax	51	350	7748	0	6e-05	0.06	782	AZI_CLQ		4 x cmax	51	386	0	2640	5.5e-05	0.055	782	AZI_CLQ
4 x cmax	31	439	7748	2640	4.4e-05	0.044	802	AZI_CLQ		4 x cmax	31	352.5	7748	0	6e-05	0.06	774	AZI_CLQ		4 x cmax	31	391.5	0	2640	5.3e-05	0.053	782	AZI_CLQ
4 x cmax	11	445.5	7748	2640	4.2e-05	0.042	810	AZI_CLQ		4 x cmax	11	358	7748	0	5.8e-05	0.058	782	AZI_CLQ		4 x cmax	11	392	0	2640	5.3e-05	0.053	782	AZI_CLQ
4 x cmax	92	441.5	7748	2640	4.3e-05	0.043	804	AZI_CLQ		4 x cmax	92	347	7748	0	6.1e-05	0.061	776	AZI_CLQ		4 x cmax	92	399.5	0	2640	5.2e-05	0.052	786	AZI_CLQ
4 x cmax	72	435.5	7748	2640	4.4e-05	0.044	804	AZI_CLQ		4 x cmax	72	355.5	7748	0	5.9e-05	0.059	778	AZI_CLQ		4 x cmax	72	386	0	2640	5.4e-05	0.054	782	AZI_CLQ
4 x cmax	52	438	7748	2640	4.3e-05	0.043	810	AZI_CLQ		4 x cmax	52	353.5	7748	0	5.9e-05	0.059	784	AZI_CLQ		4 x cmax	52	389	0	2640	5.4e-05	0.054	782	AZI_CLQ
4 x cmax	32	447	7748	2640	4.2e-05	0.042	808	AZI_CLQ		4 x cmax	32	351	7748	0	6e-05	0.06	780	AZI_CLQ		4 x cmax	32	400	0	2640	5.2e-05	0.052	786	AZI_CLQ
4 x cmax	12	436	7748	2640	4.4e-05	0.044	804	AZI_CLQ		4 x cmax	12	351.5	7748	0	6e-05	0.06	776	AZI_CLQ		4 x cmax	12	390	0	2640	5.3e-05	0.053	782	AZI_CLQ
4 x cmax	93	442.5	7748	2640	4.2e-05	0.042	808	AZI_CLQ		4 x cmax	93	349	7748	0	6e-05	0.06	780	AZI_CLQ		4 x cmax	93	398.5	0	2640	5.2e-05	0.052	786	AZI_CLQ
4 x cmax	73	439	7748	2640	4.4e-05	0.044	802	AZI_CLQ		4 x cmax	73	349.5	7748	0	6.1e-05	0.061	776	AZI_CLQ		4 x cmax	73	393.5	0	2640	5.4e-05	0.054	782	AZI_CLQ
4 x cmax	53	418	7748	2640	4.7e-05	0.047	802	AZI_CLQ		4 x cmax	53	334	7748	0	6.4e-05	0.064	778	AZI_CLQ		4 x cmax	53	390	0	2640	5.4e-05	0.054	782	AZI_CLQ
4 x cmax	33	434.5	7748	2640	4.4e-05	0.044	802	AZI_CLQ		4 x cmax	33	350	7748	0	6.1e-05	0.061	776	AZI_CLQ		4 x cmax	33	389.5	0	2640	5.4e-05	0.054	782	AZI_CLQ
4 x cmax	13	425.5	7748	2640	4.6e-05	0.046	800	AZI_CLQ		4 x cmax	13	338.5	7748	0	6.3e-05	0.063	776	AZI_CLQ		4 x cmax	13	392.5	0	2640	5.3e-05	0.053	784	AZI_CLQ
4 x cmax	94	433	7748	2640	4.5e-05	0.045	800	AZI_CLQ		4 x cmax	94	351	7748	0	6.1e-05	0.061	774	AZI_CLQ		4 x cmax	94	387.5	0	2640	5.4e-05	0.054	782	AZI_CLQ
4 x cmax	74	440	7748	2640	4.4e-05	0.044	804	AZI_CLQ		4 x cmax	74	352	7748	0	6e-05	0.06	778	AZI_CLQ		4 x cmax	74	392.5	0	2640	5.3e-05	0.053	782	AZI_CLQ
4 x cmax	54	425.5	7748	2640	4.6e-05	0.046	800	AZI_CLQ		4 x cmax	54	343	7748	0	6.2e-05	0.062	778	AZI_CLQ		4 x cmax	54	387.5	0	2640	5.4e-05	0.054	782	AZI_CLQ
4 x cmax	34	442	7748	2640	4.2e-05	0.042	808	AZI_CLQ		4 x cmax	34	354	7748	0	5.9e-05	0.059	778	AZI_CLQ		4 x cmax	34	393.5	0	2640	5.2e-05	0.052	784	AZI_CLQ
4 x cmax	14	457.5	7748	2640	4.1e-05	0.041	810	AZI_CLQ		4 x cmax	14	348	7748	0	6.1e-05	0.061	774	AZI_CLQ		4 x cmax	14	414.5	0	2640	4.9e-05	0.049	790	AZI_CLQ
4 x cmax	95	424	7748	2640	4.7e-05	0.047	796	AZI_CLQ		4 x cmax	95	342.5	7748	0	6.3e-05	0.063	774	AZI_CLQ		4 x cmax	95	387.5	0	2640	5.4e-05	0.054	782	AZI_CLQ
4 x cmax	75	435	7748	2640	4.4e-05	0.044	804	AZI_CLQ		4 x cmax	75	354	7748	0	5.9e-05	0.059	780	AZI_CLQ		4 x cmax	75	385.5	0	2640	5.5e-05	0.055	782	AZI_CLQ
4 x cmax	55	433	7748	2640	4.4e-05	0.044	804	AZI_CLQ		4 x cmax	55	332	7748	0	6.5e-05	0.065	776	AZI_CLQ		4 x cmax	55	407	0	2640	5e-05	0.05	788	AZI_CLQ
4 x cmax	35	435.5	7748	2640	4.4e-05	0.044	806	AZI_CLQ		4 x cmax	35	345	7748	0	6.1e-05	0.061	778	AZI_CLQ		4 x cmax	35	395.5	0	2640	5.3e-05	0.053	784	AZI_CLQ
4 x cmax	15	435	7748	2640	4.4e-05	0.044	804	AZI_CLQ		4 x cmax	15	340.5	7748	0	6.2e-05	0.062	778	AZI_CLQ		4 x cmax	15	399.5	0	2640	5.2e-05	0.052	786	AZI_CLQ
4 x cmax	96	443	7748	2640	4.3e-05	0.043	804	AZI_CLQ		4 x cmax	96	350	7748	0	6.1e-05	0.061	776	AZI_CLQ		4 x cmax	96	397.5	0	2640	5.2e-05	0.052	784	AZI_CLQ
4 x cmax	76	432	7748	2640	4.5e-05	0.045	800	AZI_CLQ		4 x cmax	76	348	7748	0	6.1e-05	0.061	776	AZI_CLQ		4 x cmax	76	388.5	0	2640	5.4e-05	0.054	782	AZI_CLQ
4 x cmax	56	434.5	7748	2640	4.4e-05	0.044	806	AZI_CLQ		4 x cmax	56	340	7748	0	6.3e-05	0.063	778	AZI_CLQ		4 x cmax	56	400.5	0	2640	5.1e-05	0.051	786	AZI_CLQ
4 x cmax	36	460.5	7748	2640	4e-05	0.04	816	AZI_CLQ		4 x cmax	36	364.5	7748	0	5.7e-05	0.057	784	AZI_CLQ		4 x cmax	36	399	0	2640	5.2e-05	0.052	784	AZI_CLQ
4 x cmax	16	447.5	7748	2640	4.2e-05	0.042	810	AZI_CLQ		4 x cmax	16	352.5	7748	0	5.9e-05	0.059	780	AZI_CLQ		4 x cmax	16	399	0	2640	5.2e-05	0.052	784	AZI_CLQ
4 x cmax	97	415.5	7748	2640	4.8e-05	0.048	798	AZI_CLQ		4 x cmax	97	336.5	7748	0	6.3e-05	0.063	778	AZI_CLQ		4 x cmax	97	384.5	0	2640	5.5e-05	0.055	780	AZI_CLQ
4 x cmax	77	444.5	7748	2640	4.3e-05	0.043	806	AZI_CLQ		4 x cmax	77	363	7748	0	5.8e-05	0.058	780	AZI_CLQ		4 x cmax	77	386	0	2640	5.5e-05	0.055	782	AZI_CLQ
4 x cmax	57	407.5	7748	2640	4.9e-05	0.049	794	AZI_CLQ		4 x cmax	57	335.5	7748	0	6.4e-05	0.064	776	AZI_CLQ		4 x cmax	57	378	0	2640	5.6e-05	0.056	780	AZI_CLQ
4 x cmax	37	447	7748	2640	4.3e-05	0.043	806	AZI_CLQ		4 x cmax	37	364	7748	0	5.7e-05	0.057	780	AZI_CLQ		4 x cmax	37	387	0	2640	5.5e-05	0.055	782	AZI_CLQ
4 x cmax	17	468	7748	2640	3.8e-05	0.038	820	AZI_CLQ		4 x cmax	17	357	7748	0	5.9e-05	0.059	780	AZI_CLQ		4 x cmax	17	414.5	0	2640	4.9e-05	0.049	790	AZI_CLQ
4 x cmax	98	439	7748	2640	4.4e-05	0.044	804	AZI_CLQ		4 x cmax	98	346	7748	0	6.1e-05	0.061	778	AZI_CLQ		4 x cmax	98	397.5	0	2640	5.2e-05	0.052	784	AZI_CLQ
4 x cmax	78	458	7748	2640	4e-05	0.04	814	AZI_CLQ		4 x cmax	78	371	7748	0	5.5e-05	0.055	784	AZI_CLQ		4 x cmax	78	389	0	2640	5.4e-05	0.054	782	AZI_CLQ
4 x cmax	58	425	7748	2640	4.6e-05	0.046	798	AZI_CLQ		4 x cmax	58	342.5	7748	0	6.2e-05	0.062	774	AZI_CLQ		4 x cmax	58	388	0	2640	5.4e-05	0.054	782	AZI_CLQ
4 x cmax	38	461	7748	2640	4.1e-05	0.041	810	AZI_CLQ		4 x cmax	38	368.5	7748	0	5.7e-05	0.057	778	AZI_CLQ		4 x cmax	38	396	0	2640	5.2e-05	0.052	784	AZI_CLQ
4 x cmax	18	426	7748	2640	4.6e-05	0.046	800	AZI_CLQ		4 x cmax	18	342	7748	0	6.2e-05	0.062	778	AZI_CLQ		4 x cmax	18	389	0	2640	5.4e-05	0.054	782	AZI_CLQ
4 x cmax	99	442	7748	2640	4.4e-05	0.044	804	AZI_CLQ		4 x cmax	99	361	7748	0	5.8e-05	0.058	780	AZI_CLQ		4 x cmax	99	385	0	2640	5.5e-05	0.055	780	AZI_CLQ
4 x cmax	79	444	7748	2640	4.2e-05	0.042	810	AZI_CLQ		4 x cmax	79	363	7748	0	5.7e-05	0.057	784	AZI_CLQ		4 x cmax	79	385	0	2640	5.5e-05	0.055	780	AZI_CLQ
4 x cmax	59	444.5	7748	2640	4.2e-05	0.042	810	AZI_CLQ		4 x cmax	59	361	7748	0	5.7e-05	0.057	784	AZI_CLQ		4 x cmax	59	387.5	0	2640	5.4e-05	0.054	782	AZI_CLQ
4 x cmax	39	471	7748	2640	3.9e-05	0.039	816	AZI_CLQ		4 x cmax	39	369	7748	0	5.7e-05	0.057	778	AZI_CLQ		4 x cmax	39	405	0	2640	5.1e-05	0.051	788	AZI_CLQ
4 x cmax	19	436	7748	2640	4.3e-05	0.043	810	AZI_CLQ		4 x cmax	19	352	7748	0	5.9e-05	0.059	782	AZI_CLQ		4 x cmax	19	389.5	0	2640	5.3e-05	0.053	782	AZI_CLQ

## Sheet: AZI_HCQ
Group	Sample_ID	APD90	Conc_a	Conc_b	Qnet	Qnet (uC/uF)	CaD90	Source		Group (HCQ)	Sample_ID	APD90	Conc_a	Conc_b	Qnet	Qnet (uC/uF)	CaD90	Source
1 x cmax	80	361.5	1937	495	5.8e-05	0.058	782	AZI_HCQ		1 x cmax	80	338	0	495	6.4e-05	0.064	772	AZI_HCQ
1 x cmax	60	358.5	1937	495	5.9e-05	0.059	776	AZI_HCQ		1 x cmax	60	327.5	0	495	6.7e-05	0.067	768	AZI_HCQ
1 x cmax	40	359	1937	495	5.9e-05	0.059	776	AZI_HCQ		1 x cmax	40	336	0	495	6.5e-05	0.065	770	AZI_HCQ
1 x cmax	20	354	1937	495	6e-05	0.06	778	AZI_HCQ		1 x cmax	20	332	0	495	6.6e-05	0.066	768	AZI_HCQ
1 x cmax	0	346.5	1937	495	6.1e-05	0.061	774	AZI_HCQ		1 x cmax	0	327	0	495	6.7e-05	0.067	766	AZI_HCQ
1 x cmax	81	344	1937	495	6.3e-05	0.063	772	AZI_HCQ		1 x cmax	81	321	0	495	6.9e-05	0.069	766	AZI_HCQ
1 x cmax	61	371	1937	495	5.6e-05	0.056	782	AZI_HCQ		1 x cmax	61	342	0	495	6.3e-05	0.063	772	AZI_HCQ
1 x cmax	41	363	1937	495	5.8e-05	0.058	778	AZI_HCQ		1 x cmax	41	341	0	495	6.3e-05	0.063	772	AZI_HCQ
1 x cmax	21	346.5	1937	495	6.2e-05	0.062	778	AZI_HCQ		1 x cmax	21	323	0	495	6.8e-05	0.068	770	AZI_HCQ
1 x cmax	1	352.5	1937	495	6e-05	0.06	774	AZI_HCQ		1 x cmax	1	328	0	495	6.7e-05	0.067	766	AZI_HCQ
1 x cmax	82	350	1937	495	6.1e-05	0.061	774	AZI_HCQ		1 x cmax	82	325	0	495	6.7e-05	0.067	766	AZI_HCQ
1 x cmax	62	346	1937	495	6.2e-05	0.062	774	AZI_HCQ		1 x cmax	62	326	0	495	6.7e-05	0.067	768	AZI_HCQ
1 x cmax	42	330.5	1937	495	6.5e-05	0.065	768	AZI_HCQ		1 x cmax	42	322	0	495	6.8e-05	0.068	766	AZI_HCQ
1 x cmax	22	344.5	1937	495	6.3e-05	0.063	776	AZI_HCQ		1 x cmax	22	327	0	495	6.7e-05	0.067	770	AZI_HCQ
1 x cmax	2	343	1937	495	6.3e-05	0.063	772	AZI_HCQ		1 x cmax	2	321	0	495	6.8e-05	0.068	766	AZI_HCQ
1 x cmax	83	353.5	1937	495	6e-05	0.06	778	AZI_HCQ		1 x cmax	83	326.5	0	495	6.7e-05	0.067	768	AZI_HCQ
1 x cmax	63	351.5	1937	495	6e-05	0.06	770	AZI_HCQ		1 x cmax	63	329	0	495	6.6e-05	0.066	764	AZI_HCQ
1 x cmax	43	349.5	1937	495	6.1e-05	0.061	776	AZI_HCQ		1 x cmax	43	323	0	495	6.8e-05	0.068	768	AZI_HCQ
1 x cmax	23	346.5	1937	495	6.2e-05	0.062	776	AZI_HCQ		1 x cmax	23	323	0	495	6.8e-05	0.068	768	AZI_HCQ
1 x cmax	3	349	1937	495	6.1e-05	0.061	776	AZI_HCQ		1 x cmax	3	323	0	495	6.8e-05	0.068	768	AZI_HCQ
1 x cmax	84	344	1937	495	6.2e-05	0.062	774	AZI_HCQ		1 x cmax	84	337.5	0	495	6.4e-05	0.064	770	AZI_HCQ
1 x cmax	64	348	1937	495	6.1e-05	0.061	768	AZI_HCQ		1 x cmax	64	320	0	495	6.8e-05	0.068	762	AZI_HCQ
1 x cmax	44	351	1937	495	6.1e-05	0.061	772	AZI_HCQ		1 x cmax	44	333	0	495	6.6e-05	0.066	768	AZI_HCQ
1 x cmax	24	350.5	1937	495	6.1e-05	0.061	774	AZI_HCQ		1 x cmax	24	331	0	495	6.6e-05	0.066	766	AZI_HCQ
1 x cmax	4	335.5	1937	495	6.5e-05	0.065	770	AZI_HCQ		1 x cmax	4	323	0	495	6.8e-05	0.068	766	AZI_HCQ
1 x cmax	85	356	1937	495	6e-05	0.06	774	AZI_HCQ		1 x cmax	85	328	0	495	6.7e-05	0.067	768	AZI_HCQ
1 x cmax	65	343.5	1937	495	6.2e-05	0.062	772	AZI_HCQ		1 x cmax	65	319.5	0	495	6.9e-05	0.069	764	AZI_HCQ
1 x cmax	45	344.5	1937	495	6.3e-05	0.063	772	AZI_HCQ		1 x cmax	45	333.5	0	495	6.5e-05	0.065	768	AZI_HCQ
1 x cmax	25	357.5	1937	495	5.9e-05	0.059	776	AZI_HCQ		1 x cmax	25	333.5	0	495	6.5e-05	0.065	768	AZI_HCQ
1 x cmax	5	358	1937	495	6e-05	0.06	780	AZI_HCQ		1 x cmax	5	334	0	495	6.5e-05	0.065	772	AZI_HCQ
1 x cmax	86	364.5	1937	495	5.8e-05	0.058	776	AZI_HCQ		1 x cmax	86	335.5	0	495	6.5e-05	0.065	768	AZI_HCQ
1 x cmax	66	337.5	1937	495	6.4e-05	0.064	772	AZI_HCQ		1 x cmax	66	324.5	0	495	6.7e-05	0.067	766	AZI_HCQ
1 x cmax	46	348.5	1937	495	6.2e-05	0.062	776	AZI_HCQ		1 x cmax	46	326.5	0	495	6.7e-05	0.067	770	AZI_HCQ
1 x cmax	26	346.5	1937	495	6.1e-05	0.061	774	AZI_HCQ		1 x cmax	26	324.5	0	495	6.7e-05	0.067	766	AZI_HCQ
1 x cmax	6	356.5	1937	495	6e-05	0.06	776	AZI_HCQ		1 x cmax	6	329.5	0	495	6.6e-05	0.066	770	AZI_HCQ
1 x cmax	87	355	1937	495	6e-05	0.06	774	AZI_HCQ		1 x cmax	87	331	0	495	6.6e-05	0.066	768	AZI_HCQ
1 x cmax	67	349.5	1937	495	6.1e-05	0.061	774	AZI_HCQ		1 x cmax	67	333	0	495	6.5e-05	0.065	768	AZI_HCQ
1 x cmax	47	345	1937	495	6.3e-05	0.063	782	AZI_HCQ		1 x cmax	47	325	0	495	6.8e-05	0.068	776	AZI_HCQ
1 x cmax	27	349.5	1937	495	6.1e-05	0.061	772	AZI_HCQ		1 x cmax	27	324.5	0	495	6.7e-05	0.067	766	AZI_HCQ
1 x cmax	7	357	1937	495	5.9e-05	0.059	778	AZI_HCQ		1 x cmax	7	325	0	495	6.7e-05	0.067	766	AZI_HCQ
1 x cmax	88	347.5	1937	495	6.1e-05	0.061	774	AZI_HCQ		1 x cmax	88	335	0	495	6.5e-05	0.065	768	AZI_HCQ
1 x cmax	68	339.5	1937	495	6.4e-05	0.064	770	AZI_HCQ		1 x cmax	68	318.5	0	495	6.9e-05	0.069	766	AZI_HCQ
1 x cmax	48	334	1937	495	6.5e-05	0.065	772	AZI_HCQ		1 x cmax	48	318	0	495	6.9e-05	0.069	768	AZI_HCQ
1 x cmax	28	351	1937	495	6.1e-05	0.061	778	AZI_HCQ		1 x cmax	28	327.5	0	495	6.7e-05	0.067	770	AZI_HCQ
1 x cmax	8	336	1937	495	6.4e-05	0.064	776	AZI_HCQ		1 x cmax	8	322.5	0	495	6.8e-05	0.068	768	AZI_HCQ
1 x cmax	89	338	1937	495	6.4e-05	0.064	768	AZI_HCQ		1 x cmax	89	321	0	495	6.8e-05	0.068	764	AZI_HCQ
1 x cmax	69	319	1937	495	6.9e-05	0.069	768	AZI_HCQ		1 x cmax	69	310	0	495	7.1e-05	0.071	766	AZI_HCQ
1 x cmax	49	353	1937	495	6e-05	0.06	774	AZI_HCQ		1 x cmax	49	333.5	0	495	6.5e-05	0.065	768	AZI_HCQ
1 x cmax	29	358.5	1937	495	5.9e-05	0.059	776	AZI_HCQ		1 x cmax	29	335	0	495	6.4e-05	0.064	768	AZI_HCQ
1 x cmax	9	341	1937	495	6.3e-05	0.063	772	AZI_HCQ		1 x cmax	9	327.5	0	495	6.7e-05	0.067	766	AZI_HCQ
1 x cmax	90	353.5	1937	495	6e-05	0.06	774	AZI_HCQ		1 x cmax	90	344	0	495	6.3e-05	0.063	770	AZI_HCQ
1 x cmax	70	330	1937	495	6.6e-05	0.066	774	AZI_HCQ		1 x cmax	70	308.5	0	495	7.2e-05	0.072	766	AZI_HCQ
1 x cmax	50	341	1937	495	6.3e-05	0.063	772	AZI_HCQ		1 x cmax	50	322.5	0	495	6.8e-05	0.068	768	AZI_HCQ
1 x cmax	30	346	1937	495	6.1e-05	0.061	776	AZI_HCQ		1 x cmax	30	325	0	495	6.7e-05	0.067	768	AZI_HCQ
1 x cmax	10	350.5	1937	495	6e-05	0.06	774	AZI_HCQ		1 x cmax	10	330	0	495	6.6e-05	0.066	766	AZI_HCQ
1 x cmax	91	354.5	1937	495	6e-05	0.06	776	AZI_HCQ		1 x cmax	91	330.5	0	495	6.6e-05	0.066	766	AZI_HCQ
1 x cmax	71	346	1937	495	6.2e-05	0.062	772	AZI_HCQ		1 x cmax	71	321.5	0	495	6.8e-05	0.068	764	AZI_HCQ
1 x cmax	51	353.5	1937	495	6e-05	0.06	780	AZI_HCQ		1 x cmax	51	332.5	0	495	6.6e-05	0.066	770	AZI_HCQ
1 x cmax	31	356	1937	495	6e-05	0.06	776	AZI_HCQ		1 x cmax	31	335	0	495	6.5e-05	0.065	770	AZI_HCQ
1 x cmax	11	353	1937	495	6e-05	0.06	778	AZI_HCQ		1 x cmax	11	326.5	0	495	6.7e-05	0.067	768	AZI_HCQ
1 x cmax	92	345	1937	495	6.2e-05	0.062	770	AZI_HCQ		1 x cmax	92	328.5	0	495	6.6e-05	0.066	764	AZI_HCQ
1 x cmax	72	351.5	1937	495	6.1e-05	0.061	774	AZI_HCQ		1 x cmax	72	326	0	495	6.7e-05	0.067	768	AZI_HCQ
1 x cmax	52	349.5	1937	495	6.1e-05	0.061	778	AZI_HCQ		1 x cmax	52	325.5	0	495	6.7e-05	0.067	768	AZI_HCQ
1 x cmax	32	351.5	1937	495	6.1e-05	0.061	776	AZI_HCQ		1 x cmax	32	330	0	495	6.6e-05	0.066	768	AZI_HCQ
1 x cmax	12	350.5	1937	495	6.1e-05	0.061	772	AZI_HCQ		1 x cmax	12	328.5	0	495	6.6e-05	0.066	766	AZI_HCQ
1 x cmax	93	341.5	1937	495	6.3e-05	0.063	772	AZI_HCQ		1 x cmax	93	322.5	0	495	6.8e-05	0.068	764	AZI_HCQ
1 x cmax	73	345.5	1937	495	6.2e-05	0.062	774	AZI_HCQ		1 x cmax	73	325	0	495	6.7e-05	0.067	768	AZI_HCQ
1 x cmax	53	334	1937	495	6.4e-05	0.064	776	AZI_HCQ		1 x cmax	53	324	0	495	6.8e-05	0.068	770	AZI_HCQ
1 x cmax	33	351	1937	495	6.1e-05	0.061	774	AZI_HCQ		1 x cmax	33	330	0	495	6.6e-05	0.066	768	AZI_HCQ
1 x cmax	13	340.5	1937	495	6.3e-05	0.063	772	AZI_HCQ		1 x cmax	13	327	0	495	6.7e-05	0.067	768	AZI_HCQ
1 x cmax	94	354	1937	495	6e-05	0.06	774	AZI_HCQ		1 x cmax	94	331	0	495	6.6e-05	0.066	770	AZI_HCQ
1 x cmax	74	354.5	1937	495	6e-05	0.06	774	AZI_HCQ		1 x cmax	74	332.5	0	495	6.5e-05	0.065	768	AZI_HCQ
1 x cmax	54	348	1937	495	6.1e-05	0.061	774	AZI_HCQ		1 x cmax	54	330.5	0	495	6.6e-05	0.066	768	AZI_HCQ
1 x cmax	34	363	1937	495	5.8e-05	0.058	776	AZI_HCQ		1 x cmax	34	339.5	0	495	6.4e-05	0.064	768	AZI_HCQ
1 x cmax	14	355	1937	495	6e-05	0.06	776	AZI_HCQ		1 x cmax	14	337	0	495	6.4e-05	0.064	770	AZI_HCQ
1 x cmax	95	338	1937	495	6.4e-05	0.064	770	AZI_HCQ		1 x cmax	95	322	0	495	6.8e-05	0.068	766	AZI_HCQ
1 x cmax	75	345.5	1937	495	6.2e-05	0.062	778	AZI_HCQ		1 x cmax	75	321	0	495	6.8e-05	0.068	770	AZI_HCQ
1 x cmax	55	332	1937	495	6.5e-05	0.065	772	AZI_HCQ		1 x cmax	55	321	0	495	6.9e-05	0.069	766	AZI_HCQ
1 x cmax	35	346	1937	495	6.2e-05	0.062	776	AZI_HCQ		1 x cmax	35	329.5	0	495	6.6e-05	0.066	768	AZI_HCQ
1 x cmax	15	348.5	1937	495	6.1e-05	0.061	774	AZI_HCQ		1 x cmax	15	335.5	0	495	6.5e-05	0.065	768	AZI_HCQ
1 x cmax	96	344	1937	495	6.3e-05	0.063	772	AZI_HCQ		1 x cmax	96	323	0	495	6.8e-05	0.068	766	AZI_HCQ
1 x cmax	76	346	1937	495	6.2e-05	0.062	778	AZI_HCQ		1 x cmax	76	325.5	0	495	6.8e-05	0.068	772	AZI_HCQ
1 x cmax	56	349	1937	495	6.1e-05	0.061	776	AZI_HCQ		1 x cmax	56	332	0	495	6.5e-05	0.065	768	AZI_HCQ
1 x cmax	36	360.5	1937	495	5.8e-05	0.058	778	AZI_HCQ		1 x cmax	36	331	0	495	6.6e-05	0.066	768	AZI_HCQ
1 x cmax	16	362.5	1937	495	5.8e-05	0.058	780	AZI_HCQ		1 x cmax	16	340	0	495	6.4e-05	0.064	770	AZI_HCQ
1 x cmax	97	332	1937	495	6.5e-05	0.065	772	AZI_HCQ		1 x cmax	97	321	0	495	6.8e-05	0.068	764	AZI_HCQ
1 x cmax	77	349.5	1937	495	6.1e-05	0.061	774	AZI_HCQ		1 x cmax	77	323.5	0	495	6.8e-05	0.068	768	AZI_HCQ
1 x cmax	57	335	1937	495	6.4e-05	0.064	772	AZI_HCQ		1 x cmax	57	323	0	495	6.8e-05	0.068	768	AZI_HCQ
1 x cmax	37	360.5	1937	495	5.8e-05	0.058	776	AZI_HCQ		1 x cmax	37	331.5	0	495	6.6e-05	0.066	766	AZI_HCQ
1 x cmax	17	361	1937	495	5.8e-05	0.058	778	AZI_HCQ		1 x cmax	17	334.5	0	495	6.5e-05	0.065	770	AZI_HCQ
1 x cmax	98	359.5	1937	495	5.9e-05	0.059	776	AZI_HCQ		1 x cmax	98	342.5	0	495	6.3e-05	0.063	770	AZI_HCQ
1 x cmax	78	356	1937	495	5.9e-05	0.059	778	AZI_HCQ		1 x cmax	78	327	0	495	6.7e-05	0.067	768	AZI_HCQ
1 x cmax	58	335	1937	495	6.5e-05	0.065	768	AZI_HCQ		1 x cmax	58	317.5	0	495	6.9e-05	0.069	762	AZI_HCQ
1 x cmax	38	376	1937	495	5.5e-05	0.055	780	AZI_HCQ		1 x cmax	38	343.5	0	495	6.3e-05	0.063	770	AZI_HCQ
1 x cmax	18	336.5	1937	495	6.4e-05	0.064	774	AZI_HCQ		1 x cmax	18	321	0	495	6.8e-05	0.068	768	AZI_HCQ
1 x cmax	99	357	1937	495	5.9e-05	0.059	772	AZI_HCQ		1 x cmax	99	328	0	495	6.6e-05	0.066	766	AZI_HCQ
1 x cmax	79	357.5	1937	495	5.9e-05	0.059	778	AZI_HCQ		1 x cmax	79	328	0	495	6.7e-05	0.067	768	AZI_HCQ
1 x cmax	59	354.5	1937	495	6e-05	0.06	776	AZI_HCQ		1 x cmax	59	330	0	495	6.6e-05	0.066	768	AZI_HCQ
1 x cmax	39	366.5	1937	495	5.8e-05	0.058	778	AZI_HCQ		1 x cmax	39	333.5	0	495	6.5e-05	0.065	770	AZI_HCQ
1 x cmax	19	355	1937	495	6e-05	0.06	782	AZI_HCQ		1 x cmax	19	331.5	0	495	6.6e-05	0.066	770	AZI_HCQ
2 x cmax	80	385.5	3874	990	5.3e-05	0.053	792	AZI_HCQ		2 x cmax	80	353	0	990	6.1e-05	0.061	778	AZI_HCQ
2 x cmax	60	386	3874	990	5.3e-05	0.053	786	AZI_HCQ		2 x cmax	60	343	0	990	6.3e-05	0.063	770	AZI_HCQ
2 x cmax	40	384	3874	990	5.3e-05	0.053	782	AZI_HCQ		2 x cmax	40	350	0	990	6.1e-05	0.061	772	AZI_HCQ
2 x cmax	20	377	3874	990	5.4e-05	0.054	786	AZI_HCQ		2 x cmax	20	346	0	990	6.2e-05	0.062	770	AZI_HCQ
2 x cmax	0	368	3874	990	5.6e-05	0.056	780	AZI_HCQ		2 x cmax	0	340	0	990	6.4e-05	0.064	768	AZI_HCQ
2 x cmax	81	364	3874	990	5.8e-05	0.058	776	AZI_HCQ		2 x cmax	81	332.5	0	990	6.6e-05	0.066	768	AZI_HCQ
2 x cmax	61	396	3874	990	5.1e-05	0.051	790	AZI_HCQ		2 x cmax	61	357	0	990	6e-05	0.06	776	AZI_HCQ
2 x cmax	41	389	3874	990	5.3e-05	0.053	786	AZI_HCQ		2 x cmax	41	356.5	0	990	6e-05	0.06	776	AZI_HCQ
2 x cmax	21	367.5	3874	990	5.7e-05	0.057	788	AZI_HCQ		2 x cmax	21	335	0	990	6.5e-05	0.065	774	AZI_HCQ
2 x cmax	1	376.5	3874	990	5.5e-05	0.055	780	AZI_HCQ		2 x cmax	1	341.5	0	990	6.3e-05	0.063	768	AZI_HCQ
2 x cmax	82	373	3874	990	5.5e-05	0.055	778	AZI_HCQ		2 x cmax	82	337.5	0	990	6.4e-05	0.064	766	AZI_HCQ
2 x cmax	62	369.5	3874	990	5.7e-05	0.057	782	AZI_HCQ		2 x cmax	62	339.5	0	990	6.4e-05	0.064	772	AZI_HCQ
2 x cmax	42	350	3874	990	6.1e-05	0.061	772	AZI_HCQ		2 x cmax	42	335.5	0	990	6.5e-05	0.065	766	AZI_HCQ
2 x cmax	22	365.5	3874	990	5.8e-05	0.058	782	AZI_HCQ		2 x cmax	22	340	0	990	6.4e-05	0.064	772	AZI_HCQ
2 x cmax	2	365	3874	990	5.8e-05	0.058	778	AZI_HCQ		2 x cmax	2	332.5	0	990	6.6e-05	0.066	768	AZI_HCQ
2 x cmax	83	376.5	3874	990	5.5e-05	0.055	784	AZI_HCQ		2 x cmax	83	339	0	990	6.4e-05	0.064	772	AZI_HCQ
2 x cmax	63	376	3874	990	5.4e-05	0.054	776	AZI_HCQ		2 x cmax	63	344.5	0	990	6.2e-05	0.062	764	AZI_HCQ
2 x cmax	43	371	3874	990	5.6e-05	0.056	782	AZI_HCQ		2 x cmax	43	334	0	990	6.5e-05	0.065	772	AZI_HCQ
2 x cmax	23	368	3874	990	5.7e-05	0.057	784	AZI_HCQ		2 x cmax	23	334.5	0	990	6.5e-05	0.065	772	AZI_HCQ
2 x cmax	3	372	3874	990	5.6e-05	0.056	784	AZI_HCQ		2 x cmax	3	335.5	0	990	6.5e-05	0.065	772	AZI_HCQ
2 x cmax	84	361.5	3874	990	5.8e-05	0.058	778	AZI_HCQ		2 x cmax	84	349.5	0	990	6.1e-05	0.061	774	AZI_HCQ
2 x cmax	64	370	3874	990	5.6e-05	0.056	770	AZI_HCQ		2 x cmax	64	331.5	0	990	6.5e-05	0.065	760	AZI_HCQ
2 x cmax	44	371.5	3874	990	5.6e-05	0.056	778	AZI_HCQ		2 x cmax	44	345.5	0	990	6.3e-05	0.063	770	AZI_HCQ
2 x cmax	24	376	3874	990	5.5e-05	0.055	782	AZI_HCQ		2 x cmax	24	347.5	0	990	6.2e-05	0.062	770	AZI_HCQ
2 x cmax	4	354.5	3874	990	6e-05	0.06	776	AZI_HCQ		2 x cmax	4	335.5	0	990	6.5e-05	0.065	768	AZI_HCQ
2 x cmax	85	381.5	3874	990	5.4e-05	0.054	782	AZI_HCQ		2 x cmax	85	341.5	0	990	6.3e-05	0.063	770	AZI_HCQ
2 x cmax	65	365	3874	990	5.7e-05	0.057	778	AZI_HCQ		2 x cmax	65	330	0	990	6.6e-05	0.066	766	AZI_HCQ
2 x cmax	45	367.5	3874	990	5.7e-05	0.057	778	AZI_HCQ		2 x cmax	45	347	0	990	6.2e-05	0.062	770	AZI_HCQ
2 x cmax	25	382	3874	990	5.4e-05	0.054	782	AZI_HCQ		2 x cmax	25	348	0	990	6.2e-05	0.062	770	AZI_HCQ
2 x cmax	5	382.5	3874	990	5.5e-05	0.055	788	AZI_HCQ		2 x cmax	5	349	0	990	6.2e-05	0.062	778	AZI_HCQ
2 x cmax	86	391.5	3874	990	5.2e-05	0.052	782	AZI_HCQ		2 x cmax	86	350.5	0	990	6.1e-05	0.061	770	AZI_HCQ
2 x cmax	66	357.5	3874	990	5.9e-05	0.059	778	AZI_HCQ		2 x cmax	66	337	0	990	6.4e-05	0.064	770	AZI_HCQ
2 x cmax	46	369.5	3874	990	5.7e-05	0.057	782	AZI_HCQ		2 x cmax	46	339	0	990	6.4e-05	0.064	774	AZI_HCQ
2 x cmax	26	369.5	3874	990	5.6e-05	0.056	778	AZI_HCQ		2 x cmax	26	338.5	0	990	6.4e-05	0.064	766	AZI_HCQ
2 x cmax	6	382.5	3874	990	5.4e-05	0.054	784	AZI_HCQ		2 x cmax	6	343.5	0	990	6.3e-05	0.063	772	AZI_HCQ
2 x cmax	87	377	3874	990	5.5e-05	0.055	780	AZI_HCQ		2 x cmax	87	344	0	990	6.3e-05	0.063	770	AZI_HCQ
2 x cmax	67	370.5	3874	990	5.6e-05	0.056	780	AZI_HCQ		2 x cmax	67	346.5	0	990	6.2e-05	0.062	770	AZI_HCQ
2 x cmax	47	366	3874	990	5.8e-05	0.058	792	AZI_HCQ		2 x cmax	47	337.5	0	990	6.5e-05	0.065	782	AZI_HCQ
2 x cmax	27	371.5	3874	990	5.6e-05	0.056	778	AZI_HCQ		2 x cmax	27	336.5	0	990	6.4e-05	0.064	768	AZI_HCQ
2 x cmax	7	383.5	3874	990	5.3e-05	0.053	786	AZI_HCQ		2 x cmax	7	338	0	990	6.4e-05	0.064	768	AZI_HCQ
2 x cmax	88	369.5	3874	990	5.6e-05	0.056	780	AZI_HCQ		2 x cmax	88	349.5	0	990	6.1e-05	0.061	772	AZI_HCQ
2 x cmax	68	360.5	3874	990	5.9e-05	0.059	776	AZI_HCQ		2 x cmax	68	329	0	990	6.6e-05	0.066	768	AZI_HCQ
2 x cmax	48	352	3874	990	6.1e-05	0.061	778	AZI_HCQ		2 x cmax	48	328.5	0	990	6.7e-05	0.067	770	AZI_HCQ
2 x cmax	28	373	3874	990	5.6e-05	0.056	786	AZI_HCQ		2 x cmax	28	340	0	990	6.4e-05	0.064	774	AZI_HCQ
2 x cmax	8	358	3874	990	5.9e-05	0.059	784	AZI_HCQ		2 x cmax	8	335.5	0	990	6.5e-05	0.065	772	AZI_HCQ
2 x cmax	89	358.5	3874	990	5.9e-05	0.059	772	AZI_HCQ		2 x cmax	89	333.5	0	990	6.5e-05	0.065	766	AZI_HCQ
2 x cmax	69	331	3874	990	6.6e-05	0.066	770	AZI_HCQ		2 x cmax	69	315.5	0	990	7e-05	0.07	766	AZI_HCQ
2 x cmax	49	376	3874	990	5.5e-05	0.055	780	AZI_HCQ		2 x cmax	49	349.5	0	990	6.1e-05	0.061	770	AZI_HCQ
2 x cmax	29	385	3874	990	5.2e-05	0.052	784	AZI_HCQ		2 x cmax	29	352	0	990	6e-05	0.06	772	AZI_HCQ
2 x cmax	9	361	3874	990	5.8e-05	0.058	776	AZI_HCQ		2 x cmax	9	340.5	0	990	6.3e-05	0.063	766	AZI_HCQ
2 x cmax	90	373.5	3874	990	5.6e-05	0.056	778	AZI_HCQ		2 x cmax	90	357.5	0	990	6e-05	0.06	772	AZI_HCQ
2 x cmax	70	342.5	3874	990	6.3e-05	0.063	780	AZI_HCQ		2 x cmax	70	312	0	990	7.1e-05	0.071	768	AZI_HCQ
2 x cmax	50	358.5	3874	990	5.9e-05	0.059	778	AZI_HCQ		2 x cmax	50	333	0	990	6.5e-05	0.065	770	AZI_HCQ
2 x cmax	30	369	3874	990	5.6e-05	0.056	782	AZI_HCQ		2 x cmax	30	338	0	990	6.4e-05	0.064	770	AZI_HCQ
2 x cmax	10	372.5	3874	990	5.5e-05	0.055	780	AZI_HCQ		2 x cmax	10	343	0	990	6.3e-05	0.063	768	AZI_HCQ
2 x cmax	91	379.5	3874	990	5.4e-05	0.054	782	AZI_HCQ		2 x cmax	91	343.5	0	990	6.3e-05	0.063	768	AZI_HCQ
2 x cmax	71	369.5	3874	990	5.6e-05	0.056	778	AZI_HCQ		2 x cmax	71	334.5	0	990	6.5e-05	0.065	766	AZI_HCQ
2 x cmax	51	377.5	3874	990	5.4e-05	0.054	788	AZI_HCQ		2 x cmax	51	347	0	990	6.2e-05	0.062	772	AZI_HCQ
2 x cmax	31	382	3874	990	5.4e-05	0.054	784	AZI_HCQ		2 x cmax	31	351	0	990	6.1e-05	0.061	774	AZI_HCQ
2 x cmax	11	377	3874	990	5.4e-05	0.054	786	AZI_HCQ		2 x cmax	11	340	0	990	6.4e-05	0.064	770	AZI_HCQ
2 x cmax	92	370	3874	990	5.6e-05	0.056	774	AZI_HCQ		2 x cmax	92	344.5	0	990	6.2e-05	0.062	766	AZI_HCQ
2 x cmax	72	375	3874	990	5.5e-05	0.055	782	AZI_HCQ		2 x cmax	72	340	0	990	6.4e-05	0.064	770	AZI_HCQ
2 x cmax	52	370.5	3874	990	5.6e-05	0.056	786	AZI_HCQ		2 x cmax	52	337	0	990	6.5e-05	0.065	770	AZI_HCQ
2 x cmax	32	375	3874	990	5.5e-05	0.055	782	AZI_HCQ		2 x cmax	32	344.5	0	990	6.3e-05	0.063	770	AZI_HCQ
2 x cmax	12	375	3874	990	5.5e-05	0.055	776	AZI_HCQ		2 x cmax	12	343.5	0	990	6.3e-05	0.063	766	AZI_HCQ
2 x cmax	93	364	3874	990	5.7e-05	0.057	778	AZI_HCQ		2 x cmax	93	336	0	990	6.5e-05	0.065	766	AZI_HCQ
2 x cmax	73	367	3874	990	5.7e-05	0.057	780	AZI_HCQ		2 x cmax	73	337.5	0	990	6.4e-05	0.064	770	AZI_HCQ
2 x cmax	53	353.5	3874	990	6e-05	0.06	784	AZI_HCQ		2 x cmax	53	337	0	990	6.5e-05	0.065	772	AZI_HCQ
2 x cmax	33	373.5	3874	990	5.6e-05	0.056	780	AZI_HCQ		2 x cmax	33	343.5	0	990	6.3e-05	0.063	770	AZI_HCQ
2 x cmax	13	359.5	3874	990	5.9e-05	0.059	778	AZI_HCQ		2 x cmax	13	339	0	990	6.4e-05	0.064	770	AZI_HCQ
2 x cmax	94	377.5	3874	990	5.5e-05	0.055	782	AZI_HCQ		2 x cmax	94	346	0	990	6.3e-05	0.063	772	AZI_HCQ
2 x cmax	74	378	3874	990	5.5e-05	0.055	782	AZI_HCQ		2 x cmax	74	346.5	0	990	6.2e-05	0.062	770	AZI_HCQ
2 x cmax	54	370	3874	990	5.6e-05	0.056	782	AZI_HCQ		2 x cmax	54	345	0	990	6.3e-05	0.063	772	AZI_HCQ
2 x cmax	34	387.5	3874	990	5.2e-05	0.052	784	AZI_HCQ		2 x cmax	34	354	0	990	6e-05	0.06	772	AZI_HCQ
2 x cmax	14	377.5	3874	990	5.5e-05	0.055	782	AZI_HCQ		2 x cmax	14	350	0	990	6.1e-05	0.061	774	AZI_HCQ
2 x cmax	95	357.5	3874	990	5.9e-05	0.059	776	AZI_HCQ		2 x cmax	95	333.5	0	990	6.5e-05	0.065	768	AZI_HCQ
2 x cmax	75	367	3874	990	5.7e-05	0.057	786	AZI_HCQ		2 x cmax	75	333	0	990	6.6e-05	0.066	774	AZI_HCQ
2 x cmax	55	349	3874	990	6.1e-05	0.061	776	AZI_HCQ		2 x cmax	55	332	0	990	6.6e-05	0.066	768	AZI_HCQ
2 x cmax	35	368.5	3874	990	5.6e-05	0.056	782	AZI_HCQ		2 x cmax	35	343.5	0	990	6.3e-05	0.063	772	AZI_HCQ
2 x cmax	15	371.5	3874	990	5.6e-05	0.056	780	AZI_HCQ		2 x cmax	15	350.5	0	990	6.1e-05	0.061	770	AZI_HCQ
2 x cmax	96	364.5	3874	990	5.8e-05	0.058	776	AZI_HCQ		2 x cmax	96	334.5	0	990	6.5e-05	0.065	768	AZI_HCQ
2 x cmax	76	367.5	3874	990	5.7e-05	0.057	786	AZI_HCQ		2 x cmax	76	338.5	0	990	6.5e-05	0.065	776	AZI_HCQ
2 x cmax	56	374	3874	990	5.5e-05	0.055	784	AZI_HCQ		2 x cmax	56	350	0	990	6.1e-05	0.061	772	AZI_HCQ
2 x cmax	36	386	3874	990	5.3e-05	0.053	786	AZI_HCQ		2 x cmax	36	345	0	990	6.3e-05	0.063	770	AZI_HCQ
2 x cmax	16	388	3874	990	5.2e-05	0.052	788	AZI_HCQ		2 x cmax	16	356	0	990	6e-05	0.06	774	AZI_HCQ
2 x cmax	97	350.5	3874	990	6e-05	0.06	776	AZI_HCQ		2 x cmax	97	333	0	990	6.5e-05	0.065	766	AZI_HCQ
2 x cmax	77	374.5	3874	990	5.5e-05	0.055	780	AZI_HCQ		2 x cmax	77	336	0	990	6.5e-05	0.065	770	AZI_HCQ
2 x cmax	57	353.5	3874	990	6e-05	0.06	778	AZI_HCQ		2 x cmax	57	335	0	990	6.5e-05	0.065	770	AZI_HCQ
2 x cmax	37	386.5	3874	990	5.3e-05	0.053	782	AZI_HCQ		2 x cmax	37	346	0	990	6.2e-05	0.062	770	AZI_HCQ
2 x cmax	17	385.5	3874	990	5.3e-05	0.053	786	AZI_HCQ		2 x cmax	17	349	0	990	6.1e-05	0.061	772	AZI_HCQ
2 x cmax	98	385.5	3874	990	5.3e-05	0.053	784	AZI_HCQ		2 x cmax	98	359.5	0	990	5.9e-05	0.059	772	AZI_HCQ
2 x cmax	78	383	3874	990	5.3e-05	0.053	788	AZI_HCQ		2 x cmax	78	340	0	990	6.4e-05	0.064	772	AZI_HCQ
2 x cmax	58	352	3874	990	6.1e-05	0.061	770	AZI_HCQ		2 x cmax	58	327	0	990	6.7e-05	0.067	762	AZI_HCQ
2 x cmax	38	403	3874	990	5e-05	0.05	788	AZI_HCQ		2 x cmax	38	358.5	0	990	6e-05	0.06	774	AZI_HCQ
2 x cmax	18	356	3874	990	5.9e-05	0.059	780	AZI_HCQ		2 x cmax	18	333	0	990	6.6e-05	0.066	770	AZI_HCQ
2 x cmax	99	380.5	3874	990	5.4e-05	0.054	778	AZI_HCQ		2 x cmax	99	340.5	0	990	6.3e-05	0.063	766	AZI_HCQ
2 x cmax	79	382	3874	990	5.3e-05	0.053	786	AZI_HCQ		2 x cmax	79	341	0	990	6.4e-05	0.064	770	AZI_HCQ
2 x cmax	59	380.5	3874	990	5.4e-05	0.054	784	AZI_HCQ		2 x cmax	59	344	0	990	6.3e-05	0.063	770	AZI_HCQ
2 x cmax	39	393.5	3874	990	5.2e-05	0.052	786	AZI_HCQ		2 x cmax	39	348	0	990	6.2e-05	0.062	774	AZI_HCQ
2 x cmax	19	379.5	3874	990	5.4e-05	0.054	790	AZI_HCQ		2 x cmax	19	347.5	0	990	6.2e-05	0.062	776	AZI_HCQ
3 x cmax	80	403.5	5811	1485	4.9e-05	0.049	800	AZI_HCQ		3 x cmax	80	364.5	0	1485	5.9e-05	0.059	782	AZI_HCQ
3 x cmax	60	408	5811	1485	4.9e-05	0.049	794	AZI_HCQ		3 x cmax	60	356.5	0	1485	6e-05	0.06	774	AZI_HCQ
3 x cmax	40	403	5811	1485	4.9e-05	0.049	788	AZI_HCQ		3 x cmax	40	360.5	0	1485	5.9e-05	0.059	774	AZI_HCQ
3 x cmax	20	394.5	5811	1485	5.1e-05	0.051	792	AZI_HCQ		3 x cmax	20	357.5	0	1485	6e-05	0.06	772	AZI_HCQ
3 x cmax	0	385.5	5811	1485	5.2e-05	0.052	786	AZI_HCQ		3 x cmax	0	351.5	0	1485	6.1e-05	0.061	770	AZI_HCQ
3 x cmax	81	381	5811	1485	5.5e-05	0.055	780	AZI_HCQ		3 x cmax	81	342	0	1485	6.4e-05	0.064	770	AZI_HCQ
3 x cmax	61	414.5	5811	1485	4.7e-05	0.047	798	AZI_HCQ		3 x cmax	61	367.5	0	1485	5.7e-05	0.057	778	AZI_HCQ
3 x cmax	41	408	5811	1485	4.9e-05	0.049	794	AZI_HCQ		3 x cmax	41	368	0	1485	5.8e-05	0.058	780	AZI_HCQ
3 x cmax	21	385	5811	1485	5.3e-05	0.053	794	AZI_HCQ		3 x cmax	21	346	0	1485	6.3e-05	0.063	778	AZI_HCQ
3 x cmax	1	395	5811	1485	5.1e-05	0.051	786	AZI_HCQ		3 x cmax	1	353	0	1485	6.1e-05	0.061	770	AZI_HCQ
3 x cmax	82	391.5	5811	1485	5.1e-05	0.051	784	AZI_HCQ		3 x cmax	82	348.5	0	1485	6.1e-05	0.061	768	AZI_HCQ
3 x cmax	62	389	5811	1485	5.2e-05	0.052	790	AZI_HCQ		3 x cmax	62	350.5	0	1485	6.2e-05	0.062	774	AZI_HCQ
3 x cmax	42	367.5	5811	1485	5.7e-05	0.057	776	AZI_HCQ		3 x cmax	42	348	0	1485	6.2e-05	0.062	768	AZI_HCQ
3 x cmax	22	382	5811	1485	5.4e-05	0.054	788	AZI_HCQ		3 x cmax	22	350.5	0	1485	6.2e-05	0.062	776	AZI_HCQ
3 x cmax	2	383.5	5811	1485	5.4e-05	0.054	784	AZI_HCQ		3 x cmax	2	343	0	1485	6.3e-05	0.063	770	AZI_HCQ
3 x cmax	83	394.5	5811	1485	5.1e-05	0.051	792	AZI_HCQ		3 x cmax	83	349	0	1485	6.2e-05	0.062	774	AZI_HCQ
3 x cmax	63	396	5811	1485	5e-05	0.05	780	AZI_HCQ		3 x cmax	63	357.5	0	1485	5.9e-05	0.059	766	AZI_HCQ
3 x cmax	43	388.5	5811	1485	5.3e-05	0.053	790	AZI_HCQ		3 x cmax	43	343.5	0	1485	6.3e-05	0.063	774	AZI_HCQ
3 x cmax	23	386	5811	1485	5.3e-05	0.053	792	AZI_HCQ		3 x cmax	23	345	0	1485	6.3e-05	0.063	776	AZI_HCQ
3 x cmax	3	391	5811	1485	5.2e-05	0.052	792	AZI_HCQ		3 x cmax	3	346.5	0	1485	6.3e-05	0.063	774	AZI_HCQ
3 x cmax	84	376	5811	1485	5.5e-05	0.055	782	AZI_HCQ		3 x cmax	84	358.5	0	1485	5.9e-05	0.059	776	AZI_HCQ
3 x cmax	64	388.5	5811	1485	5.2e-05	0.052	774	AZI_HCQ		3 x cmax	64	342.5	0	1485	6.2e-05	0.062	762	AZI_HCQ
3 x cmax	44	387.5	5811	1485	5.3e-05	0.053	782	AZI_HCQ		3 x cmax	44	355.5	0	1485	6.1e-05	0.061	770	AZI_HCQ
3 x cmax	24	397	5811	1485	5e-05	0.05	788	AZI_HCQ		3 x cmax	24	361.5	0	1485	5.9e-05	0.059	772	AZI_HCQ
3 x cmax	4	371	5811	1485	5.6e-05	0.056	780	AZI_HCQ		3 x cmax	4	346	0	1485	6.3e-05	0.063	770	AZI_HCQ
3 x cmax	85	402	5811	1485	5e-05	0.05	788	AZI_HCQ		3 x cmax	85	353	0	1485	6.1e-05	0.061	772	AZI_HCQ
3 x cmax	65	382.5	5811	1485	5.3e-05	0.053	782	AZI_HCQ		3 x cmax	65	339.5	0	1485	6.4e-05	0.064	766	AZI_HCQ
3 x cmax	45	386	5811	1485	5.3e-05	0.053	782	AZI_HCQ		3 x cmax	45	358	0	1485	6e-05	0.06	772	AZI_HCQ
3 x cmax	25	400.5	5811	1485	5e-05	0.05	788	AZI_HCQ		3 x cmax	25	360	0	1485	5.9e-05	0.059	772	AZI_HCQ
3 x cmax	5	401	5811	1485	5.1e-05	0.051	796	AZI_HCQ		3 x cmax	5	360.5	0	1485	6e-05	0.06	782	AZI_HCQ
3 x cmax	86	411.5	5811	1485	4.8e-05	0.048	788	AZI_HCQ		3 x cmax	86	362.5	0	1485	5.8e-05	0.058	772	AZI_HCQ
3 x cmax	66	375	5811	1485	5.5e-05	0.055	782	AZI_HCQ		3 x cmax	66	347.5	0	1485	6.2e-05	0.062	772	AZI_HCQ
3 x cmax	46	386	5811	1485	5.4e-05	0.054	788	AZI_HCQ		3 x cmax	46	349.5	0	1485	6.2e-05	0.062	776	AZI_HCQ
3 x cmax	26	388.5	5811	1485	5.2e-05	0.052	784	AZI_HCQ		3 x cmax	26	351	0	1485	6.1e-05	0.061	768	AZI_HCQ
3 x cmax	6	403	5811	1485	5e-05	0.05	790	AZI_HCQ		3 x cmax	6	355	0	1485	6.1e-05	0.061	776	AZI_HCQ
3 x cmax	87	393.5	5811	1485	5.2e-05	0.052	786	AZI_HCQ		3 x cmax	87	354	0	1485	6.1e-05	0.061	772	AZI_HCQ
3 x cmax	67	387	5811	1485	5.2e-05	0.052	786	AZI_HCQ		3 x cmax	67	356.5	0	1485	6e-05	0.06	770	AZI_HCQ
3 x cmax	47	383	5811	1485	5.4e-05	0.054	800	AZI_HCQ		3 x cmax	47	348.5	0	1485	6.3e-05	0.063	788	AZI_HCQ
3 x cmax	27	389	5811	1485	5.2e-05	0.052	784	AZI_HCQ		3 x cmax	27	346.5	0	1485	6.2e-05	0.062	768	AZI_HCQ
3 x cmax	7	405	5811	1485	4.9e-05	0.049	792	AZI_HCQ		3 x cmax	7	349	0	1485	6.2e-05	0.062	770	AZI_HCQ
3 x cmax	88	387	5811	1485	5.2e-05	0.052	786	AZI_HCQ		3 x cmax	88	361.5	0	1485	5.9e-05	0.059	774	AZI_HCQ
3 x cmax	68	378.5	5811	1485	5.5e-05	0.055	782	AZI_HCQ		3 x cmax	68	339	0	1485	6.4e-05	0.064	770	AZI_HCQ
3 x cmax	48	367.5	5811	1485	5.7e-05	0.057	782	AZI_HCQ		3 x cmax	48	338.5	0	1485	6.4e-05	0.064	774	AZI_HCQ
3 x cmax	28	390.5	5811	1485	5.2e-05	0.052	794	AZI_HCQ		3 x cmax	28	350.5	0	1485	6.2e-05	0.062	778	AZI_HCQ
3 x cmax	8	378	5811	1485	5.4e-05	0.054	790	AZI_HCQ		3 x cmax	8	347.5	0	1485	6.2e-05	0.062	774	AZI_HCQ
3 x cmax	89	376	5811	1485	5.5e-05	0.055	776	AZI_HCQ		3 x cmax	89	345.5	0	1485	6.2e-05	0.062	766	AZI_HCQ
3 x cmax	69	343.5	5811	1485	6.3e-05	0.063	774	AZI_HCQ		3 x cmax	69	322.5	0	1485	6.8e-05	0.068	768	AZI_HCQ
3 x cmax	49	394.5	5811	1485	5.1e-05	0.051	786	AZI_HCQ		3 x cmax	49	362.5	0	1485	5.8e-05	0.058	774	AZI_HCQ
3 x cmax	29	406.5	5811	1485	4.8e-05	0.048	792	AZI_HCQ		3 x cmax	29	365.5	0	1485	5.7e-05	0.057	776	AZI_HCQ
3 x cmax	9	377	5811	1485	5.4e-05	0.054	780	AZI_HCQ		3 x cmax	9	351.5	0	1485	6.1e-05	0.061	768	AZI_HCQ
3 x cmax	90	388.5	5811	1485	5.3e-05	0.053	782	AZI_HCQ		3 x cmax	90	367.5	0	1485	5.8e-05	0.058	774	AZI_HCQ
3 x cmax	70	353.5	5811	1485	6e-05	0.06	784	AZI_HCQ		3 x cmax	70	317	0	1485	7e-05	0.07	770	AZI_HCQ
3 x cmax	50	372.5	5811	1485	5.6e-05	0.056	782	AZI_HCQ		3 x cmax	50	341.5	0	1485	6.3e-05	0.063	772	AZI_HCQ
3 x cmax	30	388	5811	1485	5.2e-05	0.052	790	AZI_HCQ		3 x cmax	30	349.5	0	1485	6.2e-05	0.062	772	AZI_HCQ
3 x cmax	10	389.5	5811	1485	5.2e-05	0.052	784	AZI_HCQ		3 x cmax	10	353	0	1485	6.1e-05	0.061	768	AZI_HCQ
3 x cmax	91	399.5	5811	1485	5e-05	0.05	788	AZI_HCQ		3 x cmax	91	354	0	1485	6.1e-05	0.061	770	AZI_HCQ
3 x cmax	71	389.5	5811	1485	5.2e-05	0.052	784	AZI_HCQ		3 x cmax	71	346	0	1485	6.2e-05	0.062	768	AZI_HCQ
3 x cmax	51	396	5811	1485	5e-05	0.05	794	AZI_HCQ		3 x cmax	51	359	0	1485	6e-05	0.06	776	AZI_HCQ
3 x cmax	31	402.5	5811	1485	5e-05	0.05	792	AZI_HCQ		3 x cmax	31	364	0	1485	5.8e-05	0.058	778	AZI_HCQ
3 x cmax	11	396	5811	1485	5e-05	0.05	792	AZI_HCQ		3 x cmax	11	351.5	0	1485	6.1e-05	0.061	772	AZI_HCQ
3 x cmax	92	390.5	5811	1485	5.2e-05	0.052	780	AZI_HCQ		3 x cmax	92	357.5	0	1485	5.9e-05	0.059	768	AZI_HCQ
3 x cmax	72	394	5811	1485	5.1e-05	0.051	788	AZI_HCQ		3 x cmax	72	352	0	1485	6.1e-05	0.061	772	AZI_HCQ
3 x cmax	52	387	5811	1485	5.2e-05	0.052	792	AZI_HCQ		3 x cmax	52	347	0	1485	6.3e-05	0.063	772	AZI_HCQ
3 x cmax	32	394	5811	1485	5.1e-05	0.051	790	AZI_HCQ		3 x cmax	32	356.5	0	1485	6e-05	0.06	774	AZI_HCQ
3 x cmax	12	395	5811	1485	5.1e-05	0.051	782	AZI_HCQ		3 x cmax	12	357	0	1485	6e-05	0.06	768	AZI_HCQ
3 x cmax	93	383.5	5811	1485	5.3e-05	0.053	784	AZI_HCQ		3 x cmax	93	348	0	1485	6.2e-05	0.062	768	AZI_HCQ
3 x cmax	73	384	5811	1485	5.3e-05	0.053	786	AZI_HCQ		3 x cmax	73	348	0	1485	6.2e-05	0.062	774	AZI_HCQ
3 x cmax	53	370	5811	1485	5.6e-05	0.056	790	AZI_HCQ		3 x cmax	53	348.5	0	1485	6.2e-05	0.062	776	AZI_HCQ
3 x cmax	33	391	5811	1485	5.2e-05	0.052	786	AZI_HCQ		3 x cmax	33	354	0	1485	6e-05	0.06	774	AZI_HCQ
3 x cmax	13	375	5811	1485	5.5e-05	0.055	784	AZI_HCQ		3 x cmax	13	348.5	0	1485	6.2e-05	0.062	772	AZI_HCQ
3 x cmax	94	396	5811	1485	5.2e-05	0.052	788	AZI_HCQ		3 x cmax	94	358.5	0	1485	6e-05	0.06	776	AZI_HCQ
3 x cmax	74	396.5	5811	1485	5.1e-05	0.051	788	AZI_HCQ		3 x cmax	74	358	0	1485	6e-05	0.06	774	AZI_HCQ
3 x cmax	54	387.5	5811	1485	5.3e-05	0.053	788	AZI_HCQ		3 x cmax	54	357	0	1485	6e-05	0.06	774	AZI_HCQ
3 x cmax	34	406	5811	1485	4.8e-05	0.048	790	AZI_HCQ		3 x cmax	34	365	0	1485	5.8e-05	0.058	774	AZI_HCQ
3 x cmax	14	394.5	5811	1485	5.2e-05	0.052	788	AZI_HCQ		3 x cmax	14	360	0	1485	5.9e-05	0.059	778	AZI_HCQ
3 x cmax	95	374	5811	1485	5.6e-05	0.056	780	AZI_HCQ		3 x cmax	95	344	0	1485	6.3e-05	0.063	770	AZI_HCQ
3 x cmax	75	385	5811	1485	5.3e-05	0.053	794	AZI_HCQ		3 x cmax	75	344	0	1485	6.3e-05	0.063	778	AZI_HCQ
3 x cmax	55	363.5	5811	1485	5.8e-05	0.058	782	AZI_HCQ		3 x cmax	55	342	0	1485	6.4e-05	0.064	772	AZI_HCQ
3 x cmax	35	387	5811	1485	5.2e-05	0.052	788	AZI_HCQ		3 x cmax	35	355	0	1485	6e-05	0.06	774	AZI_HCQ
3 x cmax	15	390	5811	1485	5.2e-05	0.052	786	AZI_HCQ		3 x cmax	15	362.5	0	1485	5.9e-05	0.059	774	AZI_HCQ
3 x cmax	96	381.5	5811	1485	5.4e-05	0.054	782	AZI_HCQ		3 x cmax	96	344.5	0	1485	6.3e-05	0.063	770	AZI_HCQ
3 x cmax	76	385	5811	1485	5.4e-05	0.054	794	AZI_HCQ		3 x cmax	76	349.5	0	1485	6.2e-05	0.062	780	AZI_HCQ
3 x cmax	56	394	5811	1485	5.1e-05	0.051	790	AZI_HCQ		3 x cmax	56	365.5	0	1485	5.8e-05	0.058	776	AZI_HCQ
3 x cmax	36	406.5	5811	1485	4.8e-05	0.048	794	AZI_HCQ		3 x cmax	36	356.5	0	1485	6e-05	0.06	774	AZI_HCQ
3 x cmax	16	407	5811	1485	4.8e-05	0.048	796	AZI_HCQ		3 x cmax	16	368	0	1485	5.7e-05	0.057	778	AZI_HCQ
3 x cmax	97	367	5811	1485	5.6e-05	0.056	780	AZI_HCQ		3 x cmax	97	343.5	0	1485	6.3e-05	0.063	768	AZI_HCQ
3 x cmax	77	395	5811	1485	5.1e-05	0.051	788	AZI_HCQ		3 x cmax	77	347.5	0	1485	6.2e-05	0.062	772	AZI_HCQ
3 x cmax	57	369	5811	1485	5.6e-05	0.056	784	AZI_HCQ		3 x cmax	57	345.5	0	1485	6.3e-05	0.063	772	AZI_HCQ
3 x cmax	37	406.5	5811	1485	4.9e-05	0.049	790	AZI_HCQ		3 x cmax	37	357.5	0	1485	6e-05	0.06	772	AZI_HCQ
3 x cmax	17	404.5	5811	1485	4.9e-05	0.049	794	AZI_HCQ		3 x cmax	17	360.5	0	1485	5.9e-05	0.059	776	AZI_HCQ
3 x cmax	98	405.5	5811	1485	4.9e-05	0.049	790	AZI_HCQ		3 x cmax	98	373	0	1485	5.6e-05	0.056	776	AZI_HCQ
3 x cmax	78	405	5811	1485	4.9e-05	0.049	796	AZI_HCQ		3 x cmax	78	350.5	0	1485	6.2e-05	0.062	776	AZI_HCQ
3 x cmax	58	367	5811	1485	5.7e-05	0.057	772	AZI_HCQ		3 x cmax	58	336.5	0	1485	6.5e-05	0.065	764	AZI_HCQ
3 x cmax	38	422.5	5811	1485	4.6e-05	0.046	796	AZI_HCQ		3 x cmax	38	369	0	1485	5.7e-05	0.057	776	AZI_HCQ
3 x cmax	18	373	5811	1485	5.6e-05	0.056	786	AZI_HCQ		3 x cmax	18	343.5	0	1485	6.3e-05	0.063	772	AZI_HCQ
3 x cmax	99	398.5	5811	1485	5e-05	0.05	784	AZI_HCQ		3 x cmax	99	351	0	1485	6.1e-05	0.061	768	AZI_HCQ
3 x cmax	79	401	5811	1485	4.9e-05	0.049	792	AZI_HCQ		3 x cmax	79	352	0	1485	6.1e-05	0.061	772	AZI_HCQ
3 x cmax	59	401	5811	1485	4.9e-05	0.049	792	AZI_HCQ		3 x cmax	59	355.5	0	1485	6e-05	0.06	772	AZI_HCQ
3 x cmax	39	414	5811	1485	4.8e-05	0.048	794	AZI_HCQ		3 x cmax	39	360	0	1485	6e-05	0.06	778	AZI_HCQ
3 x cmax	19	399.5	5811	1485	5e-05	0.05	800	AZI_HCQ		3 x cmax	19	360.5	0	1485	5.9e-05	0.059	780	AZI_HCQ
4 x cmax	80	418.5	7748	1980	4.7e-05	0.047	806	AZI_HCQ		4 x cmax	80	374	0	1980	5.7e-05	0.057	786	AZI_HCQ
4 x cmax	60	427	7748	1980	4.5e-05	0.045	800	AZI_HCQ		4 x cmax	60	368.5	0	1980	5.8e-05	0.058	776	AZI_HCQ
4 x cmax	40	419	7748	1980	4.6e-05	0.046	794	AZI_HCQ		4 x cmax	40	369.5	0	1980	5.7e-05	0.057	776	AZI_HCQ
4 x cmax	20	409	7748	1980	4.8e-05	0.048	796	AZI_HCQ		4 x cmax	20	367	0	1980	5.8e-05	0.058	774	AZI_HCQ
4 x cmax	0	401	7748	1980	4.9e-05	0.049	790	AZI_HCQ		4 x cmax	0	361	0	1980	5.9e-05	0.059	772	AZI_HCQ
4 x cmax	81	395.5	7748	1980	5.2e-05	0.052	786	AZI_HCQ		4 x cmax	81	351.5	0	1980	6.2e-05	0.062	772	AZI_HCQ
4 x cmax	61	430	7748	1980	4.4e-05	0.044	804	AZI_HCQ		4 x cmax	61	376.5	0	1980	5.6e-05	0.056	780	AZI_HCQ
4 x cmax	41	424	7748	1980	4.6e-05	0.046	802	AZI_HCQ		4 x cmax	41	377.5	0	1980	5.6e-05	0.056	782	AZI_HCQ
4 x cmax	21	400	7748	1980	5e-05	0.05	802	AZI_HCQ		4 x cmax	21	355.5	0	1980	6.1e-05	0.061	782	AZI_HCQ
4 x cmax	1	411	7748	1980	4.8e-05	0.048	792	AZI_HCQ		4 x cmax	1	362.5	0	1980	5.9e-05	0.059	772	AZI_HCQ
4 x cmax	82	407.5	7748	1980	4.8e-05	0.048	788	AZI_HCQ		4 x cmax	82	358	0	1980	5.9e-05	0.059	768	AZI_HCQ
4 x cmax	62	405.5	7748	1980	4.9e-05	0.049	796	AZI_HCQ		4 x cmax	62	360.5	0	1980	5.9e-05	0.059	776	AZI_HCQ
4 x cmax	42	384	7748	1980	5.3e-05	0.053	782	AZI_HCQ		4 x cmax	42	360	0	1980	5.9e-05	0.059	772	AZI_HCQ
4 x cmax	22	396.5	7748	1980	5.2e-05	0.052	794	AZI_HCQ		4 x cmax	22	360	0	1980	6e-05	0.06	778	AZI_HCQ
4 x cmax	2	400	7748	1980	5e-05	0.05	788	AZI_HCQ		4 x cmax	2	352.5	0	1980	6.1e-05	0.061	772	AZI_HCQ
4 x cmax	83	410	7748	1980	4.8e-05	0.048	798	AZI_HCQ		4 x cmax	83	358	0	1980	6e-05	0.06	776	AZI_HCQ
4 x cmax	63	413	7748	1980	4.6e-05	0.046	786	AZI_HCQ		4 x cmax	63	368.5	0	1980	5.6e-05	0.056	768	AZI_HCQ
4 x cmax	43	403	7748	1980	5e-05	0.05	794	AZI_HCQ		4 x cmax	43	352	0	1980	6.1e-05	0.061	776	AZI_HCQ
4 x cmax	23	401.5	7748	1980	5e-05	0.05	798	AZI_HCQ		4 x cmax	23	354.5	0	1980	6.1e-05	0.061	778	AZI_HCQ
4 x cmax	3	408	7748	1980	4.9e-05	0.049	798	AZI_HCQ		4 x cmax	3	356.5	0	1980	6e-05	0.06	778	AZI_HCQ
4 x cmax	84	388	7748	1980	5.2e-05	0.052	788	AZI_HCQ		4 x cmax	84	366	0	1980	5.8e-05	0.058	778	AZI_HCQ
4 x cmax	64	405.5	7748	1980	4.8e-05	0.048	778	AZI_HCQ		4 x cmax	64	353	0	1980	6e-05	0.06	762	AZI_HCQ
4 x cmax	44	401	7748	1980	5.1e-05	0.051	786	AZI_HCQ		4 x cmax	44	364	0	1980	5.9e-05	0.059	772	AZI_HCQ
4 x cmax	24	415	7748	1980	4.7e-05	0.047	794	AZI_HCQ		4 x cmax	24	373.5	0	1980	5.6e-05	0.056	774	AZI_HCQ
4 x cmax	4	386	7748	1980	5.3e-05	0.053	786	AZI_HCQ		4 x cmax	4	356	0	1980	6e-05	0.06	772	AZI_HCQ
4 x cmax	85	419.5	7748	1980	4.6e-05	0.046	794	AZI_HCQ		4 x cmax	85	363.5	0	1980	5.8e-05	0.058	774	AZI_HCQ
4 x cmax	65	398.5	7748	1980	5e-05	0.05	788	AZI_HCQ		4 x cmax	65	348	0	1980	6.2e-05	0.062	768	AZI_HCQ
4 x cmax	45	403	7748	1980	5e-05	0.05	788	AZI_HCQ		4 x cmax	45	366.5	0	1980	5.8e-05	0.058	774	AZI_HCQ
4 x cmax	25	416.5	7748	1980	4.7e-05	0.047	794	AZI_HCQ		4 x cmax	25	369.5	0	1980	5.7e-05	0.057	774	AZI_HCQ
4 x cmax	5	416.5	7748	1980	4.8e-05	0.048	804	AZI_HCQ		4 x cmax	5	370.5	0	1980	5.8e-05	0.058	786	AZI_HCQ
4 x cmax	86	428.5	7748	1980	4.5e-05	0.045	794	AZI_HCQ		4 x cmax	86	373	0	1980	5.6e-05	0.056	774	AZI_HCQ
4 x cmax	66	390.5	7748	1980	5.2e-05	0.052	788	AZI_HCQ		4 x cmax	66	357.5	0	1980	6e-05	0.06	774	AZI_HCQ
4 x cmax	46	400.5	7748	1980	5.1e-05	0.051	794	AZI_HCQ		4 x cmax	46	358.5	0	1980	6e-05	0.06	780	AZI_HCQ
4 x cmax	26	405.5	7748	1980	4.8e-05	0.048	788	AZI_HCQ		4 x cmax	26	362	0	1980	5.9e-05	0.059	770	AZI_HCQ
4 x cmax	6	420.5	7748	1980	4.7e-05	0.047	798	AZI_HCQ		4 x cmax	6	365.5	0	1980	5.9e-05	0.059	778	AZI_HCQ
4 x cmax	87	407.5	7748	1980	4.9e-05	0.049	790	AZI_HCQ		4 x cmax	87	362.5	0	1980	5.9e-05	0.059	774	AZI_HCQ
4 x cmax	67	400.5	7748	1980	4.9e-05	0.049	790	AZI_HCQ		4 x cmax	67	365.5	0	1980	5.8e-05	0.058	772	AZI_HCQ
4 x cmax	47	397.5	7748	1980	5.1e-05	0.051	806	AZI_HCQ		4 x cmax	47	358	0	1980	6.1e-05	0.061	792	AZI_HCQ
4 x cmax	27	404.5	7748	1980	4.9e-05	0.049	788	AZI_HCQ		4 x cmax	27	356	0	1980	6e-05	0.06	770	AZI_HCQ
4 x cmax	7	423	7748	1980	4.5e-05	0.045	800	AZI_HCQ		4 x cmax	7	358.5	0	1980	6e-05	0.06	772	AZI_HCQ
4 x cmax	88	401.5	7748	1980	4.9e-05	0.049	790	AZI_HCQ		4 x cmax	88	371	0	1980	5.6e-05	0.056	776	AZI_HCQ
4 x cmax	68	395	7748	1980	5.1e-05	0.051	786	AZI_HCQ		4 x cmax	68	348.5	0	1980	6.2e-05	0.062	772	AZI_HCQ
4 x cmax	48	381.5	7748	1980	5.4e-05	0.054	788	AZI_HCQ		4 x cmax	48	348	0	1980	6.2e-05	0.062	776	AZI_HCQ
4 x cmax	28	405.5	7748	1980	4.9e-05	0.049	802	AZI_HCQ		4 x cmax	28	359.5	0	1980	6e-05	0.06	782	AZI_HCQ
4 x cmax	8	396	7748	1980	5.1e-05	0.051	796	AZI_HCQ		4 x cmax	8	359	0	1980	6e-05	0.06	778	AZI_HCQ
4 x cmax	89	391.5	7748	1980	5.2e-05	0.052	780	AZI_HCQ		4 x cmax	89	356.5	0	1980	6e-05	0.06	768	AZI_HCQ
4 x cmax	69	356.5	7748	1980	6e-05	0.06	778	AZI_HCQ		4 x cmax	69	330	0	1980	6.7e-05	0.067	770	AZI_HCQ
4 x cmax	49	410	7748	1980	4.8e-05	0.048	792	AZI_HCQ		4 x cmax	49	373.5	0	1980	5.6e-05	0.056	776	AZI_HCQ
4 x cmax	29	424.5	7748	1980	4.4e-05	0.044	798	AZI_HCQ		4 x cmax	29	377	0	1980	5.5e-05	0.055	778	AZI_HCQ
4 x cmax	9	391	7748	1980	5.1e-05	0.051	784	AZI_HCQ		4 x cmax	9	360.5	0	1980	5.9e-05	0.059	768	AZI_HCQ
4 x cmax	90	401.5	7748	1980	5e-05	0.05	786	AZI_HCQ		4 x cmax	90	375	0	1980	5.6e-05	0.056	776	AZI_HCQ
4 x cmax	70	365	7748	1980	5.8e-05	0.058	788	AZI_HCQ		4 x cmax	70	323.5	0	1980	6.9e-05	0.069	772	AZI_HCQ
4 x cmax	50	385	7748	1980	5.3e-05	0.053	786	AZI_HCQ		4 x cmax	50	349.5	0	1980	6.1e-05	0.061	774	AZI_HCQ
4 x cmax	30	405	7748	1980	4.8e-05	0.048	796	AZI_HCQ		4 x cmax	30	359.5	0	1980	5.9e-05	0.059	774	AZI_HCQ
4 x cmax	10	404	7748	1980	4.9e-05	0.049	788	AZI_HCQ		4 x cmax	10	362	0	1980	5.9e-05	0.059	770	AZI_HCQ
4 x cmax	91	416	7748	1980	4.7e-05	0.047	794	AZI_HCQ		4 x cmax	91	363	0	1980	5.9e-05	0.059	770	AZI_HCQ
4 x cmax	71	407	7748	1980	4.8e-05	0.048	788	AZI_HCQ		4 x cmax	71	357.5	0	1980	6e-05	0.06	768	AZI_HCQ
4 x cmax	51	411.5	7748	1980	4.7e-05	0.047	802	AZI_HCQ		4 x cmax	51	369	0	1980	5.8e-05	0.058	778	AZI_HCQ
4 x cmax	31	420	7748	1980	4.7e-05	0.047	798	AZI_HCQ		4 x cmax	31	374.5	0	1980	5.6e-05	0.056	782	AZI_HCQ
4 x cmax	11	412.5	7748	1980	4.7e-05	0.047	798	AZI_HCQ		4 x cmax	11	361.5	0	1980	5.9e-05	0.059	774	AZI_HCQ
4 x cmax	92	409	7748	1980	4.8e-05	0.048	784	AZI_HCQ		4 x cmax	92	369.5	0	1980	5.7e-05	0.057	768	AZI_HCQ
4 x cmax	72	411	7748	1980	4.8e-05	0.048	794	AZI_HCQ		4 x cmax	72	363	0	1980	5.9e-05	0.059	774	AZI_HCQ
4 x cmax	52	401	7748	1980	5e-05	0.05	798	AZI_HCQ		4 x cmax	52	355.5	0	1980	6.1e-05	0.061	774	AZI_HCQ
4 x cmax	32	410.5	7748	1980	4.8e-05	0.048	796	AZI_HCQ		4 x cmax	32	367	0	1980	5.8e-05	0.058	776	AZI_HCQ
4 x cmax	12	412.5	7748	1980	4.7e-05	0.047	788	AZI_HCQ		4 x cmax	12	368.5	0	1980	5.7e-05	0.057	770	AZI_HCQ
4 x cmax	93	401	7748	1980	4.9e-05	0.049	788	AZI_HCQ		4 x cmax	93	359.5	0	1980	5.9e-05	0.059	770	AZI_HCQ
4 x cmax	73	399.5	7748	1980	5e-05	0.05	792	AZI_HCQ		4 x cmax	73	357	0	1980	6e-05	0.06	776	AZI_HCQ
4 x cmax	53	385	7748	1980	5.3e-05	0.053	796	AZI_HCQ		4 x cmax	53	358.5	0	1980	6e-05	0.06	780	AZI_HCQ
4 x cmax	33	406.5	7748	1980	4.9e-05	0.049	792	AZI_HCQ		4 x cmax	33	363.5	0	1980	5.8e-05	0.058	776	AZI_HCQ
4 x cmax	13	388.5	7748	1980	5.2e-05	0.052	788	AZI_HCQ		4 x cmax	13	357	0	1980	6e-05	0.06	774	AZI_HCQ
4 x cmax	94	412	7748	1980	4.9e-05	0.049	794	AZI_HCQ		4 x cmax	94	368.5	0	1980	5.8e-05	0.058	778	AZI_HCQ
4 x cmax	74	411.5	7748	1980	4.8e-05	0.048	794	AZI_HCQ		4 x cmax	74	367.5	0	1980	5.8e-05	0.058	776	AZI_HCQ
4 x cmax	54	403	7748	1980	4.9e-05	0.049	794	AZI_HCQ		4 x cmax	54	367.5	0	1980	5.8e-05	0.058	776	AZI_HCQ
4 x cmax	34	421.5	7748	1980	4.5e-05	0.045	796	AZI_HCQ		4 x cmax	34	374.5	0	1980	5.6e-05	0.056	776	AZI_HCQ
4 x cmax	14	408.5	7748	1980	4.9e-05	0.049	794	AZI_HCQ		4 x cmax	14	368.5	0	1980	5.8e-05	0.058	780	AZI_HCQ
4 x cmax	95	388.5	7748	1980	5.3e-05	0.053	784	AZI_HCQ		4 x cmax	95	353.5	0	1980	6.1e-05	0.061	772	AZI_HCQ
4 x cmax	75	401	7748	1980	5e-05	0.05	802	AZI_HCQ		4 x cmax	75	354	0	1980	6.1e-05	0.061	782	AZI_HCQ
4 x cmax	55	376	7748	1980	5.5e-05	0.055	786	AZI_HCQ		4 x cmax	55	351.5	0	1980	6.2e-05	0.062	774	AZI_HCQ
4 x cmax	35	403	7748	1980	4.9e-05	0.049	794	AZI_HCQ		4 x cmax	35	365	0	1980	5.8e-05	0.058	776	AZI_HCQ
4 x cmax	15	405.5	7748	1980	4.9e-05	0.049	792	AZI_HCQ		4 x cmax	15	372.5	0	1980	5.7e-05	0.057	776	AZI_HCQ
4 x cmax	96	396.5	7748	1980	5.1e-05	0.051	786	AZI_HCQ		4 x cmax	96	354	0	1980	6.1e-05	0.061	772	AZI_HCQ
4 x cmax	76	400	7748	1980	5.1e-05	0.051	800	AZI_HCQ		4 x cmax	76	359.5	0	1980	6e-05	0.06	784	AZI_HCQ
4 x cmax	56	411.5	7748	1980	4.7e-05	0.047	796	AZI_HCQ		4 x cmax	56	379	0	1980	5.5e-05	0.055	780	AZI_HCQ
4 x cmax	36	423.5	7748	1980	4.5e-05	0.045	800	AZI_HCQ		4 x cmax	36	366.5	0	1980	5.8e-05	0.058	776	AZI_HCQ
4 x cmax	16	423	7748	1980	4.5e-05	0.045	804	AZI_HCQ		4 x cmax	16	378	0	1980	5.5e-05	0.055	780	AZI_HCQ
4 x cmax	97	382	7748	1980	5.3e-05	0.053	784	AZI_HCQ		4 x cmax	97	353	0	1980	6.1e-05	0.061	770	AZI_HCQ
4 x cmax	77	413	7748	1980	4.7e-05	0.047	794	AZI_HCQ		4 x cmax	77	358	0	1980	6e-05	0.06	774	AZI_HCQ
4 x cmax	57	382.5	7748	1980	5.3e-05	0.053	788	AZI_HCQ		4 x cmax	57	354.5	0	1980	6.1e-05	0.061	774	AZI_HCQ
4 x cmax	37	423.5	7748	1980	4.5e-05	0.045	796	AZI_HCQ		4 x cmax	37	367	0	1980	5.8e-05	0.058	774	AZI_HCQ
4 x cmax	17	420	7748	1980	4.6e-05	0.046	800	AZI_HCQ		4 x cmax	17	370	0	1980	5.7e-05	0.057	778	AZI_HCQ
4 x cmax	98	422.5	7748	1980	4.6e-05	0.046	796	AZI_HCQ		4 x cmax	98	383.5	0	1980	5.4e-05	0.054	778	AZI_HCQ
4 x cmax	78	424	7748	1980	4.5e-05	0.045	806	AZI_HCQ		4 x cmax	78	359.5	0	1980	6e-05	0.06	778	AZI_HCQ
4 x cmax	58	380.5	7748	1980	5.4e-05	0.054	776	AZI_HCQ		4 x cmax	58	345.5	0	1980	6.3e-05	0.063	764	AZI_HCQ
4 x cmax	38	438.5	7748	1980	4.4e-05	0.044	802	AZI_HCQ		4 x cmax	38	378	0	1980	5.6e-05	0.056	780	AZI_HCQ
4 x cmax	18	388.5	7748	1980	5.2e-05	0.052	792	AZI_HCQ		4 x cmax	18	353.5	0	1980	6.1e-05	0.061	776	AZI_HCQ
4 x cmax	99	414	7748	1980	4.8e-05	0.048	788	AZI_HCQ		4 x cmax	99	360.5	0	1980	5.9e-05	0.059	768	AZI_HCQ
4 x cmax	79	417.5	7748	1980	4.6e-05	0.046	798	AZI_HCQ		4 x cmax	79	362	0	1980	5.9e-05	0.059	774	AZI_HCQ
4 x cmax	59	419	7748	1980	4.6e-05	0.046	798	AZI_HCQ		4 x cmax	59	365.5	0	1980	5.8e-05	0.058	774	AZI_HCQ
4 x cmax	39	431.5	7748	1980	4.5e-05	0.045	802	AZI_HCQ		4 x cmax	39	370	0	1980	5.8e-05	0.058	780	AZI_HCQ
4 x cmax	19	416.5	7748	1980	4.6e-05	0.046	806	AZI_HCQ		4 x cmax	19	372	0	1980	5.7e-05	0.057	782	AZI_HCQ

## Sheet: AZI_MXF
Group	Sample_ID	APD90	Conc_a	Conc_b	Qnet	Qnet (uC/uF)	CaD90	Source		Group (MXF)	Sample_ID	APD90	Conc_a	Conc_b	Qnet	Qnet (uC/uF)	CaD90	Source
1 x cmax	80	350	1937	4111	6.1e-05	0.061	776	AZI_MXF		1 x cmax	80	326.5	0	4111	6.7e-05	0.067	768	AZI_MXF
1 x cmax	60	369.5	1937	4111	5.6e-05	0.056	780	AZI_MXF		1 x cmax	60	337.5	0	4111	6.4e-05	0.064	770	AZI_MXF
1 x cmax	40	351	1937	4111	6.1e-05	0.061	774	AZI_MXF		1 x cmax	40	328	0	4111	6.6e-05	0.066	768	AZI_MXF
1 x cmax	20	347	1937	4111	6.1e-05	0.061	778	AZI_MXF		1 x cmax	20	324.5	0	4111	6.7e-05	0.067	768	AZI_MXF
1 x cmax	0	348.5	1937	4111	6.1e-05	0.061	778	AZI_MXF		1 x cmax	0	328.5	0	4111	6.6e-05	0.066	768	AZI_MXF
1 x cmax	81	363.5	1937	4111	5.7e-05	0.057	776	AZI_MXF		1 x cmax	81	339.5	0	4111	6.3e-05	0.063	770	AZI_MXF
1 x cmax	61	354	1937	4111	6e-05	0.06	776	AZI_MXF		1 x cmax	61	324.5	0	4111	6.7e-05	0.067	768	AZI_MXF
1 x cmax	41	358.5	1937	4111	5.9e-05	0.059	776	AZI_MXF		1 x cmax	41	335.5	0	4111	6.4e-05	0.064	770	AZI_MXF
1 x cmax	21	356	1937	4111	5.9e-05	0.059	778	AZI_MXF		1 x cmax	21	332	0	4111	6.5e-05	0.065	768	AZI_MXF
1 x cmax	1	357.5	1937	4111	5.9e-05	0.059	776	AZI_MXF		1 x cmax	1	332	0	4111	6.5e-05	0.065	768	AZI_MXF
1 x cmax	82	361.5	1937	4111	5.8e-05	0.058	778	AZI_MXF		1 x cmax	82	335	0	4111	6.4e-05	0.064	770	AZI_MXF
1 x cmax	62	355	1937	4111	6e-05	0.06	776	AZI_MXF		1 x cmax	62	334.5	0	4111	6.5e-05	0.065	770	AZI_MXF
1 x cmax	42	341	1937	4111	6.3e-05	0.063	772	AZI_MXF		1 x cmax	42	332	0	4111	6.5e-05	0.065	768	AZI_MXF
1 x cmax	22	348.5	1937	4111	6.1e-05	0.061	774	AZI_MXF		1 x cmax	22	330.5	0	4111	6.6e-05	0.066	768	AZI_MXF
1 x cmax	2	351	1937	4111	6e-05	0.06	774	AZI_MXF		1 x cmax	2	328.5	0	4111	6.6e-05	0.066	768	AZI_MXF
1 x cmax	83	362	1937	4111	5.8e-05	0.058	778	AZI_MXF		1 x cmax	83	334	0	4111	6.5e-05	0.065	770	AZI_MXF
1 x cmax	63	356.5	1937	4111	6e-05	0.06	776	AZI_MXF		1 x cmax	63	333.5	0	4111	6.5e-05	0.065	768	AZI_MXF
1 x cmax	43	361.5	1937	4111	5.8e-05	0.058	778	AZI_MXF		1 x cmax	43	334	0	4111	6.5e-05	0.065	770	AZI_MXF
1 x cmax	23	355	1937	4111	5.9e-05	0.059	778	AZI_MXF		1 x cmax	23	331.5	0	4111	6.6e-05	0.066	768	AZI_MXF
1 x cmax	3	363.5	1937	4111	5.7e-05	0.057	778	AZI_MXF		1 x cmax	3	337.5	0	4111	6.4e-05	0.064	770	AZI_MXF
1 x cmax	84	338	1937	4111	6.4e-05	0.064	772	AZI_MXF		1 x cmax	84	331	0	4111	6.5e-05	0.065	768	AZI_MXF
1 x cmax	64	357.5	1937	4111	5.9e-05	0.059	776	AZI_MXF		1 x cmax	64	329	0	4111	6.6e-05	0.066	768	AZI_MXF
1 x cmax	44	344.5	1937	4111	6.2e-05	0.062	772	AZI_MXF		1 x cmax	44	326.5	0	4111	6.7e-05	0.067	768	AZI_MXF
1 x cmax	24	355	1937	4111	5.9e-05	0.059	778	AZI_MXF		1 x cmax	24	335	0	4111	6.5e-05	0.065	770	AZI_MXF
1 x cmax	4	347.5	1937	4111	6.1e-05	0.061	774	AZI_MXF		1 x cmax	4	335.5	0	4111	6.5e-05	0.065	770	AZI_MXF
1 x cmax	85	353	1937	4111	6e-05	0.06	774	AZI_MXF		1 x cmax	85	324	0	4111	6.7e-05	0.067	768	AZI_MXF
1 x cmax	65	356.5	1937	4111	5.9e-05	0.059	778	AZI_MXF		1 x cmax	65	332.5	0	4111	6.5e-05	0.065	768	AZI_MXF
1 x cmax	45	353	1937	4111	6e-05	0.06	774	AZI_MXF		1 x cmax	45	342	0	4111	6.3e-05	0.063	770	AZI_MXF
1 x cmax	25	357.5	1937	4111	5.9e-05	0.059	776	AZI_MXF		1 x cmax	25	332.5	0	4111	6.5e-05	0.065	768	AZI_MXF
1 x cmax	5	357	1937	4111	5.9e-05	0.059	776	AZI_MXF		1 x cmax	5	332.5	0	4111	6.5e-05	0.065	768	AZI_MXF
1 x cmax	86	357	1937	4111	5.9e-05	0.059	774	AZI_MXF		1 x cmax	86	327	0	4111	6.7e-05	0.067	768	AZI_MXF
1 x cmax	66	344	1937	4111	6.2e-05	0.062	774	AZI_MXF		1 x cmax	66	330.5	0	4111	6.6e-05	0.066	768	AZI_MXF
1 x cmax	46	365.5	1937	4111	5.7e-05	0.057	778	AZI_MXF		1 x cmax	46	343	0	4111	6.3e-05	0.063	772	AZI_MXF
1 x cmax	26	350	1937	4111	6.1e-05	0.061	776	AZI_MXF		1 x cmax	26	328.5	0	4111	6.6e-05	0.066	768	AZI_MXF
1 x cmax	6	364	1937	4111	5.8e-05	0.058	776	AZI_MXF		1 x cmax	6	335.5	0	4111	6.4e-05	0.064	770	AZI_MXF
1 x cmax	87	353	1937	4111	6.1e-05	0.061	774	AZI_MXF		1 x cmax	87	328.5	0	4111	6.7e-05	0.067	768	AZI_MXF
1 x cmax	67	349.5	1937	4111	6.1e-05	0.061	776	AZI_MXF		1 x cmax	67	332.5	0	4111	6.5e-05	0.065	768	AZI_MXF
1 x cmax	47	353.5	1937	4111	6e-05	0.06	774	AZI_MXF		1 x cmax	47	333	0	4111	6.5e-05	0.065	768	AZI_MXF
1 x cmax	27	360.5	1937	4111	5.8e-05	0.058	778	AZI_MXF		1 x cmax	27	334	0	4111	6.5e-05	0.065	770	AZI_MXF
1 x cmax	7	367.5	1937	4111	5.6e-05	0.056	782	AZI_MXF		1 x cmax	7	334.5	0	4111	6.5e-05	0.065	770	AZI_MXF
1 x cmax	88	342.5	1937	4111	6.3e-05	0.063	774	AZI_MXF		1 x cmax	88	329.5	0	4111	6.6e-05	0.066	768	AZI_MXF
1 x cmax	68	357	1937	4111	5.9e-05	0.059	776	AZI_MXF		1 x cmax	68	335.5	0	4111	6.4e-05	0.064	770	AZI_MXF
1 x cmax	48	348	1937	4111	6.1e-05	0.061	774	AZI_MXF		1 x cmax	48	331.5	0	4111	6.6e-05	0.066	768	AZI_MXF
1 x cmax	28	357.5	1937	4111	6e-05	0.06	776	AZI_MXF		1 x cmax	28	333.5	0	4111	6.6e-05	0.066	770	AZI_MXF
1 x cmax	8	350.5	1937	4111	6e-05	0.06	778	AZI_MXF		1 x cmax	8	336.5	0	4111	6.4e-05	0.064	770	AZI_MXF
1 x cmax	89	346	1937	4111	6.2e-05	0.062	772	AZI_MXF		1 x cmax	89	328.5	0	4111	6.6e-05	0.066	768	AZI_MXF
1 x cmax	69	345	1937	4111	6.2e-05	0.062	772	AZI_MXF		1 x cmax	69	336	0	4111	6.4e-05	0.064	770	AZI_MXF
1 x cmax	49	345	1937	4111	6.2e-05	0.062	774	AZI_MXF		1 x cmax	49	325.5	0	4111	6.7e-05	0.067	768	AZI_MXF
1 x cmax	29	351.5	1937	4111	6e-05	0.06	776	AZI_MXF		1 x cmax	29	327.5	0	4111	6.6e-05	0.066	768	AZI_MXF
1 x cmax	9	348	1937	4111	6.1e-05	0.061	776	AZI_MXF		1 x cmax	9	334	0	4111	6.5e-05	0.065	770	AZI_MXF
1 x cmax	90	342	1937	4111	6.3e-05	0.063	772	AZI_MXF		1 x cmax	90	332.5	0	4111	6.5e-05	0.065	768	AZI_MXF
1 x cmax	70	357.5	1937	4111	5.9e-05	0.059	778	AZI_MXF		1 x cmax	70	335	0	4111	6.5e-05	0.065	770	AZI_MXF
1 x cmax	50	358.5	1937	4111	5.9e-05	0.059	776	AZI_MXF		1 x cmax	50	339	0	4111	6.4e-05	0.064	770	AZI_MXF
1 x cmax	30	355.5	1937	4111	5.9e-05	0.059	778	AZI_MXF		1 x cmax	30	333.5	0	4111	6.5e-05	0.065	768	AZI_MXF
1 x cmax	10	356.5	1937	4111	5.9e-05	0.059	778	AZI_MXF		1 x cmax	10	336	0	4111	6.4e-05	0.064	770	AZI_MXF
1 x cmax	91	360	1937	4111	5.8e-05	0.058	778	AZI_MXF		1 x cmax	91	335	0	4111	6.4e-05	0.064	770	AZI_MXF
1 x cmax	71	351	1937	4111	6e-05	0.06	776	AZI_MXF		1 x cmax	71	325.5	0	4111	6.7e-05	0.067	768	AZI_MXF
1 x cmax	51	360.5	1937	4111	5.8e-05	0.058	780	AZI_MXF		1 x cmax	51	339	0	4111	6.4e-05	0.064	770	AZI_MXF
1 x cmax	31	351.5	1937	4111	6e-05	0.06	774	AZI_MXF		1 x cmax	31	330.5	0	4111	6.6e-05	0.066	768	AZI_MXF
1 x cmax	11	359	1937	4111	5.8e-05	0.058	780	AZI_MXF		1 x cmax	11	331.5	0	4111	6.5e-05	0.065	768	AZI_MXF
1 x cmax	92	348.5	1937	4111	6.1e-05	0.061	774	AZI_MXF		1 x cmax	92	332	0	4111	6.5e-05	0.065	768	AZI_MXF
1 x cmax	72	357.5	1937	4111	5.9e-05	0.059	776	AZI_MXF		1 x cmax	72	331	0	4111	6.6e-05	0.066	768	AZI_MXF
1 x cmax	52	352.5	1937	4111	6e-05	0.06	780	AZI_MXF		1 x cmax	52	327.5	0	4111	6.7e-05	0.067	768	AZI_MXF
1 x cmax	32	351.5	1937	4111	6e-05	0.06	776	AZI_MXF		1 x cmax	32	329.5	0	4111	6.6e-05	0.066	768	AZI_MXF
1 x cmax	12	358.5	1937	4111	5.9e-05	0.059	776	AZI_MXF		1 x cmax	12	336	0	4111	6.5e-05	0.065	770	AZI_MXF
1 x cmax	93	356.5	1937	4111	5.9e-05	0.059	778	AZI_MXF		1 x cmax	93	337.5	0	4111	6.4e-05	0.064	770	AZI_MXF
1 x cmax	73	358	1937	4111	5.9e-05	0.059	776	AZI_MXF		1 x cmax	73	337	0	4111	6.4e-05	0.064	770	AZI_MXF
1 x cmax	53	345	1937	4111	6.1e-05	0.061	778	AZI_MXF		1 x cmax	53	334.5	0	4111	6.5e-05	0.065	770	AZI_MXF
1 x cmax	33	349.5	1937	4111	6.1e-05	0.061	774	AZI_MXF		1 x cmax	33	328	0	4111	6.6e-05	0.066	768	AZI_MXF
1 x cmax	13	344	1937	4111	6.2e-05	0.062	774	AZI_MXF		1 x cmax	13	330.5	0	4111	6.6e-05	0.066	768	AZI_MXF
1 x cmax	94	357.5	1937	4111	5.9e-05	0.059	776	AZI_MXF		1 x cmax	94	334.5	0	4111	6.5e-05	0.065	770	AZI_MXF
1 x cmax	74	359	1937	4111	5.9e-05	0.059	776	AZI_MXF		1 x cmax	74	336	0	4111	6.4e-05	0.064	770	AZI_MXF
1 x cmax	54	348.5	1937	4111	6.1e-05	0.061	776	AZI_MXF		1 x cmax	54	331	0	4111	6.6e-05	0.066	768	AZI_MXF
1 x cmax	34	354.5	1937	4111	5.9e-05	0.059	776	AZI_MXF		1 x cmax	34	330	0	4111	6.6e-05	0.066	768	AZI_MXF
1 x cmax	14	352.5	1937	4111	6e-05	0.06	774	AZI_MXF		1 x cmax	14	333.5	0	4111	6.5e-05	0.065	768	AZI_MXF
1 x cmax	95	348.5	1937	4111	6.1e-05	0.061	774	AZI_MXF		1 x cmax	95	332.5	0	4111	6.5e-05	0.065	768	AZI_MXF
1 x cmax	75	352.5	1937	4111	6e-05	0.06	776	AZI_MXF		1 x cmax	75	328	0	4111	6.6e-05	0.066	768	AZI_MXF
1 x cmax	55	349	1937	4111	6.1e-05	0.061	776	AZI_MXF		1 x cmax	55	337.5	0	4111	6.4e-05	0.064	770	AZI_MXF
1 x cmax	35	353.5	1937	4111	6e-05	0.06	778	AZI_MXF		1 x cmax	35	336.5	0	4111	6.4e-05	0.064	770	AZI_MXF
1 x cmax	15	349	1937	4111	6.1e-05	0.061	776	AZI_MXF		1 x cmax	15	335.5	0	4111	6.5e-05	0.065	770	AZI_MXF
1 x cmax	96	353.5	1937	4111	6e-05	0.06	774	AZI_MXF		1 x cmax	96	332	0	4111	6.5e-05	0.065	768	AZI_MXF
1 x cmax	76	356	1937	4111	5.9e-05	0.059	776	AZI_MXF		1 x cmax	76	335	0	4111	6.5e-05	0.065	770	AZI_MXF
1 x cmax	56	350	1937	4111	6e-05	0.06	776	AZI_MXF		1 x cmax	56	332.5	0	4111	6.5e-05	0.065	768	AZI_MXF
1 x cmax	36	367.5	1937	4111	5.6e-05	0.056	780	AZI_MXF		1 x cmax	36	337	0	4111	6.4e-05	0.064	770	AZI_MXF
1 x cmax	16	356.5	1937	4111	5.9e-05	0.059	778	AZI_MXF		1 x cmax	16	333.5	0	4111	6.5e-05	0.065	768	AZI_MXF
1 x cmax	97	344	1937	4111	6.2e-05	0.062	776	AZI_MXF		1 x cmax	97	333	0	4111	6.5e-05	0.065	768	AZI_MXF
1 x cmax	77	357.5	1937	4111	5.9e-05	0.059	776	AZI_MXF		1 x cmax	77	330.5	0	4111	6.6e-05	0.066	768	AZI_MXF
1 x cmax	57	346	1937	4111	6.1e-05	0.061	774	AZI_MXF		1 x cmax	57	333.5	0	4111	6.5e-05	0.065	768	AZI_MXF
1 x cmax	37	364.5	1937	4111	5.7e-05	0.057	778	AZI_MXF		1 x cmax	37	335	0	4111	6.5e-05	0.065	770	AZI_MXF
1 x cmax	17	361	1937	4111	5.8e-05	0.058	778	AZI_MXF		1 x cmax	17	334	0	4111	6.5e-05	0.065	770	AZI_MXF
1 x cmax	98	348	1937	4111	6.1e-05	0.061	774	AZI_MXF		1 x cmax	98	330.5	0	4111	6.6e-05	0.066	768	AZI_MXF
1 x cmax	78	353.5	1937	4111	6e-05	0.06	776	AZI_MXF		1 x cmax	78	324	0	4111	6.7e-05	0.067	768	AZI_MXF
1 x cmax	58	353.5	1937	4111	6e-05	0.06	774	AZI_MXF		1 x cmax	58	336	0	4111	6.4e-05	0.064	770	AZI_MXF
1 x cmax	38	371	1937	4111	5.6e-05	0.056	778	AZI_MXF		1 x cmax	38	337.5	0	4111	6.4e-05	0.064	770	AZI_MXF
1 x cmax	18	348.5	1937	4111	6.1e-05	0.061	776	AZI_MXF		1 x cmax	18	333	0	4111	6.5e-05	0.065	768	AZI_MXF
1 x cmax	99	358.5	1937	4111	5.9e-05	0.059	776	AZI_MXF		1 x cmax	99	328.5	0	4111	6.6e-05	0.066	768	AZI_MXF
1 x cmax	79	357	1937	4111	5.9e-05	0.059	778	AZI_MXF		1 x cmax	79	327	0	4111	6.7e-05	0.067	768	AZI_MXF
1 x cmax	59	361	1937	4111	5.8e-05	0.058	780	AZI_MXF		1 x cmax	59	336	0	4111	6.4e-05	0.064	770	AZI_MXF
1 x cmax	39	363	1937	4111	5.8e-05	0.058	776	AZI_MXF		1 x cmax	39	329.5	0	4111	6.6e-05	0.066	768	AZI_MXF
1 x cmax	19	356	1937	4111	5.9e-05	0.059	780	AZI_MXF		1 x cmax	19	332	0	4111	6.5e-05	0.065	768	AZI_MXF
2 x cmax	80	370.5	3874	8222	5.6e-05	0.056	784	AZI_MXF		2 x cmax	80	337.5	0	8222	6.4e-05	0.064	770	AZI_MXF
2 x cmax	60	396.5	3874	8222	5e-05	0.05	790	AZI_MXF		2 x cmax	60	351.5	0	8222	6.1e-05	0.061	774	AZI_MXF
2 x cmax	40	375.5	3874	8222	5.5e-05	0.055	780	AZI_MXF		2 x cmax	40	340.5	0	8222	6.3e-05	0.063	770	AZI_MXF
2 x cmax	20	368.5	3874	8222	5.6e-05	0.056	784	AZI_MXF		2 x cmax	20	336	0	8222	6.4e-05	0.064	770	AZI_MXF
2 x cmax	0	370.5	3874	8222	5.5e-05	0.055	784	AZI_MXF		2 x cmax	0	341.5	0	8222	6.3e-05	0.063	770	AZI_MXF
2 x cmax	81	388.5	3874	8222	5.2e-05	0.052	786	AZI_MXF		2 x cmax	81	354	0	8222	6e-05	0.06	774	AZI_MXF
2 x cmax	61	377	3874	8222	5.4e-05	0.054	784	AZI_MXF		2 x cmax	61	336	0	8222	6.5e-05	0.065	770	AZI_MXF
2 x cmax	41	383.5	3874	8222	5.3e-05	0.053	784	AZI_MXF		2 x cmax	41	350	0	8222	6.1e-05	0.061	772	AZI_MXF
2 x cmax	21	379	3874	8222	5.4e-05	0.054	786	AZI_MXF		2 x cmax	21	345	0	8222	6.2e-05	0.062	772	AZI_MXF
2 x cmax	1	382	3874	8222	5.3e-05	0.053	786	AZI_MXF		2 x cmax	1	345.5	0	8222	6.2e-05	0.062	772	AZI_MXF
2 x cmax	82	386	3874	8222	5.2e-05	0.052	786	AZI_MXF		2 x cmax	82	348.5	0	8222	6.1e-05	0.061	772	AZI_MXF
2 x cmax	62	380.5	3874	8222	5.4e-05	0.054	784	AZI_MXF		2 x cmax	62	348.5	0	8222	6.2e-05	0.062	772	AZI_MXF
2 x cmax	42	360.5	3874	8222	5.8e-05	0.058	778	AZI_MXF		2 x cmax	42	345.5	0	8222	6.2e-05	0.062	772	AZI_MXF
2 x cmax	22	370.5	3874	8222	5.6e-05	0.056	782	AZI_MXF		2 x cmax	22	344	0	8222	6.2e-05	0.062	772	AZI_MXF
2 x cmax	2	375.5	3874	8222	5.5e-05	0.055	782	AZI_MXF		2 x cmax	2	341.5	0	8222	6.3e-05	0.063	770	AZI_MXF
2 x cmax	83	389	3874	8222	5.2e-05	0.052	788	AZI_MXF		2 x cmax	83	349	0	8222	6.1e-05	0.061	772	AZI_MXF
2 x cmax	63	380	3874	8222	5.4e-05	0.054	784	AZI_MXF		2 x cmax	63	347	0	8222	6.2e-05	0.062	772	AZI_MXF
2 x cmax	43	387	3874	8222	5.2e-05	0.052	786	AZI_MXF		2 x cmax	43	347.5	0	8222	6.1e-05	0.061	772	AZI_MXF
2 x cmax	23	379	3874	8222	5.4e-05	0.054	786	AZI_MXF		2 x cmax	23	344.5	0	8222	6.2e-05	0.062	772	AZI_MXF
2 x cmax	3	389.5	3874	8222	5.1e-05	0.051	788	AZI_MXF		2 x cmax	3	351.5	0	8222	6.1e-05	0.061	774	AZI_MXF
2 x cmax	84	358.5	3874	8222	5.8e-05	0.058	776	AZI_MXF		2 x cmax	84	345.5	0	8222	6.2e-05	0.062	772	AZI_MXF
2 x cmax	64	381.5	3874	8222	5.4e-05	0.054	782	AZI_MXF		2 x cmax	64	341.5	0	8222	6.3e-05	0.063	770	AZI_MXF
2 x cmax	44	365	3874	8222	5.8e-05	0.058	778	AZI_MXF		2 x cmax	44	338	0	8222	6.4e-05	0.064	770	AZI_MXF
2 x cmax	24	380	3874	8222	5.3e-05	0.053	786	AZI_MXF		2 x cmax	24	350	0	8222	6.1e-05	0.061	772	AZI_MXF
2 x cmax	4	369	3874	8222	5.6e-05	0.056	780	AZI_MXF		2 x cmax	4	349	0	8222	6.1e-05	0.061	772	AZI_MXF
2 x cmax	85	377.5	3874	8222	5.4e-05	0.054	782	AZI_MXF		2 x cmax	85	335.5	0	8222	6.4e-05	0.064	770	AZI_MXF
2 x cmax	65	383	3874	8222	5.2e-05	0.052	786	AZI_MXF		2 x cmax	65	346.5	0	8222	6.2e-05	0.062	772	AZI_MXF
2 x cmax	45	380.5	3874	8222	5.4e-05	0.054	784	AZI_MXF		2 x cmax	45	359	0	8222	5.9e-05	0.059	776	AZI_MXF
2 x cmax	25	383	3874	8222	5.3e-05	0.053	784	AZI_MXF		2 x cmax	25	347.5	0	8222	6.2e-05	0.062	772	AZI_MXF
2 x cmax	5	381	3874	8222	5.4e-05	0.054	782	AZI_MXF		2 x cmax	5	345.5	0	8222	6.2e-05	0.062	772	AZI_MXF
2 x cmax	86	381	3874	8222	5.4e-05	0.054	782	AZI_MXF		2 x cmax	86	338.5	0	8222	6.4e-05	0.064	770	AZI_MXF
2 x cmax	66	365.5	3874	8222	5.7e-05	0.057	780	AZI_MXF		2 x cmax	66	344	0	8222	6.2e-05	0.062	772	AZI_MXF
2 x cmax	46	390.5	3874	8222	5.2e-05	0.052	786	AZI_MXF		2 x cmax	46	358	0	8222	5.9e-05	0.059	774	AZI_MXF
2 x cmax	26	373	3874	8222	5.5e-05	0.055	784	AZI_MXF		2 x cmax	26	341	0	8222	6.3e-05	0.063	770	AZI_MXF
2 x cmax	6	392	3874	8222	5.1e-05	0.051	786	AZI_MXF		2 x cmax	6	350.5	0	8222	6.1e-05	0.061	772	AZI_MXF
2 x cmax	87	375	3874	8222	5.6e-05	0.056	780	AZI_MXF		2 x cmax	87	340.5	0	8222	6.4e-05	0.064	770	AZI_MXF
2 x cmax	67	370.5	3874	8222	5.6e-05	0.056	784	AZI_MXF		2 x cmax	67	345.5	0	8222	6.2e-05	0.062	772	AZI_MXF
2 x cmax	47	377	3874	8222	5.4e-05	0.054	782	AZI_MXF		2 x cmax	47	347.5	0	8222	6.2e-05	0.062	772	AZI_MXF
2 x cmax	27	386	3874	8222	5.2e-05	0.052	786	AZI_MXF		2 x cmax	27	348	0	8222	6.1e-05	0.061	772	AZI_MXF
2 x cmax	7	397	3874	8222	5e-05	0.05	792	AZI_MXF		2 x cmax	7	348.5	0	8222	6.1e-05	0.061	772	AZI_MXF
2 x cmax	88	362.5	3874	8222	5.8e-05	0.058	780	AZI_MXF		2 x cmax	88	342	0	8222	6.3e-05	0.063	770	AZI_MXF
2 x cmax	68	381.5	3874	8222	5.3e-05	0.053	782	AZI_MXF		2 x cmax	68	348.5	0	8222	6.1e-05	0.061	772	AZI_MXF
2 x cmax	48	367.5	3874	8222	5.7e-05	0.057	780	AZI_MXF		2 x cmax	48	343.5	0	8222	6.3e-05	0.063	772	AZI_MXF
2 x cmax	28	380.5	3874	8222	5.5e-05	0.055	784	AZI_MXF		2 x cmax	28	347	0	8222	6.3e-05	0.063	772	AZI_MXF
2 x cmax	8	374.5	3874	8222	5.4e-05	0.054	786	AZI_MXF		2 x cmax	8	351	0	8222	6.1e-05	0.061	772	AZI_MXF
2 x cmax	89	367.5	3874	8222	5.7e-05	0.057	778	AZI_MXF		2 x cmax	89	342	0	8222	6.3e-05	0.063	770	AZI_MXF
2 x cmax	69	366	3874	8222	5.7e-05	0.057	778	AZI_MXF		2 x cmax	69	349.5	0	8222	6.1e-05	0.061	772	AZI_MXF
2 x cmax	49	365.5	3874	8222	5.7e-05	0.057	780	AZI_MXF		2 x cmax	49	337.5	0	8222	6.4e-05	0.064	770	AZI_MXF
2 x cmax	29	374	3874	8222	5.5e-05	0.055	782	AZI_MXF		2 x cmax	29	339	0	8222	6.4e-05	0.064	770	AZI_MXF
2 x cmax	9	369	3874	8222	5.6e-05	0.056	782	AZI_MXF		2 x cmax	9	347.5	0	8222	6.2e-05	0.062	772	AZI_MXF
2 x cmax	90	362.5	3874	8222	5.8e-05	0.058	778	AZI_MXF		2 x cmax	90	346	0	8222	6.2e-05	0.062	772	AZI_MXF
2 x cmax	70	380.5	3874	8222	5.3e-05	0.053	786	AZI_MXF		2 x cmax	70	348.5	0	8222	6.1e-05	0.061	772	AZI_MXF
2 x cmax	50	381.5	3874	8222	5.4e-05	0.054	784	AZI_MXF		2 x cmax	50	354.5	0	8222	6e-05	0.06	774	AZI_MXF
2 x cmax	30	381	3874	8222	5.3e-05	0.053	786	AZI_MXF		2 x cmax	30	348	0	8222	6.1e-05	0.061	772	AZI_MXF
2 x cmax	10	380.5	3874	8222	5.3e-05	0.053	786	AZI_MXF		2 x cmax	10	350	0	8222	6.1e-05	0.061	772	AZI_MXF
2 x cmax	91	388.5	3874	8222	5.1e-05	0.051	788	AZI_MXF		2 x cmax	91	350	0	8222	6.1e-05	0.061	772	AZI_MXF
2 x cmax	71	374	3874	8222	5.5e-05	0.055	784	AZI_MXF		2 x cmax	71	337	0	8222	6.4e-05	0.064	770	AZI_MXF
2 x cmax	51	386	3874	8222	5.2e-05	0.052	790	AZI_MXF		2 x cmax	51	354.5	0	8222	6e-05	0.06	774	AZI_MXF
2 x cmax	31	376	3874	8222	5.5e-05	0.055	780	AZI_MXF		2 x cmax	31	343.5	0	8222	6.3e-05	0.063	772	AZI_MXF
2 x cmax	11	383.5	3874	8222	5.2e-05	0.052	788	AZI_MXF		2 x cmax	11	345	0	8222	6.2e-05	0.062	772	AZI_MXF
2 x cmax	92	372	3874	8222	5.6e-05	0.056	780	AZI_MXF		2 x cmax	92	345.5	0	8222	6.2e-05	0.062	772	AZI_MXF
2 x cmax	72	381	3874	8222	5.4e-05	0.054	784	AZI_MXF		2 x cmax	72	344	0	8222	6.3e-05	0.063	772	AZI_MXF
2 x cmax	52	375.5	3874	8222	5.4e-05	0.054	788	AZI_MXF		2 x cmax	52	340	0	8222	6.3e-05	0.063	770	AZI_MXF
2 x cmax	32	374.5	3874	8222	5.5e-05	0.055	784	AZI_MXF		2 x cmax	32	342.5	0	8222	6.3e-05	0.063	770	AZI_MXF
2 x cmax	12	382.5	3874	8222	5.3e-05	0.053	784	AZI_MXF		2 x cmax	12	350	0	8222	6.1e-05	0.061	772	AZI_MXF
2 x cmax	93	381	3874	8222	5.3e-05	0.053	786	AZI_MXF		2 x cmax	93	352	0	8222	6.1e-05	0.061	774	AZI_MXF
2 x cmax	73	382.5	3874	8222	5.3e-05	0.053	784	AZI_MXF		2 x cmax	73	351.5	0	8222	6e-05	0.06	774	AZI_MXF
2 x cmax	53	365.5	3874	8222	5.6e-05	0.056	784	AZI_MXF		2 x cmax	53	348	0	8222	6.2e-05	0.062	772	AZI_MXF
2 x cmax	33	371.5	3874	8222	5.6e-05	0.056	780	AZI_MXF		2 x cmax	33	340.5	0	8222	6.3e-05	0.063	770	AZI_MXF
2 x cmax	13	365	3874	8222	5.7e-05	0.057	780	AZI_MXF		2 x cmax	13	343.5	0	8222	6.3e-05	0.063	772	AZI_MXF
2 x cmax	94	380.5	3874	8222	5.4e-05	0.054	782	AZI_MXF		2 x cmax	94	348	0	8222	6.1e-05	0.061	772	AZI_MXF
2 x cmax	74	385.5	3874	8222	5.2e-05	0.052	786	AZI_MXF		2 x cmax	74	352	0	8222	6e-05	0.06	774	AZI_MXF
2 x cmax	54	369	3874	8222	5.6e-05	0.056	782	AZI_MXF		2 x cmax	54	343.5	0	8222	6.3e-05	0.063	772	AZI_MXF
2 x cmax	34	378	3874	8222	5.4e-05	0.054	784	AZI_MXF		2 x cmax	34	343	0	8222	6.2e-05	0.062	772	AZI_MXF
2 x cmax	14	377	3874	8222	5.5e-05	0.055	780	AZI_MXF		2 x cmax	14	348	0	8222	6.1e-05	0.061	772	AZI_MXF
2 x cmax	95	371	3874	8222	5.6e-05	0.056	780	AZI_MXF		2 x cmax	95	346	0	8222	6.2e-05	0.062	772	AZI_MXF
2 x cmax	75	375.5	3874	8222	5.5e-05	0.055	784	AZI_MXF		2 x cmax	75	340.5	0	8222	6.3e-05	0.063	770	AZI_MXF
2 x cmax	55	369.5	3874	8222	5.6e-05	0.056	782	AZI_MXF		2 x cmax	55	351.5	0	8222	6e-05	0.06	774	AZI_MXF
2 x cmax	35	377	3874	8222	5.4e-05	0.054	786	AZI_MXF		2 x cmax	35	350	0	8222	6.1e-05	0.061	772	AZI_MXF
2 x cmax	15	372	3874	8222	5.5e-05	0.055	784	AZI_MXF		2 x cmax	15	350	0	8222	6.1e-05	0.061	772	AZI_MXF
2 x cmax	96	377	3874	8222	5.5e-05	0.055	782	AZI_MXF		2 x cmax	96	345	0	8222	6.2e-05	0.062	772	AZI_MXF
2 x cmax	76	379.5	3874	8222	5.4e-05	0.054	784	AZI_MXF		2 x cmax	76	349	0	8222	6.1e-05	0.061	772	AZI_MXF
2 x cmax	56	370.5	3874	8222	5.5e-05	0.055	784	AZI_MXF		2 x cmax	56	345.5	0	8222	6.2e-05	0.062	772	AZI_MXF
2 x cmax	36	395	3874	8222	5e-05	0.05	790	AZI_MXF		2 x cmax	36	351.5	0	8222	6.1e-05	0.061	774	AZI_MXF
2 x cmax	16	382	3874	8222	5.3e-05	0.053	786	AZI_MXF		2 x cmax	16	348.5	0	8222	6.2e-05	0.062	772	AZI_MXF
2 x cmax	97	364	3874	8222	5.7e-05	0.057	782	AZI_MXF		2 x cmax	97	345.5	0	8222	6.2e-05	0.062	772	AZI_MXF
2 x cmax	77	383.5	3874	8222	5.3e-05	0.053	784	AZI_MXF		2 x cmax	77	343.5	0	8222	6.3e-05	0.063	772	AZI_MXF
2 x cmax	57	367.5	3874	8222	5.6e-05	0.056	782	AZI_MXF		2 x cmax	57	348	0	8222	6.1e-05	0.061	772	AZI_MXF
2 x cmax	37	392.5	3874	8222	5.1e-05	0.051	788	AZI_MXF		2 x cmax	37	349.5	0	8222	6.1e-05	0.061	772	AZI_MXF
2 x cmax	17	385	3874	8222	5.3e-05	0.053	786	AZI_MXF		2 x cmax	17	347.5	0	8222	6.2e-05	0.062	772	AZI_MXF
2 x cmax	98	369.5	3874	8222	5.6e-05	0.056	782	AZI_MXF		2 x cmax	98	342.5	0	8222	6.3e-05	0.063	772	AZI_MXF
2 x cmax	78	381.5	3874	8222	5.3e-05	0.053	786	AZI_MXF		2 x cmax	78	336.5	0	8222	6.4e-05	0.064	770	AZI_MXF
2 x cmax	58	376.5	3874	8222	5.5e-05	0.055	782	AZI_MXF		2 x cmax	58	351	0	8222	6.1e-05	0.061	772	AZI_MXF
2 x cmax	38	399	3874	8222	5e-05	0.05	788	AZI_MXF		2 x cmax	38	352	0	8222	6.1e-05	0.061	774	AZI_MXF
2 x cmax	18	372	3874	8222	5.5e-05	0.055	784	AZI_MXF		2 x cmax	18	347.5	0	8222	6.1e-05	0.061	772	AZI_MXF
2 x cmax	99	382	3874	8222	5.4e-05	0.054	784	AZI_MXF		2 x cmax	99	341	0	8222	6.4e-05	0.064	770	AZI_MXF
2 x cmax	79	381	3874	8222	5.3e-05	0.053	786	AZI_MXF		2 x cmax	79	339.5	0	8222	6.4e-05	0.064	770	AZI_MXF
2 x cmax	59	387.5	3874	8222	5.1e-05	0.051	790	AZI_MXF		2 x cmax	59	349	0	8222	6.1e-05	0.061	772	AZI_MXF
2 x cmax	39	389.5	3874	8222	5.2e-05	0.052	784	AZI_MXF		2 x cmax	39	342.5	0	8222	6.3e-05	0.063	772	AZI_MXF
2 x cmax	19	379.5	3874	8222	5.3e-05	0.053	788	AZI_MXF		2 x cmax	19	345.5	0	8222	6.2e-05	0.062	772	AZI_MXF
3 x cmax	80	387.5	5811	12333	5.2e-05	0.052	790	AZI_MXF		3 x cmax	80	347	0	12333	6.2e-05	0.062	772	AZI_MXF
3 x cmax	60	417.5	5811	12333	4.6e-05	0.046	798	AZI_MXF		3 x cmax	60	362.5	0	12333	5.8e-05	0.058	776	AZI_MXF
3 x cmax	40	395.5	5811	12333	5e-05	0.05	788	AZI_MXF		3 x cmax	40	351.5	0	12333	6.1e-05	0.061	774	AZI_MXF
3 x cmax	20	386	5811	12333	5.1e-05	0.051	790	AZI_MXF		3 x cmax	20	346.5	0	12333	6.2e-05	0.062	772	AZI_MXF
3 x cmax	0	388.5	5811	12333	5.1e-05	0.051	792	AZI_MXF		3 x cmax	0	352	0	12333	6e-05	0.06	774	AZI_MXF
3 x cmax	81	407.5	5811	12333	4.7e-05	0.047	792	AZI_MXF		3 x cmax	81	364.5	0	12333	5.7e-05	0.057	776	AZI_MXF
3 x cmax	61	395.5	5811	12333	5e-05	0.05	792	AZI_MXF		3 x cmax	61	345.5	0	12333	6.3e-05	0.063	772	AZI_MXF
3 x cmax	41	404	5811	12333	4.9e-05	0.049	792	AZI_MXF		3 x cmax	41	361	0	12333	5.8e-05	0.058	776	AZI_MXF
3 x cmax	21	397	5811	12333	5e-05	0.05	794	AZI_MXF		3 x cmax	21	355.5	0	12333	6e-05	0.06	774	AZI_MXF
3 x cmax	1	402	5811	12333	4.9e-05	0.049	792	AZI_MXF		3 x cmax	1	356.5	0	12333	5.9e-05	0.059	774	AZI_MXF
3 x cmax	82	405.5	5811	12333	4.8e-05	0.048	794	AZI_MXF		3 x cmax	82	358.5	0	12333	5.9e-05	0.059	776	AZI_MXF
3 x cmax	62	401.5	5811	12333	4.9e-05	0.049	792	AZI_MXF		3 x cmax	62	360	0	12333	5.9e-05	0.059	776	AZI_MXF
3 x cmax	42	376.5	5811	12333	5.4e-05	0.054	784	AZI_MXF		3 x cmax	42	356	0	12333	6e-05	0.06	774	AZI_MXF
3 x cmax	22	388.5	5811	12333	5.2e-05	0.052	788	AZI_MXF		3 x cmax	22	355	0	12333	6e-05	0.06	774	AZI_MXF
3 x cmax	2	395.5	5811	12333	5e-05	0.05	790	AZI_MXF		3 x cmax	2	352	0	12333	6e-05	0.06	774	AZI_MXF
3 x cmax	83	410.5	5811	12333	4.7e-05	0.047	796	AZI_MXF		3 x cmax	83	361	0	12333	5.8e-05	0.058	776	AZI_MXF
3 x cmax	63	399	5811	12333	5e-05	0.05	792	AZI_MXF		3 x cmax	63	358	0	12333	6e-05	0.06	774	AZI_MXF
3 x cmax	43	406.5	5811	12333	4.8e-05	0.048	794	AZI_MXF		3 x cmax	43	358.5	0	12333	5.9e-05	0.059	774	AZI_MXF
3 x cmax	23	398	5811	12333	4.9e-05	0.049	792	AZI_MXF		3 x cmax	23	355	0	12333	6e-05	0.06	774	AZI_MXF
3 x cmax	3	409.5	5811	12333	4.7e-05	0.047	796	AZI_MXF		3 x cmax	3	362.5	0	12333	5.8e-05	0.058	776	AZI_MXF
3 x cmax	84	376	5811	12333	5.4e-05	0.054	782	AZI_MXF		3 x cmax	84	357	0	12333	5.9e-05	0.059	774	AZI_MXF
3 x cmax	64	401	5811	12333	5e-05	0.05	790	AZI_MXF		3 x cmax	64	352	0	12333	6.1e-05	0.061	774	AZI_MXF
3 x cmax	44	382	5811	12333	5.4e-05	0.054	784	AZI_MXF		3 x cmax	44	347.5	0	12333	6.2e-05	0.062	772	AZI_MXF
3 x cmax	24	400.5	5811	12333	4.9e-05	0.049	794	AZI_MXF		3 x cmax	24	362.5	0	12333	5.8e-05	0.058	776	AZI_MXF
3 x cmax	4	386.5	5811	12333	5.2e-05	0.052	786	AZI_MXF		3 x cmax	4	360	0	12333	5.9e-05	0.059	776	AZI_MXF
3 x cmax	85	397.5	5811	12333	5e-05	0.05	788	AZI_MXF		3 x cmax	85	345.5	0	12333	6.2e-05	0.062	772	AZI_MXF
3 x cmax	65	405	5811	12333	4.8e-05	0.048	794	AZI_MXF		3 x cmax	65	358.5	0	12333	5.9e-05	0.059	774	AZI_MXF
3 x cmax	45	403.5	5811	12333	4.9e-05	0.049	792	AZI_MXF		3 x cmax	45	372.5	0	12333	5.6e-05	0.056	778	AZI_MXF
3 x cmax	25	404	5811	12333	4.9e-05	0.049	792	AZI_MXF		3 x cmax	25	359.5	0	12333	5.9e-05	0.059	776	AZI_MXF
3 x cmax	5	400.5	5811	12333	5e-05	0.05	790	AZI_MXF		3 x cmax	5	356.5	0	12333	6e-05	0.06	774	AZI_MXF
3 x cmax	86	400.5	5811	12333	5e-05	0.05	790	AZI_MXF		3 x cmax	86	348.5	0	12333	6.2e-05	0.062	772	AZI_MXF
3 x cmax	66	383.5	5811	12333	5.2e-05	0.052	786	AZI_MXF		3 x cmax	66	355	0	12333	6e-05	0.06	774	AZI_MXF
3 x cmax	46	409.5	5811	12333	4.7e-05	0.047	792	AZI_MXF		3 x cmax	46	370	0	12333	5.6e-05	0.056	778	AZI_MXF
3 x cmax	26	392	5811	12333	5.1e-05	0.051	790	AZI_MXF		3 x cmax	26	352	0	12333	6.1e-05	0.061	774	AZI_MXF
3 x cmax	6	415	5811	12333	4.6e-05	0.046	794	AZI_MXF		3 x cmax	6	362.5	0	12333	5.8e-05	0.058	776	AZI_MXF
3 x cmax	87	392.5	5811	12333	5.2e-05	0.052	788	AZI_MXF		3 x cmax	87	350	0	12333	6.2e-05	0.062	772	AZI_MXF
3 x cmax	67	388	5811	12333	5.2e-05	0.052	790	AZI_MXF		3 x cmax	67	356	0	12333	6e-05	0.06	774	AZI_MXF
3 x cmax	47	396	5811	12333	5e-05	0.05	788	AZI_MXF		3 x cmax	47	359	0	12333	5.9e-05	0.059	776	AZI_MXF
3 x cmax	27	406	5811	12333	4.8e-05	0.048	794	AZI_MXF		3 x cmax	27	359.5	0	12333	5.9e-05	0.059	776	AZI_MXF
3 x cmax	7	421	5811	12333	4.5e-05	0.045	802	AZI_MXF		3 x cmax	7	360	0	12333	5.9e-05	0.059	776	AZI_MXF
3 x cmax	88	379	5811	12333	5.4e-05	0.054	786	AZI_MXF		3 x cmax	88	352.5	0	12333	6.1e-05	0.061	774	AZI_MXF
3 x cmax	68	401	5811	12333	4.9e-05	0.049	790	AZI_MXF		3 x cmax	68	358.5	0	12333	5.9e-05	0.059	774	AZI_MXF
3 x cmax	48	383.5	5811	12333	5.3e-05	0.053	784	AZI_MXF		3 x cmax	48	353.5	0	12333	6e-05	0.06	774	AZI_MXF
3 x cmax	28	399	5811	12333	5.1e-05	0.051	792	AZI_MXF		3 x cmax	28	357.5	0	12333	6e-05	0.06	774	AZI_MXF
3 x cmax	8	394.5	5811	12333	5e-05	0.05	794	AZI_MXF		3 x cmax	8	362	0	12333	5.8e-05	0.058	776	AZI_MXF
3 x cmax	89	386	5811	12333	5.2e-05	0.052	784	AZI_MXF		3 x cmax	89	353.5	0	12333	6e-05	0.06	774	AZI_MXF
3 x cmax	69	383	5811	12333	5.3e-05	0.053	784	AZI_MXF		3 x cmax	69	360.5	0	12333	5.9e-05	0.059	776	AZI_MXF
3 x cmax	49	382.5	5811	12333	5.3e-05	0.053	786	AZI_MXF		3 x cmax	49	348	0	12333	6.2e-05	0.062	772	AZI_MXF
3 x cmax	29	392	5811	12333	5.1e-05	0.051	790	AZI_MXF		3 x cmax	29	349	0	12333	6.1e-05	0.061	772	AZI_MXF
3 x cmax	9	386	5811	12333	5.2e-05	0.052	788	AZI_MXF		3 x cmax	9	358.5	0	12333	5.9e-05	0.059	774	AZI_MXF
3 x cmax	90	380	5811	12333	5.4e-05	0.054	784	AZI_MXF		3 x cmax	90	357	0	12333	5.9e-05	0.059	774	AZI_MXF
3 x cmax	70	398.5	5811	12333	4.9e-05	0.049	792	AZI_MXF		3 x cmax	70	359.5	0	12333	5.9e-05	0.059	776	AZI_MXF
3 x cmax	50	400	5811	12333	5e-05	0.05	792	AZI_MXF		3 x cmax	50	366.5	0	12333	5.7e-05	0.057	778	AZI_MXF
3 x cmax	30	401	5811	12333	4.8e-05	0.048	794	AZI_MXF		3 x cmax	30	359	0	12333	5.9e-05	0.059	776	AZI_MXF
3 x cmax	10	399.5	5811	12333	4.9e-05	0.049	794	AZI_MXF		3 x cmax	10	361	0	12333	5.8e-05	0.058	776	AZI_MXF
3 x cmax	91	411.5	5811	12333	4.6e-05	0.046	798	AZI_MXF		3 x cmax	91	362	0	12333	5.8e-05	0.058	776	AZI_MXF
3 x cmax	71	393	5811	12333	5.1e-05	0.051	790	AZI_MXF		3 x cmax	71	347	0	12333	6.2e-05	0.062	772	AZI_MXF
3 x cmax	51	406.5	5811	12333	4.7e-05	0.047	798	AZI_MXF		3 x cmax	51	367	0	12333	5.7e-05	0.057	778	AZI_MXF
3 x cmax	31	395.5	5811	12333	5.1e-05	0.051	788	AZI_MXF		3 x cmax	31	354.5	0	12333	6e-05	0.06	774	AZI_MXF
3 x cmax	11	403.5	5811	12333	4.8e-05	0.048	796	AZI_MXF		3 x cmax	11	355.5	0	12333	6e-05	0.06	774	AZI_MXF
3 x cmax	92	391	5811	12333	5.2e-05	0.052	788	AZI_MXF		3 x cmax	92	356.5	0	12333	6e-05	0.06	774	AZI_MXF
3 x cmax	72	399.5	5811	12333	5e-05	0.05	792	AZI_MXF		3 x cmax	72	354.5	0	12333	6e-05	0.06	774	AZI_MXF
3 x cmax	52	394	5811	12333	5e-05	0.05	794	AZI_MXF		3 x cmax	52	351	0	12333	6.1e-05	0.061	772	AZI_MXF
3 x cmax	32	393	5811	12333	5.1e-05	0.051	790	AZI_MXF		3 x cmax	32	353	0	12333	6e-05	0.06	774	AZI_MXF
3 x cmax	12	401.5	5811	12333	4.9e-05	0.049	792	AZI_MXF		3 x cmax	12	361	0	12333	5.9e-05	0.059	776	AZI_MXF
3 x cmax	93	401	5811	12333	4.9e-05	0.049	794	AZI_MXF		3 x cmax	93	363.5	0	12333	5.8e-05	0.058	776	AZI_MXF
3 x cmax	73	402	5811	12333	4.9e-05	0.049	792	AZI_MXF		3 x cmax	73	363	0	12333	5.8e-05	0.058	776	AZI_MXF
3 x cmax	53	382.5	5811	12333	5.2e-05	0.052	790	AZI_MXF		3 x cmax	53	359	0	12333	5.9e-05	0.059	776	AZI_MXF
3 x cmax	33	389.5	5811	12333	5.2e-05	0.052	786	AZI_MXF		3 x cmax	33	351.5	0	12333	6.1e-05	0.061	774	AZI_MXF
3 x cmax	13	382.5	5811	12333	5.3e-05	0.053	786	AZI_MXF		3 x cmax	13	355	0	12333	6e-05	0.06	774	AZI_MXF
3 x cmax	94	398.5	5811	12333	5e-05	0.05	788	AZI_MXF		3 x cmax	94	358.5	0	12333	5.9e-05	0.059	774	AZI_MXF
3 x cmax	74	407	5811	12333	4.7e-05	0.047	794	AZI_MXF		3 x cmax	74	364.5	0	12333	5.7e-05	0.057	776	AZI_MXF
3 x cmax	54	386	5811	12333	5.2e-05	0.052	788	AZI_MXF		3 x cmax	54	353.5	0	12333	6.1e-05	0.061	774	AZI_MXF
3 x cmax	34	397.5	5811	12333	4.9e-05	0.049	792	AZI_MXF		3 x cmax	34	353.5	0	12333	6e-05	0.06	774	AZI_MXF
3 x cmax	14	397	5811	12333	5e-05	0.05	788	AZI_MXF		3 x cmax	14	359.5	0	12333	5.9e-05	0.059	776	AZI_MXF
3 x cmax	95	389	5811	12333	5.2e-05	0.052	786	AZI_MXF		3 x cmax	95	357.5	0	12333	5.9e-05	0.059	774	AZI_MXF
3 x cmax	75	394.5	5811	12333	5.1e-05	0.051	790	AZI_MXF		3 x cmax	75	351	0	12333	6.1e-05	0.061	772	AZI_MXF
3 x cmax	55	385.5	5811	12333	5.2e-05	0.052	788	AZI_MXF		3 x cmax	55	362.5	0	12333	5.8e-05	0.058	776	AZI_MXF
3 x cmax	35	395.5	5811	12333	5e-05	0.05	792	AZI_MXF		3 x cmax	35	360.5	0	12333	5.8e-05	0.058	776	AZI_MXF
3 x cmax	15	391.5	5811	12333	5.1e-05	0.051	790	AZI_MXF		3 x cmax	15	361.5	0	12333	5.8e-05	0.058	776	AZI_MXF
3 x cmax	96	395.5	5811	12333	5e-05	0.05	788	AZI_MXF		3 x cmax	96	355.5	0	12333	6e-05	0.06	774	AZI_MXF
3 x cmax	76	398.5	5811	12333	5e-05	0.05	792	AZI_MXF		3 x cmax	76	360	0	12333	5.9e-05	0.059	776	AZI_MXF
3 x cmax	56	387	5811	12333	5.1e-05	0.051	790	AZI_MXF		3 x cmax	56	356.5	0	12333	5.9e-05	0.059	774	AZI_MXF
3 x cmax	36	416.5	5811	12333	4.5e-05	0.045	800	AZI_MXF		3 x cmax	36	362.5	0	12333	5.8e-05	0.058	776	AZI_MXF
3 x cmax	16	402.5	5811	12333	4.9e-05	0.049	796	AZI_MXF		3 x cmax	16	360.5	0	12333	5.9e-05	0.059	776	AZI_MXF
3 x cmax	97	380.5	5811	12333	5.3e-05	0.053	788	AZI_MXF		3 x cmax	97	355.5	0	12333	6e-05	0.06	774	AZI_MXF
3 x cmax	77	404.5	5811	12333	4.8e-05	0.048	792	AZI_MXF		3 x cmax	77	354	0	12333	6e-05	0.06	774	AZI_MXF
3 x cmax	57	385.5	5811	12333	5.1e-05	0.051	788	AZI_MXF		3 x cmax	57	359.5	0	12333	5.8e-05	0.058	776	AZI_MXF
3 x cmax	37	414.5	5811	12333	4.6e-05	0.046	796	AZI_MXF		3 x cmax	37	361	0	12333	5.8e-05	0.058	776	AZI_MXF
3 x cmax	17	404	5811	12333	4.9e-05	0.049	794	AZI_MXF		3 x cmax	17	358	0	12333	6e-05	0.06	774	AZI_MXF
3 x cmax	98	387.5	5811	12333	5.2e-05	0.052	788	AZI_MXF		3 x cmax	98	352.5	0	12333	6.1e-05	0.061	774	AZI_MXF
3 x cmax	78	404.5	5811	12333	4.8e-05	0.048	794	AZI_MXF		3 x cmax	78	347	0	12333	6.2e-05	0.062	772	AZI_MXF
3 x cmax	58	394.5	5811	12333	5.1e-05	0.051	788	AZI_MXF		3 x cmax	58	362.5	0	12333	5.8e-05	0.058	776	AZI_MXF
3 x cmax	38	420.5	5811	12333	4.6e-05	0.046	796	AZI_MXF		3 x cmax	38	363	0	12333	5.8e-05	0.058	776	AZI_MXF
3 x cmax	18	391	5811	12333	5.1e-05	0.051	790	AZI_MXF		3 x cmax	18	359	0	12333	5.9e-05	0.059	776	AZI_MXF
3 x cmax	99	401	5811	12333	5e-05	0.05	792	AZI_MXF		3 x cmax	99	351	0	12333	6.1e-05	0.061	774	AZI_MXF
3 x cmax	79	401	5811	12333	4.9e-05	0.049	794	AZI_MXF		3 x cmax	79	349.5	0	12333	6.1e-05	0.061	772	AZI_MXF
3 x cmax	59	408.5	5811	12333	4.7e-05	0.047	798	AZI_MXF		3 x cmax	59	359	0	12333	5.9e-05	0.059	776	AZI_MXF
3 x cmax	39	411	5811	12333	4.7e-05	0.047	792	AZI_MXF		3 x cmax	39	353.5	0	12333	6e-05	0.06	774	AZI_MXF
3 x cmax	19	398.5	5811	12333	4.9e-05	0.049	796	AZI_MXF		3 x cmax	19	356.5	0	12333	5.9e-05	0.059	774	AZI_MXF
4 x cmax	80	402	7748	16444	4.9e-05	0.049	796	AZI_MXF		4 x cmax	80	355.5	0	16444	6e-05	0.06	774	AZI_MXF
4 x cmax	60	435.5	7748	16444	4.3e-05	0.043	808	AZI_MXF		4 x cmax	60	372	0	16444	5.6e-05	0.056	778	AZI_MXF
4 x cmax	40	413.5	7748	16444	4.6e-05	0.046	796	AZI_MXF		4 x cmax	40	361.5	0	16444	5.8e-05	0.058	776	AZI_MXF
4 x cmax	20	401.5	7748	16444	4.8e-05	0.048	798	AZI_MXF		4 x cmax	20	355.5	0	16444	5.9e-05	0.059	774	AZI_MXF
4 x cmax	0	404.5	7748	16444	4.7e-05	0.047	798	AZI_MXF		4 x cmax	0	362	0	16444	5.8e-05	0.058	776	AZI_MXF
4 x cmax	81	423.5	7748	16444	4.4e-05	0.044	800	AZI_MXF		4 x cmax	81	373.5	0	16444	5.5e-05	0.055	780	AZI_MXF
4 x cmax	61	411.5	7748	16444	4.7e-05	0.047	798	AZI_MXF		4 x cmax	61	354	0	16444	6.1e-05	0.061	774	AZI_MXF
4 x cmax	41	421.5	7748	16444	4.5e-05	0.045	800	AZI_MXF		4 x cmax	41	371	0	16444	5.6e-05	0.056	778	AZI_MXF
4 x cmax	21	412.5	7748	16444	4.6e-05	0.046	800	AZI_MXF		4 x cmax	21	364.5	0	16444	5.8e-05	0.058	776	AZI_MXF
4 x cmax	1	418.5	7748	16444	4.5e-05	0.045	800	AZI_MXF		4 x cmax	1	365.5	0	16444	5.7e-05	0.057	776	AZI_MXF
4 x cmax	82	422	7748	16444	4.4e-05	0.044	802	AZI_MXF		4 x cmax	82	367.5	0	16444	5.7e-05	0.057	778	AZI_MXF
4 x cmax	62	419.5	7748	16444	4.5e-05	0.045	800	AZI_MXF		4 x cmax	62	369.5	0	16444	5.7e-05	0.057	778	AZI_MXF
4 x cmax	42	391	7748	16444	5.1e-05	0.051	788	AZI_MXF		4 x cmax	42	365	0	16444	5.8e-05	0.058	776	AZI_MXF
4 x cmax	22	404	7748	16444	4.8e-05	0.048	794	AZI_MXF		4 x cmax	22	365	0	16444	5.8e-05	0.058	776	AZI_MXF
4 x cmax	2	414	7748	16444	4.6e-05	0.046	796	AZI_MXF		4 x cmax	2	361.5	0	16444	5.8e-05	0.058	776	AZI_MXF
4 x cmax	83	429.5	7748	16444	4.3e-05	0.043	804	AZI_MXF		4 x cmax	83	371.5	0	16444	5.6e-05	0.056	778	AZI_MXF
4 x cmax	63	415.5	7748	16444	4.7e-05	0.047	800	AZI_MXF		4 x cmax	63	368	0	16444	5.8e-05	0.058	778	AZI_MXF
4 x cmax	43	423.5	7748	16444	4.4e-05	0.044	800	AZI_MXF		4 x cmax	43	367.5	0	16444	5.7e-05	0.057	778	AZI_MXF
4 x cmax	23	414.5	7748	16444	4.6e-05	0.046	800	AZI_MXF		4 x cmax	23	364.5	0	16444	5.8e-05	0.058	776	AZI_MXF
4 x cmax	3	427	7748	16444	4.3e-05	0.043	804	AZI_MXF		4 x cmax	3	371.5	0	16444	5.6e-05	0.056	778	AZI_MXF
4 x cmax	84	392	7748	16444	5.1e-05	0.051	788	AZI_MXF		4 x cmax	84	367	0	16444	5.7e-05	0.057	778	AZI_MXF
4 x cmax	64	417.5	7748	16444	4.7e-05	0.047	796	AZI_MXF		4 x cmax	64	361	0	16444	5.9e-05	0.059	776	AZI_MXF
4 x cmax	44	396.5	7748	16444	5.1e-05	0.051	790	AZI_MXF		4 x cmax	44	356.5	0	16444	6e-05	0.06	774	AZI_MXF
4 x cmax	24	418.5	7748	16444	4.5e-05	0.045	802	AZI_MXF		4 x cmax	24	373	0	16444	5.6e-05	0.056	780	AZI_MXF
4 x cmax	4	401.5	7748	16444	4.9e-05	0.049	792	AZI_MXF		4 x cmax	4	369	0	16444	5.7e-05	0.057	778	AZI_MXF
4 x cmax	85	416	7748	16444	4.6e-05	0.046	796	AZI_MXF		4 x cmax	85	354.5	0	16444	6e-05	0.06	774	AZI_MXF
4 x cmax	65	424	7748	16444	4.3e-05	0.043	802	AZI_MXF		4 x cmax	65	368.5	0	16444	5.6e-05	0.056	778	AZI_MXF
4 x cmax	45	424.5	7748	16444	4.4e-05	0.044	800	AZI_MXF		4 x cmax	45	384	0	16444	5.3e-05	0.053	782	AZI_MXF
4 x cmax	25	422	7748	16444	4.5e-05	0.045	800	AZI_MXF		4 x cmax	25	370.5	0	16444	5.6e-05	0.056	778	AZI_MXF
4 x cmax	5	417	7748	16444	4.6e-05	0.046	796	AZI_MXF		4 x cmax	5	366	0	16444	5.7e-05	0.057	778	AZI_MXF
4 x cmax	86	417	7748	16444	4.6e-05	0.046	796	AZI_MXF		4 x cmax	86	357	0	16444	6e-05	0.06	774	AZI_MXF
4 x cmax	66	400	7748	16444	4.9e-05	0.049	794	AZI_MXF		4 x cmax	66	365	0	16444	5.7e-05	0.057	776	AZI_MXF
4 x cmax	46	426	7748	16444	4.4e-05	0.044	800	AZI_MXF		4 x cmax	46	379.5	0	16444	5.4e-05	0.054	782	AZI_MXF
4 x cmax	26	409	7748	16444	4.7e-05	0.047	798	AZI_MXF		4 x cmax	26	362.5	0	16444	5.8e-05	0.058	776	AZI_MXF
4 x cmax	6	434.5	7748	16444	4.2e-05	0.042	804	AZI_MXF		4 x cmax	6	373	0	16444	5.6e-05	0.056	778	AZI_MXF
4 x cmax	87	407.5	7748	16444	4.9e-05	0.049	794	AZI_MXF		4 x cmax	87	358.5	0	16444	6e-05	0.06	774	AZI_MXF
4 x cmax	67	403	7748	16444	4.8e-05	0.048	796	AZI_MXF		4 x cmax	67	365	0	16444	5.8e-05	0.058	776	AZI_MXF
4 x cmax	47	412	7748	16444	4.7e-05	0.047	796	AZI_MXF		4 x cmax	47	369	0	16444	5.7e-05	0.057	778	AZI_MXF
4 x cmax	27	423	7748	16444	4.4e-05	0.044	802	AZI_MXF		4 x cmax	27	369	0	16444	5.6e-05	0.056	778	AZI_MXF
4 x cmax	7	441.5	7748	16444	4.1e-05	0.041	812	AZI_MXF		4 x cmax	7	369.5	0	16444	5.7e-05	0.057	778	AZI_MXF
4 x cmax	88	393.5	7748	16444	5.1e-05	0.051	792	AZI_MXF		4 x cmax	88	361	0	16444	5.9e-05	0.059	776	AZI_MXF
4 x cmax	68	417.5	7748	16444	4.6e-05	0.046	796	AZI_MXF		4 x cmax	68	367	0	16444	5.7e-05	0.057	778	AZI_MXF
4 x cmax	48	397	7748	16444	5e-05	0.05	790	AZI_MXF		4 x cmax	48	362	0	16444	5.9e-05	0.059	776	AZI_MXF
4 x cmax	28	415.5	7748	16444	4.8e-05	0.048	800	AZI_MXF		4 x cmax	28	367	0	16444	5.9e-05	0.059	778	AZI_MXF
4 x cmax	8	412.5	7748	16444	4.6e-05	0.046	802	AZI_MXF		4 x cmax	8	372	0	16444	5.6e-05	0.056	778	AZI_MXF
4 x cmax	89	402	7748	16444	4.9e-05	0.049	790	AZI_MXF		4 x cmax	89	364	0	16444	5.8e-05	0.058	776	AZI_MXF
4 x cmax	69	398	7748	16444	5e-05	0.05	790	AZI_MXF		4 x cmax	69	369.5	0	16444	5.7e-05	0.057	778	AZI_MXF
4 x cmax	49	398	7748	16444	5e-05	0.05	792	AZI_MXF		4 x cmax	49	357.5	0	16444	6e-05	0.06	774	AZI_MXF
4 x cmax	29	408	7748	16444	4.7e-05	0.047	796	AZI_MXF		4 x cmax	29	357.5	0	16444	5.9e-05	0.059	774	AZI_MXF
4 x cmax	9	401.5	7748	16444	4.8e-05	0.048	794	AZI_MXF		4 x cmax	9	368	0	16444	5.7e-05	0.057	778	AZI_MXF
4 x cmax	90	395	7748	16444	5.1e-05	0.051	788	AZI_MXF		4 x cmax	90	366.5	0	16444	5.7e-05	0.057	778	AZI_MXF
4 x cmax	70	414.5	7748	16444	4.6e-05	0.046	800	AZI_MXF		4 x cmax	70	368.5	0	16444	5.7e-05	0.057	778	AZI_MXF
4 x cmax	50	415.5	7748	16444	4.6e-05	0.046	798	AZI_MXF		4 x cmax	50	377	0	16444	5.5e-05	0.055	780	AZI_MXF
4 x cmax	30	419	7748	16444	4.4e-05	0.044	802	AZI_MXF		4 x cmax	30	369	0	16444	5.7e-05	0.057	778	AZI_MXF
4 x cmax	10	416	7748	16444	4.6e-05	0.046	800	AZI_MXF		4 x cmax	10	370.5	0	16444	5.6e-05	0.056	778	AZI_MXF
4 x cmax	91	432	7748	16444	4.2e-05	0.042	806	AZI_MXF		4 x cmax	91	372.5	0	16444	5.6e-05	0.056	778	AZI_MXF
4 x cmax	71	409.5	7748	16444	4.7e-05	0.047	798	AZI_MXF		4 x cmax	71	356	0	16444	6e-05	0.06	774	AZI_MXF
4 x cmax	51	424.5	7748	16444	4.4e-05	0.044	806	AZI_MXF		4 x cmax	51	378	0	16444	5.5e-05	0.055	780	AZI_MXF
4 x cmax	31	413	7748	16444	4.7e-05	0.047	794	AZI_MXF		4 x cmax	31	364	0	16444	5.8e-05	0.058	776	AZI_MXF
4 x cmax	11	420.5	7748	16444	4.4e-05	0.044	804	AZI_MXF		4 x cmax	11	365	0	16444	5.8e-05	0.058	776	AZI_MXF
4 x cmax	92	408	7748	16444	4.8e-05	0.048	794	AZI_MXF		4 x cmax	92	366	0	16444	5.8e-05	0.058	776	AZI_MXF
4 x cmax	72	415.5	7748	16444	4.6e-05	0.046	798	AZI_MXF		4 x cmax	72	363	0	16444	5.8e-05	0.058	776	AZI_MXF
4 x cmax	52	410.5	7748	16444	4.6e-05	0.046	802	AZI_MXF		4 x cmax	52	360.5	0	16444	5.9e-05	0.059	776	AZI_MXF
4 x cmax	32	409.5	7748	16444	4.7e-05	0.047	798	AZI_MXF		4 x cmax	32	362.5	0	16444	5.8e-05	0.058	776	AZI_MXF
4 x cmax	12	417.5	7748	16444	4.6e-05	0.046	798	AZI_MXF		4 x cmax	12	370.5	0	16444	5.7e-05	0.057	778	AZI_MXF
4 x cmax	93	419	7748	16444	4.5e-05	0.045	802	AZI_MXF		4 x cmax	93	373.5	0	16444	5.6e-05	0.056	780	AZI_MXF
4 x cmax	73	419	7748	16444	4.5e-05	0.045	800	AZI_MXF		4 x cmax	73	372.5	0	16444	5.5e-05	0.055	778	AZI_MXF
4 x cmax	53	397.5	7748	16444	4.9e-05	0.049	796	AZI_MXF		4 x cmax	53	368.5	0	16444	5.7e-05	0.057	778	AZI_MXF
4 x cmax	33	406	7748	16444	4.8e-05	0.048	794	AZI_MXF		4 x cmax	33	361.5	0	16444	5.8e-05	0.058	776	AZI_MXF
4 x cmax	13	398.5	7748	16444	4.9e-05	0.049	792	AZI_MXF		4 x cmax	13	365	0	16444	5.8e-05	0.058	776	AZI_MXF
4 x cmax	94	413.5	7748	16444	4.7e-05	0.047	794	AZI_MXF		4 x cmax	94	367.5	0	16444	5.7e-05	0.057	778	AZI_MXF
4 x cmax	74	426	7748	16444	4.3e-05	0.043	802	AZI_MXF		4 x cmax	74	375.5	0	16444	5.5e-05	0.055	780	AZI_MXF
4 x cmax	54	400.5	7748	16444	4.9e-05	0.049	794	AZI_MXF		4 x cmax	54	362.5	0	16444	5.8e-05	0.058	776	AZI_MXF
4 x cmax	34	414	7748	16444	4.6e-05	0.046	798	AZI_MXF		4 x cmax	34	363	0	16444	5.8e-05	0.058	776	AZI_MXF
4 x cmax	14	414.5	7748	16444	4.6e-05	0.046	794	AZI_MXF		4 x cmax	14	369.5	0	16444	5.6e-05	0.056	778	AZI_MXF
4 x cmax	95	404.5	7748	16444	4.9e-05	0.049	792	AZI_MXF		4 x cmax	95	367	0	16444	5.7e-05	0.057	778	AZI_MXF
4 x cmax	75	410.5	7748	16444	4.7e-05	0.047	798	AZI_MXF		4 x cmax	75	360	0	16444	5.9e-05	0.059	776	AZI_MXF
4 x cmax	55	399	7748	16444	4.9e-05	0.049	794	AZI_MXF		4 x cmax	55	371.5	0	16444	5.6e-05	0.056	778	AZI_MXF
4 x cmax	35	411.5	7748	16444	4.6e-05	0.046	798	AZI_MXF		4 x cmax	35	369.5	0	16444	5.6e-05	0.056	778	AZI_MXF
4 x cmax	15	408	7748	16444	4.7e-05	0.047	798	AZI_MXF		4 x cmax	15	371.5	0	16444	5.6e-05	0.056	778	AZI_MXF
4 x cmax	96	411.5	7748	16444	4.7e-05	0.047	796	AZI_MXF		4 x cmax	96	364.5	0	16444	5.8e-05	0.058	776	AZI_MXF
4 x cmax	76	414	7748	16444	4.6e-05	0.046	798	AZI_MXF		4 x cmax	76	369.5	0	16444	5.7e-05	0.057	778	AZI_MXF
4 x cmax	56	401.5	7748	16444	4.8e-05	0.048	796	AZI_MXF		4 x cmax	56	365.5	0	16444	5.7e-05	0.057	776	AZI_MXF
4 x cmax	36	435	7748	16444	4.1e-05	0.041	808	AZI_MXF		4 x cmax	36	372.5	0	16444	5.6e-05	0.056	778	AZI_MXF
4 x cmax	16	420.5	7748	16444	4.5e-05	0.045	804	AZI_MXF		4 x cmax	16	371.5	0	16444	5.7e-05	0.057	778	AZI_MXF
4 x cmax	97	395	7748	16444	5e-05	0.05	794	AZI_MXF		4 x cmax	97	364	0	16444	5.8e-05	0.058	776	AZI_MXF
4 x cmax	77	423	7748	16444	4.5e-05	0.045	800	AZI_MXF		4 x cmax	77	363	0	16444	5.8e-05	0.058	776	AZI_MXF
4 x cmax	57	401.5	7748	16444	4.8e-05	0.048	794	AZI_MXF		4 x cmax	57	370	0	16444	5.6e-05	0.056	778	AZI_MXF
4 x cmax	37	433	7748	16444	4.2e-05	0.042	804	AZI_MXF		4 x cmax	37	371.5	0	16444	5.6e-05	0.056	778	AZI_MXF
4 x cmax	17	420.5	7748	16444	4.5e-05	0.045	802	AZI_MXF		4 x cmax	17	367	0	16444	5.7e-05	0.057	778	AZI_MXF
4 x cmax	98	403	7748	16444	4.9e-05	0.049	794	AZI_MXF		4 x cmax	98	361	0	16444	5.9e-05	0.059	776	AZI_MXF
4 x cmax	78	425.5	7748	16444	4.3e-05	0.043	804	AZI_MXF		4 x cmax	78	356.5	0	16444	5.9e-05	0.059	774	AZI_MXF
4 x cmax	58	410.5	7748	16444	4.7e-05	0.047	794	AZI_MXF		4 x cmax	58	373	0	16444	5.5e-05	0.055	780	AZI_MXF
4 x cmax	38	438.5	7748	16444	4.2e-05	0.042	804	AZI_MXF		4 x cmax	38	372.5	0	16444	5.6e-05	0.056	778	AZI_MXF
4 x cmax	18	408	7748	16444	4.7e-05	0.047	798	AZI_MXF		4 x cmax	18	369.5	0	16444	5.6e-05	0.056	778	AZI_MXF
4 x cmax	99	417.5	7748	16444	4.7e-05	0.047	798	AZI_MXF		4 x cmax	99	360	0	16444	5.9e-05	0.059	776	AZI_MXF
4 x cmax	79	418	7748	16444	4.5e-05	0.045	802	AZI_MXF		4 x cmax	79	359	0	16444	5.9e-05	0.059	776	AZI_MXF
4 x cmax	59	426.5	7748	16444	4.3e-05	0.043	806	AZI_MXF		4 x cmax	59	367.5	0	16444	5.7e-05	0.057	778	AZI_MXF
4 x cmax	39	429.5	7748	16444	4.4e-05	0.044	800	AZI_MXF		4 x cmax	39	363.5	0	16444	5.8e-05	0.058	776	AZI_MXF
4 x cmax	19	414.5	7748	16444	4.5e-05	0.045	802	AZI_MXF		4 x cmax	19	366	0	16444	5.7e-05	0.057	776	AZI_MXF

## Sheet: LPV_MXF
Group	Sample_ID	APD90	Conc_a	Conc_b	Qnet	Qnet (uC/uF)	CaD90	Source		Group (LPV)	Sample_ID	APD90	Conc_a	Conc_b	Qnet	Qnet (uC/uF)	CaD90	Source
1 x cmax	80	342	704	4111	6.4e-05	0.064	788	LPV_MXF		1 x cmax	80	323	704	0	6.8e-05	0.068	784	LPV_MXF
1 x cmax	60	353	704	4111	6.1e-05	0.061	784	LPV_MXF		1 x cmax	60	322.5	704	0	6.8e-05	0.068	776	LPV_MXF
1 x cmax	40	342.5	704	4111	6.3e-05	0.063	786	LPV_MXF		1 x cmax	40	322	704	0	6.8e-05	0.068	780	LPV_MXF
1 x cmax	20	338.5	704	4111	6.4e-05	0.064	778	LPV_MXF		1 x cmax	20	321	704	0	6.8e-05	0.068	774	LPV_MXF
1 x cmax	0	339	704	4111	6.4e-05	0.064	780	LPV_MXF		1 x cmax	0	317.5	704	0	6.9e-05	0.069	776	LPV_MXF
1 x cmax	81	353.5	704	4111	6e-05	0.06	788	LPV_MXF		1 x cmax	81	320.5	704	0	6.9e-05	0.069	780	LPV_MXF
1 x cmax	61	339.5	704	4111	6.4e-05	0.064	782	LPV_MXF		1 x cmax	61	322	704	0	6.8e-05	0.068	778	LPV_MXF
1 x cmax	41	348	704	4111	6.2e-05	0.062	780	LPV_MXF		1 x cmax	41	319.5	704	0	6.9e-05	0.069	774	LPV_MXF
1 x cmax	21	352	704	4111	6.1e-05	0.061	778	LPV_MXF		1 x cmax	21	327	704	0	6.7e-05	0.067	772	LPV_MXF
1 x cmax	1	354	704	4111	6e-05	0.06	778	LPV_MXF		1 x cmax	1	329	704	0	6.6e-05	0.066	772	LPV_MXF
1 x cmax	82	348.5	704	4111	6.1e-05	0.061	780	LPV_MXF		1 x cmax	82	320.5	704	0	6.9e-05	0.069	774	LPV_MXF
1 x cmax	62	353	704	4111	6.1e-05	0.061	778	LPV_MXF		1 x cmax	62	325.5	704	0	6.7e-05	0.067	772	LPV_MXF
1 x cmax	42	341	704	4111	6.3e-05	0.063	776	LPV_MXF		1 x cmax	42	316	704	0	7e-05	0.07	770	LPV_MXF
1 x cmax	22	353	704	4111	6e-05	0.06	778	LPV_MXF		1 x cmax	22	329.5	704	0	6.6e-05	0.066	772	LPV_MXF
1 x cmax	2	355	704	4111	6e-05	0.06	788	LPV_MXF		1 x cmax	2	333.5	704	0	6.6e-05	0.066	782	LPV_MXF
1 x cmax	83	347	704	4111	6.2e-05	0.062	792	LPV_MXF		1 x cmax	83	319.5	704	0	6.9e-05	0.069	786	LPV_MXF
1 x cmax	63	345	704	4111	6.3e-05	0.063	778	LPV_MXF		1 x cmax	63	319	704	0	6.9e-05	0.069	772	LPV_MXF
1 x cmax	43	348	704	4111	6.2e-05	0.062	782	LPV_MXF		1 x cmax	43	321	704	0	6.9e-05	0.069	776	LPV_MXF
1 x cmax	23	345	704	4111	6.3e-05	0.063	784	LPV_MXF		1 x cmax	23	320.5	704	0	6.9e-05	0.069	778	LPV_MXF
1 x cmax	3	352	704	4111	6.1e-05	0.061	782	LPV_MXF		1 x cmax	3	321.5	704	0	6.8e-05	0.068	774	LPV_MXF
1 x cmax	84	345.5	704	4111	6.2e-05	0.062	780	LPV_MXF		1 x cmax	84	321	704	0	6.8e-05	0.068	776	LPV_MXF
1 x cmax	64	355.5	704	4111	6e-05	0.06	782	LPV_MXF		1 x cmax	64	333.5	704	0	6.5e-05	0.065	776	LPV_MXF
1 x cmax	44	339	704	4111	6.4e-05	0.064	776	LPV_MXF		1 x cmax	44	319.5	704	0	6.9e-05	0.069	772	LPV_MXF
1 x cmax	24	352.5	704	4111	6.1e-05	0.061	786	LPV_MXF		1 x cmax	24	324.5	704	0	6.8e-05	0.068	778	LPV_MXF
1 x cmax	4	346	704	4111	6.2e-05	0.062	776	LPV_MXF		1 x cmax	4	318	704	0	6.9e-05	0.069	770	LPV_MXF
1 x cmax	85	335.5	704	4111	6.5e-05	0.065	784	LPV_MXF		1 x cmax	85	319	704	0	6.9e-05	0.069	780	LPV_MXF
1 x cmax	65	358	704	4111	5.9e-05	0.059	784	LPV_MXF		1 x cmax	65	332.5	704	0	6.6e-05	0.066	778	LPV_MXF
1 x cmax	45	354	704	4111	6.1e-05	0.061	790	LPV_MXF		1 x cmax	45	319	704	0	6.9e-05	0.069	782	LPV_MXF
1 x cmax	25	357	704	4111	6e-05	0.06	786	LPV_MXF		1 x cmax	25	331	704	0	6.6e-05	0.066	780	LPV_MXF
1 x cmax	5	345	704	4111	6.3e-05	0.063	782	LPV_MXF		1 x cmax	5	319.5	704	0	6.9e-05	0.069	776	LPV_MXF
1 x cmax	86	348	704	4111	6.2e-05	0.062	780	LPV_MXF		1 x cmax	86	328.5	704	0	6.7e-05	0.067	774	LPV_MXF
1 x cmax	66	345	704	4111	6.2e-05	0.062	776	LPV_MXF		1 x cmax	66	321.5	704	0	6.8e-05	0.068	772	LPV_MXF
1 x cmax	46	362.5	704	4111	5.8e-05	0.058	782	LPV_MXF		1 x cmax	46	326.5	704	0	6.7e-05	0.067	774	LPV_MXF
1 x cmax	26	343.5	704	4111	6.3e-05	0.063	778	LPV_MXF		1 x cmax	26	322.5	704	0	6.8e-05	0.068	772	LPV_MXF
1 x cmax	6	353	704	4111	6.1e-05	0.061	782	LPV_MXF		1 x cmax	6	324	704	0	6.8e-05	0.068	776	LPV_MXF
1 x cmax	87	349.5	704	4111	6.2e-05	0.062	782	LPV_MXF		1 x cmax	87	328	704	0	6.7e-05	0.067	776	LPV_MXF
1 x cmax	67	348.5	704	4111	6.2e-05	0.062	780	LPV_MXF		1 x cmax	67	323	704	0	6.8e-05	0.068	776	LPV_MXF
1 x cmax	47	339.5	704	4111	6.4e-05	0.064	778	LPV_MXF		1 x cmax	47	314	704	0	7e-05	0.07	772	LPV_MXF
1 x cmax	27	348	704	4111	6.2e-05	0.062	790	LPV_MXF		1 x cmax	27	321	704	0	6.9e-05	0.069	784	LPV_MXF
1 x cmax	7	343	704	4111	6.3e-05	0.063	778	LPV_MXF		1 x cmax	7	316	704	0	7e-05	0.07	772	LPV_MXF
1 x cmax	88	338	704	4111	6.5e-05	0.065	780	LPV_MXF		1 x cmax	88	315.5	704	0	7e-05	0.07	776	LPV_MXF
1 x cmax	68	348.5	704	4111	6.2e-05	0.062	786	LPV_MXF		1 x cmax	68	320	704	0	6.9e-05	0.069	780	LPV_MXF
1 x cmax	48	341	704	4111	6.3e-05	0.063	774	LPV_MXF		1 x cmax	48	317	704	0	6.9e-05	0.069	768	LPV_MXF
1 x cmax	28	354	704	4111	6.1e-05	0.061	786	LPV_MXF		1 x cmax	28	327.5	704	0	6.7e-05	0.067	780	LPV_MXF
1 x cmax	8	351.5	704	4111	6.1e-05	0.061	778	LPV_MXF		1 x cmax	8	322	704	0	6.8e-05	0.068	772	LPV_MXF
1 x cmax	89	338	704	4111	6.4e-05	0.064	780	LPV_MXF		1 x cmax	89	317	704	0	7e-05	0.07	776	LPV_MXF
1 x cmax	69	346	704	4111	6.2e-05	0.062	780	LPV_MXF		1 x cmax	69	317.5	704	0	6.9e-05	0.069	774	LPV_MXF
1 x cmax	49	329	704	4111	6.6e-05	0.066	774	LPV_MXF		1 x cmax	49	311	704	0	7.1e-05	0.071	770	LPV_MXF
1 x cmax	29	353.5	704	4111	6e-05	0.06	782	LPV_MXF		1 x cmax	29	332.5	704	0	6.6e-05	0.066	778	LPV_MXF
1 x cmax	9	350	704	4111	6.2e-05	0.062	794	LPV_MXF		1 x cmax	9	323	704	0	6.9e-05	0.069	788	LPV_MXF
1 x cmax	90	343	704	4111	6.3e-05	0.063	782	LPV_MXF		1 x cmax	90	318	704	0	6.9e-05	0.069	778	LPV_MXF
1 x cmax	70	343.5	704	4111	6.3e-05	0.063	782	LPV_MXF		1 x cmax	70	315.5	704	0	7e-05	0.07	776	LPV_MXF
1 x cmax	50	345.5	704	4111	6.2e-05	0.062	780	LPV_MXF		1 x cmax	50	313.5	704	0	7e-05	0.07	772	LPV_MXF
1 x cmax	30	340.5	704	4111	6.3e-05	0.063	776	LPV_MXF		1 x cmax	30	314	704	0	7e-05	0.07	770	LPV_MXF
1 x cmax	10	344.5	704	4111	6.3e-05	0.063	778	LPV_MXF		1 x cmax	10	316	704	0	7e-05	0.07	772	LPV_MXF
1 x cmax	91	345.5	704	4111	6.2e-05	0.062	776	LPV_MXF		1 x cmax	91	317.5	704	0	6.9e-05	0.069	770	LPV_MXF
1 x cmax	71	333	704	4111	6.5e-05	0.065	778	LPV_MXF		1 x cmax	71	315	704	0	7e-05	0.07	774	LPV_MXF
1 x cmax	51	351	704	4111	6.1e-05	0.061	776	LPV_MXF		1 x cmax	51	319.5	704	0	6.9e-05	0.069	768	LPV_MXF
1 x cmax	31	353	704	4111	6e-05	0.06	776	LPV_MXF		1 x cmax	31	330	704	0	6.6e-05	0.066	770	LPV_MXF
1 x cmax	11	347.5	704	4111	6.2e-05	0.062	780	LPV_MXF		1 x cmax	11	323.5	704	0	6.8e-05	0.068	776	LPV_MXF
1 x cmax	92	350	704	4111	6.2e-05	0.062	788	LPV_MXF		1 x cmax	92	325.5	704	0	6.8e-05	0.068	782	LPV_MXF
1 x cmax	72	333	704	4111	6.6e-05	0.066	782	LPV_MXF		1 x cmax	72	309.5	704	0	7.2e-05	0.072	778	LPV_MXF
1 x cmax	52	334.5	704	4111	6.5e-05	0.065	776	LPV_MXF		1 x cmax	52	314	704	0	7e-05	0.07	772	LPV_MXF
1 x cmax	32	342	704	4111	6.3e-05	0.063	778	LPV_MXF		1 x cmax	32	319.5	704	0	6.9e-05	0.069	772	LPV_MXF
1 x cmax	12	347	704	4111	6.2e-05	0.062	776	LPV_MXF		1 x cmax	12	318.5	704	0	6.9e-05	0.069	770	LPV_MXF
1 x cmax	93	349	704	4111	6.2e-05	0.062	784	LPV_MXF		1 x cmax	93	319	704	0	6.9e-05	0.069	776	LPV_MXF
1 x cmax	73	345	704	4111	6.2e-05	0.062	778	LPV_MXF		1 x cmax	73	315.5	704	0	7e-05	0.07	772	LPV_MXF
1 x cmax	53	338.5	704	4111	6.4e-05	0.064	780	LPV_MXF		1 x cmax	53	311	704	0	7.1e-05	0.071	774	LPV_MXF
1 x cmax	33	345.5	704	4111	6.3e-05	0.063	782	LPV_MXF		1 x cmax	33	324.5	704	0	6.8e-05	0.068	778	LPV_MXF
1 x cmax	13	348.5	704	4111	6.2e-05	0.062	778	LPV_MXF		1 x cmax	13	325	704	0	6.7e-05	0.067	772	LPV_MXF
1 x cmax	94	346	704	4111	6.2e-05	0.062	784	LPV_MXF		1 x cmax	94	318.5	704	0	6.9e-05	0.069	778	LPV_MXF
1 x cmax	74	345	704	4111	6.2e-05	0.062	774	LPV_MXF		1 x cmax	74	316	704	0	7e-05	0.07	768	LPV_MXF
1 x cmax	54	346	704	4111	6.2e-05	0.062	780	LPV_MXF		1 x cmax	54	322.5	704	0	6.8e-05	0.068	776	LPV_MXF
1 x cmax	34	347	704	4111	6.2e-05	0.062	780	LPV_MXF		1 x cmax	34	324	704	0	6.8e-05	0.068	776	LPV_MXF
1 x cmax	14	343.5	704	4111	6.3e-05	0.063	778	LPV_MXF		1 x cmax	14	316.5	704	0	7e-05	0.07	772	LPV_MXF
1 x cmax	95	345	704	4111	6.3e-05	0.063	786	LPV_MXF		1 x cmax	95	320	704	0	6.9e-05	0.069	780	LPV_MXF
1 x cmax	75	348.5	704	4111	6.1e-05	0.061	774	LPV_MXF		1 x cmax	75	328	704	0	6.6e-05	0.066	770	LPV_MXF
1 x cmax	55	356	704	4111	6e-05	0.06	782	LPV_MXF		1 x cmax	55	325.5	704	0	6.7e-05	0.067	774	LPV_MXF
1 x cmax	35	363	704	4111	5.9e-05	0.059	796	LPV_MXF		1 x cmax	35	333	704	0	6.6e-05	0.066	788	LPV_MXF
1 x cmax	15	340	704	4111	6.4e-05	0.064	776	LPV_MXF		1 x cmax	15	311.5	704	0	7.1e-05	0.071	772	LPV_MXF
1 x cmax	96	342.5	704	4111	6.3e-05	0.063	782	LPV_MXF		1 x cmax	96	317.5	704	0	7e-05	0.07	778	LPV_MXF
1 x cmax	76	342.5	704	4111	6.3e-05	0.063	780	LPV_MXF		1 x cmax	76	314.5	704	0	7e-05	0.07	774	LPV_MXF
1 x cmax	56	345.5	704	4111	6.2e-05	0.062	782	LPV_MXF		1 x cmax	56	320.5	704	0	6.9e-05	0.069	776	LPV_MXF
1 x cmax	36	340.5	704	4111	6.4e-05	0.064	784	LPV_MXF		1 x cmax	36	310.5	704	0	7.1e-05	0.071	778	LPV_MXF
1 x cmax	16	344	704	4111	6.3e-05	0.063	784	LPV_MXF		1 x cmax	16	317.5	704	0	7e-05	0.07	778	LPV_MXF
1 x cmax	97	343.5	704	4111	6.3e-05	0.063	780	LPV_MXF		1 x cmax	97	318	704	0	6.9e-05	0.069	774	LPV_MXF
1 x cmax	77	354.5	704	4111	6e-05	0.06	782	LPV_MXF		1 x cmax	77	331	704	0	6.6e-05	0.066	776	LPV_MXF
1 x cmax	57	348.5	704	4111	6.2e-05	0.062	786	LPV_MXF		1 x cmax	57	322	704	0	6.8e-05	0.068	780	LPV_MXF
1 x cmax	37	353.5	704	4111	6e-05	0.06	784	LPV_MXF		1 x cmax	37	325.5	704	0	6.7e-05	0.067	778	LPV_MXF
1 x cmax	17	347	704	4111	6.3e-05	0.063	790	LPV_MXF		1 x cmax	17	320	704	0	6.9e-05	0.069	784	LPV_MXF
1 x cmax	98	346	704	4111	6.2e-05	0.062	782	LPV_MXF		1 x cmax	98	322.5	704	0	6.8e-05	0.068	778	LPV_MXF
1 x cmax	78	342	704	4111	6.3e-05	0.063	774	LPV_MXF		1 x cmax	78	325	704	0	6.7e-05	0.067	770	LPV_MXF
1 x cmax	58	350	704	4111	6.1e-05	0.061	780	LPV_MXF		1 x cmax	58	321	704	0	6.8e-05	0.068	774	LPV_MXF
1 x cmax	38	356	704	4111	6e-05	0.06	790	LPV_MXF		1 x cmax	38	325.5	704	0	6.8e-05	0.068	782	LPV_MXF
1 x cmax	18	342	704	4111	6.3e-05	0.063	780	LPV_MXF		1 x cmax	18	316	704	0	7e-05	0.07	774	LPV_MXF
1 x cmax	99	348	704	4111	6.2e-05	0.062	778	LPV_MXF		1 x cmax	99	326.5	704	0	6.7e-05	0.067	772	LPV_MXF
1 x cmax	79	337	704	4111	6.4e-05	0.064	774	LPV_MXF		1 x cmax	79	317	704	0	6.9e-05	0.069	770	LPV_MXF
1 x cmax	59	349.5	704	4111	6.1e-05	0.061	782	LPV_MXF		1 x cmax	59	320.5	704	0	6.9e-05	0.069	776	LPV_MXF
1 x cmax	39	343.5	704	4111	6.3e-05	0.063	782	LPV_MXF		1 x cmax	39	321	704	0	6.9e-05	0.069	778	LPV_MXF
1 x cmax	19	335.5	704	4111	6.5e-05	0.065	782	LPV_MXF		1 x cmax	19	310.5	704	0	7.1e-05	0.071	776	LPV_MXF
2 x cmax	80	369.5	1408	8222	5.8e-05	0.058	810	LPV_MXF		2 x cmax	80	339	1408	0	6.5e-05	0.065	802	LPV_MXF
2 x cmax	60	385.5	1408	8222	5.4e-05	0.054	802	LPV_MXF		2 x cmax	60	340	1408	0	6.4e-05	0.064	790	LPV_MXF
2 x cmax	40	376	1408	8222	5.6e-05	0.056	806	LPV_MXF		2 x cmax	40	342	1408	0	6.4e-05	0.064	796	LPV_MXF
2 x cmax	20	368.5	1408	8222	5.7e-05	0.057	792	LPV_MXF		2 x cmax	20	338.5	1408	0	6.4e-05	0.064	784	LPV_MXF
2 x cmax	0	367.5	1408	8222	5.8e-05	0.058	798	LPV_MXF		2 x cmax	0	332.5	1408	0	6.6e-05	0.066	790	LPV_MXF
2 x cmax	81	386	1408	8222	5.3e-05	0.053	808	LPV_MXF		2 x cmax	81	337	1408	0	6.5e-05	0.065	794	LPV_MXF
2 x cmax	61	367.5	1408	8222	5.8e-05	0.058	798	LPV_MXF		2 x cmax	61	338	1408	0	6.5e-05	0.065	790	LPV_MXF
2 x cmax	41	379.5	1408	8222	5.5e-05	0.055	798	LPV_MXF		2 x cmax	41	335.5	1408	0	6.5e-05	0.065	786	LPV_MXF
2 x cmax	21	383	1408	8222	5.4e-05	0.054	792	LPV_MXF		2 x cmax	21	344	1408	0	6.3e-05	0.063	782	LPV_MXF
2 x cmax	1	385	1408	8222	5.3e-05	0.053	792	LPV_MXF		2 x cmax	1	345	1408	0	6.3e-05	0.063	780	LPV_MXF
2 x cmax	82	379	1408	8222	5.5e-05	0.055	798	LPV_MXF		2 x cmax	82	336.5	1408	0	6.5e-05	0.065	786	LPV_MXF
2 x cmax	62	386	1408	8222	5.3e-05	0.053	794	LPV_MXF		2 x cmax	62	343	1408	0	6.3e-05	0.063	782	LPV_MXF
2 x cmax	42	367.5	1408	8222	5.7e-05	0.057	788	LPV_MXF		2 x cmax	42	329	1408	0	6.7e-05	0.067	778	LPV_MXF
2 x cmax	22	386.5	1408	8222	5.3e-05	0.053	792	LPV_MXF		2 x cmax	22	348.5	1408	0	6.2e-05	0.062	782	LPV_MXF
2 x cmax	2	391.5	1408	8222	5.2e-05	0.052	808	LPV_MXF		2 x cmax	2	355.5	1408	0	6.1e-05	0.061	798	LPV_MXF
2 x cmax	83	378	1408	8222	5.6e-05	0.056	814	LPV_MXF		2 x cmax	83	334.5	1408	0	6.6e-05	0.066	800	LPV_MXF
2 x cmax	63	374.5	1408	8222	5.7e-05	0.057	794	LPV_MXF		2 x cmax	63	333.5	1408	0	6.6e-05	0.066	784	LPV_MXF
2 x cmax	43	378.5	1408	8222	5.5e-05	0.055	798	LPV_MXF		2 x cmax	43	336.5	1408	0	6.5e-05	0.065	788	LPV_MXF
2 x cmax	23	373.5	1408	8222	5.6e-05	0.056	804	LPV_MXF		2 x cmax	23	335.5	1408	0	6.5e-05	0.065	792	LPV_MXF
2 x cmax	3	385.5	1408	8222	5.4e-05	0.054	800	LPV_MXF		2 x cmax	3	340	1408	0	6.4e-05	0.064	786	LPV_MXF
2 x cmax	84	377	1408	8222	5.5e-05	0.055	800	LPV_MXF		2 x cmax	84	337	1408	0	6.5e-05	0.065	788	LPV_MXF
2 x cmax	64	388	1408	8222	5.3e-05	0.053	798	LPV_MXF		2 x cmax	64	352.5	1408	0	6.1e-05	0.061	788	LPV_MXF
2 x cmax	44	367.5	1408	8222	5.8e-05	0.058	790	LPV_MXF		2 x cmax	44	336	1408	0	6.5e-05	0.065	782	LPV_MXF
2 x cmax	24	387	1408	8222	5.4e-05	0.054	806	LPV_MXF		2 x cmax	24	342.5	1408	0	6.4e-05	0.064	794	LPV_MXF
2 x cmax	4	375.5	1408	8222	5.5e-05	0.055	788	LPV_MXF		2 x cmax	4	332.5	1408	0	6.6e-05	0.066	778	LPV_MXF
2 x cmax	85	363.5	1408	8222	5.9e-05	0.059	802	LPV_MXF		2 x cmax	85	334	1408	0	6.6e-05	0.066	796	LPV_MXF
2 x cmax	65	393.5	1408	8222	5.1e-05	0.051	802	LPV_MXF		2 x cmax	65	352	1408	0	6.1e-05	0.061	790	LPV_MXF
2 x cmax	45	388.5	1408	8222	5.3e-05	0.053	812	LPV_MXF		2 x cmax	45	334.5	1408	0	6.6e-05	0.066	796	LPV_MXF
2 x cmax	25	391	1408	8222	5.3e-05	0.053	806	LPV_MXF		2 x cmax	25	348.5	1408	0	6.2e-05	0.062	794	LPV_MXF
2 x cmax	5	375.5	1408	8222	5.6e-05	0.056	800	LPV_MXF		2 x cmax	5	335.5	1408	0	6.5e-05	0.065	788	LPV_MXF
2 x cmax	86	384	1408	8222	5.4e-05	0.054	796	LPV_MXF		2 x cmax	86	351	1408	0	6.1e-05	0.061	788	LPV_MXF
2 x cmax	66	376.5	1408	8222	5.5e-05	0.055	792	LPV_MXF		2 x cmax	66	339	1408	0	6.4e-05	0.064	782	LPV_MXF
2 x cmax	46	398	1408	8222	5.1e-05	0.051	800	LPV_MXF		2 x cmax	46	345	1408	0	6.3e-05	0.063	784	LPV_MXF
2 x cmax	26	372	1408	8222	5.7e-05	0.057	792	LPV_MXF		2 x cmax	26	337.5	1408	0	6.5e-05	0.065	784	LPV_MXF
2 x cmax	6	387.5	1408	8222	5.3e-05	0.053	802	LPV_MXF		2 x cmax	6	342	1408	0	6.4e-05	0.064	788	LPV_MXF
2 x cmax	87	379	1408	8222	5.6e-05	0.056	800	LPV_MXF		2 x cmax	87	344.5	1408	0	6.3e-05	0.063	790	LPV_MXF
2 x cmax	67	382.5	1408	8222	5.4e-05	0.054	800	LPV_MXF		2 x cmax	67	343	1408	0	6.3e-05	0.063	788	LPV_MXF
2 x cmax	47	367	1408	8222	5.8e-05	0.058	792	LPV_MXF		2 x cmax	47	326	1408	0	6.7e-05	0.067	782	LPV_MXF
2 x cmax	27	379.5	1408	8222	5.5e-05	0.055	810	LPV_MXF		2 x cmax	27	336.5	1408	0	6.5e-05	0.065	798	LPV_MXF
2 x cmax	7	372.5	1408	8222	5.6e-05	0.056	794	LPV_MXF		2 x cmax	7	330	1408	0	6.6e-05	0.066	782	LPV_MXF
2 x cmax	88	364.5	1408	8222	5.9e-05	0.059	796	LPV_MXF		2 x cmax	88	329	1408	0	6.7e-05	0.067	786	LPV_MXF
2 x cmax	68	380.5	1408	8222	5.5e-05	0.055	808	LPV_MXF		2 x cmax	68	338	1408	0	6.5e-05	0.065	796	LPV_MXF
2 x cmax	48	369.5	1408	8222	5.7e-05	0.057	784	LPV_MXF		2 x cmax	48	332.5	1408	0	6.6e-05	0.066	776	LPV_MXF
2 x cmax	28	388	1408	8222	5.4e-05	0.054	806	LPV_MXF		2 x cmax	28	347.5	1408	0	6.2e-05	0.062	794	LPV_MXF
2 x cmax	8	383.5	1408	8222	5.4e-05	0.054	794	LPV_MXF		2 x cmax	8	338.5	1408	0	6.4e-05	0.064	782	LPV_MXF
2 x cmax	89	367	1408	8222	5.8e-05	0.058	796	LPV_MXF		2 x cmax	89	331.5	1408	0	6.6e-05	0.066	786	LPV_MXF
2 x cmax	69	375.5	1408	8222	5.6e-05	0.056	798	LPV_MXF		2 x cmax	69	332	1408	0	6.6e-05	0.066	786	LPV_MXF
2 x cmax	49	352	1408	8222	6.1e-05	0.061	788	LPV_MXF		2 x cmax	49	321	1408	0	6.9e-05	0.069	780	LPV_MXF
2 x cmax	29	384	1408	8222	5.4e-05	0.054	798	LPV_MXF		2 x cmax	29	350	1408	0	6.2e-05	0.062	788	LPV_MXF
2 x cmax	9	383	1408	8222	5.5e-05	0.055	818	LPV_MXF		2 x cmax	9	341	1408	0	6.5e-05	0.065	806	LPV_MXF
2 x cmax	90	372.5	1408	8222	5.7e-05	0.057	802	LPV_MXF		2 x cmax	90	332.5	1408	0	6.6e-05	0.066	790	LPV_MXF
2 x cmax	70	370.5	1408	8222	5.7e-05	0.057	798	LPV_MXF		2 x cmax	70	328.5	1408	0	6.7e-05	0.067	788	LPV_MXF
2 x cmax	50	376	1408	8222	5.6e-05	0.056	796	LPV_MXF		2 x cmax	50	327.5	1408	0	6.7e-05	0.067	782	LPV_MXF
2 x cmax	30	368	1408	8222	5.7e-05	0.057	788	LPV_MXF		2 x cmax	30	326.5	1408	0	6.7e-05	0.067	778	LPV_MXF
2 x cmax	10	373	1408	8222	5.6e-05	0.056	794	LPV_MXF		2 x cmax	10	329.5	1408	0	6.7e-05	0.067	782	LPV_MXF
2 x cmax	91	377.5	1408	8222	5.5e-05	0.055	792	LPV_MXF		2 x cmax	91	333	1408	0	6.6e-05	0.066	780	LPV_MXF
2 x cmax	71	357.5	1408	8222	6e-05	0.06	792	LPV_MXF		2 x cmax	71	327	1408	0	6.7e-05	0.067	786	LPV_MXF
2 x cmax	51	380.5	1408	8222	5.4e-05	0.054	788	LPV_MXF		2 x cmax	51	332	1408	0	6.6e-05	0.066	776	LPV_MXF
2 x cmax	31	387.5	1408	8222	5.3e-05	0.053	790	LPV_MXF		2 x cmax	31	349	1408	0	6.1e-05	0.061	780	LPV_MXF
2 x cmax	11	380.5	1408	8222	5.5e-05	0.055	800	LPV_MXF		2 x cmax	11	341	1408	0	6.4e-05	0.064	788	LPV_MXF
2 x cmax	92	384.5	1408	8222	5.4e-05	0.054	808	LPV_MXF		2 x cmax	92	345	1408	0	6.3e-05	0.063	798	LPV_MXF
2 x cmax	72	353.5	1408	8222	6.1e-05	0.061	798	LPV_MXF		2 x cmax	72	316.5	1408	0	7e-05	0.07	790	LPV_MXF
2 x cmax	52	358.5	1408	8222	6e-05	0.06	790	LPV_MXF		2 x cmax	52	325	1408	0	6.8e-05	0.068	782	LPV_MXF
2 x cmax	32	372.5	1408	8222	5.6e-05	0.056	794	LPV_MXF		2 x cmax	32	336.5	1408	0	6.5e-05	0.065	784	LPV_MXF
2 x cmax	12	377	1408	8222	5.5e-05	0.055	790	LPV_MXF		2 x cmax	12	333.5	1408	0	6.5e-05	0.065	778	LPV_MXF
2 x cmax	93	380	1408	8222	5.5e-05	0.055	802	LPV_MXF		2 x cmax	93	334	1408	0	6.6e-05	0.066	790	LPV_MXF
2 x cmax	73	373	1408	8222	5.6e-05	0.056	792	LPV_MXF		2 x cmax	73	328	1408	0	6.7e-05	0.067	780	LPV_MXF
2 x cmax	53	364.5	1408	8222	5.8e-05	0.058	796	LPV_MXF		2 x cmax	53	323	1408	0	6.8e-05	0.068	786	LPV_MXF
2 x cmax	33	380	1408	8222	5.5e-05	0.055	800	LPV_MXF		2 x cmax	33	346	1408	0	6.3e-05	0.063	792	LPV_MXF
2 x cmax	13	381.5	1408	8222	5.4e-05	0.054	792	LPV_MXF		2 x cmax	13	344	1408	0	6.3e-05	0.063	782	LPV_MXF
2 x cmax	94	376	1408	8222	5.6e-05	0.056	802	LPV_MXF		2 x cmax	94	334.5	1408	0	6.6e-05	0.066	790	LPV_MXF
2 x cmax	74	376	1408	8222	5.5e-05	0.055	786	LPV_MXF		2 x cmax	74	330	1408	0	6.6e-05	0.066	774	LPV_MXF
2 x cmax	54	373	1408	8222	5.7e-05	0.057	796	LPV_MXF		2 x cmax	54	336.5	1408	0	6.5e-05	0.065	786	LPV_MXF
2 x cmax	34	379.5	1408	8222	5.5e-05	0.055	798	LPV_MXF		2 x cmax	34	342	1408	0	6.4e-05	0.064	788	LPV_MXF
2 x cmax	14	373	1408	8222	5.6e-05	0.056	794	LPV_MXF		2 x cmax	14	331	1408	0	6.6e-05	0.066	784	LPV_MXF
2 x cmax	95	375.5	1408	8222	5.6e-05	0.056	804	LPV_MXF		2 x cmax	95	335	1408	0	6.6e-05	0.066	792	LPV_MXF
2 x cmax	75	382.5	1408	8222	5.4e-05	0.054	786	LPV_MXF		2 x cmax	75	348	1408	0	6.2e-05	0.062	776	LPV_MXF
2 x cmax	55	390	1408	8222	5.2e-05	0.052	800	LPV_MXF		2 x cmax	55	343.5	1408	0	6.3e-05	0.063	786	LPV_MXF
2 x cmax	35	395	1408	8222	5.2e-05	0.052	816	LPV_MXF		2 x cmax	35	350	1408	0	6.2e-05	0.062	802	LPV_MXF
2 x cmax	15	364.5	1408	8222	5.8e-05	0.058	790	LPV_MXF		2 x cmax	15	321	1408	0	6.9e-05	0.069	780	LPV_MXF
2 x cmax	96	372	1408	8222	5.7e-05	0.057	800	LPV_MXF		2 x cmax	96	332.5	1408	0	6.6e-05	0.066	790	LPV_MXF
2 x cmax	76	371.5	1408	8222	5.7e-05	0.057	796	LPV_MXF		2 x cmax	76	328.5	1408	0	6.7e-05	0.067	784	LPV_MXF
2 x cmax	56	376	1408	8222	5.5e-05	0.055	798	LPV_MXF		2 x cmax	56	336.5	1408	0	6.5e-05	0.065	788	LPV_MXF
2 x cmax	36	363	1408	8222	5.9e-05	0.059	800	LPV_MXF		2 x cmax	36	318.5	1408	0	7e-05	0.07	788	LPV_MXF
2 x cmax	16	374.5	1408	8222	5.7e-05	0.057	804	LPV_MXF		2 x cmax	16	332.5	1408	0	6.6e-05	0.066	792	LPV_MXF
2 x cmax	97	373	1408	8222	5.7e-05	0.057	794	LPV_MXF		2 x cmax	97	334	1408	0	6.5e-05	0.065	784	LPV_MXF
2 x cmax	77	391	1408	8222	5.2e-05	0.052	800	LPV_MXF		2 x cmax	77	353	1408	0	6.1e-05	0.061	790	LPV_MXF
2 x cmax	57	383.5	1408	8222	5.4e-05	0.054	806	LPV_MXF		2 x cmax	57	340.5	1408	0	6.4e-05	0.064	794	LPV_MXF
2 x cmax	37	387	1408	8222	5.3e-05	0.053	802	LPV_MXF		2 x cmax	37	343	1408	0	6.3e-05	0.063	788	LPV_MXF
2 x cmax	17	379	1408	8222	5.6e-05	0.056	810	LPV_MXF		2 x cmax	17	338	1408	0	6.5e-05	0.065	798	LPV_MXF
2 x cmax	98	377	1408	8222	5.6e-05	0.056	802	LPV_MXF		2 x cmax	98	340.5	1408	0	6.4e-05	0.064	790	LPV_MXF
2 x cmax	78	373	1408	8222	5.6e-05	0.056	788	LPV_MXF		2 x cmax	78	342.5	1408	0	6.3e-05	0.063	780	LPV_MXF
2 x cmax	58	384	1408	8222	5.4e-05	0.054	796	LPV_MXF		2 x cmax	58	339.5	1408	0	6.4e-05	0.064	784	LPV_MXF
2 x cmax	38	389.5	1408	8222	5.3e-05	0.053	810	LPV_MXF		2 x cmax	38	343.5	1408	0	6.4e-05	0.064	796	LPV_MXF
2 x cmax	18	371.5	1408	8222	5.6e-05	0.056	794	LPV_MXF		2 x cmax	18	330	1408	0	6.7e-05	0.067	784	LPV_MXF
2 x cmax	99	381	1408	8222	5.5e-05	0.055	794	LPV_MXF		2 x cmax	99	346.5	1408	0	6.2e-05	0.062	784	LPV_MXF
2 x cmax	79	364.5	1408	8222	5.8e-05	0.058	784	LPV_MXF		2 x cmax	79	332	1408	0	6.6e-05	0.066	776	LPV_MXF
2 x cmax	59	379	1408	8222	5.5e-05	0.055	798	LPV_MXF		2 x cmax	59	336	1408	0	6.5e-05	0.065	788	LPV_MXF
2 x cmax	39	375.5	1408	8222	5.6e-05	0.056	802	LPV_MXF		2 x cmax	39	339	1408	0	6.4e-05	0.064	792	LPV_MXF
2 x cmax	19	360	1408	8222	5.9e-05	0.059	798	LPV_MXF		2 x cmax	19	321	1408	0	6.9e-05	0.069	788	LPV_MXF
3 x cmax	80	395	2112	12333	5.3e-05	0.053	830	LPV_MXF		3 x cmax	80	354	2112	0	6.2e-05	0.062	818	LPV_MXF
3 x cmax	60	415.5	2112	12333	4.8e-05	0.048	822	LPV_MXF		3 x cmax	60	357	2112	0	6e-05	0.06	802	LPV_MXF
3 x cmax	40	409.5	2112	12333	4.9e-05	0.049	828	LPV_MXF		3 x cmax	40	362.5	2112	0	6e-05	0.06	812	LPV_MXF
3 x cmax	20	398	2112	12333	5.1e-05	0.051	810	LPV_MXF		3 x cmax	20	356	2112	0	6e-05	0.06	796	LPV_MXF
3 x cmax	0	396.5	2112	12333	5.1e-05	0.051	818	LPV_MXF		3 x cmax	0	349	2112	0	6.2e-05	0.062	804	LPV_MXF
3 x cmax	81	416.5	2112	12333	4.7e-05	0.047	828	LPV_MXF		3 x cmax	81	354	2112	0	6.1e-05	0.061	808	LPV_MXF
3 x cmax	61	394.5	2112	12333	5.2e-05	0.052	814	LPV_MXF		3 x cmax	61	353.5	2112	0	6.1e-05	0.061	800	LPV_MXF
3 x cmax	41	409	2112	12333	4.9e-05	0.049	816	LPV_MXF		3 x cmax	41	352.5	2112	0	6.1e-05	0.061	798	LPV_MXF
3 x cmax	21	410.5	2112	12333	4.8e-05	0.048	810	LPV_MXF		3 x cmax	21	359	2112	0	6e-05	0.06	792	LPV_MXF
3 x cmax	1	411.5	2112	12333	4.8e-05	0.048	808	LPV_MXF		3 x cmax	1	359	2112	0	5.9e-05	0.059	790	LPV_MXF
3 x cmax	82	407.5	2112	12333	4.9e-05	0.049	814	LPV_MXF		3 x cmax	82	352.5	2112	0	6.1e-05	0.061	796	LPV_MXF
3 x cmax	62	416.5	2112	12333	4.7e-05	0.047	812	LPV_MXF		3 x cmax	62	359.5	2112	0	5.9e-05	0.059	792	LPV_MXF
3 x cmax	42	394	2112	12333	5.2e-05	0.052	804	LPV_MXF		3 x cmax	42	343.5	2112	0	6.3e-05	0.063	788	LPV_MXF
3 x cmax	22	416	2112	12333	4.7e-05	0.047	810	LPV_MXF		3 x cmax	22	365	2112	0	5.8e-05	0.058	792	LPV_MXF
3 x cmax	2	424	2112	12333	4.6e-05	0.046	830	LPV_MXF		3 x cmax	2	375	2112	0	5.7e-05	0.057	812	LPV_MXF
3 x cmax	83	407	2112	12333	5e-05	0.05	834	LPV_MXF		3 x cmax	83	349.5	2112	0	6.3e-05	0.063	814	LPV_MXF
3 x cmax	63	402.5	2112	12333	5.1e-05	0.051	810	LPV_MXF		3 x cmax	63	349.5	2112	0	6.2e-05	0.062	794	LPV_MXF
3 x cmax	43	407	2112	12333	4.9e-05	0.049	818	LPV_MXF		3 x cmax	43	352.5	2112	0	6.1e-05	0.061	800	LPV_MXF
3 x cmax	23	400	2112	12333	5.1e-05	0.051	822	LPV_MXF		3 x cmax	23	350	2112	0	6.2e-05	0.062	806	LPV_MXF
3 x cmax	3	417	2112	12333	4.7e-05	0.047	818	LPV_MXF		3 x cmax	3	359	2112	0	6e-05	0.06	798	LPV_MXF
3 x cmax	84	407	2112	12333	4.9e-05	0.049	818	LPV_MXF		3 x cmax	84	353.5	2112	0	6.1e-05	0.061	802	LPV_MXF
3 x cmax	64	416.5	2112	12333	4.8e-05	0.048	816	LPV_MXF		3 x cmax	64	368.5	2112	0	5.8e-05	0.058	800	LPV_MXF
3 x cmax	44	396	2112	12333	5.2e-05	0.052	806	LPV_MXF		3 x cmax	44	353	2112	0	6.1e-05	0.061	792	LPV_MXF
3 x cmax	24	418.5	2112	12333	4.7e-05	0.047	828	LPV_MXF		3 x cmax	24	360	2112	0	6e-05	0.06	806	LPV_MXF
3 x cmax	4	403.5	2112	12333	5e-05	0.05	804	LPV_MXF		3 x cmax	4	348	2112	0	6.2e-05	0.062	786	LPV_MXF
3 x cmax	85	391	2112	12333	5.3e-05	0.053	822	LPV_MXF		3 x cmax	85	349.5	2112	0	6.3e-05	0.063	808	LPV_MXF
3 x cmax	65	425	2112	12333	4.5e-05	0.045	822	LPV_MXF		3 x cmax	65	369	2112	0	5.8e-05	0.058	802	LPV_MXF
3 x cmax	45	420	2112	12333	4.7e-05	0.047	834	LPV_MXF		3 x cmax	45	350.5	2112	0	6.2e-05	0.062	810	LPV_MXF
3 x cmax	25	420.5	2112	12333	4.7e-05	0.047	826	LPV_MXF		3 x cmax	25	363.5	2112	0	5.9e-05	0.059	806	LPV_MXF
3 x cmax	5	405	2112	12333	5e-05	0.05	818	LPV_MXF		3 x cmax	5	352	2112	0	6.2e-05	0.062	800	LPV_MXF
3 x cmax	86	417.5	2112	12333	4.7e-05	0.047	816	LPV_MXF		3 x cmax	86	372	2112	0	5.7e-05	0.057	800	LPV_MXF
3 x cmax	66	407	2112	12333	4.9e-05	0.049	808	LPV_MXF		3 x cmax	66	357	2112	0	6e-05	0.06	792	LPV_MXF
3 x cmax	46	429	2112	12333	4.4e-05	0.044	818	LPV_MXF		3 x cmax	46	362	2112	0	5.9e-05	0.059	794	LPV_MXF
3 x cmax	26	399	2112	12333	5.1e-05	0.051	808	LPV_MXF		3 x cmax	26	352	2112	0	6.1e-05	0.061	794	LPV_MXF
3 x cmax	6	419.5	2112	12333	4.7e-05	0.047	822	LPV_MXF		3 x cmax	6	359.5	2112	0	6e-05	0.06	800	LPV_MXF
3 x cmax	87	405	2112	12333	5.1e-05	0.051	818	LPV_MXF		3 x cmax	87	359	2112	0	6e-05	0.06	802	LPV_MXF
3 x cmax	67	415.5	2112	12333	4.8e-05	0.048	820	LPV_MXF		3 x cmax	67	364	2112	0	5.9e-05	0.059	802	LPV_MXF
3 x cmax	47	395.5	2112	12333	5.2e-05	0.052	808	LPV_MXF		3 x cmax	47	341	2112	0	6.4e-05	0.064	792	LPV_MXF
3 x cmax	27	408.5	2112	12333	4.9e-05	0.049	830	LPV_MXF		3 x cmax	27	352	2112	0	6.2e-05	0.062	812	LPV_MXF
3 x cmax	7	402.5	2112	12333	5e-05	0.05	810	LPV_MXF		3 x cmax	7	346.5	2112	0	6.3e-05	0.063	794	LPV_MXF
3 x cmax	88	391	2112	12333	5.3e-05	0.053	812	LPV_MXF		3 x cmax	88	344	2112	0	6.4e-05	0.064	798	LPV_MXF
3 x cmax	68	411.5	2112	12333	4.9e-05	0.049	828	LPV_MXF		3 x cmax	68	357	2112	0	6.1e-05	0.061	810	LPV_MXF
3 x cmax	48	398.5	2112	12333	5.1e-05	0.051	798	LPV_MXF		3 x cmax	48	350.5	2112	0	6.1e-05	0.061	784	LPV_MXF
3 x cmax	28	418.5	2112	12333	4.9e-05	0.049	826	LPV_MXF		3 x cmax	28	366.5	2112	0	5.8e-05	0.058	808	LPV_MXF
3 x cmax	8	414	2112	12333	4.8e-05	0.048	812	LPV_MXF		3 x cmax	8	355.5	2112	0	6e-05	0.06	792	LPV_MXF
3 x cmax	89	396	2112	12333	5.1e-05	0.051	812	LPV_MXF		3 x cmax	89	347.5	2112	0	6.3e-05	0.063	798	LPV_MXF
3 x cmax	69	404	2112	12333	5e-05	0.05	818	LPV_MXF		3 x cmax	69	348	2112	0	6.3e-05	0.063	800	LPV_MXF
3 x cmax	49	379	2112	12333	5.5e-05	0.055	802	LPV_MXF		3 x cmax	49	336	2112	0	6.5e-05	0.065	790	LPV_MXF
3 x cmax	29	410.5	2112	12333	4.8e-05	0.048	816	LPV_MXF		3 x cmax	29	365	2112	0	5.9e-05	0.059	800	LPV_MXF
3 x cmax	9	414	2112	12333	4.9e-05	0.049	842	LPV_MXF		3 x cmax	9	359	2112	0	6.1e-05	0.061	822	LPV_MXF
3 x cmax	90	401.5	2112	12333	5.1e-05	0.051	822	LPV_MXF		3 x cmax	90	349	2112	0	6.3e-05	0.063	804	LPV_MXF
3 x cmax	70	397.5	2112	12333	5.2e-05	0.052	818	LPV_MXF		3 x cmax	70	342.5	2112	0	6.4e-05	0.064	800	LPV_MXF
3 x cmax	50	408.5	2112	12333	4.9e-05	0.049	814	LPV_MXF		3 x cmax	50	346	2112	0	6.3e-05	0.063	794	LPV_MXF
3 x cmax	30	397.5	2112	12333	5.1e-05	0.051	806	LPV_MXF		3 x cmax	30	342.5	2112	0	6.4e-05	0.064	788	LPV_MXF
3 x cmax	10	401	2112	12333	5.1e-05	0.051	812	LPV_MXF		3 x cmax	10	345	2112	0	6.3e-05	0.063	796	LPV_MXF
3 x cmax	91	409.5	2112	12333	4.8e-05	0.048	810	LPV_MXF		3 x cmax	91	351	2112	0	6.2e-05	0.062	792	LPV_MXF
3 x cmax	71	382	2112	12333	5.5e-05	0.055	808	LPV_MXF		3 x cmax	71	340.5	2112	0	6.4e-05	0.064	796	LPV_MXF
3 x cmax	51	406	2112	12333	4.9e-05	0.049	802	LPV_MXF		3 x cmax	51	344	2112	0	6.3e-05	0.063	784	LPV_MXF
3 x cmax	31	417.5	2112	12333	4.7e-05	0.047	806	LPV_MXF		3 x cmax	31	366.5	2112	0	5.8e-05	0.058	788	LPV_MXF
3 x cmax	11	411	2112	12333	4.8e-05	0.048	818	LPV_MXF		3 x cmax	11	359	2112	0	6e-05	0.06	802	LPV_MXF
3 x cmax	92	416	2112	12333	4.8e-05	0.048	830	LPV_MXF		3 x cmax	92	363.5	2112	0	5.9e-05	0.059	810	LPV_MXF
3 x cmax	72	375	2112	12333	5.7e-05	0.057	814	LPV_MXF		3 x cmax	72	326.5	2112	0	6.8e-05	0.068	800	LPV_MXF
3 x cmax	52	383.5	2112	12333	5.4e-05	0.054	808	LPV_MXF		3 x cmax	52	338	2112	0	6.5e-05	0.065	794	LPV_MXF
3 x cmax	32	403	2112	12333	5e-05	0.05	810	LPV_MXF		3 x cmax	32	354.5	2112	0	6.1e-05	0.061	796	LPV_MXF
3 x cmax	12	405.5	2112	12333	5e-05	0.05	806	LPV_MXF		3 x cmax	12	350	2112	0	6.2e-05	0.062	788	LPV_MXF
3 x cmax	93	409	2112	12333	4.9e-05	0.049	822	LPV_MXF		3 x cmax	93	350	2112	0	6.2e-05	0.062	804	LPV_MXF
3 x cmax	73	400	2112	12333	5e-05	0.05	808	LPV_MXF		3 x cmax	73	342	2112	0	6.4e-05	0.064	790	LPV_MXF
3 x cmax	53	395.5	2112	12333	5.2e-05	0.052	816	LPV_MXF		3 x cmax	53	341.5	2112	0	6.4e-05	0.064	798	LPV_MXF
3 x cmax	33	413.5	2112	12333	4.8e-05	0.048	822	LPV_MXF		3 x cmax	33	367.5	2112	0	5.8e-05	0.058	806	LPV_MXF
3 x cmax	13	412.5	2112	12333	4.8e-05	0.048	810	LPV_MXF		3 x cmax	13	362	2112	0	5.9e-05	0.059	792	LPV_MXF
3 x cmax	94	405.5	2112	12333	5e-05	0.05	820	LPV_MXF		3 x cmax	94	352	2112	0	6.2e-05	0.062	804	LPV_MXF
3 x cmax	74	407	2112	12333	4.8e-05	0.048	802	LPV_MXF		3 x cmax	74	345.5	2112	0	6.2e-05	0.062	782	LPV_MXF
3 x cmax	54	397.5	2112	12333	5.2e-05	0.052	814	LPV_MXF		3 x cmax	54	349.5	2112	0	6.2e-05	0.062	798	LPV_MXF
3 x cmax	34	409.5	2112	12333	4.8e-05	0.048	816	LPV_MXF		3 x cmax	34	359	2112	0	6e-05	0.06	800	LPV_MXF
3 x cmax	14	402.5	2112	12333	5e-05	0.05	812	LPV_MXF		3 x cmax	14	346.5	2112	0	6.3e-05	0.063	794	LPV_MXF
3 x cmax	95	403.5	2112	12333	5e-05	0.05	820	LPV_MXF		3 x cmax	95	350.5	2112	0	6.2e-05	0.062	804	LPV_MXF
3 x cmax	75	413.5	2112	12333	4.7e-05	0.047	800	LPV_MXF		3 x cmax	75	366.5	2112	0	5.7e-05	0.057	784	LPV_MXF
3 x cmax	55	420	2112	12333	4.6e-05	0.046	818	LPV_MXF		3 x cmax	55	360	2112	0	6e-05	0.06	798	LPV_MXF
3 x cmax	35	422	2112	12333	4.7e-05	0.047	836	LPV_MXF		3 x cmax	35	364	2112	0	5.9e-05	0.059	816	LPV_MXF
3 x cmax	15	390.5	2112	12333	5.3e-05	0.053	806	LPV_MXF		3 x cmax	15	334.5	2112	0	6.6e-05	0.066	790	LPV_MXF
3 x cmax	96	401	2112	12333	5.1e-05	0.051	818	LPV_MXF		3 x cmax	96	349.5	2112	0	6.2e-05	0.062	802	LPV_MXF
3 x cmax	76	401.5	2112	12333	5e-05	0.05	814	LPV_MXF		3 x cmax	76	345.5	2112	0	6.3e-05	0.063	796	LPV_MXF
3 x cmax	56	405	2112	12333	4.9e-05	0.049	818	LPV_MXF		3 x cmax	56	352.5	2112	0	6.2e-05	0.062	800	LPV_MXF
3 x cmax	36	385.5	2112	12333	5.4e-05	0.054	816	LPV_MXF		3 x cmax	36	328.5	2112	0	6.7e-05	0.067	798	LPV_MXF
3 x cmax	16	404.5	2112	12333	5.1e-05	0.051	822	LPV_MXF		3 x cmax	16	348.5	2112	0	6.3e-05	0.063	804	LPV_MXF
3 x cmax	97	402.5	2112	12333	5.1e-05	0.051	810	LPV_MXF		3 x cmax	97	352	2112	0	6.1e-05	0.061	794	LPV_MXF
3 x cmax	77	423.5	2112	12333	4.6e-05	0.046	822	LPV_MXF		3 x cmax	77	373	2112	0	5.7e-05	0.057	804	LPV_MXF
3 x cmax	57	417.5	2112	12333	4.7e-05	0.047	828	LPV_MXF		3 x cmax	57	360	2112	0	6e-05	0.06	808	LPV_MXF
3 x cmax	37	417	2112	12333	4.7e-05	0.047	820	LPV_MXF		3 x cmax	37	359	2112	0	6e-05	0.06	800	LPV_MXF
3 x cmax	17	409.5	2112	12333	5e-05	0.05	830	LPV_MXF		3 x cmax	17	356.5	2112	0	6.1e-05	0.061	812	LPV_MXF
3 x cmax	98	407	2112	12333	5e-05	0.05	820	LPV_MXF		3 x cmax	98	358.5	2112	0	6e-05	0.06	804	LPV_MXF
3 x cmax	78	402	2112	12333	5e-05	0.05	804	LPV_MXF		3 x cmax	78	359.5	2112	0	5.9e-05	0.059	790	LPV_MXF
3 x cmax	58	417	2112	12333	4.7e-05	0.047	816	LPV_MXF		3 x cmax	58	359.5	2112	0	6e-05	0.06	796	LPV_MXF
3 x cmax	38	419.5	2112	12333	4.7e-05	0.047	830	LPV_MXF		3 x cmax	38	360	2112	0	6e-05	0.06	810	LPV_MXF
3 x cmax	18	401	2112	12333	5e-05	0.05	812	LPV_MXF		3 x cmax	18	346	2112	0	6.3e-05	0.063	794	LPV_MXF
3 x cmax	99	412.5	2112	12333	4.9e-05	0.049	810	LPV_MXF		3 x cmax	99	366	2112	0	5.8e-05	0.058	794	LPV_MXF
3 x cmax	79	393	2112	12333	5.2e-05	0.052	798	LPV_MXF		3 x cmax	79	349	2112	0	6.2e-05	0.062	786	LPV_MXF
3 x cmax	59	407	2112	12333	4.9e-05	0.049	818	LPV_MXF		3 x cmax	59	352	2112	0	6.2e-05	0.062	800	LPV_MXF
3 x cmax	39	407.5	2112	12333	4.9e-05	0.049	822	LPV_MXF		3 x cmax	39	358	2112	0	6e-05	0.06	806	LPV_MXF
3 x cmax	19	387	2112	12333	5.4e-05	0.054	814	LPV_MXF		3 x cmax	19	335.5	2112	0	6.6e-05	0.066	800	LPV_MXF
4 x cmax	80	419	2816	16444	4.8e-05	0.048	850	LPV_MXF		4 x cmax	80	368.5	2816	0	5.9e-05	0.059	832	LPV_MXF
4 x cmax	60	444	2816	16444	4.3e-05	0.043	842	LPV_MXF		4 x cmax	60	373.5	2816	0	5.7e-05	0.057	814	LPV_MXF
4 x cmax	40	442	2816	16444	4.3e-05	0.043	850	LPV_MXF		4 x cmax	40	382.5	2816	0	5.5e-05	0.055	826	LPV_MXF
4 x cmax	20	427	2816	16444	4.5e-05	0.045	828	LPV_MXF		4 x cmax	20	373	2816	0	5.7e-05	0.057	808	LPV_MXF
4 x cmax	0	425.5	2816	16444	4.6e-05	0.046	838	LPV_MXF		4 x cmax	0	366	2816	0	5.9e-05	0.059	816	LPV_MXF
4 x cmax	81	445	2816	16444	4.2e-05	0.042	848	LPV_MXF		4 x cmax	81	370.5	2816	0	5.8e-05	0.058	820	LPV_MXF
4 x cmax	61	420	2816	16444	4.8e-05	0.048	830	LPV_MXF		4 x cmax	61	368.5	2816	0	5.8e-05	0.058	812	LPV_MXF
4 x cmax	41	437.5	2816	16444	4.4e-05	0.044	836	LPV_MXF		4 x cmax	41	369	2816	0	5.8e-05	0.058	810	LPV_MXF
4 x cmax	21	435.5	2816	16444	4.4e-05	0.044	828	LPV_MXF		4 x cmax	21	373	2816	0	5.7e-05	0.057	804	LPV_MXF
4 x cmax	1	435.5	2816	16444	4.3e-05	0.043	824	LPV_MXF		4 x cmax	1	371.5	2816	0	5.7e-05	0.057	800	LPV_MXF
4 x cmax	82	434.5	2816	16444	4.4e-05	0.044	832	LPV_MXF		4 x cmax	82	368	2816	0	5.8e-05	0.058	808	LPV_MXF
4 x cmax	62	444.5	2816	16444	4.2e-05	0.042	830	LPV_MXF		4 x cmax	62	375	2816	0	5.6e-05	0.056	804	LPV_MXF
4 x cmax	42	420.5	2816	16444	4.7e-05	0.047	820	LPV_MXF		4 x cmax	42	358.5	2816	0	6e-05	0.06	800	LPV_MXF
4 x cmax	22	443.5	2816	16444	4.2e-05	0.042	828	LPV_MXF		4 x cmax	22	380	2816	0	5.5e-05	0.055	804	LPV_MXF
4 x cmax	2	455	2816	16444	4e-05	0.04	852	LPV_MXF		4 x cmax	2	392.5	2816	0	5.3e-05	0.053	824	LPV_MXF
4 x cmax	83	434.5	2816	16444	4.5e-05	0.045	854	LPV_MXF		4 x cmax	83	364	2816	0	6e-05	0.06	828	LPV_MXF
4 x cmax	63	430	2816	16444	4.6e-05	0.046	830	LPV_MXF		4 x cmax	63	365	2816	0	5.9e-05	0.059	806	LPV_MXF
4 x cmax	43	434.5	2816	16444	4.4e-05	0.044	836	LPV_MXF		4 x cmax	43	368	2816	0	5.8e-05	0.058	812	LPV_MXF
4 x cmax	23	425.5	2816	16444	4.6e-05	0.046	842	LPV_MXF		4 x cmax	23	364	2816	0	5.9e-05	0.059	820	LPV_MXF
4 x cmax	3	447	2816	16444	4.2e-05	0.042	838	LPV_MXF		4 x cmax	3	377	2816	0	5.6e-05	0.056	812	LPV_MXF
4 x cmax	84	436	2816	16444	4.3e-05	0.043	840	LPV_MXF		4 x cmax	84	369	2816	0	5.8e-05	0.058	814	LPV_MXF
4 x cmax	64	442.5	2816	16444	4.3e-05	0.043	834	LPV_MXF		4 x cmax	64	382.5	2816	0	5.5e-05	0.055	810	LPV_MXF
4 x cmax	44	424	2816	16444	4.6e-05	0.046	824	LPV_MXF		4 x cmax	44	370	2816	0	5.7e-05	0.057	804	LPV_MXF
4 x cmax	24	448	2816	16444	4.2e-05	0.042	848	LPV_MXF		4 x cmax	24	376.5	2816	0	5.7e-05	0.057	820	LPV_MXF
4 x cmax	4	430.5	2816	16444	4.5e-05	0.045	820	LPV_MXF		4 x cmax	4	364	2816	0	5.9e-05	0.059	796	LPV_MXF
4 x cmax	85	418	2816	16444	4.7e-05	0.047	840	LPV_MXF		4 x cmax	85	365.5	2816	0	5.9e-05	0.059	822	LPV_MXF
4 x cmax	65	453	2816	16444	4e-05	0.04	840	LPV_MXF		4 x cmax	65	384	2816	0	5.4e-05	0.054	812	LPV_MXF
4 x cmax	45	450	2816	16444	4.2e-05	0.042	856	LPV_MXF		4 x cmax	45	366.5	2816	0	5.9e-05	0.059	822	LPV_MXF
4 x cmax	25	447.5	2816	16444	4.2e-05	0.042	844	LPV_MXF		4 x cmax	25	376.5	2816	0	5.6e-05	0.056	816	LPV_MXF
4 x cmax	5	433.5	2816	16444	4.4e-05	0.044	838	LPV_MXF		4 x cmax	5	368.5	2816	0	5.8e-05	0.058	812	LPV_MXF
4 x cmax	86	448.5	2816	16444	4.1e-05	0.041	838	LPV_MXF		4 x cmax	86	392	2816	0	5.3e-05	0.053	814	LPV_MXF
4 x cmax	66	437	2816	16444	4.3e-05	0.043	826	LPV_MXF		4 x cmax	66	375	2816	0	5.6e-05	0.056	804	LPV_MXF
4 x cmax	46	458	2816	16444	3.9e-05	0.039	838	LPV_MXF		4 x cmax	46	378	2816	0	5.6e-05	0.056	806	LPV_MXF
4 x cmax	26	425	2816	16444	4.6e-05	0.046	826	LPV_MXF		4 x cmax	26	365.5	2816	0	5.9e-05	0.059	806	LPV_MXF
4 x cmax	6	449	2816	16444	4.1e-05	0.041	844	LPV_MXF		4 x cmax	6	375.5	2816	0	5.6e-05	0.056	814	LPV_MXF
4 x cmax	87	429	2816	16444	4.6e-05	0.046	836	LPV_MXF		4 x cmax	87	372.5	2816	0	5.7e-05	0.057	816	LPV_MXF
4 x cmax	67	447.5	2816	16444	4.2e-05	0.042	842	LPV_MXF		4 x cmax	67	383.5	2816	0	5.5e-05	0.055	816	LPV_MXF
4 x cmax	47	424.5	2816	16444	4.6e-05	0.046	828	LPV_MXF		4 x cmax	47	357	2816	0	6.1e-05	0.061	804	LPV_MXF
4 x cmax	27	436	2816	16444	4.4e-05	0.044	850	LPV_MXF		4 x cmax	27	366.5	2816	0	5.9e-05	0.059	824	LPV_MXF
4 x cmax	7	432.5	2816	16444	4.4e-05	0.044	830	LPV_MXF		4 x cmax	7	364	2816	0	5.9e-05	0.059	804	LPV_MXF
4 x cmax	88	417.5	2816	16444	4.8e-05	0.048	830	LPV_MXF		4 x cmax	88	359.5	2816	0	6e-05	0.06	810	LPV_MXF
4 x cmax	68	442	2816	16444	4.3e-05	0.043	850	LPV_MXF		4 x cmax	68	376	2816	0	5.7e-05	0.057	824	LPV_MXF
4 x cmax	48	428	2816	16444	4.5e-05	0.045	816	LPV_MXF		4 x cmax	48	369.5	2816	0	5.7e-05	0.057	794	LPV_MXF
4 x cmax	28	447	2816	16444	4.4e-05	0.044	846	LPV_MXF		4 x cmax	28	383.5	2816	0	5.5e-05	0.055	822	LPV_MXF
4 x cmax	8	442.5	2816	16444	4.2e-05	0.042	832	LPV_MXF		4 x cmax	8	371.5	2816	0	5.7e-05	0.057	804	LPV_MXF
4 x cmax	89	425.5	2816	16444	4.6e-05	0.046	830	LPV_MXF		4 x cmax	89	364.5	2816	0	5.9e-05	0.059	810	LPV_MXF
4 x cmax	69	432	2816	16444	4.5e-05	0.045	838	LPV_MXF		4 x cmax	69	364.5	2816	0	5.9e-05	0.059	814	LPV_MXF
4 x cmax	49	409	2816	16444	4.9e-05	0.049	822	LPV_MXF		4 x cmax	49	354	2816	0	6.1e-05	0.061	802	LPV_MXF
4 x cmax	29	434	2816	16444	4.4e-05	0.044	832	LPV_MXF		4 x cmax	29	377.5	2816	0	5.6e-05	0.056	810	LPV_MXF
4 x cmax	9	443.5	2816	16444	4.3e-05	0.043	864	LPV_MXF		4 x cmax	9	376	2816	0	5.7e-05	0.057	838	LPV_MXF
4 x cmax	90	430	2816	16444	4.5e-05	0.045	842	LPV_MXF		4 x cmax	90	365	2816	0	5.9e-05	0.059	818	LPV_MXF
4 x cmax	70	424	2816	16444	4.7e-05	0.047	838	LPV_MXF		4 x cmax	70	357.5	2816	0	6.1e-05	0.061	814	LPV_MXF
4 x cmax	50	442.5	2816	16444	4.3e-05	0.043	836	LPV_MXF		4 x cmax	50	367	2816	0	5.8e-05	0.058	806	LPV_MXF
4 x cmax	30	427.5	2816	16444	4.5e-05	0.045	824	LPV_MXF		4 x cmax	30	360	2816	0	6e-05	0.06	800	LPV_MXF
4 x cmax	10	429	2816	16444	4.5e-05	0.045	834	LPV_MXF		4 x cmax	10	361.5	2816	0	6e-05	0.06	808	LPV_MXF
4 x cmax	91	441.5	2816	16444	4.2e-05	0.042	832	LPV_MXF		4 x cmax	91	369.5	2816	0	5.8e-05	0.058	806	LPV_MXF
4 x cmax	71	407	2816	16444	5e-05	0.05	824	LPV_MXF		4 x cmax	71	354.5	2816	0	6.1e-05	0.061	806	LPV_MXF
4 x cmax	51	430	2816	16444	4.4e-05	0.044	820	LPV_MXF		4 x cmax	51	355.5	2816	0	6e-05	0.06	792	LPV_MXF
4 x cmax	31	445	2816	16444	4.1e-05	0.041	824	LPV_MXF		4 x cmax	31	382	2816	0	5.4e-05	0.054	798	LPV_MXF
4 x cmax	11	440	2816	16444	4.3e-05	0.043	840	LPV_MXF		4 x cmax	11	375.5	2816	0	5.6e-05	0.056	814	LPV_MXF
4 x cmax	92	445.5	2816	16444	4.3e-05	0.043	850	LPV_MXF		4 x cmax	92	381	2816	0	5.6e-05	0.056	824	LPV_MXF
4 x cmax	72	397.5	2816	16444	5.2e-05	0.052	830	LPV_MXF		4 x cmax	72	339	2816	0	6.5e-05	0.065	810	LPV_MXF
4 x cmax	52	408.5	2816	16444	4.9e-05	0.049	826	LPV_MXF		4 x cmax	52	351.5	2816	0	6.2e-05	0.062	806	LPV_MXF
4 x cmax	32	433	2816	16444	4.4e-05	0.044	830	LPV_MXF		4 x cmax	32	373	2816	0	5.7e-05	0.057	808	LPV_MXF
4 x cmax	12	433.5	2816	16444	4.4e-05	0.044	824	LPV_MXF		4 x cmax	12	366	2816	0	5.8e-05	0.058	798	LPV_MXF
4 x cmax	93	437.5	2816	16444	4.4e-05	0.044	842	LPV_MXF		4 x cmax	93	366	2816	0	5.9e-05	0.059	816	LPV_MXF
4 x cmax	73	427	2816	16444	4.5e-05	0.045	826	LPV_MXF		4 x cmax	73	356.5	2816	0	6.1e-05	0.061	802	LPV_MXF
4 x cmax	53	430.5	2816	16444	4.5e-05	0.045	838	LPV_MXF		4 x cmax	53	363.5	2816	0	5.9e-05	0.059	812	LPV_MXF
4 x cmax	33	447	2816	16444	4.2e-05	0.042	844	LPV_MXF		4 x cmax	33	388	2816	0	5.4e-05	0.054	820	LPV_MXF
4 x cmax	13	442.5	2816	16444	4.2e-05	0.042	830	LPV_MXF		4 x cmax	13	378.5	2816	0	5.5e-05	0.055	804	LPV_MXF
4 x cmax	94	433.5	2816	16444	4.4e-05	0.044	840	LPV_MXF		4 x cmax	94	369	2816	0	5.8e-05	0.058	816	LPV_MXF
4 x cmax	74	438	2816	16444	4.2e-05	0.042	820	LPV_MXF		4 x cmax	74	362.5	2816	0	5.9e-05	0.059	792	LPV_MXF
4 x cmax	54	420.5	2816	16444	4.7e-05	0.047	830	LPV_MXF		4 x cmax	54	361.5	2816	0	6e-05	0.06	810	LPV_MXF
4 x cmax	34	438	2816	16444	4.3e-05	0.043	836	LPV_MXF		4 x cmax	34	375.5	2816	0	5.6e-05	0.056	812	LPV_MXF
4 x cmax	14	431.5	2816	16444	4.4e-05	0.044	832	LPV_MXF		4 x cmax	14	363	2816	0	5.9e-05	0.059	806	LPV_MXF
4 x cmax	95	430	2816	16444	4.5e-05	0.045	838	LPV_MXF		4 x cmax	95	365.5	2816	0	5.9e-05	0.059	814	LPV_MXF
4 x cmax	75	442.5	2816	16444	4.2e-05	0.042	816	LPV_MXF		4 x cmax	75	383.5	2816	0	5.4e-05	0.054	794	LPV_MXF
4 x cmax	55	447.5	2816	16444	4.1e-05	0.041	838	LPV_MXF		4 x cmax	55	376	2816	0	5.6e-05	0.056	808	LPV_MXF
4 x cmax	35	445.5	2816	16444	4.2e-05	0.042	854	LPV_MXF		4 x cmax	35	376	2816	0	5.7e-05	0.057	826	LPV_MXF
4 x cmax	15	418	2816	16444	4.7e-05	0.047	824	LPV_MXF		4 x cmax	15	349.5	2816	0	6.2e-05	0.062	802	LPV_MXF
4 x cmax	96	430	2816	16444	4.5e-05	0.045	836	LPV_MXF		4 x cmax	96	366.5	2816	0	5.9e-05	0.059	812	LPV_MXF
4 x cmax	76	432	2816	16444	4.5e-05	0.045	834	LPV_MXF		4 x cmax	76	364	2816	0	5.9e-05	0.059	808	LPV_MXF
4 x cmax	56	432.5	2816	16444	4.4e-05	0.044	836	LPV_MXF		4 x cmax	56	368.5	2816	0	5.8e-05	0.058	814	LPV_MXF
4 x cmax	36	408	2816	16444	4.9e-05	0.049	830	LPV_MXF		4 x cmax	36	339.5	2816	0	6.5e-05	0.065	808	LPV_MXF
4 x cmax	16	434.5	2816	16444	4.5e-05	0.045	844	LPV_MXF		4 x cmax	16	365	2816	0	5.9e-05	0.059	818	LPV_MXF
4 x cmax	97	431.5	2816	16444	4.5e-05	0.045	826	LPV_MXF		4 x cmax	97	370	2816	0	5.7e-05	0.057	804	LPV_MXF
4 x cmax	77	454	2816	16444	4e-05	0.04	844	LPV_MXF		4 x cmax	77	391	2816	0	5.3e-05	0.053	816	LPV_MXF
4 x cmax	57	450.5	2816	16444	4e-05	0.04	850	LPV_MXF		4 x cmax	57	378.5	2816	0	5.6e-05	0.056	820	LPV_MXF
4 x cmax	37	444.5	2816	16444	4.2e-05	0.042	838	LPV_MXF		4 x cmax	37	374.5	2816	0	5.7e-05	0.057	810	LPV_MXF
4 x cmax	17	439	2816	16444	4.4e-05	0.044	850	LPV_MXF		4 x cmax	17	374.5	2816	0	5.7e-05	0.057	826	LPV_MXF
4 x cmax	98	435.5	2816	16444	4.4e-05	0.044	842	LPV_MXF		4 x cmax	98	376	2816	0	5.7e-05	0.057	818	LPV_MXF
4 x cmax	78	430	2816	16444	4.4e-05	0.044	822	LPV_MXF		4 x cmax	78	375.5	2816	0	5.6e-05	0.056	802	LPV_MXF
4 x cmax	58	449.5	2816	16444	4.1e-05	0.041	836	LPV_MXF		4 x cmax	58	378.5	2816	0	5.6e-05	0.056	808	LPV_MXF
4 x cmax	38	447	2816	16444	4.2e-05	0.042	848	LPV_MXF		4 x cmax	38	376	2816	0	5.7e-05	0.057	820	LPV_MXF
4 x cmax	18	431	2816	16444	4.4e-05	0.044	830	LPV_MXF		4 x cmax	18	362.5	2816	0	5.9e-05	0.059	806	LPV_MXF
4 x cmax	99	441.5	2816	16444	4.3e-05	0.043	830	LPV_MXF		4 x cmax	99	384	2816	0	5.4e-05	0.054	806	LPV_MXF
4 x cmax	79	421.5	2816	16444	4.6e-05	0.046	814	LPV_MXF		4 x cmax	79	366	2816	0	5.8e-05	0.058	796	LPV_MXF
4 x cmax	59	433	2816	16444	4.4e-05	0.044	836	LPV_MXF		4 x cmax	59	367	2816	0	5.8e-05	0.058	812	LPV_MXF
4 x cmax	39	438.5	2816	16444	4.3e-05	0.043	842	LPV_MXF		4 x cmax	39	377	2816	0	5.6e-05	0.056	818	LPV_MXF
4 x cmax	19	417	2816	16444	4.8e-05	0.048	834	LPV_MXF		4 x cmax	19	353.5	2816	0	6.2e-05	0.062	812	LPV_MXF

## Sheet: LPV_RTV
Group	Sample_ID	APD90	Conc_a	Conc_b	Qnet	Qnet (uC/uF)	CaD90	Source		Group (RTV)	Sample_ID	APD90	Conc_a	Conc_b	Qnet	Qnet (uC/uF0	CaD90	Source
1 x cmax	80	339.5	704	437	6.7e-05	0.067	792	LPV_RTV		1 x cmax	80	324	0	437	7e-05	0.07	770	LPV_RTV
1 x cmax	60	335.5	704	437	6.7e-05	0.067	784	LPV_RTV		1 x cmax	60	320.5	0	437	7e-05	0.07	770	LPV_RTV
1 x cmax	40	316	704	437	7.4e-05	0.074	784	LPV_RTV		1 x cmax	40	302	0	437	7.7e-05	0.077	768	LPV_RTV
1 x cmax	20	333.5	704	437	6.9e-05	0.069	780	LPV_RTV		1 x cmax	20	320	0	437	7.2e-05	0.072	770	LPV_RTV
1 x cmax	0	325.5	704	437	7.1e-05	0.071	780	LPV_RTV		1 x cmax	0	316	0	437	7.3e-05	0.073	768	LPV_RTV
1 x cmax	81	331	704	437	6.7e-05	0.067	790	LPV_RTV		1 x cmax	81	318	0	437	7e-05	0.07	772	LPV_RTV
1 x cmax	61	337.5	704	437	6.7e-05	0.067	784	LPV_RTV		1 x cmax	61	323	0	437	7e-05	0.07	770	LPV_RTV
1 x cmax	41	315.5	704	437	7.4e-05	0.074	778	LPV_RTV		1 x cmax	41	303.5	0	437	7.7e-05	0.077	770	LPV_RTV
1 x cmax	21	335	704	437	6.8e-05	0.068	778	LPV_RTV		1 x cmax	21	315.5	0	437	7.3e-05	0.073	770	LPV_RTV
1 x cmax	1	325.5	704	437	7.3e-05	0.073	774	LPV_RTV		1 x cmax	1	305	0	437	7.8e-05	0.078	766	LPV_RTV
1 x cmax	82	323.5	704	437	7.1e-05	0.071	782	LPV_RTV		1 x cmax	82	311	0	437	7.4e-05	0.074	770	LPV_RTV
1 x cmax	62	331	704	437	7.1e-05	0.071	776	LPV_RTV		1 x cmax	62	313.5	0	437	7.5e-05	0.075	768	LPV_RTV
1 x cmax	42	315.5	704	437	7.5e-05	0.075	774	LPV_RTV		1 x cmax	42	307.5	0	437	7.7e-05	0.077	768	LPV_RTV
1 x cmax	22	331	704	437	7e-05	0.07	776	LPV_RTV		1 x cmax	22	309.5	0	437	7.5e-05	0.075	768	LPV_RTV
1 x cmax	2	329	704	437	7.2e-05	0.072	786	LPV_RTV		1 x cmax	2	303.5	0	437	7.8e-05	0.078	768	LPV_RTV
1 x cmax	83	326	704	437	7e-05	0.07	792	LPV_RTV		1 x cmax	83	314	0	437	7.3e-05	0.073	770	LPV_RTV
1 x cmax	63	331.5	704	437	6.9e-05	0.069	780	LPV_RTV		1 x cmax	63	320	0	437	7.1e-05	0.071	770	LPV_RTV
1 x cmax	43	327	704	437	6.9e-05	0.069	780	LPV_RTV		1 x cmax	43	314	0	437	7.2e-05	0.072	768	LPV_RTV
1 x cmax	23	318.5	704	437	7.4e-05	0.074	784	LPV_RTV		1 x cmax	23	305.5	0	437	7.7e-05	0.077	768	LPV_RTV
1 x cmax	3	321	704	437	7.2e-05	0.072	784	LPV_RTV		1 x cmax	3	307	0	437	7.6e-05	0.076	774	LPV_RTV
1 x cmax	84	322.5	704	437	7.2e-05	0.072	780	LPV_RTV		1 x cmax	84	309	0	437	7.5e-05	0.075	768	LPV_RTV
1 x cmax	64	339	704	437	6.9e-05	0.069	784	LPV_RTV		1 x cmax	64	314	0	437	7.5e-05	0.075	772	LPV_RTV
1 x cmax	44	328.5	704	437	6.9e-05	0.069	780	LPV_RTV		1 x cmax	44	316.5	0	437	7.2e-05	0.072	772	LPV_RTV
1 x cmax	24	327.5	704	437	7e-05	0.07	788	LPV_RTV		1 x cmax	24	310.5	0	437	7.4e-05	0.074	772	LPV_RTV
1 x cmax	4	320.5	704	437	7.1e-05	0.071	776	LPV_RTV		1 x cmax	4	310	0	437	7.4e-05	0.074	770	LPV_RTV
1 x cmax	85	321	704	437	7.2e-05	0.072	790	LPV_RTV		1 x cmax	85	310	0	437	7.5e-05	0.075	774	LPV_RTV
1 x cmax	65	337.5	704	437	6.7e-05	0.067	786	LPV_RTV		1 x cmax	65	313	0	437	7.3e-05	0.073	772	LPV_RTV
1 x cmax	45	330	704	437	6.9e-05	0.069	788	LPV_RTV		1 x cmax	45	318	0	437	7.2e-05	0.072	770	LPV_RTV
1 x cmax	25	334	704	437	6.8e-05	0.068	788	LPV_RTV		1 x cmax	25	310.5	0	437	7.3e-05	0.073	772	LPV_RTV
1 x cmax	5	338	704	437	6.7e-05	0.067	784	LPV_RTV		1 x cmax	5	326	0	437	7e-05	0.07	770	LPV_RTV
1 x cmax	86	329	704	437	7e-05	0.07	780	LPV_RTV		1 x cmax	86	308.5	0	437	7.5e-05	0.075	770	LPV_RTV
1 x cmax	66	324.5	704	437	7.2e-05	0.072	778	LPV_RTV		1 x cmax	66	311	0	437	7.6e-05	0.076	770	LPV_RTV
1 x cmax	46	344	704	437	6.7e-05	0.067	780	LPV_RTV		1 x cmax	46	325.5	0	437	7.1e-05	0.071	770	LPV_RTV
1 x cmax	26	333	704	437	6.8e-05	0.068	778	LPV_RTV		1 x cmax	26	318	0	437	7.1e-05	0.071	770	LPV_RTV
1 x cmax	6	343	704	437	6.6e-05	0.066	784	LPV_RTV		1 x cmax	6	326	0	437	6.9e-05	0.069	772	LPV_RTV
1 x cmax	87	328.5	704	437	7.1e-05	0.071	782	LPV_RTV		1 x cmax	87	308	0	437	7.5e-05	0.075	770	LPV_RTV
1 x cmax	67	326.5	704	437	7e-05	0.07	782	LPV_RTV		1 x cmax	67	310.5	0	437	7.4e-05	0.074	770	LPV_RTV
1 x cmax	47	319	704	437	7.4e-05	0.074	778	LPV_RTV		1 x cmax	47	312.5	0	437	7.5e-05	0.075	770	LPV_RTV
1 x cmax	27	328	704	437	7e-05	0.07	788	LPV_RTV		1 x cmax	27	314.5	0	437	7.3e-05	0.073	768	LPV_RTV
1 x cmax	7	322	704	437	7.3e-05	0.073	778	LPV_RTV		1 x cmax	7	314	0	437	7.5e-05	0.075	770	LPV_RTV
1 x cmax	88	318	704	437	7.3e-05	0.073	780	LPV_RTV		1 x cmax	88	310	0	437	7.5e-05	0.075	770	LPV_RTV
1 x cmax	68	320.5	704	437	7.2e-05	0.072	784	LPV_RTV		1 x cmax	68	308	0	437	7.5e-05	0.075	768	LPV_RTV
1 x cmax	48	318	704	437	7.2e-05	0.072	776	LPV_RTV		1 x cmax	48	308.5	0	437	7.5e-05	0.075	770	LPV_RTV
1 x cmax	28	329.5	704	437	7e-05	0.07	786	LPV_RTV		1 x cmax	28	309.5	0	437	7.4e-05	0.074	770	LPV_RTV
1 x cmax	8	322.5	704	437	7.3e-05	0.073	776	LPV_RTV		1 x cmax	8	308.5	0	437	7.6e-05	0.076	768	LPV_RTV
1 x cmax	89	322	704	437	7.1e-05	0.071	786	LPV_RTV		1 x cmax	89	312	0	437	7.3e-05	0.073	774	LPV_RTV
1 x cmax	69	321.5	704	437	7.2e-05	0.072	780	LPV_RTV		1 x cmax	69	312	0	437	7.4e-05	0.074	770	LPV_RTV
1 x cmax	49	315.5	704	437	7.3e-05	0.073	778	LPV_RTV		1 x cmax	49	312	0	437	7.4e-05	0.074	772	LPV_RTV
1 x cmax	29	339	704	437	6.7e-05	0.067	786	LPV_RTV		1 x cmax	29	314	0	437	7.3e-05	0.073	772	LPV_RTV
1 x cmax	9	329	704	437	7.1e-05	0.071	794	LPV_RTV		1 x cmax	9	313.5	0	437	7.4e-05	0.074	770	LPV_RTV
1 x cmax	90	326	704	437	7e-05	0.07	784	LPV_RTV		1 x cmax	90	315.5	0	437	7.2e-05	0.072	770	LPV_RTV
1 x cmax	70	322.5	704	437	7.1e-05	0.071	780	LPV_RTV		1 x cmax	70	314.5	0	437	7.3e-05	0.073	770	LPV_RTV
1 x cmax	50	317	704	437	7.3e-05	0.073	778	LPV_RTV		1 x cmax	50	310.5	0	437	7.4e-05	0.074	770	LPV_RTV
1 x cmax	30	324	704	437	7e-05	0.07	774	LPV_RTV		1 x cmax	30	318	0	437	7.1e-05	0.071	768	LPV_RTV
1 x cmax	10	316	704	437	7.4e-05	0.074	776	LPV_RTV		1 x cmax	10	307.5	0	437	7.6e-05	0.076	768	LPV_RTV
1 x cmax	91	325.5	704	437	7e-05	0.07	778	LPV_RTV		1 x cmax	91	316	0	437	7.3e-05	0.073	770	LPV_RTV
1 x cmax	71	317.5	704	437	7.2e-05	0.072	780	LPV_RTV		1 x cmax	71	310	0	437	7.4e-05	0.074	768	LPV_RTV
1 x cmax	51	324	704	437	7.1e-05	0.071	774	LPV_RTV		1 x cmax	51	312	0	437	7.4e-05	0.074	768	LPV_RTV
1 x cmax	31	335.5	704	437	6.8e-05	0.068	778	LPV_RTV		1 x cmax	31	313.5	0	437	7.4e-05	0.074	770	LPV_RTV
1 x cmax	11	339.5	704	437	6.6e-05	0.066	784	LPV_RTV		1 x cmax	11	323.5	0	437	6.9e-05	0.069	772	LPV_RTV
1 x cmax	92	332.5	704	437	7e-05	0.07	788	LPV_RTV		1 x cmax	92	315	0	437	7.4e-05	0.074	770	LPV_RTV
1 x cmax	72	317	704	437	7.4e-05	0.074	786	LPV_RTV		1 x cmax	72	315	0	437	7.4e-05	0.074	772	LPV_RTV
1 x cmax	52	318	704	437	7.2e-05	0.072	776	LPV_RTV		1 x cmax	52	311.5	0	437	7.3e-05	0.073	768	LPV_RTV
1 x cmax	32	326	704	437	7.1e-05	0.071	782	LPV_RTV		1 x cmax	32	314	0	437	7.3e-05	0.073	772	LPV_RTV
1 x cmax	12	319.5	704	437	7.4e-05	0.074	776	LPV_RTV		1 x cmax	12	309	0	437	7.7e-05	0.077	770	LPV_RTV
1 x cmax	93	326	704	437	7e-05	0.07	782	LPV_RTV		1 x cmax	93	314.5	0	437	7.2e-05	0.072	770	LPV_RTV
1 x cmax	73	311.5	704	437	7.5e-05	0.075	778	LPV_RTV		1 x cmax	73	303.5	0	437	7.7e-05	0.077	770	LPV_RTV
1 x cmax	53	309	704	437	7.5e-05	0.075	774	LPV_RTV		1 x cmax	53	306	0	437	7.6e-05	0.076	764	LPV_RTV
1 x cmax	33	328.5	704	437	7e-05	0.07	784	LPV_RTV		1 x cmax	33	311.5	0	437	7.4e-05	0.074	772	LPV_RTV
1 x cmax	13	340.5	704	437	6.6e-05	0.066	784	LPV_RTV		1 x cmax	13	323	0	437	7e-05	0.07	776	LPV_RTV
1 x cmax	94	322.5	704	437	7.1e-05	0.071	784	LPV_RTV		1 x cmax	94	311.5	0	437	7.4e-05	0.074	770	LPV_RTV
1 x cmax	74	319	704	437	7.3e-05	0.073	780	LPV_RTV		1 x cmax	74	310.5	0	437	7.5e-05	0.075	776	LPV_RTV
1 x cmax	54	321.5	704	437	7.3e-05	0.073	782	LPV_RTV		1 x cmax	54	307	0	437	7.6e-05	0.076	770	LPV_RTV
1 x cmax	34	324	704	437	7.2e-05	0.072	782	LPV_RTV		1 x cmax	34	307.5	0	437	7.6e-05	0.076	770	LPV_RTV
1 x cmax	14	323	704	437	7.2e-05	0.072	778	LPV_RTV		1 x cmax	14	314	0	437	7.4e-05	0.074	770	LPV_RTV
1 x cmax	95	325	704	437	7.1e-05	0.071	786	LPV_RTV		1 x cmax	95	313	0	437	7.3e-05	0.073	770	LPV_RTV
1 x cmax	75	337.5	704	437	6.6e-05	0.066	776	LPV_RTV		1 x cmax	75	317	0	437	7.1e-05	0.071	770	LPV_RTV
1 x cmax	55	323.5	704	437	7.2e-05	0.072	776	LPV_RTV		1 x cmax	55	306	0	437	7.6e-05	0.076	766	LPV_RTV
1 x cmax	35	335.5	704	437	6.9e-05	0.069	792	LPV_RTV		1 x cmax	35	310	0	437	7.5e-05	0.075	768	LPV_RTV
1 x cmax	15	312	704	437	7.5e-05	0.075	776	LPV_RTV		1 x cmax	15	308	0	437	7.5e-05	0.075	770	LPV_RTV
1 x cmax	96	322.5	704	437	7.2e-05	0.072	782	LPV_RTV		1 x cmax	96	312.5	0	437	7.4e-05	0.074	770	LPV_RTV
1 x cmax	76	325.5	704	437	7e-05	0.07	780	LPV_RTV		1 x cmax	76	318	0	437	7.1e-05	0.071	770	LPV_RTV
1 x cmax	56	326.5	704	437	6.9e-05	0.069	778	LPV_RTV		1 x cmax	56	314	0	437	7.2e-05	0.072	768	LPV_RTV
1 x cmax	36	317	704	437	7.3e-05	0.073	780	LPV_RTV		1 x cmax	36	314	0	437	7.3e-05	0.073	766	LPV_RTV
1 x cmax	16	318.5	704	437	7.3e-05	0.073	782	LPV_RTV		1 x cmax	16	308.5	0	437	7.5e-05	0.075	768	LPV_RTV
1 x cmax	97	320.5	704	437	7.2e-05	0.072	778	LPV_RTV		1 x cmax	97	310	0	437	7.5e-05	0.075	770	LPV_RTV
1 x cmax	77	336	704	437	6.9e-05	0.069	784	LPV_RTV		1 x cmax	77	313	0	437	7.4e-05	0.074	772	LPV_RTV
1 x cmax	57	336	704	437	6.7e-05	0.067	784	LPV_RTV		1 x cmax	57	322	0	437	7e-05	0.07	768	LPV_RTV
1 x cmax	37	328.5	704	437	7.1e-05	0.071	780	LPV_RTV		1 x cmax	37	310.5	0	437	7.5e-05	0.075	766	LPV_RTV
1 x cmax	17	331	704	437	6.9e-05	0.069	792	LPV_RTV		1 x cmax	17	318.5	0	437	7.2e-05	0.072	770	LPV_RTV
1 x cmax	98	326.5	704	437	7e-05	0.07	782	LPV_RTV		1 x cmax	98	311.5	0	437	7.3e-05	0.073	768	LPV_RTV
1 x cmax	78	326	704	437	7.2e-05	0.072	778	LPV_RTV		1 x cmax	78	308.5	0	437	7.6e-05	0.076	772	LPV_RTV
1 x cmax	58	327.5	704	437	6.9e-05	0.069	784	LPV_RTV		1 x cmax	58	314	0	437	7.3e-05	0.073	776	LPV_RTV
1 x cmax	38	326	704	437	7.1e-05	0.071	786	LPV_RTV		1 x cmax	38	308.5	0	437	7.5e-05	0.075	768	LPV_RTV
1 x cmax	18	319.5	704	437	7.3e-05	0.073	782	LPV_RTV		1 x cmax	18	311.5	0	437	7.5e-05	0.075	772	LPV_RTV
1 x cmax	99	349.5	704	437	6.5e-05	0.065	784	LPV_RTV		1 x cmax	99	331	0	437	6.9e-05	0.069	774	LPV_RTV
1 x cmax	79	319.5	704	437	7.2e-05	0.072	776	LPV_RTV		1 x cmax	79	310	0	437	7.5e-05	0.075	770	LPV_RTV
1 x cmax	59	327.5	704	437	6.8e-05	0.068	782	LPV_RTV		1 x cmax	59	314.5	0	437	7.1e-05	0.071	770	LPV_RTV
1 x cmax	39	319.5	704	437	7.3e-05	0.073	784	LPV_RTV		1 x cmax	39	306.5	0	437	7.6e-05	0.076	770	LPV_RTV
1 x cmax	19	324	704	437	7e-05	0.07	782	LPV_RTV		1 x cmax	19	320.5	0	437	7e-05	0.07	770	LPV_RTV
2 x cmax	80	367.5	1408	874	6.3e-05	0.063	818	LPV_RTV		2 x cmax	80	336	0	874	6.9e-05	0.069	778	LPV_RTV
2 x cmax	60	360.5	1408	874	6.4e-05	0.064	804	LPV_RTV		2 x cmax	60	328	0	874	7e-05	0.07	778	LPV_RTV
2 x cmax	40	336.5	1408	874	7.2e-05	0.072	806	LPV_RTV		2 x cmax	40	303	0	874	7.9e-05	0.079	776	LPV_RTV
2 x cmax	20	359	1408	874	6.5e-05	0.065	798	LPV_RTV		2 x cmax	20	329	0	874	7.2e-05	0.072	776	LPV_RTV
2 x cmax	0	348.5	1408	874	6.8e-05	0.068	802	LPV_RTV		2 x cmax	0	324	0	874	7.3e-05	0.073	776	LPV_RTV
2 x cmax	81	357.5	1408	874	6.3e-05	0.063	814	LPV_RTV		2 x cmax	81	328	0	874	6.9e-05	0.069	782	LPV_RTV
2 x cmax	61	364.5	1408	874	6.3e-05	0.063	806	LPV_RTV		2 x cmax	61	334	0	874	6.9e-05	0.069	778	LPV_RTV
2 x cmax	41	335	1408	874	7.2e-05	0.072	798	LPV_RTV		2 x cmax	41	307.5	0	874	7.8e-05	0.078	778	LPV_RTV
2 x cmax	21	360	1408	874	6.4e-05	0.064	798	LPV_RTV		2 x cmax	21	324	0	874	7.2e-05	0.072	780	LPV_RTV
2 x cmax	1	346	1408	874	7.1e-05	0.071	788	LPV_RTV		2 x cmax	1	309.5	0	874	7.9e-05	0.079	772	LPV_RTV
2 x cmax	82	346	1408	874	6.8e-05	0.068	800	LPV_RTV		2 x cmax	82	317.5	0	874	7.4e-05	0.074	780	LPV_RTV
2 x cmax	62	358.5	1408	874	6.7e-05	0.067	792	LPV_RTV		2 x cmax	62	324	0	874	7.5e-05	0.075	774	LPV_RTV
2 x cmax	42	336	1408	874	7.2e-05	0.072	792	LPV_RTV		2 x cmax	42	315	0	874	7.7e-05	0.077	776	LPV_RTV
2 x cmax	22	356	1408	874	6.6e-05	0.066	794	LPV_RTV		2 x cmax	22	316	0	874	7.5e-05	0.075	776	LPV_RTV
2 x cmax	2	355	1408	874	6.9e-05	0.069	808	LPV_RTV		2 x cmax	2	308.5	0	874	7.9e-05	0.079	776	LPV_RTV
2 x cmax	83	348.5	1408	874	6.7e-05	0.067	816	LPV_RTV		2 x cmax	83	322	0	874	7.2e-05	0.072	780	LPV_RTV
2 x cmax	63	358	1408	874	6.4e-05	0.064	800	LPV_RTV		2 x cmax	63	332	0	874	7e-05	0.07	780	LPV_RTV
2 x cmax	43	350.5	1408	874	6.6e-05	0.066	798	LPV_RTV		2 x cmax	43	321.5	0	874	7.2e-05	0.072	776	LPV_RTV
2 x cmax	23	336.5	1408	874	7.2e-05	0.072	804	LPV_RTV		2 x cmax	23	309.5	0	874	7.8e-05	0.078	776	LPV_RTV
2 x cmax	3	343	1408	874	6.9e-05	0.069	806	LPV_RTV		2 x cmax	3	311	0	874	7.6e-05	0.076	784	LPV_RTV
2 x cmax	84	344	1408	874	6.9e-05	0.069	800	LPV_RTV		2 x cmax	84	314.5	0	874	7.5e-05	0.075	776	LPV_RTV
2 x cmax	64	365.5	1408	874	6.6e-05	0.066	806	LPV_RTV		2 x cmax	64	321.5	0	874	7.5e-05	0.075	782	LPV_RTV
2 x cmax	44	351.5	1408	874	6.6e-05	0.066	800	LPV_RTV		2 x cmax	44	323.5	0	874	7.2e-05	0.072	780	LPV_RTV
2 x cmax	24	350.5	1408	874	6.7e-05	0.067	812	LPV_RTV		2 x cmax	24	315.5	0	874	7.5e-05	0.075	784	LPV_RTV
2 x cmax	4	340.5	1408	874	6.8e-05	0.068	792	LPV_RTV		2 x cmax	4	316	0	874	7.4e-05	0.074	778	LPV_RTV
2 x cmax	85	342.5	1408	874	7e-05	0.07	812	LPV_RTV		2 x cmax	85	316	0	874	7.5e-05	0.075	784	LPV_RTV
2 x cmax	65	365.5	1408	874	6.3e-05	0.063	808	LPV_RTV		2 x cmax	65	321.5	0	874	7.3e-05	0.073	782	LPV_RTV
2 x cmax	45	353	1408	874	6.6e-05	0.066	810	LPV_RTV		2 x cmax	45	326	0	874	7.2e-05	0.072	776	LPV_RTV
2 x cmax	25	358	1408	874	6.5e-05	0.065	812	LPV_RTV		2 x cmax	25	317	0	874	7.4e-05	0.074	784	LPV_RTV
2 x cmax	5	367	1408	874	6.2e-05	0.062	804	LPV_RTV		2 x cmax	5	339.5	0	874	6.8e-05	0.068	780	LPV_RTV
2 x cmax	86	355.5	1408	874	6.6e-05	0.066	802	LPV_RTV		2 x cmax	86	313	0	874	7.6e-05	0.076	780	LPV_RTV
2 x cmax	66	349	1408	874	6.9e-05	0.069	796	LPV_RTV		2 x cmax	66	318.5	0	874	7.6e-05	0.076	778	LPV_RTV
2 x cmax	46	371.5	1408	874	6.3e-05	0.063	798	LPV_RTV		2 x cmax	46	335	0	874	7.1e-05	0.071	776	LPV_RTV
2 x cmax	26	357	1408	874	6.4e-05	0.064	798	LPV_RTV		2 x cmax	26	327	0	874	7.1e-05	0.071	778	LPV_RTV
2 x cmax	6	372.5	1408	874	6.1e-05	0.061	808	LPV_RTV		2 x cmax	6	338	0	874	6.8e-05	0.068	782	LPV_RTV
2 x cmax	87	350.5	1408	874	6.8e-05	0.068	804	LPV_RTV		2 x cmax	87	314	0	874	7.6e-05	0.076	780	LPV_RTV
2 x cmax	67	351	1408	874	6.6e-05	0.066	802	LPV_RTV		2 x cmax	67	316	0	874	7.4e-05	0.074	778	LPV_RTV
2 x cmax	47	341	1408	874	7e-05	0.07	796	LPV_RTV		2 x cmax	47	323	0	874	7.4e-05	0.074	778	LPV_RTV
2 x cmax	27	351.5	1408	874	6.7e-05	0.067	810	LPV_RTV		2 x cmax	27	323	0	874	7.3e-05	0.073	776	LPV_RTV
2 x cmax	7	347	1408	874	6.9e-05	0.069	798	LPV_RTV		2 x cmax	7	324.5	0	874	7.4e-05	0.074	780	LPV_RTV
2 x cmax	88	336.5	1408	874	7.1e-05	0.071	800	LPV_RTV		2 x cmax	88	316	0	874	7.6e-05	0.076	778	LPV_RTV
2 x cmax	68	342	1408	874	7e-05	0.07	806	LPV_RTV		2 x cmax	68	312	0	874	7.6e-05	0.076	776	LPV_RTV
2 x cmax	48	338.5	1408	874	7e-05	0.07	792	LPV_RTV		2 x cmax	48	313.5	0	874	7.5e-05	0.075	780	LPV_RTV
2 x cmax	28	355	1408	874	6.6e-05	0.066	808	LPV_RTV		2 x cmax	28	315.5	0	874	7.5e-05	0.075	778	LPV_RTV
2 x cmax	8	345.5	1408	874	6.9e-05	0.069	794	LPV_RTV		2 x cmax	8	315	0	874	7.6e-05	0.076	776	LPV_RTV
2 x cmax	89	342.5	1408	874	6.8e-05	0.068	806	LPV_RTV		2 x cmax	89	318.5	0	874	7.3e-05	0.073	784	LPV_RTV
2 x cmax	69	342	1408	874	6.9e-05	0.069	800	LPV_RTV		2 x cmax	69	318	0	874	7.4e-05	0.074	776	LPV_RTV
2 x cmax	49	331.5	1408	874	7.1e-05	0.071	796	LPV_RTV		2 x cmax	49	318	0	874	7.4e-05	0.074	780	LPV_RTV
2 x cmax	29	364	1408	874	6.4e-05	0.064	806	LPV_RTV		2 x cmax	29	321.5	0	874	7.3e-05	0.073	782	LPV_RTV
2 x cmax	9	355	1408	874	6.7e-05	0.067	818	LPV_RTV		2 x cmax	9	322	0	874	7.4e-05	0.074	778	LPV_RTV
2 x cmax	90	348.5	1408	874	6.7e-05	0.067	806	LPV_RTV		2 x cmax	90	323.5	0	874	7.2e-05	0.072	778	LPV_RTV
2 x cmax	70	343	1408	874	6.8e-05	0.068	800	LPV_RTV		2 x cmax	70	322	0	874	7.3e-05	0.073	778	LPV_RTV
2 x cmax	50	338	1408	874	7e-05	0.07	796	LPV_RTV		2 x cmax	50	318	0	874	7.4e-05	0.074	778	LPV_RTV
2 x cmax	30	346.5	1408	874	6.6e-05	0.066	790	LPV_RTV		2 x cmax	30	327.5	0	874	7e-05	0.07	776	LPV_RTV
2 x cmax	10	335	1408	874	7.1e-05	0.071	792	LPV_RTV		2 x cmax	10	313.5	0	874	7.5e-05	0.075	774	LPV_RTV
2 x cmax	91	350	1408	874	6.7e-05	0.067	796	LPV_RTV		2 x cmax	91	324.5	0	874	7.2e-05	0.072	780	LPV_RTV
2 x cmax	71	335.5	1408	874	7e-05	0.07	796	LPV_RTV		2 x cmax	71	316.5	0	874	7.4e-05	0.074	776	LPV_RTV
2 x cmax	51	343	1408	874	6.9e-05	0.069	788	LPV_RTV		2 x cmax	51	318.5	0	874	7.4e-05	0.074	776	LPV_RTV
2 x cmax	31	362.5	1408	874	6.5e-05	0.065	794	LPV_RTV		2 x cmax	31	322	0	874	7.4e-05	0.074	778	LPV_RTV
2 x cmax	11	368.5	1408	874	6.1e-05	0.061	806	LPV_RTV		2 x cmax	11	335	0	874	6.8e-05	0.068	780	LPV_RTV
2 x cmax	92	359	1408	874	6.6e-05	0.066	810	LPV_RTV		2 x cmax	92	322.5	0	874	7.4e-05	0.074	778	LPV_RTV
2 x cmax	72	331.5	1408	874	7.3e-05	0.073	806	LPV_RTV		2 x cmax	72	323	0	874	7.4e-05	0.074	782	LPV_RTV
2 x cmax	52	337	1408	874	6.9e-05	0.069	792	LPV_RTV		2 x cmax	52	319.5	0	874	7.3e-05	0.073	774	LPV_RTV
2 x cmax	32	350	1408	874	6.7e-05	0.067	802	LPV_RTV		2 x cmax	32	321.5	0	874	7.4e-05	0.074	782	LPV_RTV
2 x cmax	12	341.5	1408	874	7.1e-05	0.071	792	LPV_RTV		2 x cmax	12	316.5	0	874	7.7e-05	0.077	778	LPV_RTV
2 x cmax	93	350	1408	874	6.6e-05	0.066	804	LPV_RTV		2 x cmax	93	323.5	0	874	7.2e-05	0.072	778	LPV_RTV
2 x cmax	73	326.5	1408	874	7.4e-05	0.074	794	LPV_RTV		2 x cmax	73	306.5	0	874	7.8e-05	0.078	778	LPV_RTV
2 x cmax	53	325.5	1408	874	7.3e-05	0.073	788	LPV_RTV		2 x cmax	53	310.5	0	874	7.7e-05	0.077	766	LPV_RTV
2 x cmax	33	355.5	1408	874	6.7e-05	0.067	808	LPV_RTV		2 x cmax	33	318	0	874	7.5e-05	0.075	780	LPV_RTV
2 x cmax	13	369	1408	874	6.2e-05	0.062	806	LPV_RTV		2 x cmax	13	332.5	0	874	6.9e-05	0.069	786	LPV_RTV
2 x cmax	94	346	1408	874	6.8e-05	0.068	806	LPV_RTV		2 x cmax	94	319.5	0	874	7.4e-05	0.074	780	LPV_RTV
2 x cmax	74	340	1408	874	7.1e-05	0.071	800	LPV_RTV		2 x cmax	74	318	0	874	7.6e-05	0.076	788	LPV_RTV
2 x cmax	54	340	1408	874	7e-05	0.07	800	LPV_RTV		2 x cmax	54	311.5	0	874	7.7e-05	0.077	778	LPV_RTV
2 x cmax	34	348	1408	874	6.9e-05	0.069	802	LPV_RTV		2 x cmax	34	314	0	874	7.6e-05	0.076	780	LPV_RTV
2 x cmax	14	344.5	1408	874	6.8e-05	0.068	798	LPV_RTV		2 x cmax	14	321.5	0	874	7.3e-05	0.073	778	LPV_RTV
2 x cmax	95	348	1408	874	6.7e-05	0.067	806	LPV_RTV		2 x cmax	95	320.5	0	874	7.3e-05	0.073	778	LPV_RTV
2 x cmax	75	366	1408	874	6.1e-05	0.061	792	LPV_RTV		2 x cmax	75	326	0	874	7.1e-05	0.071	778	LPV_RTV
2 x cmax	55	346	1408	874	6.8e-05	0.068	794	LPV_RTV		2 x cmax	55	311	0	874	7.6e-05	0.076	772	LPV_RTV
2 x cmax	35	358	1408	874	6.6e-05	0.066	812	LPV_RTV		2 x cmax	35	317	0	874	7.5e-05	0.075	774	LPV_RTV
2 x cmax	15	327	1408	874	7.3e-05	0.073	794	LPV_RTV		2 x cmax	15	313.5	0	874	7.6e-05	0.076	778	LPV_RTV
2 x cmax	96	345.5	1408	874	6.8e-05	0.068	802	LPV_RTV		2 x cmax	96	320.5	0	874	7.4e-05	0.074	778	LPV_RTV
2 x cmax	76	348	1408	874	6.7e-05	0.067	800	LPV_RTV		2 x cmax	76	327	0	874	7.1e-05	0.071	778	LPV_RTV
2 x cmax	56	351.5	1408	874	6.4e-05	0.064	798	LPV_RTV		2 x cmax	56	323	0	874	7e-05	0.07	772	LPV_RTV
2 x cmax	36	332	1408	874	7.1e-05	0.071	796	LPV_RTV		2 x cmax	36	321.5	0	874	7.3e-05	0.073	772	LPV_RTV
2 x cmax	16	340.5	1408	874	7e-05	0.07	804	LPV_RTV		2 x cmax	16	316.5	0	874	7.5e-05	0.075	776	LPV_RTV
2 x cmax	97	344	1408	874	6.9e-05	0.069	796	LPV_RTV		2 x cmax	97	318	0	874	7.4e-05	0.074	778	LPV_RTV
2 x cmax	77	365	1408	874	6.5e-05	0.065	806	LPV_RTV		2 x cmax	77	320.5	0	874	7.5e-05	0.075	780	LPV_RTV
2 x cmax	57	364.5	1408	874	6.2e-05	0.062	804	LPV_RTV		2 x cmax	57	332	0	874	6.9e-05	0.069	774	LPV_RTV
2 x cmax	37	351.5	1408	874	6.7e-05	0.067	798	LPV_RTV		2 x cmax	37	317	0	874	7.5e-05	0.075	772	LPV_RTV
2 x cmax	17	357.5	1408	874	6.5e-05	0.065	814	LPV_RTV		2 x cmax	17	327.5	0	874	7.1e-05	0.071	780	LPV_RTV
2 x cmax	98	352	1408	874	6.6e-05	0.066	804	LPV_RTV		2 x cmax	98	319.5	0	874	7.3e-05	0.073	776	LPV_RTV
2 x cmax	78	350	1408	874	6.8e-05	0.068	796	LPV_RTV		2 x cmax	78	315.5	0	874	7.6e-05	0.076	780	LPV_RTV
2 x cmax	58	353.5	1408	874	6.5e-05	0.065	806	LPV_RTV		2 x cmax	58	321.5	0	874	7.3e-05	0.073	786	LPV_RTV
2 x cmax	38	348.5	1408	874	6.8e-05	0.068	806	LPV_RTV		2 x cmax	38	313.5	0	874	7.6e-05	0.076	774	LPV_RTV
2 x cmax	18	340.5	1408	874	7.1e-05	0.071	802	LPV_RTV		2 x cmax	18	319	0	874	7.5e-05	0.075	782	LPV_RTV
2 x cmax	99	379	1408	874	6e-05	0.06	806	LPV_RTV		2 x cmax	99	340.5	0	874	6.8e-05	0.068	784	LPV_RTV
2 x cmax	79	340	1408	874	7e-05	0.07	792	LPV_RTV		2 x cmax	79	316	0	874	7.5e-05	0.075	778	LPV_RTV
2 x cmax	59	350.5	1408	874	6.5e-05	0.065	802	LPV_RTV		2 x cmax	59	322	0	874	7.1e-05	0.071	780	LPV_RTV
2 x cmax	39	342.5	1408	874	7e-05	0.07	806	LPV_RTV		2 x cmax	39	311.5	0	874	7.7e-05	0.077	778	LPV_RTV
2 x cmax	19	344	1408	874	6.7e-05	0.067	800	LPV_RTV		2 x cmax	19	330.5	0	874	7e-05	0.07	776	LPV_RTV
3 x cmax	80	392	2112	1311	5.9e-05	0.059	842	LPV_RTV		3 x cmax	80	346	0	1311	6.7e-05	0.067	788	LPV_RTV
3 x cmax	60	382.5	2112	1311	6.2e-05	0.062	826	LPV_RTV		3 x cmax	60	334	0	1311	7.2e-05	0.072	788	LPV_RTV
3 x cmax	40	359.5	2112	1311	6.8e-05	0.068	828	LPV_RTV		3 x cmax	40	306.5	0	1311	8e-05	0.08	784	LPV_RTV
3 x cmax	20	383.5	2112	1311	6.2e-05	0.062	818	LPV_RTV		3 x cmax	20	336.5	0	1311	7.1e-05	0.071	784	LPV_RTV
3 x cmax	0	371.5	2112	1311	6.5e-05	0.065	824	LPV_RTV		3 x cmax	0	331	0	1311	7.3e-05	0.073	784	LPV_RTV
3 x cmax	81	384	2112	1311	5.8e-05	0.058	836	LPV_RTV		3 x cmax	81	337.5	0	1311	6.8e-05	0.068	792	LPV_RTV
3 x cmax	61	388.5	2112	1311	6e-05	0.06	826	LPV_RTV		3 x cmax	61	343.5	0	1311	6.9e-05	0.069	788	LPV_RTV
3 x cmax	41	357.5	2112	1311	6.8e-05	0.068	818	LPV_RTV		3 x cmax	41	313.5	0	1311	7.8e-05	0.078	786	LPV_RTV
3 x cmax	21	382.5	2112	1311	6.1e-05	0.061	818	LPV_RTV		3 x cmax	21	332	0	1311	7.2e-05	0.072	788	LPV_RTV
3 x cmax	1	364.5	2112	1311	6.8e-05	0.068	806	LPV_RTV		3 x cmax	1	315.5	0	1311	7.9e-05	0.079	780	LPV_RTV
3 x cmax	82	369	2112	1311	6.4e-05	0.064	820	LPV_RTV		3 x cmax	82	324.5	0	1311	7.4e-05	0.074	788	LPV_RTV
3 x cmax	62	384.5	2112	1311	6.3e-05	0.063	812	LPV_RTV		3 x cmax	62	334.5	0	1311	7.4e-05	0.074	782	LPV_RTV
3 x cmax	42	359	2112	1311	6.9e-05	0.069	810	LPV_RTV		3 x cmax	42	324	0	1311	7.6e-05	0.076	786	LPV_RTV
3 x cmax	22	379.5	2112	1311	6.3e-05	0.063	814	LPV_RTV		3 x cmax	22	323.5	0	1311	7.5e-05	0.075	784	LPV_RTV
3 x cmax	2	380	2112	1311	6.5e-05	0.065	832	LPV_RTV		3 x cmax	2	314.5	0	1311	7.9e-05	0.079	786	LPV_RTV
3 x cmax	83	371	2112	1311	6.4e-05	0.064	840	LPV_RTV		3 x cmax	83	329.5	0	1311	7.2e-05	0.072	790	LPV_RTV
3 x cmax	63	383.5	2112	1311	6.1e-05	0.061	820	LPV_RTV		3 x cmax	63	342	0	1311	6.9e-05	0.069	788	LPV_RTV
3 x cmax	43	374	2112	1311	6.3e-05	0.063	818	LPV_RTV		3 x cmax	43	329.5	0	1311	7.2e-05	0.072	782	LPV_RTV
3 x cmax	23	356	2112	1311	7e-05	0.07	826	LPV_RTV		3 x cmax	23	314.5	0	1311	7.8e-05	0.078	786	LPV_RTV
3 x cmax	3	367	2112	1311	6.6e-05	0.066	828	LPV_RTV		3 x cmax	3	316	0	1311	7.7e-05	0.077	794	LPV_RTV
3 x cmax	84	365.5	2112	1311	6.6e-05	0.066	820	LPV_RTV		3 x cmax	84	321	0	1311	7.5e-05	0.075	784	LPV_RTV
3 x cmax	64	388	2112	1311	6.3e-05	0.063	826	LPV_RTV		3 x cmax	64	329	0	1311	7.5e-05	0.075	790	LPV_RTV
3 x cmax	44	374.5	2112	1311	6.2e-05	0.062	820	LPV_RTV		3 x cmax	44	329	0	1311	7.2e-05	0.072	790	LPV_RTV
3 x cmax	24	373.5	2112	1311	6.4e-05	0.064	836	LPV_RTV		3 x cmax	24	321.5	0	1311	7.5e-05	0.075	794	LPV_RTV
3 x cmax	4	363	2112	1311	6.4e-05	0.064	810	LPV_RTV		3 x cmax	4	322.5	0	1311	7.3e-05	0.073	788	LPV_RTV
3 x cmax	85	365	2112	1311	6.6e-05	0.066	834	LPV_RTV		3 x cmax	85	323	0	1311	7.5e-05	0.075	792	LPV_RTV
3 x cmax	65	391.5	2112	1311	6e-05	0.06	830	LPV_RTV		3 x cmax	65	331	0	1311	7.2e-05	0.072	792	LPV_RTV
3 x cmax	45	375.5	2112	1311	6.3e-05	0.063	830	LPV_RTV		3 x cmax	45	333	0	1311	7.1e-05	0.071	784	LPV_RTV
3 x cmax	25	380	2112	1311	6.2e-05	0.062	836	LPV_RTV		3 x cmax	25	324.5	0	1311	7.3e-05	0.073	794	LPV_RTV
3 x cmax	5	394	2112	1311	5.8e-05	0.058	828	LPV_RTV		3 x cmax	5	350	0	1311	6.7e-05	0.067	788	LPV_RTV
3 x cmax	86	381	2112	1311	6.3e-05	0.063	824	LPV_RTV		3 x cmax	86	318	0	1311	7.6e-05	0.076	788	LPV_RTV
3 x cmax	66	373.5	2112	1311	6.5e-05	0.065	816	LPV_RTV		3 x cmax	66	325.5	0	1311	7.5e-05	0.075	786	LPV_RTV
3 x cmax	46	395.5	2112	1311	6e-05	0.06	816	LPV_RTV		3 x cmax	46	342.5	0	1311	7e-05	0.07	784	LPV_RTV
3 x cmax	26	379	2112	1311	6.1e-05	0.061	818	LPV_RTV		3 x cmax	26	335	0	1311	7e-05	0.07	788	LPV_RTV
3 x cmax	6	399	2112	1311	5.7e-05	0.057	832	LPV_RTV		3 x cmax	6	348	0	1311	6.8e-05	0.068	792	LPV_RTV
3 x cmax	87	371.5	2112	1311	6.5e-05	0.065	826	LPV_RTV		3 x cmax	87	321	0	1311	7.6e-05	0.076	790	LPV_RTV
3 x cmax	67	376.5	2112	1311	6.3e-05	0.063	826	LPV_RTV		3 x cmax	67	321	0	1311	7.4e-05	0.074	788	LPV_RTV
3 x cmax	47	365.5	2112	1311	6.6e-05	0.066	816	LPV_RTV		3 x cmax	47	333	0	1311	7.3e-05	0.073	786	LPV_RTV
3 x cmax	27	375	2112	1311	6.4e-05	0.064	832	LPV_RTV		3 x cmax	27	331.5	0	1311	7.2e-05	0.072	784	LPV_RTV
3 x cmax	7	373.5	2112	1311	6.5e-05	0.065	818	LPV_RTV		3 x cmax	7	335	0	1311	7.2e-05	0.072	788	LPV_RTV
3 x cmax	88	357	2112	1311	6.8e-05	0.068	820	LPV_RTV		3 x cmax	88	321.5	0	1311	7.6e-05	0.076	786	LPV_RTV
3 x cmax	68	365	2112	1311	6.6e-05	0.066	828	LPV_RTV		3 x cmax	68	316.5	0	1311	7.6e-05	0.076	782	LPV_RTV
3 x cmax	48	362	2112	1311	6.6e-05	0.066	810	LPV_RTV		3 x cmax	48	319.5	0	1311	7.5e-05	0.075	790	LPV_RTV
3 x cmax	28	379	2112	1311	6.3e-05	0.063	828	LPV_RTV		3 x cmax	28	321.5	0	1311	7.4e-05	0.074	786	LPV_RTV
3 x cmax	8	368.5	2112	1311	6.6e-05	0.066	812	LPV_RTV		3 x cmax	8	322	0	1311	7.6e-05	0.076	784	LPV_RTV
3 x cmax	89	365	2112	1311	6.5e-05	0.065	826	LPV_RTV		3 x cmax	89	325	0	1311	7.3e-05	0.073	794	LPV_RTV
3 x cmax	69	364.5	2112	1311	6.6e-05	0.066	820	LPV_RTV		3 x cmax	69	324.5	0	1311	7.4e-05	0.074	786	LPV_RTV
3 x cmax	49	352.5	2112	1311	6.8e-05	0.068	816	LPV_RTV		3 x cmax	49	324	0	1311	7.4e-05	0.074	790	LPV_RTV
3 x cmax	29	385.5	2112	1311	6.1e-05	0.061	828	LPV_RTV		3 x cmax	29	329	0	1311	7.3e-05	0.073	792	LPV_RTV
3 x cmax	9	380.5	2112	1311	6.4e-05	0.064	844	LPV_RTV		3 x cmax	9	330.5	0	1311	7.3e-05	0.073	786	LPV_RTV
3 x cmax	90	372.5	2112	1311	6.3e-05	0.063	828	LPV_RTV		3 x cmax	90	331.5	0	1311	7.2e-05	0.072	788	LPV_RTV
3 x cmax	70	364	2112	1311	6.5e-05	0.065	822	LPV_RTV		3 x cmax	70	329	0	1311	7.2e-05	0.072	786	LPV_RTV
3 x cmax	50	363.5	2112	1311	6.6e-05	0.066	816	LPV_RTV		3 x cmax	50	325.5	0	1311	7.4e-05	0.074	786	LPV_RTV
3 x cmax	30	371	2112	1311	6.3e-05	0.063	810	LPV_RTV		3 x cmax	30	336.5	0	1311	7e-05	0.07	784	LPV_RTV
3 x cmax	10	357.5	2112	1311	6.7e-05	0.067	814	LPV_RTV		3 x cmax	10	321	0	1311	7.5e-05	0.075	782	LPV_RTV
3 x cmax	91	376	2112	1311	6.3e-05	0.063	818	LPV_RTV		3 x cmax	91	333	0	1311	7.2e-05	0.072	788	LPV_RTV
3 x cmax	71	356	2112	1311	6.7e-05	0.067	814	LPV_RTV		3 x cmax	71	323.5	0	1311	7.3e-05	0.073	784	LPV_RTV
3 x cmax	51	361	2112	1311	6.6e-05	0.066	806	LPV_RTV		3 x cmax	51	325.5	0	1311	7.4e-05	0.074	784	LPV_RTV
3 x cmax	31	387	2112	1311	6.2e-05	0.062	814	LPV_RTV		3 x cmax	31	330	0	1311	7.4e-05	0.074	788	LPV_RTV
3 x cmax	11	395.5	2112	1311	5.7e-05	0.057	828	LPV_RTV		3 x cmax	11	344.5	0	1311	6.8e-05	0.068	788	LPV_RTV
3 x cmax	92	383.5	2112	1311	6.3e-05	0.063	832	LPV_RTV		3 x cmax	92	329	0	1311	7.4e-05	0.074	786	LPV_RTV
3 x cmax	72	348.5	2112	1311	7.1e-05	0.071	824	LPV_RTV		3 x cmax	72	329.5	0	1311	7.4e-05	0.074	790	LPV_RTV
3 x cmax	52	358	2112	1311	6.6e-05	0.066	812	LPV_RTV		3 x cmax	52	328.5	0	1311	7.2e-05	0.072	780	LPV_RTV
3 x cmax	32	374.5	2112	1311	6.4e-05	0.064	822	LPV_RTV		3 x cmax	32	328	0	1311	7.4e-05	0.074	792	LPV_RTV
3 x cmax	12	365	2112	1311	6.8e-05	0.068	812	LPV_RTV		3 x cmax	12	324	0	1311	7.7e-05	0.077	788	LPV_RTV
3 x cmax	93	374.5	2112	1311	6.3e-05	0.063	826	LPV_RTV		3 x cmax	93	332	0	1311	7.1e-05	0.071	788	LPV_RTV
3 x cmax	73	345.5	2112	1311	7.1e-05	0.071	814	LPV_RTV		3 x cmax	73	311.5	0	1311	7.9e-05	0.079	788	LPV_RTV
3 x cmax	53	348.5	2112	1311	7e-05	0.07	804	LPV_RTV		3 x cmax	53	316.5	0	1311	7.6e-05	0.076	770	LPV_RTV
3 x cmax	33	383	2112	1311	6.3e-05	0.063	830	LPV_RTV		3 x cmax	33	324.5	0	1311	7.5e-05	0.075	790	LPV_RTV
3 x cmax	13	394.5	2112	1311	5.8e-05	0.058	828	LPV_RTV		3 x cmax	13	341	0	1311	6.9e-05	0.069	796	LPV_RTV
3 x cmax	94	371.5	2112	1311	6.4e-05	0.064	828	LPV_RTV		3 x cmax	94	327.5	0	1311	7.3e-05	0.073	788	LPV_RTV
3 x cmax	74	364	2112	1311	6.7e-05	0.067	820	LPV_RTV		3 x cmax	74	326.5	0	1311	7.5e-05	0.075	800	LPV_RTV
3 x cmax	54	358	2112	1311	6.8e-05	0.068	820	LPV_RTV		3 x cmax	54	317	0	1311	7.7e-05	0.077	788	LPV_RTV
3 x cmax	34	372	2112	1311	6.5e-05	0.065	824	LPV_RTV		3 x cmax	34	321.5	0	1311	7.6e-05	0.076	790	LPV_RTV
3 x cmax	14	367.5	2112	1311	6.5e-05	0.065	820	LPV_RTV		3 x cmax	14	329	0	1311	7.3e-05	0.073	788	LPV_RTV
3 x cmax	95	371	2112	1311	6.4e-05	0.064	824	LPV_RTV		3 x cmax	95	328.5	0	1311	7.2e-05	0.072	786	LPV_RTV
3 x cmax	75	392	2112	1311	5.7e-05	0.057	810	LPV_RTV		3 x cmax	75	333.5	0	1311	7e-05	0.07	788	LPV_RTV
3 x cmax	55	368.5	2112	1311	6.5e-05	0.065	814	LPV_RTV		3 x cmax	55	317.5	0	1311	7.6e-05	0.076	780	LPV_RTV
3 x cmax	35	378.5	2112	1311	6.4e-05	0.064	832	LPV_RTV		3 x cmax	35	324	0	1311	7.5e-05	0.075	782	LPV_RTV
3 x cmax	15	346	2112	1311	7e-05	0.07	812	LPV_RTV		3 x cmax	15	320	0	1311	7.6e-05	0.076	786	LPV_RTV
3 x cmax	96	370	2112	1311	6.5e-05	0.065	822	LPV_RTV		3 x cmax	96	329	0	1311	7.3e-05	0.073	786	LPV_RTV
3 x cmax	76	373	2112	1311	6.3e-05	0.063	820	LPV_RTV		3 x cmax	76	335	0	1311	7.1e-05	0.071	788	LPV_RTV
3 x cmax	56	377.5	2112	1311	6e-05	0.06	818	LPV_RTV		3 x cmax	56	332.5	0	1311	6.9e-05	0.069	780	LPV_RTV
3 x cmax	36	349	2112	1311	6.9e-05	0.069	812	LPV_RTV		3 x cmax	36	328.5	0	1311	7.3e-05	0.073	778	LPV_RTV
3 x cmax	16	366	2112	1311	6.6e-05	0.066	826	LPV_RTV		3 x cmax	16	325.5	0	1311	7.4e-05	0.074	784	LPV_RTV
3 x cmax	97	370	2112	1311	6.5e-05	0.065	816	LPV_RTV		3 x cmax	97	326	0	1311	7.4e-05	0.074	786	LPV_RTV
3 x cmax	77	391.5	2112	1311	6.1e-05	0.061	830	LPV_RTV		3 x cmax	77	328	0	1311	7.4e-05	0.074	790	LPV_RTV
3 x cmax	57	392	2112	1311	5.8e-05	0.058	826	LPV_RTV		3 x cmax	57	340.5	0	1311	6.8e-05	0.068	780	LPV_RTV
3 x cmax	37	374	2112	1311	6.4e-05	0.064	816	LPV_RTV		3 x cmax	37	323.5	0	1311	7.5e-05	0.075	780	LPV_RTV
3 x cmax	17	384	2112	1311	6.2e-05	0.062	836	LPV_RTV		3 x cmax	17	335.5	0	1311	7.1e-05	0.071	788	LPV_RTV
3 x cmax	98	378	2112	1311	6.2e-05	0.062	828	LPV_RTV		3 x cmax	98	327.5	0	1311	7.2e-05	0.072	786	LPV_RTV
3 x cmax	78	373.5	2112	1311	6.5e-05	0.065	816	LPV_RTV		3 x cmax	78	323	0	1311	7.6e-05	0.076	790	LPV_RTV
3 x cmax	58	380	2112	1311	6.1e-05	0.061	828	LPV_RTV		3 x cmax	58	329	0	1311	7.2e-05	0.072	796	LPV_RTV
3 x cmax	38	370	2112	1311	6.5e-05	0.065	826	LPV_RTV		3 x cmax	38	319	0	1311	7.6e-05	0.076	782	LPV_RTV
3 x cmax	18	364	2112	1311	6.7e-05	0.067	822	LPV_RTV		3 x cmax	18	326.5	0	1311	7.5e-05	0.075	792	LPV_RTV
3 x cmax	99	405	2112	1311	5.6e-05	0.056	828	LPV_RTV		3 x cmax	99	347.5	0	1311	6.8e-05	0.068	792	LPV_RTV
3 x cmax	79	362	2112	1311	6.6e-05	0.066	810	LPV_RTV		3 x cmax	79	321.5	0	1311	7.5e-05	0.075	788	LPV_RTV
3 x cmax	59	373.5	2112	1311	6.2e-05	0.062	824	LPV_RTV		3 x cmax	59	329.5	0	1311	7.1e-05	0.071	790	LPV_RTV
3 x cmax	39	368	2112	1311	6.6e-05	0.066	828	LPV_RTV		3 x cmax	39	318.5	0	1311	7.6e-05	0.076	788	LPV_RTV
3 x cmax	19	366.5	2112	1311	6.4e-05	0.064	820	LPV_RTV		3 x cmax	19	338.5	0	1311	6.9e-05	0.069	784	LPV_RTV
4 x cmax	80	414.5	2816	1748	5.6e-05	0.056	866	LPV_RTV		4 x cmax	80	354.5	0	1748	6.6e-05	0.066	798	LPV_RTV
4 x cmax	60	402.5	2816	1748	6.1e-05	0.061	846	LPV_RTV		4 x cmax	60	338.5	0	1748	7.3e-05	0.073	796	LPV_RTV
4 x cmax	40	383.5	2816	1748	6.5e-05	0.065	848	LPV_RTV		4 x cmax	40	310.5	0	1748	8e-05	0.08	792	LPV_RTV
4 x cmax	20	406.5	2816	1748	5.9e-05	0.059	836	LPV_RTV		4 x cmax	20	343	0	1748	7.1e-05	0.071	790	LPV_RTV
4 x cmax	0	394.5	2816	1748	6.2e-05	0.062	846	LPV_RTV		4 x cmax	0	337.5	0	1748	7.3e-05	0.073	792	LPV_RTV
4 x cmax	81	409	2816	1748	5.5e-05	0.055	860	LPV_RTV		4 x cmax	81	346	0	1748	6.7e-05	0.067	804	LPV_RTV
4 x cmax	61	411	2816	1748	5.8e-05	0.058	846	LPV_RTV		4 x cmax	61	351.5	0	1748	6.9e-05	0.069	796	LPV_RTV
4 x cmax	41	380.5	2816	1748	6.5e-05	0.065	838	LPV_RTV		4 x cmax	41	320.5	0	1748	7.7e-05	0.077	794	LPV_RTV
4 x cmax	21	403	2816	1748	5.9e-05	0.059	840	LPV_RTV		4 x cmax	21	339	0	1748	7.1e-05	0.071	798	LPV_RTV
4 x cmax	1	382	2816	1748	6.6e-05	0.066	822	LPV_RTV		4 x cmax	1	321.5	0	1748	7.9e-05	0.079	788	LPV_RTV
4 x cmax	82	391.5	2816	1748	6.1e-05	0.061	842	LPV_RTV		4 x cmax	82	331.5	0	1748	7.3e-05	0.073	798	LPV_RTV
4 x cmax	62	408.5	2816	1748	6e-05	0.06	834	LPV_RTV		4 x cmax	62	344.5	0	1748	7.2e-05	0.072	792	LPV_RTV
4 x cmax	42	382.5	2816	1748	6.5e-05	0.065	832	LPV_RTV		4 x cmax	42	333	0	1748	7.5e-05	0.075	796	LPV_RTV
4 x cmax	22	401	2816	1748	6e-05	0.06	834	LPV_RTV		4 x cmax	22	331	0	1748	7.4e-05	0.074	794	LPV_RTV
4 x cmax	2	403	2816	1748	6.2e-05	0.062	852	LPV_RTV		4 x cmax	2	321.5	0	1748	7.8e-05	0.078	796	LPV_RTV
4 x cmax	83	393	2816	1748	6.1e-05	0.061	860	LPV_RTV		4 x cmax	83	336.5	0	1748	7.1e-05	0.071	800	LPV_RTV
4 x cmax	63	408	2816	1748	5.7e-05	0.057	844	LPV_RTV		4 x cmax	63	351.5	0	1748	6.8e-05	0.068	800	LPV_RTV
4 x cmax	43	396	2816	1748	6e-05	0.06	840	LPV_RTV		4 x cmax	43	337	0	1748	7.1e-05	0.071	790	LPV_RTV
4 x cmax	23	375	2816	1748	6.8e-05	0.068	846	LPV_RTV		4 x cmax	23	320	0	1748	7.8e-05	0.078	794	LPV_RTV
4 x cmax	3	390.5	2816	1748	6.3e-05	0.063	848	LPV_RTV		4 x cmax	3	322	0	1748	7.7e-05	0.077	804	LPV_RTV
4 x cmax	84	387	2816	1748	6.3e-05	0.063	842	LPV_RTV		4 x cmax	84	327	0	1748	7.5e-05	0.075	794	LPV_RTV
4 x cmax	64	408	2816	1748	6e-05	0.06	848	LPV_RTV		4 x cmax	64	335.5	0	1748	7.4e-05	0.074	800	LPV_RTV
4 x cmax	44	396.5	2816	1748	5.9e-05	0.059	840	LPV_RTV		4 x cmax	44	334.5	0	1748	7.2e-05	0.072	798	LPV_RTV
4 x cmax	24	395	2816	1748	6.2e-05	0.062	858	LPV_RTV		4 x cmax	24	327	0	1748	7.5e-05	0.075	806	LPV_RTV
4 x cmax	4	385	2816	1748	6.1e-05	0.061	830	LPV_RTV		4 x cmax	4	329.5	0	1748	7.3e-05	0.073	798	LPV_RTV
4 x cmax	85	387	2816	1748	6.3e-05	0.063	854	LPV_RTV		4 x cmax	85	330	0	1748	7.4e-05	0.074	800	LPV_RTV
4 x cmax	65	415	2816	1748	5.7e-05	0.057	850	LPV_RTV		4 x cmax	65	340	0	1748	7.2e-05	0.072	800	LPV_RTV
4 x cmax	45	396.5	2816	1748	6e-05	0.06	852	LPV_RTV		4 x cmax	45	338.5	0	1748	7.1e-05	0.071	794	LPV_RTV
4 x cmax	25	400.5	2816	1748	5.9e-05	0.059	856	LPV_RTV		4 x cmax	25	332	0	1748	7.3e-05	0.073	806	LPV_RTV
4 x cmax	5	419.5	2816	1748	5.5e-05	0.055	850	LPV_RTV		4 x cmax	5	359.5	0	1748	6.6e-05	0.066	798	LPV_RTV
4 x cmax	86	405.5	2816	1748	6e-05	0.06	846	LPV_RTV		4 x cmax	86	323	0	1748	7.6e-05	0.076	798	LPV_RTV
4 x cmax	66	397.5	2816	1748	6.2e-05	0.062	836	LPV_RTV		4 x cmax	66	332.5	0	1748	7.5e-05	0.075	796	LPV_RTV
4 x cmax	46	416.5	2816	1748	5.7e-05	0.057	836	LPV_RTV		4 x cmax	46	348.5	0	1748	7e-05	0.07	792	LPV_RTV
4 x cmax	26	399	2816	1748	5.9e-05	0.059	840	LPV_RTV		4 x cmax	26	342	0	1748	7e-05	0.07	796	LPV_RTV
4 x cmax	6	423	2816	1748	5.5e-05	0.055	854	LPV_RTV		4 x cmax	6	356	0	1748	6.7e-05	0.067	802	LPV_RTV
4 x cmax	87	391.5	2816	1748	6.3e-05	0.063	848	LPV_RTV		4 x cmax	87	328	0	1748	7.5e-05	0.075	800	LPV_RTV
4 x cmax	67	401.5	2816	1748	5.9e-05	0.059	848	LPV_RTV		4 x cmax	67	326.5	0	1748	7.4e-05	0.074	796	LPV_RTV
4 x cmax	47	390.5	2816	1748	6.2e-05	0.062	836	LPV_RTV		4 x cmax	47	342.5	0	1748	7.2e-05	0.072	796	LPV_RTV
4 x cmax	27	397	2816	1748	6.1e-05	0.061	852	LPV_RTV		4 x cmax	27	339.5	0	1748	7.2e-05	0.072	794	LPV_RTV
4 x cmax	7	400	2816	1748	6.1e-05	0.061	840	LPV_RTV		4 x cmax	7	345	0	1748	7.1e-05	0.071	798	LPV_RTV
4 x cmax	88	378	2816	1748	6.6e-05	0.066	840	LPV_RTV		4 x cmax	88	327	0	1748	7.6e-05	0.076	796	LPV_RTV
4 x cmax	68	387.5	2816	1748	6.3e-05	0.063	848	LPV_RTV		4 x cmax	68	321	0	1748	7.6e-05	0.076	790	LPV_RTV
4 x cmax	48	386.5	2816	1748	6.2e-05	0.062	830	LPV_RTV		4 x cmax	48	326	0	1748	7.5e-05	0.075	800	LPV_RTV
4 x cmax	28	402	2816	1748	5.9e-05	0.059	848	LPV_RTV		4 x cmax	28	328	0	1748	7.4e-05	0.074	792	LPV_RTV
4 x cmax	8	391	2816	1748	6.3e-05	0.063	832	LPV_RTV		4 x cmax	8	329	0	1748	7.5e-05	0.075	792	LPV_RTV
4 x cmax	89	388	2816	1748	6.2e-05	0.062	846	LPV_RTV		4 x cmax	89	331.5	0	1748	7.3e-05	0.073	802	LPV_RTV
4 x cmax	69	386.5	2816	1748	6.3e-05	0.063	842	LPV_RTV		4 x cmax	69	330.5	0	1748	7.4e-05	0.074	794	LPV_RTV
4 x cmax	49	375.5	2816	1748	6.5e-05	0.065	838	LPV_RTV		4 x cmax	49	330	0	1748	7.4e-05	0.074	800	LPV_RTV
4 x cmax	29	404.5	2816	1748	5.9e-05	0.059	848	LPV_RTV		4 x cmax	29	336	0	1748	7.2e-05	0.072	800	LPV_RTV
4 x cmax	9	405	2816	1748	6e-05	0.06	866	LPV_RTV		4 x cmax	9	338	0	1748	7.2e-05	0.072	796	LPV_RTV
4 x cmax	90	395.5	2816	1748	6e-05	0.06	850	LPV_RTV		4 x cmax	90	339	0	1748	7.1e-05	0.071	798	LPV_RTV
4 x cmax	70	385	2816	1748	6.3e-05	0.063	844	LPV_RTV		4 x cmax	70	335.5	0	1748	7.2e-05	0.072	796	LPV_RTV
4 x cmax	50	391	2816	1748	6.1e-05	0.061	838	LPV_RTV		4 x cmax	50	332.5	0	1748	7.3e-05	0.073	794	LPV_RTV
4 x cmax	30	396.5	2816	1748	5.9e-05	0.059	832	LPV_RTV		4 x cmax	30	345	0	1748	6.9e-05	0.069	792	LPV_RTV
4 x cmax	10	381	2816	1748	6.3e-05	0.063	834	LPV_RTV		4 x cmax	10	328	0	1748	7.4e-05	0.074	790	LPV_RTV
4 x cmax	91	401.5	2816	1748	6e-05	0.06	840	LPV_RTV		4 x cmax	91	341	0	1748	7.1e-05	0.071	798	LPV_RTV
4 x cmax	71	377	2816	1748	6.4e-05	0.064	832	LPV_RTV		4 x cmax	71	330.5	0	1748	7.3e-05	0.073	792	LPV_RTV
4 x cmax	51	378.5	2816	1748	6.4e-05	0.064	824	LPV_RTV		4 x cmax	51	331.5	0	1748	7.3e-05	0.073	794	LPV_RTV
4 x cmax	31	409	2816	1748	5.9e-05	0.059	834	LPV_RTV		4 x cmax	31	337.5	0	1748	7.3e-05	0.073	798	LPV_RTV
4 x cmax	11	419.5	2816	1748	5.5e-05	0.055	850	LPV_RTV		4 x cmax	11	353	0	1748	6.7e-05	0.067	798	LPV_RTV
4 x cmax	92	406.5	2816	1748	6e-05	0.06	854	LPV_RTV		4 x cmax	92	335.5	0	1748	7.4e-05	0.074	794	LPV_RTV
4 x cmax	72	367	2816	1748	6.8e-05	0.068	844	LPV_RTV		4 x cmax	72	336	0	1748	7.4e-05	0.074	800	LPV_RTV
4 x cmax	52	380	2816	1748	6.3e-05	0.063	832	LPV_RTV		4 x cmax	52	337	0	1748	7.2e-05	0.072	790	LPV_RTV
4 x cmax	32	398.5	2816	1748	6.1e-05	0.061	844	LPV_RTV		4 x cmax	32	334.5	0	1748	7.3e-05	0.073	800	LPV_RTV
4 x cmax	12	388	2816	1748	6.5e-05	0.065	832	LPV_RTV		4 x cmax	12	332	0	1748	7.6e-05	0.076	796	LPV_RTV
4 x cmax	93	398.5	2816	1748	6e-05	0.06	848	LPV_RTV		4 x cmax	93	340.5	0	1748	7.1e-05	0.071	796	LPV_RTV
4 x cmax	73	365.5	2816	1748	6.9e-05	0.069	834	LPV_RTV		4 x cmax	73	317.5	0	1748	7.8e-05	0.078	798	LPV_RTV
4 x cmax	53	376	2816	1748	6.5e-05	0.065	822	LPV_RTV		4 x cmax	53	322.5	0	1748	7.6e-05	0.076	774	LPV_RTV
4 x cmax	33	409	2816	1748	6e-05	0.06	854	LPV_RTV		4 x cmax	33	331	0	1748	7.5e-05	0.075	798	LPV_RTV
4 x cmax	13	417.5	2816	1748	5.5e-05	0.055	850	LPV_RTV		4 x cmax	13	347.5	0	1748	6.9e-05	0.069	806	LPV_RTV
4 x cmax	94	396.5	2816	1748	6e-05	0.06	848	LPV_RTV		4 x cmax	94	336	0	1748	7.2e-05	0.072	798	LPV_RTV
4 x cmax	74	388.5	2816	1748	6.4e-05	0.064	840	LPV_RTV		4 x cmax	74	335	0	1748	7.5e-05	0.075	810	LPV_RTV
4 x cmax	54	375.5	2816	1748	6.5e-05	0.065	840	LPV_RTV		4 x cmax	54	322.5	0	1748	7.6e-05	0.076	796	LPV_RTV
4 x cmax	34	395.5	2816	1748	6.2e-05	0.062	846	LPV_RTV		4 x cmax	34	329	0	1748	7.5e-05	0.075	798	LPV_RTV
4 x cmax	14	390	2816	1748	6.2e-05	0.062	840	LPV_RTV		4 x cmax	14	335.5	0	1748	7.3e-05	0.073	798	LPV_RTV
4 x cmax	95	393	2816	1748	6.1e-05	0.061	844	LPV_RTV		4 x cmax	95	336.5	0	1748	7.2e-05	0.072	794	LPV_RTV
4 x cmax	75	415.5	2816	1748	5.4e-05	0.054	830	LPV_RTV		4 x cmax	75	341	0	1748	7e-05	0.07	796	LPV_RTV
4 x cmax	55	390.5	2816	1748	6.2e-05	0.062	834	LPV_RTV		4 x cmax	55	324	0	1748	7.5e-05	0.075	788	LPV_RTV
4 x cmax	35	397	2816	1748	6.1e-05	0.061	850	LPV_RTV		4 x cmax	35	331	0	1748	7.4e-05	0.074	790	LPV_RTV
4 x cmax	15	368	2816	1748	6.7e-05	0.067	832	LPV_RTV		4 x cmax	15	326.5	0	1748	7.5e-05	0.075	796	LPV_RTV
4 x cmax	96	394.5	2816	1748	6.1e-05	0.061	842	LPV_RTV		4 x cmax	96	337.5	0	1748	7.2e-05	0.072	794	LPV_RTV
4 x cmax	76	398	2816	1748	5.9e-05	0.059	842	LPV_RTV		4 x cmax	76	342.5	0	1748	7e-05	0.07	796	LPV_RTV
4 x cmax	56	402.5	2816	1748	5.6e-05	0.056	838	LPV_RTV		4 x cmax	56	342.5	0	1748	6.8e-05	0.068	788	LPV_RTV
4 x cmax	36	366.5	2816	1748	6.7e-05	0.067	828	LPV_RTV		4 x cmax	36	335.5	0	1748	7.3e-05	0.073	784	LPV_RTV
4 x cmax	16	391.5	2816	1748	6.2e-05	0.062	846	LPV_RTV		4 x cmax	16	335.5	0	1748	7.3e-05	0.073	794	LPV_RTV
4 x cmax	97	395.5	2816	1748	6.1e-05	0.061	838	LPV_RTV		4 x cmax	97	334.5	0	1748	7.3e-05	0.073	796	LPV_RTV
4 x cmax	77	415.5	2816	1748	5.8e-05	0.058	854	LPV_RTV		4 x cmax	77	334.5	0	1748	7.4e-05	0.074	800	LPV_RTV
4 x cmax	57	417	2816	1748	5.5e-05	0.055	848	LPV_RTV		4 x cmax	57	347.5	0	1748	6.8e-05	0.068	788	LPV_RTV
4 x cmax	37	394.5	2816	1748	6.1e-05	0.061	834	LPV_RTV		4 x cmax	37	329.5	0	1748	7.4e-05	0.074	788	LPV_RTV
4 x cmax	17	408.5	2816	1748	5.8e-05	0.058	858	LPV_RTV		4 x cmax	17	343	0	1748	7.1e-05	0.071	798	LPV_RTV
4 x cmax	98	403.5	2816	1748	5.8e-05	0.058	850	LPV_RTV		4 x cmax	98	336	0	1748	7.1e-05	0.071	796	LPV_RTV
4 x cmax	78	396	2816	1748	6.2e-05	0.062	838	LPV_RTV		4 x cmax	78	330.5	0	1748	7.5e-05	0.075	800	LPV_RTV
4 x cmax	58	406	2816	1748	5.8e-05	0.058	852	LPV_RTV		4 x cmax	58	336	0	1748	7.2e-05	0.072	806	LPV_RTV
4 x cmax	38	390.5	2816	1748	6.3e-05	0.063	844	LPV_RTV		4 x cmax	38	324.5	0	1748	7.6e-05	0.076	790	LPV_RTV
4 x cmax	18	387.5	2816	1748	6.4e-05	0.064	842	LPV_RTV		4 x cmax	18	333.5	0	1748	7.5e-05	0.075	800	LPV_RTV
4 x cmax	99	428	2816	1748	5.3e-05	0.053	848	LPV_RTV		4 x cmax	99	353.5	0	1748	6.8e-05	0.068	802	LPV_RTV
4 x cmax	79	384.5	2816	1748	6.3e-05	0.063	828	LPV_RTV		4 x cmax	79	327.5	0	1748	7.5e-05	0.075	796	LPV_RTV
4 x cmax	59	395.5	2816	1748	5.9e-05	0.059	846	LPV_RTV		4 x cmax	59	336.5	0	1748	7.1e-05	0.071	800	LPV_RTV
4 x cmax	39	394	2816	1748	6.3e-05	0.063	850	LPV_RTV		4 x cmax	39	326.5	0	1748	7.6e-05	0.076	798	LPV_RTV
4 x cmax	19	391	2816	1748	6.1e-05	0.061	840	LPV_RTV		4 x cmax	19	346	0	1748	6.9e-05	0.069	792	LPV_RTV

## Sheet: QDN_QNN
Group	Sample_ID	APD90	Conc_a	Conc_b	Qnet	Qnet (uC/uF)	CaD90	Source		Group (QDN)	Sample_ID	APD90	Conc_a	Conc_b	Qnet	Qnet (uC/uF)	CaD90	Source		Group (QNN)	Sample_ID	APD90	Conc_a	Conc_b	Qnet	Qnet (uC/uF)	CaD90	Source
1 x cmax	80	722	3237	3957	1.7e-05	0.017	1040	QDN_QNN		1 x cmax	80	643	3237	0	9e-06	0.009	964	QDN_QNN		1 x cmax	80	370	0	3957	6.7e-05	0.067	790	QDN_QNN
1 x cmax	60	0	3237	3957	-0.00011	-0.11	1982	QDN_QNN		1 x cmax	60	0	3237	0	-0.000124	-0.124	1982	QDN_QNN		1 x cmax	60	366	0	3957	6.7e-05	0.067	786	QDN_QNN
1 x cmax	40	0	3237	3957	-0.000104	-0.104	1982	QDN_QNN		1 x cmax	40	0	3237	0	-0.000116	-0.116	1982	QDN_QNN		1 x cmax	40	365	0	3957	6.9e-05	0.069	800	QDN_QNN
1 x cmax	20	0	3237	3957	-0.000112	-0.112	1982	QDN_QNN		1 x cmax	20	0	3237	0	-0.000123	-0.123	1982	QDN_QNN		1 x cmax	20	389	0	3957	6.3e-05	0.063	796	QDN_QNN
1 x cmax	0	1331.5	3237	3957	-1.3e-05	-0.013	1546	QDN_QNN		1 x cmax	0	1224	3237	0	-3.1e-05	-0.031	1478	QDN_QNN		1 x cmax	0	397	0	3957	6.1e-05	0.061	788	QDN_QNN
1 x cmax	81	1463.5	3237	3957	-3.1e-05	-0.031	1686	QDN_QNN		1 x cmax	81	828	3237	0	-5e-06	-0.005	1142	QDN_QNN		1 x cmax	81	379	0	3957	6.6e-05	0.066	800	QDN_QNN
1 x cmax	61	1277.5	3237	3957	-1e-05	-0.01	1488	QDN_QNN		1 x cmax	61	1197	3237	0	-2.9e-05	-0.029	1410	QDN_QNN		1 x cmax	61	363	0	3957	6.9e-05	0.069	780	QDN_QNN
1 x cmax	41	1251.5	3237	3957	-1.1e-05	-0.011	1462	QDN_QNN		1 x cmax	41	1226	3237	0	-3.1e-05	-0.031	1480	QDN_QNN		1 x cmax	41	370	0	3957	6.7e-05	0.067	786	QDN_QNN
1 x cmax	21	1341.5	3237	3957	-1.2e-05	-0.012	1564	QDN_QNN		1 x cmax	21	1234	3237	0	-2.7e-05	-0.027	1468	QDN_QNN		1 x cmax	21	355.5	0	3957	7.1e-05	0.071	790	QDN_QNN
1 x cmax	1	1326.5	3237	3957	-1.2e-05	-0.012	1526	QDN_QNN		1 x cmax	1	1223.5	3237	0	-2.6e-05	-0.026	1456	QDN_QNN		1 x cmax	1	373	0	3957	6.5e-05	0.065	768	QDN_QNN
1 x cmax	82	0	3237	3957	-0.000107	-0.107	1982	QDN_QNN		1 x cmax	82	0	3237	0	-0.000119	-0.119	1982	QDN_QNN		1 x cmax	82	345.5	0	3957	7.2e-05	0.072	786	QDN_QNN
1 x cmax	62	0	3237	3957	-0.000101	-0.101	1982	QDN_QNN		1 x cmax	62	1242.5	3237	0	-2.7e-05	-0.027	1476	QDN_QNN		1 x cmax	62	375.5	0	3957	6.6e-05	0.066	786	QDN_QNN
1 x cmax	42	1291	3237	3957	-1.6e-05	-0.016	1534	QDN_QNN		1 x cmax	42	883	3237	0	-5e-06	-0.005	1192	QDN_QNN		1 x cmax	42	371	0	3957	6.5e-05	0.065	772	QDN_QNN
1 x cmax	22	0	3237	3957	-9.9e-05	-0.099	1982	QDN_QNN		1 x cmax	22	1214.5	3237	0	-2.7e-05	-0.027	1444	QDN_QNN		1 x cmax	22	385.5	0	3957	6.4e-05	0.064	786	QDN_QNN
1 x cmax	2	0	3237	3957	-0.000101	-0.101	1982	QDN_QNN		1 x cmax	2	1223.5	3237	0	-2.6e-05	-0.026	1456	QDN_QNN		1 x cmax	2	389.5	0	3957	6.2e-05	0.062	778	QDN_QNN
1 x cmax	83	1300	3237	3957	-1.4e-05	-0.014	1522	QDN_QNN		1 x cmax	83	1252	3237	0	-3.4e-05	-0.034	1504	QDN_QNN		1 x cmax	83	385.5	0	3957	6.3e-05	0.063	794	QDN_QNN
1 x cmax	63	0	3237	3957	-0.000102	-0.102	1982	QDN_QNN		1 x cmax	63	1328.5	3237	0	-2.9e-05	-0.029	1556	QDN_QNN		1 x cmax	63	383	0	3957	6.3e-05	0.063	780	QDN_QNN
1 x cmax	43	888	3237	3957	8e-06	0.008	1174	QDN_QNN		1 x cmax	43	761.5	3237	0	0	0	1076	QDN_QNN		1 x cmax	43	362.5	0	3957	6.6e-05	0.066	766	QDN_QNN
1 x cmax	23	1305.5	3237	3957	-1.5e-05	-0.015	1484	QDN_QNN		1 x cmax	23	1203	3237	0	-2.8e-05	-0.028	1422	QDN_QNN		1 x cmax	23	344.5	0	3957	7.4e-05	0.074	784	QDN_QNN
1 x cmax	3	0	3237	3957	-0.000116	-0.116	1982	QDN_QNN		1 x cmax	3	0	3237	0	-0.000121	-0.121	1982	QDN_QNN		1 x cmax	3	379	0	3957	6.4e-05	0.064	788	QDN_QNN
1 x cmax	84	1290.5	3237	3957	-1.2e-05	-0.012	1540	QDN_QNN		1 x cmax	84	803	3237	0	-1e-06	-0.001	1116	QDN_QNN		1 x cmax	84	368	0	3957	6.7e-05	0.067	784	QDN_QNN
1 x cmax	64	1284	3237	3957	-1.1e-05	-0.011	1502	QDN_QNN		1 x cmax	64	1230.5	3237	0	-3.2e-05	-0.032	1486	QDN_QNN		1 x cmax	64	376.5	0	3957	6.6e-05	0.066	796	QDN_QNN
1 x cmax	44	1274.5	3237	3957	-1.9e-05	-0.019	1466	QDN_QNN		1 x cmax	44	754	3237	0	0	0	1070	QDN_QNN		1 x cmax	44	397	0	3957	6e-05	0.06	792	QDN_QNN
1 x cmax	24	1343	3237	3957	-1.3e-05	-0.013	1552	QDN_QNN		1 x cmax	24	1208.5	3237	0	-2.8e-05	-0.028	1430	QDN_QNN		1 x cmax	24	374.5	0	3957	6.6e-05	0.066	776	QDN_QNN
1 x cmax	4	0	3237	3957	-0.000106	-0.106	1982	QDN_QNN		1 x cmax	4	1348.5	3237	0	-3.2e-05	-0.032	1576	QDN_QNN		1 x cmax	4	371.5	0	3957	6.7e-05	0.067	808	QDN_QNN
1 x cmax	85	1280.5	3237	3957	-1.2e-05	-0.012	1490	QDN_QNN		1 x cmax	85	1195.5	3237	0	-3e-05	-0.03	1404	QDN_QNN		1 x cmax	85	365	0	3957	6.8e-05	0.068	794	QDN_QNN
1 x cmax	65	1332.5	3237	3957	-1.1e-05	-0.011	1556	QDN_QNN		1 x cmax	65	1220.5	3237	0	-3.2e-05	-0.032	1478	QDN_QNN		1 x cmax	65	394	0	3957	6.3e-05	0.063	800	QDN_QNN
1 x cmax	45	0	3237	3957	-0.000109	-0.109	1982	QDN_QNN		1 x cmax	45	1181.5	3237	0	-2e-05	-0.02	1294	QDN_QNN		1 x cmax	45	380	0	3957	6.2e-05	0.062	782	QDN_QNN
1 x cmax	25	1321.5	3237	3957	-2e-05	-0.02	1538	QDN_QNN		1 x cmax	25	815.5	3237	0	-4e-06	-0.004	1130	QDN_QNN		1 x cmax	25	383.5	0	3957	6.4e-05	0.064	792	QDN_QNN
1 x cmax	5	0	3237	3957	-0.000105	-0.105	1982	QDN_QNN		1 x cmax	5	0	3237	0	-0.000121	-0.121	1982	QDN_QNN		1 x cmax	5	372	0	3957	6.6e-05	0.066	782	QDN_QNN
1 x cmax	86	1296	3237	3957	-1.4e-05	-0.014	1504	QDN_QNN		1 x cmax	86	1206.5	3237	0	-3.2e-05	-0.032	1414	QDN_QNN		1 x cmax	86	362	0	3957	6.9e-05	0.069	798	QDN_QNN
1 x cmax	66	1271	3237	3957	-1.4e-05	-0.014	1472	QDN_QNN		1 x cmax	66	891	3237	0	-5e-06	-0.005	1200	QDN_QNN		1 x cmax	66	388.5	0	3957	6.3e-05	0.063	802	QDN_QNN
1 x cmax	46	1286.5	3237	3957	-1.2e-05	-0.012	1504	QDN_QNN		1 x cmax	46	1199.5	3237	0	-3e-05	-0.03	1408	QDN_QNN		1 x cmax	46	380	0	3957	6.4e-05	0.064	786	QDN_QNN
1 x cmax	26	1314	3237	3957	-1.2e-05	-0.012	1538	QDN_QNN		1 x cmax	26	1214.5	3237	0	-3.4e-05	-0.034	1416	QDN_QNN		1 x cmax	26	373	0	3957	6.7e-05	0.067	796	QDN_QNN
1 x cmax	6	0	3237	3957	-0.000111	-0.111	1982	QDN_QNN		1 x cmax	6	1253.5	3237	0	-3e-05	-0.03	1486	QDN_QNN		1 x cmax	6	379.5	0	3957	6.4e-05	0.064	796	QDN_QNN
1 x cmax	87	1338.5	3237	3957	-1.4e-05	-0.014	1558	QDN_QNN		1 x cmax	87	1241.5	3237	0	-4e-05	-0.04	1424	QDN_QNN		1 x cmax	87	378.5	0	3957	6.6e-05	0.066	792	QDN_QNN
1 x cmax	67	1344.5	3237	3957	-1.2e-05	-0.012	1566	QDN_QNN		1 x cmax	67	1220.5	3237	0	-2.7e-05	-0.027	1450	QDN_QNN		1 x cmax	67	374.5	0	3957	6.6e-05	0.066	794	QDN_QNN
1 x cmax	47	1277	3237	3957	-1e-05	-0.01	1480	QDN_QNN		1 x cmax	47	1212	3237	0	-3.5e-05	-0.035	1406	QDN_QNN		1 x cmax	47	379	0	3957	6.6e-05	0.066	790	QDN_QNN
1 x cmax	27	0	3237	3957	-0.000104	-0.104	1982	QDN_QNN		1 x cmax	27	1269.5	3237	0	-2.7e-05	-0.027	1504	QDN_QNN		1 x cmax	27	374.5	0	3957	6.5e-05	0.065	782	QDN_QNN
1 x cmax	7	0	3237	3957	-0.000105	-0.105	1982	QDN_QNN		1 x cmax	7	1236	3237	0	-2.7e-05	-0.027	1470	QDN_QNN		1 x cmax	7	370	0	3957	6.6e-05	0.066	798	QDN_QNN
1 x cmax	88	0	3237	3957	-0.000106	-0.106	1982	QDN_QNN		1 x cmax	88	1281	3237	0	-2.9e-05	-0.029	1514	QDN_QNN		1 x cmax	88	369	0	3957	6.6e-05	0.066	772	QDN_QNN
1 x cmax	68	0	3237	3957	-0.000104	-0.104	1982	QDN_QNN		1 x cmax	68	0	3237	0	-0.000118	-0.118	1982	QDN_QNN		1 x cmax	68	356.5	0	3957	7e-05	0.07	788	QDN_QNN
1 x cmax	48	0	3237	3957	-0.00011	-0.11	1982	QDN_QNN		1 x cmax	48	0	3237	0	-0.000115	-0.115	1982	QDN_QNN		1 x cmax	48	388	0	3957	6.4e-05	0.064	794	QDN_QNN
1 x cmax	28	1248	3237	3957	-1.1e-05	-0.011	1448	QDN_QNN		1 x cmax	28	1209.5	3237	0	-2.8e-05	-0.028	1460	QDN_QNN		1 x cmax	28	378.5	0	3957	6.5e-05	0.065	790	QDN_QNN
1 x cmax	8	0	3237	3957	-0.000102	-0.102	1982	QDN_QNN		1 x cmax	8	1254	3237	0	-2.7e-05	-0.027	1488	QDN_QNN		1 x cmax	8	380.5	0	3957	6.4e-05	0.064	792	QDN_QNN
1 x cmax	89	1333	3237	3957	-1.4e-05	-0.014	1560	QDN_QNN		1 x cmax	89	1200	3237	0	-3.3e-05	-0.033	1390	QDN_QNN		1 x cmax	89	369.5	0	3957	6.9e-05	0.069	808	QDN_QNN
1 x cmax	69	0	3237	3957	-0.000112	-0.112	1982	QDN_QNN		1 x cmax	69	0	3237	0	-0.00012	-0.12	1982	QDN_QNN		1 x cmax	69	376	0	3957	6.6e-05	0.066	792	QDN_QNN
1 x cmax	49	1295	3237	3957	-1.2e-05	-0.012	1518	QDN_QNN		1 x cmax	49	1248.5	3237	0	-3.3e-05	-0.033	1496	QDN_QNN		1 x cmax	49	398	0	3957	6.1e-05	0.061	802	QDN_QNN
1 x cmax	29	0	3237	3957	-9.8e-05	-0.098	1982	QDN_QNN		1 x cmax	29	1248.5	3237	0	-2.5e-05	-0.025	1484	QDN_QNN		1 x cmax	29	379	0	3957	6.5e-05	0.065	792	QDN_QNN
1 x cmax	9	0	3237	3957	-0.000103	-0.103	1982	QDN_QNN		1 x cmax	9	0	3237	0	-0.000117	-0.117	1982	QDN_QNN		1 x cmax	9	371	0	3957	6.7e-05	0.067	790	QDN_QNN
1 x cmax	90	1317.5	3237	3957	-1.5e-05	-0.015	1524	QDN_QNN		1 x cmax	90	1201.5	3237	0	-3.3e-05	-0.033	1404	QDN_QNN		1 x cmax	90	370.5	0	3957	6.5e-05	0.065	774	QDN_QNN
1 x cmax	70	1287.5	3237	3957	-1.3e-05	-0.013	1508	QDN_QNN		1 x cmax	70	1232	3237	0	-3.2e-05	-0.032	1488	QDN_QNN		1 x cmax	70	378	0	3957	6.5e-05	0.065	794	QDN_QNN
1 x cmax	50	908.5	3237	3957	9e-06	0.009	1226	QDN_QNN		1 x cmax	50	755.5	3237	0	0	0	1070	QDN_QNN		1 x cmax	50	363	0	3957	6.8e-05	0.068	798	QDN_QNN
1 x cmax	30	1879.5	3237	3957	-4.6e-05	-0.046	1390	QDN_QNN		1 x cmax	30	837.5	3237	0	4.3e-05	0.043	314	QDN_QNN		1 x cmax	30	377	0	3957	6.5e-05	0.065	792	QDN_QNN
1 x cmax	10	1305.5	3237	3957	-1.2e-05	-0.012	1520	QDN_QNN		1 x cmax	10	1228	3237	0	-3.8e-05	-0.038	1414	QDN_QNN		1 x cmax	10	398	0	3957	6.1e-05	0.061	792	QDN_QNN
1 x cmax	91	742	3237	3957	1.9e-05	0.019	1072	QDN_QNN		1 x cmax	91	668.5	3237	0	7e-06	0.007	986	QDN_QNN		1 x cmax	91	361.5	0	3957	7e-05	0.07	800	QDN_QNN
1 x cmax	71	1341	3237	3957	-2.5e-05	-0.025	1538	QDN_QNN		1 x cmax	71	829	3237	0	-4e-06	-0.004	1142	QDN_QNN		1 x cmax	71	381	0	3957	6.3e-05	0.063	780	QDN_QNN
1 x cmax	51	1329	3237	3957	-1.9e-05	-0.019	1550	QDN_QNN		1 x cmax	51	842.5	3237	0	-4e-06	-0.004	1156	QDN_QNN		1 x cmax	51	378.5	0	3957	6.5e-05	0.065	798	QDN_QNN
1 x cmax	31	0	3237	3957	-0.000105	-0.105	1982	QDN_QNN		1 x cmax	31	1199.5	3237	0	-3e-05	-0.03	1410	QDN_QNN		1 x cmax	31	396	0	3957	6e-05	0.06	782	QDN_QNN
1 x cmax	11	1316.5	3237	3957	-1.3e-05	-0.013	1542	QDN_QNN		1 x cmax	11	832	3237	0	-4e-06	-0.004	1144	QDN_QNN		1 x cmax	11	400.5	0	3957	6.1e-05	0.061	802	QDN_QNN
1 x cmax	92	1309	3237	3957	-1e-05	-0.01	1536	QDN_QNN		1 x cmax	92	1210.5	3237	0	-3.3e-05	-0.033	1414	QDN_QNN		1 x cmax	92	376.5	0	3957	6.7e-05	0.067	800	QDN_QNN
1 x cmax	72	1293.5	3237	3957	-1.9e-05	-0.019	1492	QDN_QNN		1 x cmax	72	895	3237	0	-6e-06	-0.006	1206	QDN_QNN		1 x cmax	72	375	0	3957	6.5e-05	0.065	802	QDN_QNN
1 x cmax	52	0	3237	3957	-0.0001	-0.1	1982	QDN_QNN		1 x cmax	52	0	3237	0	-0.000116	-0.116	1982	QDN_QNN		1 x cmax	52	369.5	0	3957	7e-05	0.07	790	QDN_QNN
1 x cmax	32	0	3237	3957	-0.000112	-0.112	1982	QDN_QNN		1 x cmax	32	0	3237	0	-0.000115	-0.115	1982	QDN_QNN		1 x cmax	32	410	0	3957	5.9e-05	0.059	798	QDN_QNN
1 x cmax	12	1301.5	3237	3957	-1e-05	-0.01	1526	QDN_QNN		1 x cmax	12	1190.5	3237	0	-2.9e-05	-0.029	1402	QDN_QNN		1 x cmax	12	381.5	0	3957	6.5e-05	0.065	796	QDN_QNN
1 x cmax	93	0	3237	3957	-9.9e-05	-0.099	1982	QDN_QNN		1 x cmax	93	1223.5	3237	0	-2.7e-05	-0.027	1456	QDN_QNN		1 x cmax	93	376.5	0	3957	6.6e-05	0.066	788	QDN_QNN
1 x cmax	73	1292.5	3237	3957	-1.6e-05	-0.016	1488	QDN_QNN		1 x cmax	73	1232.5	3237	0	-3.2e-05	-0.032	1488	QDN_QNN		1 x cmax	73	366.5	0	3957	6.7e-05	0.067	790	QDN_QNN
1 x cmax	53	1279.5	3237	3957	-1e-05	-0.01	1538	QDN_QNN		1 x cmax	53	771	3237	0	0	0	1084	QDN_QNN		1 x cmax	53	390	0	3957	6.3e-05	0.063	794	QDN_QNN
1 x cmax	33	0	3237	3957	-0.000108	-0.108	1982	QDN_QNN		1 x cmax	33	1215	3237	0	-2.6e-05	-0.026	1446	QDN_QNN		1 x cmax	33	398	0	3957	5.9e-05	0.059	778	QDN_QNN
1 x cmax	13	1304	3237	3957	-1.1e-05	-0.011	1536	QDN_QNN		1 x cmax	13	1208.5	3237	0	-3e-05	-0.03	1422	QDN_QNN		1 x cmax	13	369.5	0	3957	6.8e-05	0.068	806	QDN_QNN
1 x cmax	94	890	3237	3957	1.1e-05	0.011	1198	QDN_QNN		1 x cmax	94	749.5	3237	0	1e-06	0.001	1064	QDN_QNN		1 x cmax	94	370.5	0	3957	6.6e-05	0.066	790	QDN_QNN
1 x cmax	74	0	3237	3957	-0.0001	-0.1	1982	QDN_QNN		1 x cmax	74	1243.5	3237	0	-2.7e-05	-0.027	1478	QDN_QNN		1 x cmax	74	391.5	0	3957	6.3e-05	0.063	802	QDN_QNN
1 x cmax	54	0	3237	3957	-0.000104	-0.104	1982	QDN_QNN		1 x cmax	54	1244.5	3237	0	-2.6e-05	-0.026	1480	QDN_QNN		1 x cmax	54	388.5	0	3957	6.2e-05	0.062	794	QDN_QNN
1 x cmax	34	0	3237	3957	-0.000104	-0.104	1982	QDN_QNN		1 x cmax	34	1297.5	3237	0	-2.9e-05	-0.029	1530	QDN_QNN		1 x cmax	34	368.5	0	3957	6.7e-05	0.067	786	QDN_QNN
1 x cmax	14	1380.5	3237	3957	-1.4e-05	-0.014	1596	QDN_QNN		1 x cmax	14	1219	3237	0	-2.9e-05	-0.029	1444	QDN_QNN		1 x cmax	14	368.5	0	3957	6.8e-05	0.068	790	QDN_QNN
1 x cmax	95	1295	3237	3957	-2e-05	-0.02	1472	QDN_QNN		1 x cmax	95	902.5	3237	0	-6e-06	-0.006	1212	QDN_QNN		1 x cmax	95	373	0	3957	6.5e-05	0.065	786	QDN_QNN
1 x cmax	75	1282.5	3237	3957	-9e-06	-0.009	1490	QDN_QNN		1 x cmax	75	1196.5	3237	0	-2.9e-05	-0.029	1408	QDN_QNN		1 x cmax	75	379	0	3957	6.6e-05	0.066	782	QDN_QNN
1 x cmax	55	1275	3237	3957	-1.2e-05	-0.012	1482	QDN_QNN		1 x cmax	55	1193	3237	0	-2.7e-05	-0.027	1414	QDN_QNN		1 x cmax	55	358	0	3957	6.9e-05	0.069	780	QDN_QNN
1 x cmax	35	1276	3237	3957	-1.3e-05	-0.013	1482	QDN_QNN		1 x cmax	35	1257.5	3237	0	-3.2e-05	-0.032	1544	QDN_QNN		1 x cmax	35	366.5	0	3957	6.8e-05	0.068	792	QDN_QNN
1 x cmax	15	1306	3237	3957	-1.2e-05	-0.012	1528	QDN_QNN		1 x cmax	15	1205	3237	0	-2.7e-05	-0.027	1428	QDN_QNN		1 x cmax	15	371	0	3957	6.6e-05	0.066	790	QDN_QNN
1 x cmax	96	0	3237	3957	-0.000101	-0.101	1982	QDN_QNN		1 x cmax	96	1216.5	3237	0	-2.6e-05	-0.026	1448	QDN_QNN		1 x cmax	96	374.5	0	3957	6.5e-05	0.065	790	QDN_QNN
1 x cmax	76	1367.5	3237	3957	-1.5e-05	-0.015	1582	QDN_QNN		1 x cmax	76	1212.5	3237	0	-2.7e-05	-0.027	1438	QDN_QNN		1 x cmax	76	381	0	3957	6.3e-05	0.063	790	QDN_QNN
1 x cmax	56	0	3237	3957	-0.000105	-0.105	1982	QDN_QNN		1 x cmax	56	1237	3237	0	-2.7e-05	-0.027	1470	QDN_QNN		1 x cmax	56	391	0	3957	6.2e-05	0.062	786	QDN_QNN
1 x cmax	36	1285	3237	3957	-1.5e-05	-0.015	1492	QDN_QNN		1 x cmax	36	1218.5	3237	0	-3.7e-05	-0.037	1400	QDN_QNN		1 x cmax	36	389	0	3957	6e-05	0.06	778	QDN_QNN
1 x cmax	16	0	3237	3957	-0.000104	-0.104	1982	QDN_QNN		1 x cmax	16	1223	3237	0	-2.8e-05	-0.028	1452	QDN_QNN		1 x cmax	16	364.5	0	3957	6.8e-05	0.068	788	QDN_QNN
1 x cmax	97	863	3237	3957	4.6e-05	0.046	320	QDN_QNN		1 x cmax	97	0	3237	0	-0.000123	-0.123	1982	QDN_QNN		1 x cmax	97	393.5	0	3957	6.1e-05	0.061	770	QDN_QNN
1 x cmax	77	1327	3237	3957	-1.6e-05	-0.016	1542	QDN_QNN		1 x cmax	77	1203	3237	0	-2.7e-05	-0.027	1428	QDN_QNN		1 x cmax	77	381.5	0	3957	6.2e-05	0.062	784	QDN_QNN
1 x cmax	57	1312.5	3237	3957	-1.2e-05	-0.012	1526	QDN_QNN		1 x cmax	57	1197.5	3237	0	-2.5e-05	-0.025	1424	QDN_QNN		1 x cmax	57	369	0	3957	6.6e-05	0.066	780	QDN_QNN
1 x cmax	37	1262.5	3237	3957	-1e-05	-0.01	1480	QDN_QNN		1 x cmax	37	1195	3237	0	-3.2e-05	-0.032	1398	QDN_QNN		1 x cmax	37	371.5	0	3957	6.6e-05	0.066	786	QDN_QNN
1 x cmax	17	1299	3237	3957	-1.4e-05	-0.014	1520	QDN_QNN		1 x cmax	17	1238	3237	0	-3.3e-05	-0.033	1494	QDN_QNN		1 x cmax	17	381.5	0	3957	6.4e-05	0.064	796	QDN_QNN
1 x cmax	98	1786.5	3237	3957	-3.9e-05	-0.039	1306	QDN_QNN		1 x cmax	98	1017	3237	0	3.2e-05	0.032	326	QDN_QNN		1 x cmax	98	379.5	0	3957	6.2e-05	0.062	760	QDN_QNN
1 x cmax	78	0	3237	3957	-0.000107	-0.107	1982	QDN_QNN		1 x cmax	78	1193.5	3237	0	-2.2e-05	-0.022	1302	QDN_QNN		1 x cmax	78	383.5	0	3957	6.4e-05	0.064	782	QDN_QNN
1 x cmax	58	1910	3237	3957	-5.3e-05	-0.053	1422	QDN_QNN		1 x cmax	58	0	3237	0	-0.000123	-0.123	1982	QDN_QNN		1 x cmax	58	382.5	0	3957	6.4e-05	0.064	784	QDN_QNN
1 x cmax	38	1276.5	3237	3957	-9e-06	-0.009	1496	QDN_QNN		1 x cmax	38	1199.5	3237	0	-3.3e-05	-0.033	1394	QDN_QNN		1 x cmax	38	394	0	3957	6.2e-05	0.062	792	QDN_QNN
1 x cmax	18	1311	3237	3957	-1.4e-05	-0.014	1582	QDN_QNN		1 x cmax	18	826.5	3237	0	-5e-06	-0.005	1140	QDN_QNN		1 x cmax	18	377	0	3957	6.6e-05	0.066	800	QDN_QNN
1 x cmax	99	0	3237	3957	-0.000103	-0.103	1982	QDN_QNN		1 x cmax	99	1318	3237	0	-2.8e-05	-0.028	1548	QDN_QNN		1 x cmax	99	370.5	0	3957	6.5e-05	0.065	772	QDN_QNN
1 x cmax	79	1299.5	3237	3957	-1.4e-05	-0.014	1550	QDN_QNN		1 x cmax	79	766	3237	0	-1e-06	-0.001	1080	QDN_QNN		1 x cmax	79	378	0	3957	6.5e-05	0.065	788	QDN_QNN
1 x cmax	59	888.5	3237	3957	4.5e-05	0.045	322	QDN_QNN		1 x cmax	59	0	3237	0	-0.00013	-0.13	1982	QDN_QNN		1 x cmax	59	391	0	3957	6.2e-05	0.062	800	QDN_QNN
1 x cmax	39	1270.5	3237	3957	-1.1e-05	-0.011	1486	QDN_QNN		1 x cmax	39	1207	3237	0	-3.4e-05	-0.034	1406	QDN_QNN		1 x cmax	39	367	0	3957	6.7e-05	0.067	784	QDN_QNN
1 x cmax	19	0	3237	3957	-0.000103	-0.103	1982	QDN_QNN		1 x cmax	19	0	3237	0	-0.000113	-0.113	1982	QDN_QNN		1 x cmax	19	359	0	3957	7e-05	0.07	788	QDN_QNN
2 x cmax	80	0	6474	7913	-0.000122	-0.122	1982	QDN_QNN		2 x cmax	80	891	6474	0	-1.6e-05	-0.016	1212	QDN_QNN		2 x cmax	80	424.5	0	7913	5.7e-05	0.057	816	QDN_QNN
2 x cmax	60	1784.5	6474	7913	-4.2e-05	-0.042	1314	QDN_QNN		2 x cmax	60	1593	6474	0	-4.3e-05	-0.043	1156	QDN_QNN		2 x cmax	60	422.5	0	7913	5.7e-05	0.057	804	QDN_QNN
2 x cmax	40	1235	6474	7913	-4.4e-05	-0.044	1250	QDN_QNN		2 x cmax	40	1154	6474	0	-4.3e-05	-0.043	1128	QDN_QNN		2 x cmax	40	414	0	7913	6.1e-05	0.061	826	QDN_QNN
2 x cmax	20	1252.5	6474	7913	-4.3e-05	-0.043	1266	QDN_QNN		2 x cmax	20	1139.5	6474	0	-4.3e-05	-0.043	1116	QDN_QNN		2 x cmax	20	426.5	0	7913	5.7e-05	0.057	812	QDN_QNN
2 x cmax	0	1776.5	6474	7913	-4.3e-05	-0.043	1300	QDN_QNN		2 x cmax	0	832	6474	0	4.5e-05	0.045	318	QDN_QNN		2 x cmax	0	456.5	0	7913	5.1e-05	0.051	812	QDN_QNN
2 x cmax	81	1928.5	6474	7913	-4.7e-05	-0.047	1396	QDN_QNN		2 x cmax	81	0	6474	0	-0.000139	-0.139	1982	QDN_QNN		2 x cmax	81	431	0	7913	5.8e-05	0.058	832	QDN_QNN
2 x cmax	61	1828.5	6474	7913	-4.3e-05	-0.043	1336	QDN_QNN		2 x cmax	61	1984	6474	0	-8.6e-05	-0.086	1462	QDN_QNN		2 x cmax	61	415	0	7913	5.9e-05	0.059	800	QDN_QNN
2 x cmax	41	1780.5	6474	7913	-4.3e-05	-0.043	1304	QDN_QNN		2 x cmax	41	1758.5	6474	0	-4.8e-05	-0.048	1272	QDN_QNN		2 x cmax	41	431.5	0	7913	5.6e-05	0.056	814	QDN_QNN
2 x cmax	21	1830	6474	7913	-4.3e-05	-0.043	1342	QDN_QNN		2 x cmax	21	1883.5	6474	0	-6.3e-05	-0.063	1362	QDN_QNN		2 x cmax	21	428	0	7913	5.8e-05	0.058	820	QDN_QNN
2 x cmax	1	1875.5	6474	7913	-4.4e-05	-0.044	1368	QDN_QNN		2 x cmax	1	1821	6474	0	-5.5e-05	-0.055	1322	QDN_QNN		2 x cmax	1	434	0	7913	5.4e-05	0.054	778	QDN_QNN
2 x cmax	82	1202.5	6474	7913	-4.4e-05	-0.044	1220	QDN_QNN		2 x cmax	82	1154.5	6474	0	-4.3e-05	-0.043	1130	QDN_QNN		2 x cmax	82	429	0	7913	5.7e-05	0.057	820	QDN_QNN
2 x cmax	62	1262	6474	7913	-4.3e-05	-0.043	1272	QDN_QNN		2 x cmax	62	1642	6474	0	-4.4e-05	-0.044	1194	QDN_QNN		2 x cmax	62	440.5	0	7913	5.5e-05	0.055	816	QDN_QNN
2 x cmax	42	1801.5	6474	7913	-6.7e-05	-0.067	1418	QDN_QNN		2 x cmax	42	0	6474	0	-0.000125	-0.125	1982	QDN_QNN		2 x cmax	42	435.5	0	7913	5.4e-05	0.054	788	QDN_QNN
2 x cmax	22	1917.5	6474	7913	-4.7e-05	-0.047	1404	QDN_QNN		2 x cmax	22	1761	6474	0	-4.8e-05	-0.048	1288	QDN_QNN		2 x cmax	22	439.5	0	7913	5.5e-05	0.055	812	QDN_QNN
2 x cmax	2	1842.5	6474	7913	-4.3e-05	-0.043	1348	QDN_QNN		2 x cmax	2	1784	6474	0	-5.2e-05	-0.052	1292	QDN_QNN		2 x cmax	2	449	0	7913	5.2e-05	0.052	796	QDN_QNN
2 x cmax	83	1904.5	6474	7913	-4.6e-05	-0.046	1390	QDN_QNN		2 x cmax	83	1025.5	6474	0	2.9e-05	0.029	342	QDN_QNN		2 x cmax	83	428.5	0	7913	5.6e-05	0.056	812	QDN_QNN
2 x cmax	63	1731.5	6474	7913	-4.2e-05	-0.042	1280	QDN_QNN		2 x cmax	63	1651.5	6474	0	-4.5e-05	-0.045	1190	QDN_QNN		2 x cmax	63	439	0	7913	5.3e-05	0.053	800	QDN_QNN
2 x cmax	43	1845	6474	7913	-3.9e-05	-0.039	1322	QDN_QNN		2 x cmax	43	0	6474	0	-0.000123	-0.123	1982	QDN_QNN		2 x cmax	43	422.5	0	7913	5.6e-05	0.056	778	QDN_QNN
2 x cmax	23	1924.5	6474	7913	-4.6e-05	-0.046	1402	QDN_QNN		2 x cmax	23	1989	6474	0	-8.8e-05	-0.088	1464	QDN_QNN		2 x cmax	23	401	0	7913	6.4e-05	0.064	808	QDN_QNN
2 x cmax	3	1222	6474	7913	-4.3e-05	-0.043	1222	QDN_QNN		2 x cmax	3	1600.5	6474	0	-4.4e-05	-0.044	1170	QDN_QNN		2 x cmax	3	435	0	7913	5.4e-05	0.054	808	QDN_QNN
2 x cmax	84	1819.5	6474	7913	-3.9e-05	-0.039	1294	QDN_QNN		2 x cmax	84	0	6474	0	-0.000121	-0.121	1982	QDN_QNN		2 x cmax	84	422.5	0	7913	5.7e-05	0.057	800	QDN_QNN
2 x cmax	64	1300.5	6474	7913	-4.4e-05	-0.044	1308	QDN_QNN		2 x cmax	64	1707.5	6474	0	-7.9e-05	-0.079	1480	QDN_QNN		2 x cmax	64	422	0	7913	5.9e-05	0.059	826	QDN_QNN
2 x cmax	44	1894	6474	7913	-4.6e-05	-0.046	1384	QDN_QNN		2 x cmax	44	0	6474	0	-0.000133	-0.133	1982	QDN_QNN		2 x cmax	44	454.5	0	7913	5.1e-05	0.051	820	QDN_QNN
2 x cmax	24	1741	6474	7913	-4.3e-05	-0.043	1278	QDN_QNN		2 x cmax	24	1919	6474	0	-6.8e-05	-0.068	1390	QDN_QNN		2 x cmax	24	427	0	7913	5.7e-05	0.057	792	QDN_QNN
2 x cmax	4	1302.5	6474	7913	-4.3e-05	-0.043	1310	QDN_QNN		2 x cmax	4	1729.5	6474	0	-4.7e-05	-0.047	1244	QDN_QNN		2 x cmax	4	428	0	7913	5.8e-05	0.058	836	QDN_QNN
2 x cmax	85	1301	6474	7913	-4.3e-05	-0.043	1310	QDN_QNN		2 x cmax	85	1840	6474	0	-5.1e-05	-0.051	1332	QDN_QNN		2 x cmax	85	432.5	0	7913	5.6e-05	0.056	816	QDN_QNN
2 x cmax	65	1276.5	6474	7913	-4.4e-05	-0.044	1284	QDN_QNN		2 x cmax	65	1935	6474	0	-7e-05	-0.07	1400	QDN_QNN		2 x cmax	65	454	0	7913	5.4e-05	0.054	836	QDN_QNN
2 x cmax	45	1244.5	6474	7913	-4.2e-05	-0.042	1246	QDN_QNN		2 x cmax	45	1609.5	6474	0	-4.4e-05	-0.044	1166	QDN_QNN		2 x cmax	45	445	0	7913	5e-05	0.05	804	QDN_QNN
2 x cmax	25	1941	6474	7913	-4.8e-05	-0.048	1406	QDN_QNN		2 x cmax	25	0	6474	0	-0.000139	-0.139	1982	QDN_QNN		2 x cmax	25	431.5	0	7913	5.6e-05	0.056	814	QDN_QNN
2 x cmax	5	1242	6474	7913	-4.2e-05	-0.042	1244	QDN_QNN		2 x cmax	5	1137.5	6474	0	-4.3e-05	-0.043	1112	QDN_QNN		2 x cmax	5	421	0	7913	5.8e-05	0.058	798	QDN_QNN
2 x cmax	86	1880	6474	7913	-4.4e-05	-0.044	1372	QDN_QNN		2 x cmax	86	1850	6474	0	-5.8e-05	-0.058	1336	QDN_QNN		2 x cmax	86	420.5	0	7913	5.8e-05	0.058	818	QDN_QNN
2 x cmax	66	1970.5	6474	7913	-5.3e-05	-0.053	1422	QDN_QNN		2 x cmax	66	0	6474	0	-0.000136	-0.136	1982	QDN_QNN		2 x cmax	66	447	0	7913	5.4e-05	0.054	830	QDN_QNN
2 x cmax	46	1256	6474	7913	-4.3e-05	-0.043	1262	QDN_QNN		2 x cmax	46	1885	6474	0	-5.3e-05	-0.053	1374	QDN_QNN		2 x cmax	46	433	0	7913	5.4e-05	0.054	806	QDN_QNN
2 x cmax	26	1764	6474	7913	-4.3e-05	-0.043	1314	QDN_QNN		2 x cmax	26	1825.5	6474	0	-5.5e-05	-0.055	1314	QDN_QNN		2 x cmax	26	425	0	7913	5.8e-05	0.058	820	QDN_QNN
2 x cmax	6	1267.5	6474	7913	-4.4e-05	-0.044	1276	QDN_QNN		2 x cmax	6	1893.5	6474	0	-5.4e-05	-0.054	1384	QDN_QNN		2 x cmax	6	427	0	7913	5.6e-05	0.056	822	QDN_QNN
2 x cmax	87	1280	6474	7913	-4.4e-05	-0.044	1288	QDN_QNN		2 x cmax	87	1884	6474	0	-6e-05	-0.06	1354	QDN_QNN		2 x cmax	87	417.5	0	7913	5.9e-05	0.059	808	QDN_QNN
2 x cmax	67	1989.5	6474	7913	-6.4e-05	-0.064	1184	QDN_QNN		2 x cmax	67	1816	6474	0	-5e-05	-0.05	1336	QDN_QNN		2 x cmax	67	469.5	0	7913	5e-05	0.05	840	QDN_QNN
2 x cmax	47	1901.5	6474	7913	-4.5e-05	-0.045	1386	QDN_QNN		2 x cmax	47	1744	6474	0	-4.8e-05	-0.048	1258	QDN_QNN		2 x cmax	47	429.5	0	7913	5.8e-05	0.058	808	QDN_QNN
2 x cmax	27	1249	6474	7913	-4.3e-05	-0.043	1254	QDN_QNN		2 x cmax	27	1688.5	6474	0	-4.5e-05	-0.045	1216	QDN_QNN		2 x cmax	27	426.5	0	7913	5.5e-05	0.055	800	QDN_QNN
2 x cmax	7	1866	6474	7913	-4.3e-05	-0.043	1364	QDN_QNN		2 x cmax	7	1856.5	6474	0	-6e-05	-0.06	1348	QDN_QNN		2 x cmax	7	429	0	7913	5.6e-05	0.056	828	QDN_QNN
2 x cmax	88	748.5	6474	7913	-4.5e-05	-0.045	1188	QDN_QNN		2 x cmax	88	1202.5	6474	0	-4.4e-05	-0.044	1176	QDN_QNN		2 x cmax	88	445	0	7913	5.3e-05	0.053	798	QDN_QNN
2 x cmax	68	1763.5	6474	7913	-4.2e-05	-0.042	1302	QDN_QNN		2 x cmax	68	1184	6474	0	-4.3e-05	-0.043	1154	QDN_QNN		2 x cmax	68	408	0	7913	6e-05	0.06	810	QDN_QNN
2 x cmax	48	1245.5	6474	7913	-4.3e-05	-0.043	1252	QDN_QNN		2 x cmax	48	1665.5	6474	0	-4.5e-05	-0.045	1198	QDN_QNN		2 x cmax	48	440.5	0	7913	5.5e-05	0.055	822	QDN_QNN
2 x cmax	28	1847	6474	7913	-4.4e-05	-0.044	1350	QDN_QNN		2 x cmax	28	1824	6474	0	-5e-05	-0.05	1334	QDN_QNN		2 x cmax	28	427.5	0	7913	5.7e-05	0.057	812	QDN_QNN
2 x cmax	8	1228.5	6474	7913	-4.4e-05	-0.044	1244	QDN_QNN		2 x cmax	8	1202.5	6474	0	-4.4e-05	-0.044	1176	QDN_QNN		2 x cmax	8	436.5	0	7913	5.4e-05	0.054	816	QDN_QNN
2 x cmax	89	1989.5	6474	7913	-5.4e-05	-0.054	1426	QDN_QNN		2 x cmax	89	1750	6474	0	-4.8e-05	-0.048	1274	QDN_QNN		2 x cmax	89	426.5	0	7913	5.9e-05	0.059	830	QDN_QNN
2 x cmax	69	1233	6474	7913	-4.3e-05	-0.043	1234	QDN_QNN		2 x cmax	69	1168.5	6474	0	-4.3e-05	-0.043	1140	QDN_QNN		2 x cmax	69	422.5	0	7913	5.8e-05	0.058	812	QDN_QNN
2 x cmax	49	1886.5	6474	7913	-4.5e-05	-0.045	1376	QDN_QNN		2 x cmax	49	892	6474	0	3.8e-05	0.038	326	QDN_QNN		2 x cmax	49	445	0	7913	5.5e-05	0.055	828	QDN_QNN
2 x cmax	29	1787	6474	7913	-4.3e-05	-0.043	1306	QDN_QNN		2 x cmax	29	1733	6474	0	-9.7e-05	-0.097	1444	QDN_QNN		2 x cmax	29	435	0	7913	5.6e-05	0.056	818	QDN_QNN
2 x cmax	9	1252.5	6474	7913	-4.2e-05	-0.042	1252	QDN_QNN		2 x cmax	9	1175	6474	0	-4.3e-05	-0.043	1148	QDN_QNN		2 x cmax	9	417.5	0	7913	6e-05	0.06	816	QDN_QNN
2 x cmax	90	1245.5	6474	7913	-4.3e-05	-0.043	1252	QDN_QNN		2 x cmax	90	1800	6474	0	-5e-05	-0.05	1296	QDN_QNN		2 x cmax	90	424.5	0	7913	5.6e-05	0.056	800	QDN_QNN
2 x cmax	70	1858.5	6474	7913	-4.4e-05	-0.044	1360	QDN_QNN		2 x cmax	70	1782.5	6474	0	-4.8e-05	-0.048	1292	QDN_QNN		2 x cmax	70	418	0	7913	5.8e-05	0.058	812	QDN_QNN
2 x cmax	50	1989.5	6474	7913	-5.3e-05	-0.053	1430	QDN_QNN		2 x cmax	50	0	6474	0	-0.000136	-0.136	1982	QDN_QNN		2 x cmax	50	411.5	0	7913	6.1e-05	0.061	824	QDN_QNN
2 x cmax	30	1720	6474	7913	-4.2e-05	-0.042	1282	QDN_QNN		2 x cmax	30	1128	6474	0	-4.2e-05	-0.042	1108	QDN_QNN		2 x cmax	30	422.5	0	7913	5.8e-05	0.058	812	QDN_QNN
2 x cmax	10	1765	6474	7913	-4.3e-05	-0.043	1310	QDN_QNN		2 x cmax	10	1962	6474	0	-7.1e-05	-0.071	1422	QDN_QNN		2 x cmax	10	459.5	0	7913	5.2e-05	0.052	818	QDN_QNN
2 x cmax	91	0	6474	7913	-0.000116	-0.116	1982	QDN_QNN		2 x cmax	91	1285.5	6474	0	-4.5e-05	-0.045	1476	QDN_QNN		2 x cmax	91	409	0	7913	6.3e-05	0.063	828	QDN_QNN
2 x cmax	71	1867	6474	7913	-4.5e-05	-0.045	1364	QDN_QNN		2 x cmax	71	1055.5	6474	0	2.9e-05	0.029	334	QDN_QNN		2 x cmax	71	431.5	0	7913	5.4e-05	0.054	798	QDN_QNN
2 x cmax	51	1884	6474	7913	-4.5e-05	-0.045	1372	QDN_QNN		2 x cmax	51	875	6474	0	4e-05	0.04	322	QDN_QNN		2 x cmax	51	427	0	7913	5.8e-05	0.058	824	QDN_QNN
2 x cmax	31	1205.5	6474	7913	-4.3e-05	-0.043	1206	QDN_QNN		2 x cmax	31	1891.5	6474	0	-6.4e-05	-0.064	1368	QDN_QNN		2 x cmax	31	453.5	0	7913	5e-05	0.05	802	QDN_QNN
2 x cmax	11	1754	6474	7913	-4.4e-05	-0.044	1306	QDN_QNN		2 x cmax	11	0	6474	0	-0.000141	-0.141	1982	QDN_QNN		2 x cmax	11	452	0	7913	5.3e-05	0.053	830	QDN_QNN
2 x cmax	92	1777	6474	7913	-4.3e-05	-0.043	1316	QDN_QNN		2 x cmax	92	1885.5	6474	0	-6.2e-05	-0.062	1362	QDN_QNN		2 x cmax	92	446	0	7913	5.6e-05	0.056	838	QDN_QNN
2 x cmax	72	1778.5	6474	7913	-5.9e-05	-0.059	1428	QDN_QNN		2 x cmax	72	0	6474	0	-0.000137	-0.137	1982	QDN_QNN		2 x cmax	72	435	0	7913	5.5e-05	0.055	832	QDN_QNN
2 x cmax	52	1856	6474	7913	-4.4e-05	-0.044	1352	QDN_QNN		2 x cmax	52	1804	6474	0	-5.6e-05	-0.056	1308	QDN_QNN		2 x cmax	52	416.5	0	7913	6.2e-05	0.062	810	QDN_QNN
2 x cmax	32	1734	6474	7913	-4.2e-05	-0.042	1290	QDN_QNN		2 x cmax	32	1867.5	6474	0	-5.5e-05	-0.055	1354	QDN_QNN		2 x cmax	32	465.5	0	7913	5e-05	0.05	822	QDN_QNN
2 x cmax	12	1855.5	6474	7913	-4.4e-05	-0.044	1356	QDN_QNN		2 x cmax	12	1708	6474	0	-4.9e-05	-0.049	1238	QDN_QNN		2 x cmax	12	418.5	0	7913	5.9e-05	0.059	816	QDN_QNN
2 x cmax	93	1826	6474	7913	-4.3e-05	-0.043	1332	QDN_QNN		2 x cmax	93	1799	6474	0	-5.3e-05	-0.053	1302	QDN_QNN		2 x cmax	93	433.5	0	7913	5.6e-05	0.056	816	QDN_QNN
2 x cmax	73	1843	6474	7913	-4.4e-05	-0.044	1352	QDN_QNN		2 x cmax	73	1743.5	6474	0	-4.8e-05	-0.048	1258	QDN_QNN		2 x cmax	73	430	0	7913	5.6e-05	0.056	816	QDN_QNN
2 x cmax	53	1805.5	6474	7913	-3.9e-05	-0.039	1282	QDN_QNN		2 x cmax	53	0	6474	0	-0.000123	-0.123	1982	QDN_QNN		2 x cmax	53	443.5	0	7913	5.5e-05	0.055	822	QDN_QNN
2 x cmax	33	1739.5	6474	7913	-4.3e-05	-0.043	1288	QDN_QNN		2 x cmax	33	1798.5	6474	0	-5.3e-05	-0.053	1300	QDN_QNN		2 x cmax	33	444	0	7913	5.1e-05	0.051	794	QDN_QNN
2 x cmax	13	1881	6474	7913	-4.4e-05	-0.044	1374	QDN_QNN		2 x cmax	13	1874	6474	0	-6.2e-05	-0.062	1360	QDN_QNN		2 x cmax	13	426.5	0	7913	5.8e-05	0.058	838	QDN_QNN
2 x cmax	94	1957.5	6474	7913	-4.8e-05	-0.048	1404	QDN_QNN		2 x cmax	94	1379.5	6474	0	-3.7e-05	-0.037	1606	QDN_QNN		2 x cmax	94	417	0	7913	5.8e-05	0.058	812	QDN_QNN
2 x cmax	74	1776	6474	7913	-4.3e-05	-0.043	1316	QDN_QNN		2 x cmax	74	1826.5	6474	0	-5.1e-05	-0.051	1320	QDN_QNN		2 x cmax	74	448	0	7913	5.4e-05	0.054	826	QDN_QNN
2 x cmax	54	1824.5	6474	7913	-4.3e-05	-0.043	1330	QDN_QNN		2 x cmax	54	1989.5	6474	0	-9.3e-05	-0.093	272	QDN_QNN		2 x cmax	54	432.5	0	7913	5.5e-05	0.055	816	QDN_QNN
2 x cmax	34	1792	6474	7913	-4.3e-05	-0.043	1312	QDN_QNN		2 x cmax	34	1849.5	6474	0	-6e-05	-0.06	1340	QDN_QNN		2 x cmax	34	429	0	7913	5.6e-05	0.056	810	QDN_QNN
2 x cmax	14	1740.5	6474	7913	-4.3e-05	-0.043	1304	QDN_QNN		2 x cmax	14	1864	6474	0	-0.00012	-0.12	1424	QDN_QNN		2 x cmax	14	427	0	7913	5.7e-05	0.057	814	QDN_QNN
2 x cmax	95	1872.5	6474	7913	-4.4e-05	-0.044	1370	QDN_QNN		2 x cmax	95	842	6474	0	4.4e-05	0.044	318	QDN_QNN		2 x cmax	95	431.5	0	7913	5.5e-05	0.055	812	QDN_QNN
2 x cmax	75	1939	6474	7913	-4.8e-05	-0.048	1414	QDN_QNN		2 x cmax	75	1459	6474	0	7e-06	0.007	310	QDN_QNN		2 x cmax	75	443	0	7913	5.5e-05	0.055	812	QDN_QNN
2 x cmax	55	1929.5	6474	7913	-4.7e-05	-0.047	1406	QDN_QNN		2 x cmax	55	1804	6474	0	-4.9e-05	-0.049	1326	QDN_QNN		2 x cmax	55	416.5	0	7913	5.8e-05	0.058	798	QDN_QNN
2 x cmax	35	1755.5	6474	7913	-4.4e-05	-0.044	1306	QDN_QNN		2 x cmax	35	1874.5	6474	0	-5.6e-05	-0.056	1370	QDN_QNN		2 x cmax	35	435.5	0	7913	5.6e-05	0.056	822	QDN_QNN
2 x cmax	15	1753	6474	7913	-4.3e-05	-0.043	1302	QDN_QNN		2 x cmax	15	1987	6474	0	-7.5e-05	-0.075	1450	QDN_QNN		2 x cmax	15	437.5	0	7913	5.5e-05	0.055	818	QDN_QNN
2 x cmax	96	1739.5	6474	7913	-4.3e-05	-0.043	1292	QDN_QNN		2 x cmax	96	1898	6474	0	-6.5e-05	-0.065	1374	QDN_QNN		2 x cmax	96	442	0	7913	5.3e-05	0.053	814	QDN_QNN
2 x cmax	76	1913.5	6474	7913	-4.6e-05	-0.046	1398	QDN_QNN		2 x cmax	76	1715	6474	0	-4.8e-05	-0.048	1244	QDN_QNN		2 x cmax	76	419	0	7913	5.7e-05	0.057	806	QDN_QNN
2 x cmax	56	737	6474	7913	-4.6e-05	-0.046	760	QDN_QNN		2 x cmax	56	1196.5	6474	0	-4.4e-05	-0.044	1172	QDN_QNN		2 x cmax	56	443	0	7913	5.4e-05	0.054	808	QDN_QNN
2 x cmax	36	1894	6474	7913	-4.5e-05	-0.045	1382	QDN_QNN		2 x cmax	36	1503.5	6474	0	3e-06	0.003	314	QDN_QNN		2 x cmax	36	436.5	0	7913	5.2e-05	0.052	794	QDN_QNN
2 x cmax	16	1251.5	6474	7913	-4.3e-05	-0.043	1258	QDN_QNN		2 x cmax	16	1989.5	6474	0	-7.7e-05	-0.077	1452	QDN_QNN		2 x cmax	16	432	0	7913	5.6e-05	0.056	820	QDN_QNN
2 x cmax	97	1196.5	6474	7913	-4.3e-05	-0.043	1200	QDN_QNN		2 x cmax	97	1134.5	6474	0	-4.2e-05	-0.042	1110	QDN_QNN		2 x cmax	97	441	0	7913	5.3e-05	0.053	780	QDN_QNN
2 x cmax	77	1871.5	6474	7913	-4.4e-05	-0.044	1366	QDN_QNN		2 x cmax	77	1906	6474	0	-6.8e-05	-0.068	1392	QDN_QNN		2 x cmax	77	446.5	0	7913	5.1e-05	0.051	808	QDN_QNN
2 x cmax	57	1760	6474	7913	-4.3e-05	-0.043	1302	QDN_QNN		2 x cmax	57	1718.5	6474	0	-8.9e-05	-0.089	1452	QDN_QNN		2 x cmax	57	420.5	0	7913	5.7e-05	0.057	800	QDN_QNN
2 x cmax	37	1702.5	6474	7913	-4.3e-05	-0.043	1284	QDN_QNN		2 x cmax	37	1919	6474	0	-6.7e-05	-0.067	1388	QDN_QNN		2 x cmax	37	422.5	0	7913	5.7e-05	0.057	806	QDN_QNN
2 x cmax	17	1846.5	6474	7913	-4.4e-05	-0.044	1356	QDN_QNN		2 x cmax	17	1753.5	6474	0	-4.8e-05	-0.048	1264	QDN_QNN		2 x cmax	17	425	0	7913	5.7e-05	0.057	818	QDN_QNN
2 x cmax	98	1241.5	6474	7913	-4.2e-05	-0.042	1246	QDN_QNN		2 x cmax	98	1130	6474	0	-4.2e-05	-0.042	1108	QDN_QNN		2 x cmax	98	447.5	0	7913	5e-05	0.05	780	QDN_QNN
2 x cmax	78	1228	6474	7913	-4.2e-05	-0.042	1224	QDN_QNN		2 x cmax	78	1632.5	6474	0	-4.4e-05	-0.044	1178	QDN_QNN		2 x cmax	78	448.5	0	7913	5.3e-05	0.053	810	QDN_QNN
2 x cmax	58	742	6474	7913	-4.5e-05	-0.045	1158	QDN_QNN		2 x cmax	58	1111	6474	0	-4.3e-05	-0.043	1090	QDN_QNN		2 x cmax	58	422.5	0	7913	5.7e-05	0.057	800	QDN_QNN
2 x cmax	38	1808	6474	7913	-4.3e-05	-0.043	1320	QDN_QNN		2 x cmax	38	1783	6474	0	-8.3e-05	-0.083	998	QDN_QNN		2 x cmax	38	441	0	7913	5.4e-05	0.054	818	QDN_QNN
2 x cmax	18	1989.5	6474	7913	-5.6e-05	-0.056	1418	QDN_QNN		2 x cmax	18	0	6474	0	-0.000139	-0.139	1982	QDN_QNN		2 x cmax	18	445.5	0	7913	5.4e-05	0.054	834	QDN_QNN
2 x cmax	99	1858.5	6474	7913	-4.4e-05	-0.044	1354	QDN_QNN		2 x cmax	99	1938	6474	0	-7.7e-05	-0.077	1416	QDN_QNN		2 x cmax	99	438.5	0	7913	5.3e-05	0.053	800	QDN_QNN
2 x cmax	79	1799.5	6474	7913	-6.4e-05	-0.064	1420	QDN_QNN		2 x cmax	79	0	6474	0	-0.000131	-0.131	1982	QDN_QNN		2 x cmax	79	425	0	7913	5.7e-05	0.057	806	QDN_QNN
2 x cmax	59	1256.5	6474	7913	-4.3e-05	-0.043	1270	QDN_QNN		2 x cmax	59	1099.5	6474	0	-4.3e-05	-0.043	1080	QDN_QNN		2 x cmax	59	421	0	7913	5.7e-05	0.057	814	QDN_QNN
2 x cmax	39	1851	6474	7913	-4.4e-05	-0.044	1350	QDN_QNN		2 x cmax	39	1720.5	6474	0	-4.8e-05	-0.048	1246	QDN_QNN		2 x cmax	39	416.5	0	7913	5.8e-05	0.058	802	QDN_QNN
2 x cmax	19	1747.5	6474	7913	-4.3e-05	-0.043	1294	QDN_QNN		2 x cmax	19	1706	6474	0	-4.6e-05	-0.046	1226	QDN_QNN		2 x cmax	19	405	0	7913	6.2e-05	0.062	806	QDN_QNN
3 x cmax	80	1382.5	9711	11870	-4.6e-05	-0.046	854	QDN_QNN		3 x cmax	80	1388	9711	0	-4.8e-05	-0.048	1618	QDN_QNN		3 x cmax	80	468.5	0	11870	5e-05	0.05	840	QDN_QNN
3 x cmax	60	773.5	9711	11870	-4.5e-05	-0.045	798	QDN_QNN		3 x cmax	60	682.5	9711	0	-4.4e-05	-0.044	702	QDN_QNN		3 x cmax	60	469.5	0	11870	4.9e-05	0.049	822	QDN_QNN
3 x cmax	40	728	9711	11870	-5.2e-05	-0.052	780	QDN_QNN		3 x cmax	40	669	9711	0	-5.1e-05	-0.051	712	QDN_QNN		3 x cmax	40	454.5	0	11870	5.4e-05	0.054	846	QDN_QNN
3 x cmax	20	748.5	9711	11870	-5e-05	-0.05	784	QDN_QNN		3 x cmax	20	670.5	9711	0	-4.9e-05	-0.049	708	QDN_QNN		3 x cmax	20	455	0	11870	5.2e-05	0.052	822	QDN_QNN
3 x cmax	0	753	9711	11870	-4.7e-05	-0.047	780	QDN_QNN		3 x cmax	0	1200	9711	0	-4.4e-05	-0.044	1174	QDN_QNN		3 x cmax	0	501.5	0	11870	4.4e-05	0.044	834	QDN_QNN
3 x cmax	81	801.5	9711	11870	-4.6e-05	-0.046	818	QDN_QNN		3 x cmax	81	1887	9711	0	-5.2e-05	-0.052	1380	QDN_QNN		3 x cmax	81	472	0	11870	5.2e-05	0.052	856	QDN_QNN
3 x cmax	61	761.5	9711	11870	-4.7e-05	-0.047	790	QDN_QNN		3 x cmax	61	1138	9711	0	-4.4e-05	-0.044	1118	QDN_QNN		3 x cmax	61	458	0	11870	5.2e-05	0.052	818	QDN_QNN
3 x cmax	41	747	9711	11870	-4.8e-05	-0.048	778	QDN_QNN		3 x cmax	41	1149.5	9711	0	-4.5e-05	-0.045	1136	QDN_QNN		3 x cmax	41	481	0	11870	4.8e-05	0.048	840	QDN_QNN
3 x cmax	21	779	9711	11870	-4.6e-05	-0.046	804	QDN_QNN		3 x cmax	21	1110	9711	0	-4.4e-05	-0.044	1092	QDN_QNN		3 x cmax	21	490.5	0	11870	4.8e-05	0.048	852	QDN_QNN
3 x cmax	1	1191.5	9711	11870	-4.4e-05	-0.044	1238	QDN_QNN		3 x cmax	1	1134.5	9711	0	-4.3e-05	-0.043	1112	QDN_QNN		3 x cmax	1	482	0	11870	4.6e-05	0.046	790	QDN_QNN
3 x cmax	82	725.5	9711	11870	-5.2e-05	-0.052	774	QDN_QNN		3 x cmax	82	673	9711	0	-5e-05	-0.05	712	QDN_QNN		3 x cmax	82	503.5	0	11870	4.6e-05	0.046	860	QDN_QNN
3 x cmax	62	743.5	9711	11870	-5.1e-05	-0.051	784	QDN_QNN		3 x cmax	62	683	9711	0	-5e-05	-0.05	720	QDN_QNN		3 x cmax	62	492	0	11870	4.7e-05	0.047	846	QDN_QNN
3 x cmax	42	1888	9711	11870	-4.4e-05	-0.044	1370	QDN_QNN		3 x cmax	42	1744	9711	0	-4.8e-05	-0.048	1268	QDN_QNN		3 x cmax	42	487	0	11870	4.5e-05	0.045	806	QDN_QNN
3 x cmax	22	1280	9711	11870	-4.3e-05	-0.043	1290	QDN_QNN		3 x cmax	22	1583.5	9711	0	-4.4e-05	-0.044	1166	QDN_QNN		3 x cmax	22	481	0	11870	4.9e-05	0.049	838	QDN_QNN
3 x cmax	2	781	9711	11870	-4.6e-05	-0.046	804	QDN_QNN		3 x cmax	2	1122.5	9711	0	-4.4e-05	-0.044	1102	QDN_QNN		3 x cmax	2	493	0	11870	4.5e-05	0.045	814	QDN_QNN
3 x cmax	83	785	9711	11870	-4.5e-05	-0.045	1250	QDN_QNN		3 x cmax	83	1735	9711	0	-4.6e-05	-0.046	1256	QDN_QNN		3 x cmax	83	461.5	0	11870	5.1e-05	0.051	828	QDN_QNN
3 x cmax	63	750	9711	11870	-4.8e-05	-0.048	780	QDN_QNN		3 x cmax	63	681.5	9711	0	-4.7e-05	-0.047	706	QDN_QNN		3 x cmax	63	483	0	11870	4.6e-05	0.046	818	QDN_QNN
3 x cmax	43	1880	9711	11870	-4.4e-05	-0.044	1370	QDN_QNN		3 x cmax	43	1752.5	9711	0	-4.8e-05	-0.048	1270	QDN_QNN		3 x cmax	43	472.5	0	11870	4.8e-05	0.048	796	QDN_QNN
3 x cmax	23	793	9711	11870	-4.5e-05	-0.045	1254	QDN_QNN		3 x cmax	23	1150.5	9711	0	-4.4e-05	-0.044	1128	QDN_QNN		3 x cmax	23	449.5	0	11870	5.6e-05	0.056	832	QDN_QNN
3 x cmax	3	738	9711	11870	-4.8e-05	-0.048	770	QDN_QNN		3 x cmax	3	686	9711	0	-4.6e-05	-0.046	708	QDN_QNN		3 x cmax	3	479	0	11870	4.7e-05	0.047	824	QDN_QNN
3 x cmax	84	1856.5	9711	11870	-4.4e-05	-0.044	1360	QDN_QNN		3 x cmax	84	1853.5	9711	0	-5.3e-05	-0.053	1358	QDN_QNN		3 x cmax	84	466	0	11870	4.9e-05	0.049	814	QDN_QNN
3 x cmax	64	747.5	9711	11870	-5.2e-05	-0.052	796	QDN_QNN		3 x cmax	64	714	9711	0	-4.8e-05	-0.048	736	QDN_QNN		3 x cmax	64	457	0	11870	5.3e-05	0.053	848	QDN_QNN
3 x cmax	44	776	9711	11870	-4.5e-05	-0.045	1236	QDN_QNN		3 x cmax	44	1877.5	9711	0	-5.2e-05	-0.052	1370	QDN_QNN		3 x cmax	44	497.5	0	11870	4.4e-05	0.044	844	QDN_QNN
3 x cmax	24	746	9711	11870	-4.7e-05	-0.047	774	QDN_QNN		3 x cmax	24	1099.5	9711	0	-4.4e-05	-0.044	1082	QDN_QNN		3 x cmax	24	468	0	11870	5e-05	0.05	808	QDN_QNN
3 x cmax	4	765	9711	11870	-4.8e-05	-0.048	792	QDN_QNN		3 x cmax	4	694.5	9711	0	-4.6e-05	-0.046	714	QDN_QNN		3 x cmax	4	473.5	0	11870	5e-05	0.05	856	QDN_QNN
3 x cmax	85	734.5	9711	11870	-5.2e-05	-0.052	784	QDN_QNN		3 x cmax	85	692.5	9711	0	-4.9e-05	-0.049	724	QDN_QNN		3 x cmax	85	488.5	0	11870	4.6e-05	0.046	830	QDN_QNN
3 x cmax	65	741.5	9711	11870	-5.1e-05	-0.051	786	QDN_QNN		3 x cmax	65	717.5	9711	0	-4.6e-05	-0.046	1112	QDN_QNN		3 x cmax	65	499.5	0	11870	4.7e-05	0.047	868	QDN_QNN
3 x cmax	45	740.5	9711	11870	-4.9e-05	-0.049	774	QDN_QNN		3 x cmax	45	676	9711	0	-4.7e-05	-0.047	702	QDN_QNN		3 x cmax	45	497	0	11870	4.2e-05	0.042	828	QDN_QNN
3 x cmax	25	797	9711	11870	-4.5e-05	-0.045	1262	QDN_QNN		3 x cmax	25	1776.5	9711	0	-4.7e-05	-0.047	1284	QDN_QNN		3 x cmax	25	468.5	0	11870	5e-05	0.05	830	QDN_QNN
3 x cmax	5	737.5	9711	11870	-4.9e-05	-0.049	772	QDN_QNN		3 x cmax	5	667.5	9711	0	-5e-05	-0.05	706	QDN_QNN		3 x cmax	5	458.5	0	11870	5.2e-05	0.052	812	QDN_QNN
3 x cmax	86	780	9711	11870	-4.7e-05	-0.047	804	QDN_QNN		3 x cmax	86	1119	9711	0	-4.5e-05	-0.045	1106	QDN_QNN		3 x cmax	86	469.5	0	11870	5e-05	0.05	832	QDN_QNN
3 x cmax	66	1299	9711	11870	-4.3e-05	-0.043	1306	QDN_QNN		3 x cmax	66	1791.5	9711	0	-4.9e-05	-0.049	1292	QDN_QNN		3 x cmax	66	492	0	11870	4.7e-05	0.047	856	QDN_QNN
3 x cmax	46	718	9711	11870	-5.3e-05	-0.053	774	QDN_QNN		3 x cmax	46	698	9711	0	-4.9e-05	-0.049	728	QDN_QNN		3 x cmax	46	475.5	0	11870	4.7e-05	0.047	824	QDN_QNN
3 x cmax	26	755.5	9711	11870	-4.9e-05	-0.049	788	QDN_QNN		3 x cmax	26	1108.5	9711	0	-4.5e-05	-0.045	1108	QDN_QNN		3 x cmax	26	466.5	0	11870	5.1e-05	0.051	838	QDN_QNN
3 x cmax	6	748.5	9711	11870	-4.9e-05	-0.049	782	QDN_QNN		3 x cmax	6	710	9711	0	-4.6e-05	-0.046	726	QDN_QNN		3 x cmax	6	465	0	11870	5e-05	0.05	844	QDN_QNN
3 x cmax	87	741.5	9711	11870	-5.1e-05	-0.051	786	QDN_QNN		3 x cmax	87	1127.5	9711	0	-4.6e-05	-0.046	1138	QDN_QNN		3 x cmax	87	446.5	0	11870	5.4e-05	0.054	820	QDN_QNN
3 x cmax	67	1319.5	9711	11870	-4.2e-05	-0.042	1326	QDN_QNN		3 x cmax	67	1656.5	9711	0	-4.5e-05	-0.045	1194	QDN_QNN		3 x cmax	67	545.5	0	11870	4.1e-05	0.041	888	QDN_QNN
3 x cmax	47	782	9711	11870	-4.6e-05	-0.046	806	QDN_QNN		3 x cmax	47	1159.5	9711	0	-4.5e-05	-0.045	1144	QDN_QNN		3 x cmax	47	467	0	11870	5.1e-05	0.051	820	QDN_QNN
3 x cmax	27	736	9711	11870	-5e-05	-0.05	772	QDN_QNN		3 x cmax	27	685.5	9711	0	-4.7e-05	-0.047	710	QDN_QNN		3 x cmax	27	467.5	0	11870	4.9e-05	0.049	818	QDN_QNN
3 x cmax	7	790.5	9711	11870	-4.5e-05	-0.045	1240	QDN_QNN		3 x cmax	7	1152	9711	0	-4.3e-05	-0.043	1128	QDN_QNN		3 x cmax	7	476	0	11870	4.9e-05	0.049	852	QDN_QNN
3 x cmax	88	694	9711	11870	-5.3e-05	-0.053	764	QDN_QNN		3 x cmax	88	681	9711	0	-4.9e-05	-0.049	718	QDN_QNN		3 x cmax	88	508	0	11870	4.3e-05	0.043	830	QDN_QNN
3 x cmax	68	764.5	9711	11870	-4.7e-05	-0.047	792	QDN_QNN		3 x cmax	68	679	9711	0	-4.6e-05	-0.046	702	QDN_QNN		3 x cmax	68	451	0	11870	5.2e-05	0.052	830	QDN_QNN
3 x cmax	48	749	9711	11870	-4.9e-05	-0.049	782	QDN_QNN		3 x cmax	48	685	9711	0	-4.6e-05	-0.046	708	QDN_QNN		3 x cmax	48	481	0	11870	4.9e-05	0.049	846	QDN_QNN
3 x cmax	28	749.5	9711	11870	-4.9e-05	-0.049	784	QDN_QNN		3 x cmax	28	1132	9711	0	-4.5e-05	-0.045	1122	QDN_QNN		3 x cmax	28	465.5	0	11870	5e-05	0.05	828	QDN_QNN
3 x cmax	8	707.5	9711	11870	-5.3e-05	-0.053	778	QDN_QNN		3 x cmax	8	677	9711	0	-5.1e-05	-0.051	722	QDN_QNN		3 x cmax	8	479.5	0	11870	4.7e-05	0.047	838	QDN_QNN
3 x cmax	89	806.5	9711	11870	-4.5e-05	-0.045	822	QDN_QNN		3 x cmax	89	1140.5	9711	0	-4.4e-05	-0.044	1120	QDN_QNN		3 x cmax	89	471	0	11870	5.1e-05	0.051	842	QDN_QNN
3 x cmax	69	744	9711	11870	-4.8e-05	-0.048	776	QDN_QNN		3 x cmax	69	676.5	9711	0	-4.7e-05	-0.047	704	QDN_QNN		3 x cmax	69	458	0	11870	5.2e-05	0.052	830	QDN_QNN
3 x cmax	49	784	9711	11870	-4.6e-05	-0.046	806	QDN_QNN		3 x cmax	49	1643.5	9711	0	-4.5e-05	-0.045	1212	QDN_QNN		3 x cmax	49	479	0	11870	5e-05	0.05	852	QDN_QNN
3 x cmax	29	752	9711	11870	-4.7e-05	-0.047	780	QDN_QNN		3 x cmax	29	691	9711	0	-4.5e-05	-0.045	708	QDN_QNN		3 x cmax	29	479	0	11870	4.9e-05	0.049	842	QDN_QNN
3 x cmax	9	746.5	9711	11870	-4.8e-05	-0.048	778	QDN_QNN		3 x cmax	9	676.5	9711	0	-4.8e-05	-0.048	708	QDN_QNN		3 x cmax	9	454	0	11870	5.4e-05	0.054	840	QDN_QNN
3 x cmax	90	732.5	9711	11870	-5e-05	-0.05	774	QDN_QNN		3 x cmax	90	685	9711	0	-4.7e-05	-0.047	710	QDN_QNN		3 x cmax	90	467	0	11870	4.9e-05	0.049	826	QDN_QNN
3 x cmax	70	775.5	9711	11870	-4.7e-05	-0.047	800	QDN_QNN		3 x cmax	70	1170	9711	0	-4.5e-05	-0.045	1152	QDN_QNN		3 x cmax	70	449.5	0	11870	5.2e-05	0.052	822	QDN_QNN
3 x cmax	50	816.5	9711	11870	-4.6e-05	-0.046	828	QDN_QNN		3 x cmax	50	1806.5	9711	0	-4.8e-05	-0.048	1310	QDN_QNN		3 x cmax	50	450.5	0	11870	5.5e-05	0.055	846	QDN_QNN
3 x cmax	30	766.5	9711	11870	-4.5e-05	-0.045	792	QDN_QNN		3 x cmax	30	672	9711	0	-4.5e-05	-0.045	696	QDN_QNN		3 x cmax	30	457.5	0	11870	5.2e-05	0.052	826	QDN_QNN
3 x cmax	10	751.5	9711	11870	-4.9e-05	-0.049	786	QDN_QNN		3 x cmax	10	711.5	9711	0	-4.6e-05	-0.046	728	QDN_QNN		3 x cmax	10	504	0	11870	4.5e-05	0.045	840	QDN_QNN
3 x cmax	91	1405.5	9711	11870	-4.6e-05	-0.046	1330	QDN_QNN		3 x cmax	91	0	9711	0	-0.000145	-0.145	1982	QDN_QNN		3 x cmax	91	447.5	0	11870	5.6e-05	0.056	848	QDN_QNN
3 x cmax	71	765	9711	11870	-4.8e-05	-0.048	794	QDN_QNN		3 x cmax	71	1216	9711	0	-4.5e-05	-0.045	1200	QDN_QNN		3 x cmax	71	470.5	0	11870	4.8e-05	0.048	814	QDN_QNN
3 x cmax	51	791	9711	11870	-4.8e-05	-0.048	812	QDN_QNN		3 x cmax	51	1200.5	9711	0	-4.5e-05	-0.045	1180	QDN_QNN		3 x cmax	51	465	0	11870	5.1e-05	0.051	846	QDN_QNN
3 x cmax	31	716.5	9711	11870	-5.1e-05	-0.051	762	QDN_QNN		3 x cmax	31	699	9711	0	-4.6e-05	-0.046	716	QDN_QNN		3 x cmax	31	497	0	11870	4.3e-05	0.043	820	QDN_QNN
3 x cmax	11	753.5	9711	11870	-4.9e-05	-0.049	788	QDN_QNN		3 x cmax	11	1763	9711	0	-4.7e-05	-0.047	1278	QDN_QNN		3 x cmax	11	491.5	0	11870	4.7e-05	0.047	850	QDN_QNN
3 x cmax	92	761.5	9711	11870	-4.8e-05	-0.048	792	QDN_QNN		3 x cmax	92	1130.5	9711	0	-4.5e-05	-0.045	1118	QDN_QNN		3 x cmax	92	502	0	11870	4.8e-05	0.048	872	QDN_QNN
3 x cmax	72	1280	9711	11870	-4.4e-05	-0.044	1290	QDN_QNN		3 x cmax	72	1795	9711	0	-4.8e-05	-0.048	1296	QDN_QNN		3 x cmax	72	484	0	11870	4.8e-05	0.048	856	QDN_QNN
3 x cmax	52	1256	9711	11870	-4.3e-05	-0.043	1268	QDN_QNN		3 x cmax	52	1131.5	9711	0	-4.2e-05	-0.042	1108	QDN_QNN		3 x cmax	52	454.5	0	11870	5.6e-05	0.056	828	QDN_QNN
3 x cmax	32	768.5	9711	11870	-4.6e-05	-0.046	794	QDN_QNN		3 x cmax	32	1072	9711	0	-4.4e-05	-0.044	708	QDN_QNN		3 x cmax	32	506.5	0	11870	4.3e-05	0.043	838	QDN_QNN
3 x cmax	12	766	9711	11870	-4.6e-05	-0.046	792	QDN_QNN		3 x cmax	12	1134.5	9711	0	-4.4e-05	-0.044	1114	QDN_QNN		3 x cmax	12	446.5	0	11870	5.4e-05	0.054	830	QDN_QNN
3 x cmax	93	768.5	9711	11870	-4.5e-05	-0.045	1212	QDN_QNN		3 x cmax	93	1134.5	9711	0	-4.4e-05	-0.044	1112	QDN_QNN		3 x cmax	93	479	0	11870	5e-05	0.05	846	QDN_QNN
3 x cmax	73	767	9711	11870	-4.8e-05	-0.048	796	QDN_QNN		3 x cmax	73	1148.5	9711	0	-4.5e-05	-0.045	1136	QDN_QNN		3 x cmax	73	482	0	11870	4.8e-05	0.048	838	QDN_QNN
3 x cmax	53	1389.5	9711	11870	-4.4e-05	-0.044	1352	QDN_QNN		3 x cmax	53	1797.5	9711	0	-4.8e-05	-0.048	1304	QDN_QNN		3 x cmax	53	484.5	0	11870	4.9e-05	0.049	848	QDN_QNN
3 x cmax	33	759	9711	11870	-4.7e-05	-0.047	786	QDN_QNN		3 x cmax	33	1126.5	9711	0	-4.4e-05	-0.044	1106	QDN_QNN		3 x cmax	33	477.5	0	11870	4.6e-05	0.046	810	QDN_QNN
3 x cmax	13	789	9711	11870	-4.6e-05	-0.046	810	QDN_QNN		3 x cmax	13	1137.5	9711	0	-4.4e-05	-0.044	1118	QDN_QNN		3 x cmax	13	472.5	0	11870	5.1e-05	0.051	864	QDN_QNN
3 x cmax	94	1409	9711	11870	-4.5e-05	-0.045	1354	QDN_QNN		3 x cmax	94	1755.5	9711	0	-4.9e-05	-0.049	1264	QDN_QNN		3 x cmax	94	452	0	11870	5.3e-05	0.053	832	QDN_QNN
3 x cmax	74	762.5	9711	11870	-4.8e-05	-0.048	792	QDN_QNN		3 x cmax	74	691	9711	0	-4.6e-05	-0.046	712	QDN_QNN		3 x cmax	74	491.5	0	11870	4.7e-05	0.047	844	QDN_QNN
3 x cmax	54	767.5	9711	11870	-4.4e-05	-0.044	1226	QDN_QNN		3 x cmax	54	1160.5	9711	0	-4.3e-05	-0.043	1134	QDN_QNN		3 x cmax	54	465.5	0	11870	5e-05	0.05	834	QDN_QNN
3 x cmax	34	772.5	9711	11870	-4.5e-05	-0.045	1216	QDN_QNN		3 x cmax	34	1123	9711	0	-4.3e-05	-0.043	1102	QDN_QNN		3 x cmax	34	478	0	11870	4.8e-05	0.048	832	QDN_QNN
3 x cmax	14	761	9711	11870	-4.8e-05	-0.048	790	QDN_QNN		3 x cmax	14	1102.5	9711	0	-4.5e-05	-0.045	1096	QDN_QNN		3 x cmax	14	475	0	11870	4.9e-05	0.049	836	QDN_QNN
3 x cmax	95	768	9711	11870	-4.7e-05	-0.047	796	QDN_QNN		3 x cmax	95	1196.5	9711	0	-4.5e-05	-0.045	1178	QDN_QNN		3 x cmax	95	478	0	11870	4.8e-05	0.048	838	QDN_QNN
3 x cmax	75	1277.5	9711	11870	-4.4e-05	-0.044	1290	QDN_QNN		3 x cmax	75	1196.5	9711	0	-4.4e-05	-0.044	1168	QDN_QNN		3 x cmax	75	493.5	0	11870	4.8e-05	0.048	840	QDN_QNN
3 x cmax	55	1231	9711	11870	-4.4e-05	-0.044	1260	QDN_QNN		3 x cmax	55	1177.5	9711	0	-4.3e-05	-0.043	1150	QDN_QNN		3 x cmax	55	466	0	11870	5e-05	0.05	818	QDN_QNN
3 x cmax	35	741	9711	11870	-5e-05	-0.05	780	QDN_QNN		3 x cmax	35	1183	9711	0	-4.5e-05	-0.045	1168	QDN_QNN		3 x cmax	35	493	0	11870	4.7e-05	0.047	846	QDN_QNN
3 x cmax	15	747	9711	11870	-4.9e-05	-0.049	782	QDN_QNN		3 x cmax	15	703	9711	0	-4.6e-05	-0.046	720	QDN_QNN		3 x cmax	15	492	0	11870	4.6e-05	0.046	846	QDN_QNN
3 x cmax	96	748.5	9711	11870	-4.8e-05	-0.048	780	QDN_QNN		3 x cmax	96	702.5	9711	0	-4.5e-05	-0.045	718	QDN_QNN		3 x cmax	96	496.5	0	11870	4.4e-05	0.044	836	QDN_QNN
3 x cmax	76	1262	9711	11870	-4.4e-05	-0.044	1278	QDN_QNN		3 x cmax	76	1172	9711	0	-4.3e-05	-0.043	1146	QDN_QNN		3 x cmax	76	447.5	0	11870	5.2e-05	0.052	818	QDN_QNN
3 x cmax	56	270	9711	11870	-5.6e-05	-0.056	764	QDN_QNN		3 x cmax	56	674.5	9711	0	-5.2e-05	-0.052	726	QDN_QNN		3 x cmax	56	482	0	11870	4.8e-05	0.048	828	QDN_QNN
3 x cmax	36	780	9711	11870	-4.5e-05	-0.045	1236	QDN_QNN		3 x cmax	36	1181.5	9711	0	-4.4e-05	-0.044	1154	QDN_QNN		3 x cmax	36	472.5	0	11870	4.6e-05	0.046	808	QDN_QNN
3 x cmax	16	742.5	9711	11870	-5e-05	-0.05	778	QDN_QNN		3 x cmax	16	704.5	9711	0	-4.5e-05	-0.045	720	QDN_QNN		3 x cmax	16	488.5	0	11870	4.8e-05	0.048	852	QDN_QNN
3 x cmax	97	727.5	9711	11870	-5e-05	-0.05	766	QDN_QNN		3 x cmax	97	667.5	9711	0	-4.9e-05	-0.049	704	QDN_QNN		3 x cmax	97	476.5	0	11870	4.7e-05	0.047	790	QDN_QNN
3 x cmax	77	777.5	9711	11870	-4.5e-05	-0.045	1202	QDN_QNN		3 x cmax	77	1138	9711	0	-4.4e-05	-0.044	1116	QDN_QNN		3 x cmax	77	497.5	0	11870	4.3e-05	0.043	832	QDN_QNN
3 x cmax	57	747.5	9711	11870	-4.9e-05	-0.049	780	QDN_QNN		3 x cmax	57	697.5	9711	0	-4.6e-05	-0.046	718	QDN_QNN		3 x cmax	57	461	0	11870	5e-05	0.05	820	QDN_QNN
3 x cmax	37	738.5	9711	11870	-5.1e-05	-0.051	782	QDN_QNN		3 x cmax	37	702	9711	0	-4.7e-05	-0.047	724	QDN_QNN		3 x cmax	37	465	0	11870	4.9e-05	0.049	824	QDN_QNN
3 x cmax	17	776.5	9711	11870	-4.8e-05	-0.048	802	QDN_QNN		3 x cmax	17	1166	9711	0	-4.5e-05	-0.045	1148	QDN_QNN		3 x cmax	17	459	0	11870	5.1e-05	0.051	832	QDN_QNN
3 x cmax	98	758.5	9711	11870	-4.7e-05	-0.047	786	QDN_QNN		3 x cmax	98	671.5	9711	0	-4.6e-05	-0.046	696	QDN_QNN		3 x cmax	98	501.5	0	11870	4.2e-05	0.042	804	QDN_QNN
3 x cmax	78	736	9711	11870	-4.8e-05	-0.048	768	QDN_QNN		3 x cmax	78	681.5	9711	0	-4.6e-05	-0.046	704	QDN_QNN		3 x cmax	78	499.5	0	11870	4.6e-05	0.046	838	QDN_QNN
3 x cmax	58	699.5	9711	11870	-5.3e-05	-0.053	766	QDN_QNN		3 x cmax	58	657.5	9711	0	-5.1e-05	-0.051	704	QDN_QNN		3 x cmax	58	453	0	11870	5.2e-05	0.052	816	QDN_QNN
3 x cmax	38	755	9711	11870	-4.8e-05	-0.048	786	QDN_QNN		3 x cmax	38	1120.5	9711	0	-4.5e-05	-0.045	1110	QDN_QNN		3 x cmax	38	479	0	11870	4.8e-05	0.048	840	QDN_QNN
3 x cmax	18	1280	9711	11870	-4.5e-05	-0.045	1258	QDN_QNN		3 x cmax	18	1815.5	9711	0	-4.9e-05	-0.049	1314	QDN_QNN		3 x cmax	18	499.5	0	11870	4.6e-05	0.046	862	QDN_QNN
3 x cmax	99	1217.5	9711	11870	-4.4e-05	-0.044	1244	QDN_QNN		3 x cmax	99	1127.5	9711	0	-4.3e-05	-0.043	1106	QDN_QNN		3 x cmax	99	494	0	11870	4.5e-05	0.045	832	QDN_QNN
3 x cmax	79	1293	9711	11870	-4.5e-05	-0.045	1298	QDN_QNN		3 x cmax	79	1715.5	9711	0	-7.8e-05	-0.078	1464	QDN_QNN		3 x cmax	79	463	0	11870	5.1e-05	0.051	824	QDN_QNN
3 x cmax	59	757.5	9711	11870	-4.9e-05	-0.049	790	QDN_QNN		3 x cmax	59	661	9711	0	-5e-05	-0.05	702	QDN_QNN		3 x cmax	59	444.5	0	11870	5.3e-05	0.053	824	QDN_QNN
3 x cmax	39	763	9711	11870	-4.6e-05	-0.046	1178	QDN_QNN		3 x cmax	39	1151	9711	0	-4.4e-05	-0.044	1128	QDN_QNN		3 x cmax	39	457	0	11870	5.1e-05	0.051	816	QDN_QNN
3 x cmax	19	759.5	9711	11870	-4.7e-05	-0.047	786	QDN_QNN		3 x cmax	19	690	9711	0	-4.6e-05	-0.046	710	QDN_QNN		3 x cmax	19	442	0	11870	5.5e-05	0.055	820	QDN_QNN
4 x cmax	80	831.5	12948	15827	-4.9e-05	-0.049	830	QDN_QNN		4 x cmax	80	1945.5	12948	0	-6.3e-05	-0.063	1374	QDN_QNN		4 x cmax	80	506.5	0	15827	4.4e-05	0.044	862	QDN_QNN
4 x cmax	60	764	12948	15827	-4.9e-05	-0.049	794	QDN_QNN		4 x cmax	60	668.5	12948	0	-4.8e-05	-0.048	698	QDN_QNN		4 x cmax	60	511.5	0	15827	4.2e-05	0.042	840	QDN_QNN
4 x cmax	40	290	12948	15827	-5.8e-05	-0.058	776	QDN_QNN		4 x cmax	40	255	12948	0	-5.8e-05	-0.058	732	QDN_QNN		4 x cmax	40	489.5	0	15827	4.8e-05	0.048	862	QDN_QNN
4 x cmax	20	279.5	12948	15827	-5.5e-05	-0.055	778	QDN_QNN		4 x cmax	20	248	12948	0	-5.6e-05	-0.056	718	QDN_QNN		4 x cmax	20	479	0	15827	4.8e-05	0.048	830	QDN_QNN
4 x cmax	0	737	12948	15827	-5.2e-05	-0.052	782	QDN_QNN		4 x cmax	0	698.5	12948	0	-4.7e-05	-0.047	720	QDN_QNN		4 x cmax	0	538.5	0	15827	3.9e-05	0.039	854	QDN_QNN
4 x cmax	81	782	12948	15827	-5.1e-05	-0.051	810	QDN_QNN		4 x cmax	81	1195.5	12948	0	-4.6e-05	-0.046	1188	QDN_QNN		4 x cmax	81	507	0	15827	4.7e-05	0.047	878	QDN_QNN
4 x cmax	61	739	12948	15827	-5.2e-05	-0.052	784	QDN_QNN		4 x cmax	61	683.5	12948	0	-4.8e-05	-0.048	714	QDN_QNN		4 x cmax	61	495	0	15827	4.6e-05	0.046	836	QDN_QNN
4 x cmax	41	273.5	12948	15827	-5.4e-05	-0.054	780	QDN_QNN		4 x cmax	41	689	12948	0	-5e-05	-0.05	726	QDN_QNN		4 x cmax	41	523	0	15827	4.2e-05	0.042	866	QDN_QNN
4 x cmax	21	766	12948	15827	-5.1e-05	-0.051	798	QDN_QNN		4 x cmax	21	679.5	12948	0	-4.9e-05	-0.049	710	QDN_QNN		4 x cmax	21	544.5	0	15827	4e-05	0.04	882	QDN_QNN
4 x cmax	1	762	12948	15827	-4.9e-05	-0.049	792	QDN_QNN		4 x cmax	1	683	12948	0	-4.7e-05	-0.047	708	QDN_QNN		4 x cmax	1	522.5	0	15827	3.9e-05	0.039	802	QDN_QNN
4 x cmax	82	282.5	12948	15827	-5.7e-05	-0.057	772	QDN_QNN		4 x cmax	82	251.5	12948	0	-5.7e-05	-0.057	728	QDN_QNN		4 x cmax	82	567.5	0	15827	3.8e-05	0.038	898	QDN_QNN
4 x cmax	62	287.5	12948	15827	-5.7e-05	-0.057	782	QDN_QNN		4 x cmax	62	254.5	12948	0	-5.7e-05	-0.057	738	QDN_QNN		4 x cmax	62	534.5	0	15827	4.1e-05	0.041	874	QDN_QNN
4 x cmax	42	1339.5	12948	15827	-4.3e-05	-0.043	1290	QDN_QNN		4 x cmax	42	1793.5	12948	0	-4.9e-05	-0.049	1292	QDN_QNN		4 x cmax	42	530.5	0	15827	3.8e-05	0.038	826	QDN_QNN
4 x cmax	22	790.5	12948	15827	-4.6e-05	-0.046	812	QDN_QNN		4 x cmax	22	1091.5	12948	0	-4.4e-05	-0.044	1066	QDN_QNN		4 x cmax	22	515.5	0	15827	4.4e-05	0.044	860	QDN_QNN
4 x cmax	2	771	12948	15827	-5e-05	-0.05	800	QDN_QNN		4 x cmax	2	680.5	12948	0	-4.8e-05	-0.048	710	QDN_QNN		4 x cmax	2	529	0	15827	3.9e-05	0.039	830	QDN_QNN
4 x cmax	83	769.5	12948	15827	-4.9e-05	-0.049	800	QDN_QNN		4 x cmax	83	1123.5	12948	0	-4.6e-05	-0.046	1126	QDN_QNN		4 x cmax	83	490.5	0	15827	4.6e-05	0.046	840	QDN_QNN
4 x cmax	63	696.5	12948	15827	-5.3e-05	-0.053	778	QDN_QNN		4 x cmax	63	651	12948	0	-5.3e-05	-0.053	712	QDN_QNN		4 x cmax	63	521.5	0	15827	4e-05	0.04	838	QDN_QNN
4 x cmax	43	1304.5	12948	15827	-4.4e-05	-0.044	1290	QDN_QNN		4 x cmax	43	1732.5	12948	0	-4.7e-05	-0.047	1248	QDN_QNN		4 x cmax	43	515	0	15827	4.2e-05	0.042	812	QDN_QNN
4 x cmax	23	779	12948	15827	-4.9e-05	-0.049	802	QDN_QNN		4 x cmax	23	687.5	12948	0	-4.7e-05	-0.047	714	QDN_QNN		4 x cmax	23	492	0	15827	4.9e-05	0.049	856	QDN_QNN
4 x cmax	3	710.5	12948	15827	-5.3e-05	-0.053	774	QDN_QNN		4 x cmax	3	664	12948	0	-5.1e-05	-0.051	712	QDN_QNN		4 x cmax	3	517	0	15827	4e-05	0.04	836	QDN_QNN
4 x cmax	84	818.5	12948	15827	-4.5e-05	-0.045	830	QDN_QNN		4 x cmax	84	1822	12948	0	-5e-05	-0.05	1318	QDN_QNN		4 x cmax	84	503.5	0	15827	4.3e-05	0.043	826	QDN_QNN
4 x cmax	64	298	12948	15827	-5.8e-05	-0.058	800	QDN_QNN		4 x cmax	64	662.5	12948	0	-5.5e-05	-0.055	752	QDN_QNN		4 x cmax	64	486.5	0	15827	4.9e-05	0.049	868	QDN_QNN
4 x cmax	44	766.5	12948	15827	-4.9e-05	-0.049	796	QDN_QNN		4 x cmax	44	1152	12948	0	-4.5e-05	-0.045	1138	QDN_QNN		4 x cmax	44	532.5	0	15827	3.9e-05	0.039	866	QDN_QNN
4 x cmax	24	728	12948	15827	-5.2e-05	-0.052	776	QDN_QNN		4 x cmax	24	677.5	12948	0	-4.9e-05	-0.049	714	QDN_QNN		4 x cmax	24	502	0	15827	4.5e-05	0.045	824	QDN_QNN
4 x cmax	4	725.5	12948	15827	-5.3e-05	-0.053	788	QDN_QNN		4 x cmax	4	671	12948	0	-5.1e-05	-0.051	716	QDN_QNN		4 x cmax	4	513.5	0	15827	4.3e-05	0.043	870	QDN_QNN
4 x cmax	85	294	12948	15827	-5.9e-05	-0.059	782	QDN_QNN		4 x cmax	85	257	12948	0	-5.7e-05	-0.057	748	QDN_QNN		4 x cmax	85	536	0	15827	3.8e-05	0.038	844	QDN_QNN
4 x cmax	65	288	12948	15827	-5.7e-05	-0.057	786	QDN_QNN		4 x cmax	65	681	12948	0	-5.3e-05	-0.053	736	QDN_QNN		4 x cmax	65	536	0	15827	4.2e-05	0.042	894	QDN_QNN
4 x cmax	45	275	12948	15827	-5.5e-05	-0.055	776	QDN_QNN		4 x cmax	45	643	12948	0	-5.3e-05	-0.053	710	QDN_QNN		4 x cmax	45	541	0	15827	3.5e-05	0.035	852	QDN_QNN
4 x cmax	25	778	12948	15827	-4.9e-05	-0.049	804	QDN_QNN		4 x cmax	25	1127	12948	0	-4.6e-05	-0.046	1128	QDN_QNN		4 x cmax	25	499.5	0	15827	4.5e-05	0.045	844	QDN_QNN
4 x cmax	5	274.5	12948	15827	-5.5e-05	-0.055	770	QDN_QNN		4 x cmax	5	249.5	12948	0	-5.7e-05	-0.057	718	QDN_QNN		4 x cmax	5	490.5	0	15827	4.7e-05	0.047	826	QDN_QNN
4 x cmax	86	736.5	12948	15827	-5.3e-05	-0.053	794	QDN_QNN		4 x cmax	86	682.5	12948	0	-5e-05	-0.05	720	QDN_QNN		4 x cmax	86	512.5	0	15827	4.2e-05	0.042	844	QDN_QNN
4 x cmax	66	789.5	12948	15827	-4.7e-05	-0.047	810	QDN_QNN		4 x cmax	66	1136.5	12948	0	-4.5e-05	-0.045	1120	QDN_QNN		4 x cmax	66	530.5	0	15827	4.2e-05	0.042	876	QDN_QNN
4 x cmax	46	290	12948	15827	-6e-05	-0.06	780	QDN_QNN		4 x cmax	46	256.5	12948	0	-5.6e-05	-0.056	748	QDN_QNN		4 x cmax	46	512.5	0	15827	4.1e-05	0.041	840	QDN_QNN
4 x cmax	26	277.5	12948	15827	-5.5e-05	-0.055	786	QDN_QNN		4 x cmax	26	683	12948	0	-5.1e-05	-0.051	724	QDN_QNN		4 x cmax	26	502	0	15827	4.5e-05	0.045	856	QDN_QNN
4 x cmax	6	275.5	12948	15827	-5.5e-05	-0.055	782	QDN_QNN		4 x cmax	6	683	12948	0	-5.1e-05	-0.051	726	QDN_QNN		4 x cmax	6	497	0	15827	4.5e-05	0.045	862	QDN_QNN
4 x cmax	87	283	12948	15827	-5.7e-05	-0.057	790	QDN_QNN		4 x cmax	87	692.5	12948	0	-5.2e-05	-0.052	738	QDN_QNN		4 x cmax	87	471	0	15827	5e-05	0.05	828	QDN_QNN
4 x cmax	67	1245	12948	15827	-4.4e-05	-0.044	1260	QDN_QNN		4 x cmax	67	1122	12948	0	-4.3e-05	-0.043	1102	QDN_QNN		4 x cmax	67	606.5	0	15827	3.4e-05	0.034	932	QDN_QNN
4 x cmax	47	758	12948	15827	-5.1e-05	-0.051	796	QDN_QNN		4 x cmax	47	693	12948	0	-4.9e-05	-0.049	726	QDN_QNN		4 x cmax	47	498	0	15827	4.6e-05	0.046	830	QDN_QNN
4 x cmax	27	276.5	12948	15827	-5.6e-05	-0.056	774	QDN_QNN		4 x cmax	27	646.5	12948	0	-5.4e-05	-0.054	722	QDN_QNN		4 x cmax	27	501.5	0	15827	4.3e-05	0.043	834	QDN_QNN
4 x cmax	7	781.5	12948	15827	-4.8e-05	-0.048	804	QDN_QNN		4 x cmax	7	688.5	12948	0	-4.6e-05	-0.046	710	QDN_QNN		4 x cmax	7	515	0	15827	4.4e-05	0.044	874	QDN_QNN
4 x cmax	88	284.5	12948	15827	-6e-05	-0.06	766	QDN_QNN		4 x cmax	88	252.5	12948	0	-5.6e-05	-0.056	734	QDN_QNN		4 x cmax	88	561.5	0	15827	3.6e-05	0.036	862	QDN_QNN
4 x cmax	68	743	12948	15827	-5.2e-05	-0.052	788	QDN_QNN		4 x cmax	68	655.5	12948	0	-5.2e-05	-0.052	708	QDN_QNN		4 x cmax	68	490	0	15827	4.6e-05	0.046	846	QDN_QNN
4 x cmax	48	275.5	12948	15827	-5.4e-05	-0.054	782	QDN_QNN		4 x cmax	48	660.5	12948	0	-5.2e-05	-0.052	712	QDN_QNN		4 x cmax	48	514.5	0	15827	4.4e-05	0.044	866	QDN_QNN
4 x cmax	28	280.5	12948	15827	-5.6e-05	-0.056	782	QDN_QNN		4 x cmax	28	681.5	12948	0	-5.2e-05	-0.052	732	QDN_QNN		4 x cmax	28	497	0	15827	4.5e-05	0.045	842	QDN_QNN
4 x cmax	8	294	12948	15827	-6e-05	-0.06	780	QDN_QNN		4 x cmax	8	261	12948	0	-5.9e-05	-0.059	754	QDN_QNN		4 x cmax	8	515.5	0	15827	4.2e-05	0.042	856	QDN_QNN
4 x cmax	89	781	12948	15827	-5e-05	-0.05	804	QDN_QNN		4 x cmax	89	682.5	12948	0	-4.9e-05	-0.049	716	QDN_QNN		4 x cmax	89	508	0	15827	4.5e-05	0.045	850	QDN_QNN
4 x cmax	69	718.5	12948	15827	-5.3e-05	-0.053	778	QDN_QNN		4 x cmax	69	651.5	12948	0	-5.2e-05	-0.052	708	QDN_QNN		4 x cmax	69	488	0	15827	4.7e-05	0.047	844	QDN_QNN
4 x cmax	49	767	12948	15827	-5.1e-05	-0.051	800	QDN_QNN		4 x cmax	49	712	12948	0	-4.7e-05	-0.047	730	QDN_QNN		4 x cmax	49	507.5	0	15827	4.6e-05	0.046	870	QDN_QNN
4 x cmax	29	725	12948	15827	-5.2e-05	-0.052	778	QDN_QNN		4 x cmax	29	666.5	12948	0	-5.1e-05	-0.051	712	QDN_QNN		4 x cmax	29	516.5	0	15827	4.3e-05	0.043	862	QDN_QNN
4 x cmax	9	273.5	12948	15827	-5.4e-05	-0.054	780	QDN_QNN		4 x cmax	9	623.5	12948	0	-5.5e-05	-0.055	718	QDN_QNN		4 x cmax	9	484	0	15827	4.9e-05	0.049	860	QDN_QNN
4 x cmax	90	278.5	12948	15827	-5.6e-05	-0.056	774	QDN_QNN		4 x cmax	90	638	12948	0	-5.5e-05	-0.055	722	QDN_QNN		4 x cmax	90	502	0	15827	4.4e-05	0.044	852	QDN_QNN
4 x cmax	70	745.5	12948	15827	-5.2e-05	-0.052	794	QDN_QNN		4 x cmax	70	694.5	12948	0	-4.9e-05	-0.049	726	QDN_QNN		4 x cmax	70	475.5	0	15827	4.7e-05	0.047	830	QDN_QNN
4 x cmax	50	790	12948	15827	-5.1e-05	-0.051	814	QDN_QNN		4 x cmax	50	727.5	12948	0	-4.7e-05	-0.047	1134	QDN_QNN		4 x cmax	50	483.5	0	15827	5e-05	0.05	864	QDN_QNN
4 x cmax	30	760.5	12948	15827	-4.9e-05	-0.049	790	QDN_QNN		4 x cmax	10	676	12948	0	-5.3e-05	-0.053	732	QDN_QNN		4 x cmax	30	488	0	15827	4.7e-05	0.047	840	QDN_QNN
4 x cmax	10	276.5	12948	15827	-5.5e-05	-0.055	780	QDN_QNN		4 x cmax	91	1975.5	12948	0	-6.6e-05	-0.066	1440	QDN_QNN		4 x cmax	10	539.5	0	15827	4e-05	0.04	860	QDN_QNN
4 x cmax	91	838	12948	15827	-4.7e-05	-0.047	834	QDN_QNN		4 x cmax	71	708	12948	0	-4.9e-05	-0.049	736	QDN_QNN		4 x cmax	91	480	0	15827	5.1e-05	0.051	864	QDN_QNN
4 x cmax	71	277.5	12948	15827	-5.4e-05	-0.054	792	QDN_QNN		4 x cmax	51	701.5	12948	0	-4.9e-05	-0.049	730	QDN_QNN		4 x cmax	71	503.5	0	15827	4.2e-05	0.042	832	QDN_QNN
4 x cmax	51	743	12948	15827	-5.3e-05	-0.053	804	QDN_QNN		4 x cmax	31	668	12948	0	-5.2e-05	-0.052	720	QDN_QNN		4 x cmax	51	497	0	15827	4.7e-05	0.047	864	QDN_QNN
4 x cmax	31	276.5	12948	15827	-5.7e-05	-0.057	766	QDN_QNN		4 x cmax	11	727	12948	0	-4.7e-05	-0.047	1134	QDN_QNN		4 x cmax	31	533.5	0	15827	3.7e-05	0.037	838	QDN_QNN
4 x cmax	11	278.5	12948	15827	-5.5e-05	-0.055	790	QDN_QNN		4 x cmax	92	685.5	12948	0	-5e-05	-0.05	722	QDN_QNN		4 x cmax	11	524	0	15827	4.1e-05	0.041	866	QDN_QNN
4 x cmax	92	276.5	12948	15827	-5.4e-05	-0.054	788	QDN_QNN		4 x cmax	72	1140.5	12948	0	-4.5e-05	-0.045	1126	QDN_QNN		4 x cmax	92	549	0	15827	4.1e-05	0.041	902	QDN_QNN
4 x cmax	72	788	12948	15827	-4.8e-05	-0.048	808	QDN_QNN		4 x cmax	52	682	12948	0	-4.5e-05	-0.045	702	QDN_QNN		4 x cmax	72	525.5	0	15827	4.1e-05	0.041	874	QDN_QNN
4 x cmax	52	779	12948	15827	-4.6e-05	-0.046	802	QDN_QNN		4 x cmax	32	674	12948	0	-4.8e-05	-0.048	706	QDN_QNN		4 x cmax	52	487	0	15827	5e-05	0.05	842	QDN_QNN
4 x cmax	32	762	12948	15827	-5e-05	-0.05	794	QDN_QNN		4 x cmax	12	681.5	12948	0	-4.9e-05	-0.049	714	QDN_QNN		4 x cmax	32	540.5	0	15827	3.8e-05	0.038	850	QDN_QNN
4 x cmax	12	742.5	12948	15827	-5.2e-05	-0.052	786	QDN_QNN		4 x cmax	93	684	12948	0	-4.8e-05	-0.048	710	QDN_QNN		4 x cmax	12	470	0	15827	5e-05	0.05	840	QDN_QNN
4 x cmax	93	761.5	12948	15827	-4.9e-05	-0.049	792	QDN_QNN		4 x cmax	73	689	12948	0	-5e-05	-0.05	726	QDN_QNN		4 x cmax	93	518	0	15827	4.4e-05	0.044	874	QDN_QNN
4 x cmax	73	276	12948	15827	-5.4e-05	-0.054	788	QDN_QNN		4 x cmax	53	1758	12948	0	-4.7e-05	-0.047	1268	QDN_QNN		4 x cmax	73	525	0	15827	4.1e-05	0.041	860	QDN_QNN
4 x cmax	53	839.5	12948	15827	-4.5e-05	-0.045	834	QDN_QNN		4 x cmax	33	682	12948	0	-4.8e-05	-0.048	712	QDN_QNN		4 x cmax	53	519	0	15827	4.3e-05	0.043	868	QDN_QNN
4 x cmax	33	746	12948	15827	-5.1e-05	-0.051	788	QDN_QNN		4 x cmax	13	685	12948	0	-4.8e-05	-0.048	714	QDN_QNN		4 x cmax	33	503.5	0	15827	4.2e-05	0.042	826	QDN_QNN
4 x cmax	13	775	12948	15827	-5e-05	-0.05	800	QDN_QNN		4 x cmax	94	1698.5	12948	0	-4.6e-05	-0.046	1232	QDN_QNN		4 x cmax	13	511	0	15827	4.5e-05	0.045	884	QDN_QNN
4 x cmax	94	842	12948	15827	-4.5e-05	-0.045	836	QDN_QNN		4 x cmax	74	663	12948	0	-5.2e-05	-0.052	718	QDN_QNN		4 x cmax	94	481.5	0	15827	4.8e-05	0.048	848	QDN_QNN
4 x cmax	74	712.5	12948	15827	-5.3e-05	-0.053	786	QDN_QNN		4 x cmax	54	688.5	12948	0	-4.5e-05	-0.045	708	QDN_QNN		4 x cmax	74	528.5	0	15827	4.1e-05	0.041	856	QDN_QNN
4 x cmax	54	761.5	12948	15827	-4.8e-05	-0.048	792	QDN_QNN		4 x cmax	34	680.5	12948	0	-4.7e-05	-0.047	704	QDN_QNN		4 x cmax	54	493.5	0	15827	4.6e-05	0.046	848	QDN_QNN
4 x cmax	34	771.5	12948	15827	-4.9e-05	-0.049	798	QDN_QNN		4 x cmax	14	681.5	12948	0	-5e-05	-0.05	718	QDN_QNN		4 x cmax	34	520	0	15827	4.1e-05	0.041	852	QDN_QNN
4 x cmax	14	724	12948	15827	-5.3e-05	-0.053	788	QDN_QNN		4 x cmax	95	700.5	12948	0	-4.9e-05	-0.049	730	QDN_QNN		4 x cmax	14	515.5	0	15827	4.3e-05	0.043	856	QDN_QNN
4 x cmax	95	730	12948	15827	-5.3e-05	-0.053	790	QDN_QNN		4 x cmax	75	696	12948	0	-4.5e-05	-0.045	712	QDN_QNN		4 x cmax	95	517.5	0	15827	4.2e-05	0.042	864	QDN_QNN
4 x cmax	75	790.5	12948	15827	-4.7e-05	-0.047	808	QDN_QNN		4 x cmax	55	692	12948	0	-4.6e-05	-0.046	712	QDN_QNN		4 x cmax	75	535.5	0	15827	4.2e-05	0.042	870	QDN_QNN
4 x cmax	55	773	12948	15827	-4.9e-05	-0.049	798	QDN_QNN		4 x cmax	35	699	12948	0	-5e-05	-0.05	734	QDN_QNN		4 x cmax	55	508.5	0	15827	4.3e-05	0.043	836	QDN_QNN
4 x cmax	35	280.5	12948	15827	-5.7e-05	-0.057	782	QDN_QNN		4 x cmax	15	670	12948	0	-5.3e-05	-0.053	726	QDN_QNN		4 x cmax	35	542	0	15827	3.9e-05	0.039	866	QDN_QNN
4 x cmax	15	278.5	12948	15827	-5.6e-05	-0.056	778	QDN_QNN		4 x cmax	96	676	12948	0	-5e-05	-0.05	718	QDN_QNN		4 x cmax	15	538.5	0	15827	4e-05	0.04	872	QDN_QNN
4 x cmax	96	270.5	12948	15827	-5.4e-05	-0.054	776	QDN_QNN		4 x cmax	76	692.5	12948	0	-4.5e-05	-0.045	712	QDN_QNN		4 x cmax	96	542	0	15827	3.7e-05	0.037	856	QDN_QNN
4 x cmax	76	779.5	12948	15827	-4.7e-05	-0.047	804	QDN_QNN		4 x cmax	56	264	12948	0	-6e-05	-0.06	766	QDN_QNN		4 x cmax	76	471	0	15827	4.8e-05	0.048	828	QDN_QNN
4 x cmax	56	295	12948	15827	-6.3e-05	-0.063	778	QDN_QNN		4 x cmax	36	692.5	12948	0	-4.6e-05	-0.046	714	QDN_QNN		4 x cmax	56	514	0	15827	4.3e-05	0.043	848	QDN_QNN
4 x cmax	36	767.5	12948	15827	-5e-05	-0.05	798	QDN_QNN		4 x cmax	16	678.5	12948	0	-5e-05	-0.05	718	QDN_QNN		4 x cmax	36	502	0	15827	4e-05	0.04	822	QDN_QNN
4 x cmax	16	275.5	12948	15827	-5.5e-05	-0.055	780	QDN_QNN		4 x cmax	97	246.5	12948	0	-5.6e-05	-0.056	714	QDN_QNN		4 x cmax	16	537	0	15827	4.1e-05	0.041	882	QDN_QNN
4 x cmax	97	274.5	12948	15827	-5.6e-05	-0.056	768	QDN_QNN		4 x cmax	77	684.5	12948	0	-4.8e-05	-0.048	714	QDN_QNN		4 x cmax	97	505	0	15827	4.2e-05	0.042	800	QDN_QNN
4 x cmax	77	761.5	12948	15827	-5e-05	-0.05	794	QDN_QNN		4 x cmax	57	663.5	12948	0	-5.3e-05	-0.053	724	QDN_QNN		4 x cmax	77	539.5	0	15827	3.8e-05	0.038	856	QDN_QNN
4 x cmax	57	277.5	12948	15827	-5.5e-05	-0.055	780	QDN_QNN		4 x cmax	37	657.5	12948	0	-5.4e-05	-0.054	736	QDN_QNN		4 x cmax	57	495	0	15827	4.5e-05	0.045	838	QDN_QNN
4 x cmax	37	291.5	12948	15827	-5.8e-05	-0.058	788	QDN_QNN		4 x cmax	17	695	12948	0	-4.9e-05	-0.049	728	QDN_QNN		4 x cmax	37	504	0	15827	4.3e-05	0.043	842	QDN_QNN
4 x cmax	17	734	12948	15827	-5.3e-05	-0.053	796	QDN_QNN		4 x cmax	98	655.5	12948	0	-5.1e-05	-0.051	700	QDN_QNN		4 x cmax	17	488.5	0	15827	4.6e-05	0.046	844	QDN_QNN
4 x cmax	98	751.5	12948	15827	-5.1e-05	-0.051	788	QDN_QNN		4 x cmax	78	659.5	12948	0	-5.1e-05	-0.051	706	QDN_QNN		4 x cmax	98	546.5	0	15827	3.6e-05	0.036	830	QDN_QNN
4 x cmax	78	708.5	12948	15827	-5.3e-05	-0.053	770	QDN_QNN		4 x cmax	58	253.5	12948	0	-5.9e-05	-0.059	722	QDN_QNN		4 x cmax	78	542.5	0	15827	4e-05	0.04	864	QDN_QNN
4 x cmax	58	287	12948	15827	-5.9e-05	-0.059	766	QDN_QNN		4 x cmax	38	680.5	12948	0	-5.1e-05	-0.051	722	QDN_QNN		4 x cmax	58	477.5	0	15827	4.8e-05	0.048	828	QDN_QNN
4 x cmax	38	278	12948	15827	-5.5e-05	-0.055	786	QDN_QNN		4 x cmax	18	1152	12948	0	-4.6e-05	-0.046	1144	QDN_QNN		4 x cmax	38	513	0	15827	4.3e-05	0.043	862	QDN_QNN
4 x cmax	18	806.5	12948	15827	-4.8e-05	-0.048	816	QDN_QNN		4 x cmax	99	679.5	12948	0	-4.6e-05	-0.046	704	QDN_QNN		4 x cmax	18	545	0	15827	3.9e-05	0.039	888	QDN_QNN
4 x cmax	99	765.5	12948	15827	-4.8e-05	-0.048	792	QDN_QNN		4 x cmax	79	1229.5	12948	0	-4.6e-05	-0.046	1212	QDN_QNN		4 x cmax	99	541.5	0	15827	3.8e-05	0.038	864	QDN_QNN
4 x cmax	79	785.5	12948	15827	-4.9e-05	-0.049	808	QDN_QNN		4 x cmax	59	247.5	12948	0	-5.6e-05	-0.056	714	QDN_QNN		4 x cmax	79	497	0	15827	4.5e-05	0.045	840	QDN_QNN
4 x cmax	59	282	12948	15827	-5.5e-05	-0.055	784	QDN_QNN		4 x cmax	39	687	12948	0	-4.8e-05	-0.048	712	QDN_QNN		4 x cmax	59	464.5	0	15827	5e-05	0.05	832	QDN_QNN
4 x cmax	39	746.5	12948	15827	-5.1e-05	-0.051	784	QDN_QNN		4 x cmax	19	666.5	12948	0	-5.1e-05	-0.051	712	QDN_QNN		4 x cmax	39	491.5	0	15827	4.5e-05	0.045	828	QDN_QNN
4 x cmax	19	740.5	12948	15827	-5.2e-05	-0.052	786	QDN_QNN												4 x cmax	19	474	0	15827	5e-05	0.05	828	QDN_QNN

## Sheet: QNN_RTV
Group	Sample_ID	APD90	Conc_a	Conc_b	Qnet	Qnet (uC/uF)	CaD90	Source		Group (RTV)	Sample_ID	APD90	Conc_a	Conc_b	Qnet	Qnet (uC/uF)	CaD90	Source
1 x cmax	80	386.5	3957	437	6.5e-05	0.065	798	QNN_RTV		1 x cmax	80	324	0	437	7e-05	0.07	770	QNN_RTV
1 x cmax	60	379	3957	437	6.6e-05	0.066	794	QNN_RTV		1 x cmax	60	320.5	0	437	7e-05	0.07	770	QNN_RTV
1 x cmax	40	361.5	3957	437	7.2e-05	0.072	804	QNN_RTV		1 x cmax	40	302	0	437	7.7e-05	0.077	768	QNN_RTV
1 x cmax	20	402	3957	437	6.3e-05	0.063	804	QNN_RTV		1 x cmax	20	320	0	437	7.2e-05	0.072	770	QNN_RTV
1 x cmax	0	406	3957	437	6.2e-05	0.062	794	QNN_RTV		1 x cmax	0	316	0	437	7.3e-05	0.073	768	QNN_RTV
1 x cmax	81	389.5	3957	437	6.5e-05	0.065	810	QNN_RTV		1 x cmax	81	318	0	437	7e-05	0.07	772	QNN_RTV
1 x cmax	61	378.5	3957	437	6.7e-05	0.067	788	QNN_RTV		1 x cmax	61	323	0	437	7e-05	0.07	770	QNN_RTV
1 x cmax	41	367.5	3957	437	7e-05	0.07	790	QNN_RTV		1 x cmax	41	303.5	0	437	7.7e-05	0.077	770	QNN_RTV
1 x cmax	21	365	3957	437	7.1e-05	0.071	796	QNN_RTV		1 x cmax	21	315.5	0	437	7.3e-05	0.073	770	QNN_RTV
1 x cmax	1	373	3957	437	6.9e-05	0.069	770	QNN_RTV		1 x cmax	1	305	0	437	7.8e-05	0.078	766	QNN_RTV
1 x cmax	82	350.5	3957	437	7.3e-05	0.073	794	QNN_RTV		1 x cmax	82	311	0	437	7.4e-05	0.074	770	QNN_RTV
1 x cmax	62	383	3957	437	6.8e-05	0.068	790	QNN_RTV		1 x cmax	62	313.5	0	437	7.5e-05	0.075	768	QNN_RTV
1 x cmax	42	373	3957	437	6.8e-05	0.068	776	QNN_RTV		1 x cmax	42	307.5	0	437	7.7e-05	0.077	768	QNN_RTV
1 x cmax	22	388.5	3957	437	6.6e-05	0.066	792	QNN_RTV		1 x cmax	22	309.5	0	437	7.5e-05	0.075	768	QNN_RTV
1 x cmax	2	388	3957	437	6.6e-05	0.066	784	QNN_RTV		1 x cmax	2	303.5	0	437	7.8e-05	0.078	768	QNN_RTV
1 x cmax	83	392	3957	437	6.4e-05	0.064	802	QNN_RTV		1 x cmax	83	314	0	437	7.3e-05	0.073	770	QNN_RTV
1 x cmax	63	395.5	3957	437	6.2e-05	0.062	788	QNN_RTV		1 x cmax	63	320	0	437	7.1e-05	0.071	770	QNN_RTV
1 x cmax	43	369.5	3957	437	6.6e-05	0.066	772	QNN_RTV		1 x cmax	43	314	0	437	7.2e-05	0.072	768	QNN_RTV
1 x cmax	23	346	3957	437	7.6e-05	0.076	790	QNN_RTV		1 x cmax	23	305.5	0	437	7.7e-05	0.077	768	QNN_RTV
1 x cmax	3	379.5	3957	437	6.7e-05	0.067	798	QNN_RTV		1 x cmax	3	307	0	437	7.6e-05	0.076	774	QNN_RTV
1 x cmax	84	371	3957	437	6.8e-05	0.068	790	QNN_RTV		1 x cmax	84	309	0	437	7.5e-05	0.075	768	QNN_RTV
1 x cmax	64	384.5	3957	437	6.8e-05	0.068	806	QNN_RTV		1 x cmax	64	314	0	437	7.5e-05	0.075	772	QNN_RTV
1 x cmax	44	406.5	3957	437	6e-05	0.06	802	QNN_RTV		1 x cmax	44	316.5	0	437	7.2e-05	0.072	772	QNN_RTV
1 x cmax	24	378.5	3957	437	6.7e-05	0.067	786	QNN_RTV		1 x cmax	24	310.5	0	437	7.4e-05	0.074	772	QNN_RTV
1 x cmax	4	375	3957	437	6.8e-05	0.068	814	QNN_RTV		1 x cmax	4	310	0	437	7.4e-05	0.074	770	QNN_RTV
1 x cmax	85	369	3957	437	7e-05	0.07	804	QNN_RTV		1 x cmax	85	310	0	437	7.5e-05	0.075	774	QNN_RTV
1 x cmax	65	400.5	3957	437	6.3e-05	0.063	810	QNN_RTV		1 x cmax	65	313	0	437	7.3e-05	0.073	772	QNN_RTV
1 x cmax	45	391.5	3957	437	6.2e-05	0.062	788	QNN_RTV		1 x cmax	45	318	0	437	7.2e-05	0.072	770	QNN_RTV
1 x cmax	25	387	3957	437	6.5e-05	0.065	802	QNN_RTV		1 x cmax	25	310.5	0	437	7.3e-05	0.073	772	QNN_RTV
1 x cmax	5	390.5	3957	437	6.4e-05	0.064	790	QNN_RTV		1 x cmax	5	326	0	437	7e-05	0.07	770	QNN_RTV
1 x cmax	86	364.5	3957	437	7.1e-05	0.071	804	QNN_RTV		1 x cmax	86	308.5	0	437	7.5e-05	0.075	770	QNN_RTV
1 x cmax	66	393	3957	437	6.6e-05	0.066	808	QNN_RTV		1 x cmax	66	311	0	437	7.6e-05	0.076	770	QNN_RTV
1 x cmax	46	398	3957	437	6.3e-05	0.063	794	QNN_RTV		1 x cmax	46	325.5	0	437	7.1e-05	0.071	770	QNN_RTV
1 x cmax	26	384	3957	437	6.6e-05	0.066	802	QNN_RTV		1 x cmax	26	318	0	437	7.1e-05	0.071	770	QNN_RTV
1 x cmax	6	398	3957	437	6.2e-05	0.062	806	QNN_RTV		1 x cmax	6	326	0	437	6.9e-05	0.069	772	QNN_RTV
1 x cmax	87	380.5	3957	437	6.8e-05	0.068	798	QNN_RTV		1 x cmax	87	308	0	437	7.5e-05	0.075	770	QNN_RTV
1 x cmax	67	378.5	3957	437	6.7e-05	0.067	800	QNN_RTV		1 x cmax	67	310.5	0	437	7.4e-05	0.074	770	QNN_RTV
1 x cmax	47	386	3957	437	6.8e-05	0.068	796	QNN_RTV		1 x cmax	47	312.5	0	437	7.5e-05	0.075	770	QNN_RTV
1 x cmax	27	382.5	3957	437	6.5e-05	0.065	788	QNN_RTV		1 x cmax	27	314.5	0	437	7.3e-05	0.073	768	QNN_RTV
1 x cmax	7	378	3957	437	6.8e-05	0.068	806	QNN_RTV		1 x cmax	7	314	0	437	7.5e-05	0.075	770	QNN_RTV
1 x cmax	88	373.5	3957	437	6.8e-05	0.068	780	QNN_RTV		1 x cmax	88	310	0	437	7.5e-05	0.075	770	QNN_RTV
1 x cmax	68	359	3957	437	7.1e-05	0.071	794	QNN_RTV		1 x cmax	68	308	0	437	7.5e-05	0.075	768	QNN_RTV
1 x cmax	48	390.5	3957	437	6.5e-05	0.065	802	QNN_RTV		1 x cmax	48	308.5	0	437	7.5e-05	0.075	770	QNN_RTV
1 x cmax	28	382	3957	437	6.6e-05	0.066	798	QNN_RTV		1 x cmax	28	309.5	0	437	7.4e-05	0.074	770	QNN_RTV
1 x cmax	8	382.5	3957	437	6.7e-05	0.067	796	QNN_RTV		1 x cmax	8	308.5	0	437	7.6e-05	0.076	768	QNN_RTV
1 x cmax	89	375	3957	437	6.9e-05	0.069	818	QNN_RTV		1 x cmax	89	312	0	437	7.3e-05	0.073	774	QNN_RTV
1 x cmax	69	381.5	3957	437	6.7e-05	0.067	798	QNN_RTV		1 x cmax	69	312	0	437	7.4e-05	0.074	770	QNN_RTV
1 x cmax	49	403	3957	437	6.3e-05	0.063	810	QNN_RTV		1 x cmax	49	312	0	437	7.4e-05	0.074	772	QNN_RTV
1 x cmax	29	386	3957	437	6.5e-05	0.065	800	QNN_RTV		1 x cmax	29	314	0	437	7.3e-05	0.073	772	QNN_RTV
1 x cmax	9	378.5	3957	437	6.8e-05	0.068	796	QNN_RTV		1 x cmax	9	313.5	0	437	7.4e-05	0.074	770	QNN_RTV
1 x cmax	90	379	3957	437	6.5e-05	0.065	782	QNN_RTV		1 x cmax	90	315.5	0	437	7.2e-05	0.072	770	QNN_RTV
1 x cmax	70	386	3957	437	6.5e-05	0.065	802	QNN_RTV		1 x cmax	70	314.5	0	437	7.3e-05	0.073	770	QNN_RTV
1 x cmax	50	367.5	3957	437	7e-05	0.07	804	QNN_RTV		1 x cmax	50	310.5	0	437	7.4e-05	0.074	770	QNN_RTV
1 x cmax	30	387.5	3957	437	6.5e-05	0.065	798	QNN_RTV		1 x cmax	30	318	0	437	7.1e-05	0.071	768	QNN_RTV
1 x cmax	10	399.5	3957	437	6.4e-05	0.064	798	QNN_RTV		1 x cmax	10	307.5	0	437	7.6e-05	0.076	768	QNN_RTV
1 x cmax	91	370.5	3957	437	7e-05	0.07	806	QNN_RTV		1 x cmax	91	316	0	437	7.3e-05	0.073	770	QNN_RTV
1 x cmax	71	384.5	3957	437	6.4e-05	0.064	784	QNN_RTV		1 x cmax	71	310	0	437	7.4e-05	0.074	768	QNN_RTV
1 x cmax	51	384	3957	437	6.6e-05	0.066	804	QNN_RTV		1 x cmax	51	312	0	437	7.4e-05	0.074	768	QNN_RTV
1 x cmax	31	403.5	3957	437	6.1e-05	0.061	790	QNN_RTV		1 x cmax	31	313.5	0	437	7.4e-05	0.074	770	QNN_RTV
1 x cmax	11	417	3957	437	5.9e-05	0.059	814	QNN_RTV		1 x cmax	11	323.5	0	437	6.9e-05	0.069	772	QNN_RTV
1 x cmax	92	385	3957	437	6.8e-05	0.068	808	QNN_RTV		1 x cmax	92	315	0	437	7.4e-05	0.074	770	QNN_RTV
1 x cmax	72	383.5	3957	437	6.6e-05	0.066	812	QNN_RTV		1 x cmax	72	315	0	437	7.4e-05	0.074	772	QNN_RTV
1 x cmax	52	374.5	3957	437	7e-05	0.07	792	QNN_RTV		1 x cmax	52	311.5	0	437	7.3e-05	0.073	768	QNN_RTV
1 x cmax	32	417.5	3957	437	6e-05	0.06	808	QNN_RTV		1 x cmax	32	314	0	437	7.3e-05	0.073	772	QNN_RTV
1 x cmax	12	385	3957	437	6.8e-05	0.068	804	QNN_RTV		1 x cmax	12	309	0	437	7.7e-05	0.077	770	QNN_RTV
1 x cmax	93	384	3957	437	6.6e-05	0.066	794	QNN_RTV		1 x cmax	93	314.5	0	437	7.2e-05	0.072	770	QNN_RTV
1 x cmax	73	364.5	3957	437	7.1e-05	0.071	796	QNN_RTV		1 x cmax	73	303.5	0	437	7.7e-05	0.077	770	QNN_RTV
1 x cmax	53	390	3957	437	6.6e-05	0.066	794	QNN_RTV		1 x cmax	53	306	0	437	7.6e-05	0.076	764	QNN_RTV
1 x cmax	33	403.5	3957	437	6.1e-05	0.061	788	QNN_RTV		1 x cmax	33	311.5	0	437	7.4e-05	0.074	772	QNN_RTV
1 x cmax	13	385.5	3957	437	6.6e-05	0.066	818	QNN_RTV		1 x cmax	13	323	0	437	7e-05	0.07	776	QNN_RTV
1 x cmax	94	375.5	3957	437	6.7e-05	0.067	798	QNN_RTV		1 x cmax	94	311.5	0	437	7.4e-05	0.074	770	QNN_RTV
1 x cmax	74	396	3957	437	6.5e-05	0.065	814	QNN_RTV		1 x cmax	74	310.5	0	437	7.5e-05	0.075	776	QNN_RTV
1 x cmax	54	389	3957	437	6.5e-05	0.065	802	QNN_RTV		1 x cmax	54	307	0	437	7.6e-05	0.076	770	QNN_RTV
1 x cmax	34	370.5	3957	437	7e-05	0.07	794	QNN_RTV		1 x cmax	34	307.5	0	437	7.6e-05	0.076	770	QNN_RTV
1 x cmax	14	376	3957	437	6.8e-05	0.068	796	QNN_RTV		1 x cmax	14	314	0	437	7.4e-05	0.074	770	QNN_RTV
1 x cmax	95	379	3957	437	6.6e-05	0.066	792	QNN_RTV		1 x cmax	95	313	0	437	7.3e-05	0.073	770	QNN_RTV
1 x cmax	75	389	3957	437	6.5e-05	0.065	790	QNN_RTV		1 x cmax	75	317	0	437	7.1e-05	0.071	770	QNN_RTV
1 x cmax	55	358	3957	437	7.1e-05	0.071	782	QNN_RTV		1 x cmax	55	306	0	437	7.6e-05	0.076	766	QNN_RTV
1 x cmax	35	370.5	3957	437	7e-05	0.07	798	QNN_RTV		1 x cmax	35	310	0	437	7.5e-05	0.075	768	QNN_RTV
1 x cmax	15	372.5	3957	437	6.8e-05	0.068	796	QNN_RTV		1 x cmax	15	308	0	437	7.5e-05	0.075	770	QNN_RTV
1 x cmax	96	380.5	3957	437	6.6e-05	0.066	796	QNN_RTV		1 x cmax	96	312.5	0	437	7.4e-05	0.074	770	QNN_RTV
1 x cmax	76	392	3957	437	6.3e-05	0.063	798	QNN_RTV		1 x cmax	76	318	0	437	7.1e-05	0.071	770	QNN_RTV
1 x cmax	56	398	3957	437	6.2e-05	0.062	790	QNN_RTV		1 x cmax	56	314	0	437	7.2e-05	0.072	768	QNN_RTV
1 x cmax	36	396	3957	437	6.1e-05	0.061	782	QNN_RTV		1 x cmax	36	314	0	437	7.3e-05	0.073	766	QNN_RTV
1 x cmax	16	367	3957	437	7e-05	0.07	792	QNN_RTV		1 x cmax	16	308.5	0	437	7.5e-05	0.075	768	QNN_RTV
1 x cmax	97	397	3957	437	6.3e-05	0.063	776	QNN_RTV		1 x cmax	97	310	0	437	7.5e-05	0.075	770	QNN_RTV
1 x cmax	77	388	3957	437	6.3e-05	0.063	792	QNN_RTV		1 x cmax	77	313	0	437	7.4e-05	0.074	772	QNN_RTV
1 x cmax	57	384	3957	437	6.4e-05	0.064	786	QNN_RTV		1 x cmax	57	322	0	437	7e-05	0.07	768	QNN_RTV
1 x cmax	37	376	3957	437	6.7e-05	0.067	788	QNN_RTV		1 x cmax	37	310.5	0	437	7.5e-05	0.075	766	QNN_RTV
1 x cmax	17	392.5	3957	437	6.4e-05	0.064	806	QNN_RTV		1 x cmax	17	318.5	0	437	7.2e-05	0.072	770	QNN_RTV
1 x cmax	98	384.5	3957	437	6.3e-05	0.063	766	QNN_RTV		1 x cmax	98	311.5	0	437	7.3e-05	0.073	768	QNN_RTV
1 x cmax	78	386.5	3957	437	6.6e-05	0.066	790	QNN_RTV		1 x cmax	78	308.5	0	437	7.6e-05	0.076	772	QNN_RTV
1 x cmax	58	390	3957	437	6.4e-05	0.064	796	QNN_RTV		1 x cmax	58	314	0	437	7.3e-05	0.073	776	QNN_RTV
1 x cmax	38	396	3957	437	6.4e-05	0.064	798	QNN_RTV		1 x cmax	38	308.5	0	437	7.5e-05	0.075	768	QNN_RTV
1 x cmax	18	382	3957	437	6.7e-05	0.067	810	QNN_RTV		1 x cmax	18	311.5	0	437	7.5e-05	0.075	772	QNN_RTV
1 x cmax	99	394	3957	437	6.2e-05	0.062	784	QNN_RTV		1 x cmax	99	331	0	437	6.9e-05	0.069	774	QNN_RTV
1 x cmax	79	381.5	3957	437	6.7e-05	0.067	794	QNN_RTV		1 x cmax	79	310	0	437	7.5e-05	0.075	770	QNN_RTV
1 x cmax	59	398	3957	437	6.1e-05	0.061	806	QNN_RTV		1 x cmax	59	314.5	0	437	7.1e-05	0.071	770	QNN_RTV
1 x cmax	39	367.5	3957	437	7e-05	0.07	790	QNN_RTV		1 x cmax	39	306.5	0	437	7.6e-05	0.076	770	QNN_RTV
1 x cmax	19	372.5	3957	437	6.8e-05	0.068	796	QNN_RTV		1 x cmax	19	320.5	0	437	7e-05	0.07	770	QNN_RTV
2 x cmax	80	453	7913	874	5.5e-05	0.055	838	QNN_RTV		2 x cmax	80	336	0	874	6.9e-05	0.069	778	QNN_RTV
2 x cmax	60	444	7913	874	5.6e-05	0.056	824	QNN_RTV		2 x cmax	60	328	0	874	7e-05	0.07	778	QNN_RTV
2 x cmax	40	413	7913	874	6.5e-05	0.065	838	QNN_RTV		2 x cmax	40	303	0	874	7.9e-05	0.079	776	QNN_RTV
2 x cmax	20	449	7913	874	5.6e-05	0.056	828	QNN_RTV		2 x cmax	20	329	0	874	7.2e-05	0.072	776	QNN_RTV
2 x cmax	0	474.5	7913	874	5.2e-05	0.052	830	QNN_RTV		2 x cmax	0	324	0	874	7.3e-05	0.073	776	QNN_RTV
2 x cmax	81	451.5	7913	874	5.6e-05	0.056	854	QNN_RTV		2 x cmax	81	328	0	874	6.9e-05	0.069	782	QNN_RTV
2 x cmax	61	443	7913	874	5.7e-05	0.057	820	QNN_RTV		2 x cmax	61	334	0	874	6.9e-05	0.069	778	QNN_RTV
2 x cmax	41	433.5	7913	874	6e-05	0.06	828	QNN_RTV		2 x cmax	41	307.5	0	874	7.8e-05	0.078	778	QNN_RTV
2 x cmax	21	446	7913	874	5.8e-05	0.058	840	QNN_RTV		2 x cmax	21	324	0	874	7.2e-05	0.072	780	QNN_RTV
2 x cmax	1	439	7913	874	5.8e-05	0.058	788	QNN_RTV		2 x cmax	1	309.5	0	874	7.9e-05	0.079	772	QNN_RTV
2 x cmax	82	440.5	7913	874	5.9e-05	0.059	838	QNN_RTV		2 x cmax	82	317.5	0	874	7.4e-05	0.074	780	QNN_RTV
2 x cmax	62	458.5	7913	874	5.6e-05	0.056	832	QNN_RTV		2 x cmax	62	324	0	874	7.5e-05	0.075	774	QNN_RTV
2 x cmax	42	445.5	7913	874	5.6e-05	0.056	804	QNN_RTV		2 x cmax	42	315	0	874	7.7e-05	0.077	776	QNN_RTV
2 x cmax	22	449.5	7913	874	5.7e-05	0.057	828	QNN_RTV		2 x cmax	22	316	0	874	7.5e-05	0.075	776	QNN_RTV
2 x cmax	2	452.5	7913	874	5.6e-05	0.056	812	QNN_RTV		2 x cmax	2	308.5	0	874	7.9e-05	0.079	776	QNN_RTV
2 x cmax	83	443	7913	874	5.7e-05	0.057	832	QNN_RTV		2 x cmax	83	322	0	874	7.2e-05	0.072	780	QNN_RTV
2 x cmax	63	463	7913	874	5.2e-05	0.052	820	QNN_RTV		2 x cmax	63	332	0	874	7e-05	0.07	780	QNN_RTV
2 x cmax	43	437.5	7913	874	5.6e-05	0.056	794	QNN_RTV		2 x cmax	43	321.5	0	874	7.2e-05	0.072	776	QNN_RTV
2 x cmax	23	408	7913	874	6.6e-05	0.066	822	QNN_RTV		2 x cmax	23	309.5	0	874	7.8e-05	0.078	776	QNN_RTV
2 x cmax	3	439.5	7913	874	5.7e-05	0.057	830	QNN_RTV		2 x cmax	3	311	0	874	7.6e-05	0.076	784	QNN_RTV
2 x cmax	84	432	7913	874	5.8e-05	0.058	814	QNN_RTV		2 x cmax	84	314.5	0	874	7.5e-05	0.075	776	QNN_RTV
2 x cmax	64	439	7913	874	6e-05	0.06	846	QNN_RTV		2 x cmax	64	321.5	0	874	7.5e-05	0.075	782	QNN_RTV
2 x cmax	44	471	7913	874	5.1e-05	0.051	842	QNN_RTV		2 x cmax	44	323.5	0	874	7.2e-05	0.072	780	QNN_RTV
2 x cmax	24	436.5	7913	874	5.8e-05	0.058	816	QNN_RTV		2 x cmax	24	315.5	0	874	7.5e-05	0.075	784	QNN_RTV
2 x cmax	4	437.5	7913	874	5.9e-05	0.059	850	QNN_RTV		2 x cmax	4	316	0	874	7.4e-05	0.074	778	QNN_RTV
2 x cmax	85	443	7913	874	5.7e-05	0.057	836	QNN_RTV		2 x cmax	85	316	0	874	7.5e-05	0.075	784	QNN_RTV
2 x cmax	65	470	7913	874	5.4e-05	0.054	858	QNN_RTV		2 x cmax	65	321.5	0	874	7.3e-05	0.073	782	QNN_RTV
2 x cmax	45	464.5	7913	874	5e-05	0.05	822	QNN_RTV		2 x cmax	45	326	0	874	7.2e-05	0.072	776	QNN_RTV
2 x cmax	25	442	7913	874	5.7e-05	0.057	834	QNN_RTV		2 x cmax	25	317	0	874	7.4e-05	0.074	784	QNN_RTV
2 x cmax	5	451.5	7913	874	5.5e-05	0.055	818	QNN_RTV		2 x cmax	5	339.5	0	874	6.8e-05	0.068	780	QNN_RTV
2 x cmax	86	428.5	7913	874	6e-05	0.06	834	QNN_RTV		2 x cmax	86	313	0	874	7.6e-05	0.076	780	QNN_RTV
2 x cmax	66	458.5	7913	874	5.7e-05	0.057	848	QNN_RTV		2 x cmax	66	318.5	0	874	7.6e-05	0.076	778	QNN_RTV
2 x cmax	46	461	7913	874	5.4e-05	0.054	824	QNN_RTV		2 x cmax	46	335	0	874	7.1e-05	0.071	776	QNN_RTV
2 x cmax	26	445.5	7913	874	5.7e-05	0.057	838	QNN_RTV		2 x cmax	26	327	0	874	7.1e-05	0.071	778	QNN_RTV
2 x cmax	6	458	7913	874	5.4e-05	0.054	846	QNN_RTV		2 x cmax	6	338	0	874	6.8e-05	0.068	782	QNN_RTV
2 x cmax	87	426.5	7913	874	6.1e-05	0.061	826	QNN_RTV		2 x cmax	87	314	0	874	7.6e-05	0.076	780	QNN_RTV
2 x cmax	67	478	7913	874	5.2e-05	0.052	856	QNN_RTV		2 x cmax	67	316	0	874	7.4e-05	0.074	778	QNN_RTV
2 x cmax	47	446	7913	874	5.8e-05	0.058	826	QNN_RTV		2 x cmax	47	323	0	874	7.4e-05	0.074	778	QNN_RTV
2 x cmax	27	443.5	7913	874	5.6e-05	0.056	816	QNN_RTV		2 x cmax	27	323	0	874	7.3e-05	0.073	776	QNN_RTV
2 x cmax	7	448.5	7913	874	5.7e-05	0.057	846	QNN_RTV		2 x cmax	7	324.5	0	874	7.4e-05	0.074	778	QNN_RTV
2 x cmax	88	455.5	7913	874	5.5e-05	0.055	816	QNN_RTV		2 x cmax	88	316	0	874	7.6e-05	0.076	778	QNN_RTV
2 x cmax	68	414.5	7913	874	6.2e-05	0.062	824	QNN_RTV		2 x cmax	68	312	0	874	7.6e-05	0.076	776	QNN_RTV
2 x cmax	48	449	7913	874	5.7e-05	0.057	840	QNN_RTV		2 x cmax	48	313.5	0	874	7.5e-05	0.075	780	QNN_RTV
2 x cmax	28	437	7913	874	5.8e-05	0.058	828	QNN_RTV		2 x cmax	28	315.5	0	874	7.5e-05	0.075	778	QNN_RTV
2 x cmax	8	445.5	7913	874	5.7e-05	0.057	830	QNN_RTV		2 x cmax	8	315	0	874	7.6e-05	0.076	776	QNN_RTV
2 x cmax	89	439	7913	874	6e-05	0.06	852	QNN_RTV		2 x cmax	89	318.5	0	874	7.3e-05	0.073	784	QNN_RTV
2 x cmax	69	435	7913	874	5.9e-05	0.059	828	QNN_RTV		2 x cmax	69	318	0	874	7.4e-05	0.074	776	QNN_RTV
2 x cmax	49	456	7913	874	5.6e-05	0.056	848	QNN_RTV		2 x cmax	49	318	0	874	7.4e-05	0.074	780	QNN_RTV
2 x cmax	29	450	7913	874	5.6e-05	0.056	838	QNN_RTV		2 x cmax	29	321.5	0	874	7.3e-05	0.073	782	QNN_RTV
2 x cmax	9	433.5	7913	874	6e-05	0.06	832	QNN_RTV		2 x cmax	9	322	0	874	7.4e-05	0.074	778	QNN_RTV
2 x cmax	90	442.5	7913	874	5.5e-05	0.055	818	QNN_RTV		2 x cmax	90	323.5	0	874	7.2e-05	0.072	778	QNN_RTV
2 x cmax	70	434.5	7913	874	5.8e-05	0.058	828	QNN_RTV		2 x cmax	70	322	0	874	7.3e-05	0.073	778	QNN_RTV
2 x cmax	50	424	7913	874	6.2e-05	0.062	840	QNN_RTV		2 x cmax	50	318	0	874	7.4e-05	0.074	778	QNN_RTV
2 x cmax	30	443	7913	874	5.7e-05	0.057	828	QNN_RTV		2 x cmax	30	327.5	0	874	7e-05	0.07	776	QNN_RTV
2 x cmax	10	466	7913	874	5.4e-05	0.054	832	QNN_RTV		2 x cmax	10	313.5	0	874	7.5e-05	0.075	774	QNN_RTV
2 x cmax	91	428	7913	874	6.2e-05	0.062	846	QNN_RTV		2 x cmax	91	324.5	0	874	7.2e-05	0.072	780	QNN_RTV
2 x cmax	71	441	7913	874	5.5e-05	0.055	812	QNN_RTV		2 x cmax	71	316.5	0	874	7.4e-05	0.074	776	QNN_RTV
2 x cmax	51	440.5	7913	874	5.8e-05	0.058	838	QNN_RTV		2 x cmax	51	318.5	0	874	7.4e-05	0.074	776	QNN_RTV
2 x cmax	31	469.5	7913	874	5.1e-05	0.051	822	QNN_RTV		2 x cmax	31	322	0	874	7.4e-05	0.074	778	QNN_RTV
2 x cmax	11	481.5	7913	874	5.1e-05	0.051	854	QNN_RTV		2 x cmax	11	335	0	874	6.8e-05	0.068	780	QNN_RTV
2 x cmax	92	462.5	7913	874	5.7e-05	0.057	856	QNN_RTV		2 x cmax	92	322	0	874	7.4e-05	0.074	778	QNN_RTV
2 x cmax	72	451.5	7913	874	5.7e-05	0.057	852	QNN_RTV		2 x cmax	72	323	0	874	7.4e-05	0.074	782	QNN_RTV
2 x cmax	52	430.5	7913	874	6.2e-05	0.062	822	QNN_RTV		2 x cmax	52	319.5	0	874	7.3e-05	0.073	774	QNN_RTV
2 x cmax	32	480	7913	874	5.1e-05	0.051	844	QNN_RTV		2 x cmax	32	321.5	0	874	7.4e-05	0.074	782	QNN_RTV
2 x cmax	12	431	7913	874	6.1e-05	0.061	834	QNN_RTV		2 x cmax	12	316.5	0	874	7.7e-05	0.077	778	QNN_RTV
2 x cmax	93	450	7913	874	5.6e-05	0.056	834	QNN_RTV		2 x cmax	93	323.5	0	874	7.2e-05	0.072	778	QNN_RTV
2 x cmax	73	432	7913	874	6e-05	0.06	830	QNN_RTV		2 x cmax	73	306.5	0	874	7.8e-05	0.078	778	QNN_RTV
2 x cmax	53	448	7913	874	5.7e-05	0.057	826	QNN_RTV		2 x cmax	53	310.5	0	874	7.7e-05	0.077	766	QNN_RTV
2 x cmax	33	456.5	7913	874	5.3e-05	0.053	816	QNN_RTV		2 x cmax	33	318	0	874	7.5e-05	0.075	780	QNN_RTV
2 x cmax	13	452.5	7913	874	5.7e-05	0.057	864	QNN_RTV		2 x cmax	13	332.5	0	874	6.9e-05	0.069	786	QNN_RTV
2 x cmax	94	429.5	7913	874	5.9e-05	0.059	830	QNN_RTV		2 x cmax	94	319.5	0	874	7.4e-05	0.074	780	QNN_RTV
2 x cmax	74	460.5	7913	874	5.6e-05	0.056	852	QNN_RTV		2 x cmax	74	318	0	874	7.6e-05	0.076	788	QNN_RTV
2 x cmax	54	438.5	7913	874	5.8e-05	0.058	832	QNN_RTV		2 x cmax	54	311.5	0	874	7.7e-05	0.077	778	QNN_RTV
2 x cmax	34	438	7913	874	5.9e-05	0.059	828	QNN_RTV		2 x cmax	34	314	0	874	7.6e-05	0.076	780	QNN_RTV
2 x cmax	14	443	7913	874	5.8e-05	0.058	832	QNN_RTV		2 x cmax	14	321.5	0	874	7.3e-05	0.073	778	QNN_RTV
2 x cmax	95	445.5	7913	874	5.6e-05	0.056	828	QNN_RTV		2 x cmax	95	320.5	0	874	7.3e-05	0.073	778	QNN_RTV
2 x cmax	75	461.5	7913	874	5.4e-05	0.054	830	QNN_RTV		2 x cmax	75	326	0	874	7.1e-05	0.071	778	QNN_RTV
2 x cmax	55	422.5	7913	874	6e-05	0.06	808	QNN_RTV		2 x cmax	55	311	0	874	7.6e-05	0.076	772	QNN_RTV
2 x cmax	35	447	7913	874	5.8e-05	0.058	836	QNN_RTV		2 x cmax	35	317	0	874	7.5e-05	0.075	774	QNN_RTV
2 x cmax	15	445	7913	874	5.7e-05	0.057	834	QNN_RTV		2 x cmax	15	313.5	0	874	7.6e-05	0.076	778	QNN_RTV
2 x cmax	96	456.5	7913	874	5.4e-05	0.054	830	QNN_RTV		2 x cmax	96	320.5	0	874	7.4e-05	0.074	778	QNN_RTV
2 x cmax	76	439	7913	874	5.6e-05	0.056	824	QNN_RTV		2 x cmax	76	327	0	874	7.1e-05	0.071	778	QNN_RTV
2 x cmax	56	458.5	7913	874	5.3e-05	0.053	822	QNN_RTV		2 x cmax	56	323	0	874	7e-05	0.07	772	QNN_RTV
2 x cmax	36	451.5	7913	874	5.3e-05	0.053	804	QNN_RTV		2 x cmax	36	321.5	0	874	7.3e-05	0.073	772	QNN_RTV
2 x cmax	16	443	7913	874	5.8e-05	0.058	834	QNN_RTV		2 x cmax	16	316.5	0	874	7.5e-05	0.075	776	QNN_RTV
2 x cmax	97	452.5	7913	874	5.4e-05	0.054	796	QNN_RTV		2 x cmax	97	318	0	874	7.4e-05	0.074	778	QNN_RTV
2 x cmax	77	460.5	7913	874	5.3e-05	0.053	828	QNN_RTV		2 x cmax	77	320.5	0	874	7.5e-05	0.075	780	QNN_RTV
2 x cmax	57	446	7913	874	5.5e-05	0.055	816	QNN_RTV		2 x cmax	57	332	0	874	6.9e-05	0.069	774	QNN_RTV
2 x cmax	37	434	7913	874	5.8e-05	0.058	818	QNN_RTV		2 x cmax	37	317	0	874	7.5e-05	0.075	772	QNN_RTV
2 x cmax	17	446	7913	874	5.6e-05	0.056	838	QNN_RTV		2 x cmax	17	327.5	0	874	7.1e-05	0.071	780	QNN_RTV
2 x cmax	98	460	7913	874	5.1e-05	0.051	796	QNN_RTV		2 x cmax	98	319.5	0	874	7.3e-05	0.073	776	QNN_RTV
2 x cmax	78	458	7913	874	5.6e-05	0.056	830	QNN_RTV		2 x cmax	78	315.5	0	874	7.6e-05	0.076	780	QNN_RTV
2 x cmax	58	438.5	7913	874	5.7e-05	0.057	826	QNN_RTV		2 x cmax	58	321.5	0	874	7.3e-05	0.073	786	QNN_RTV
2 x cmax	38	448	7913	874	5.7e-05	0.057	830	QNN_RTV		2 x cmax	38	313.5	0	874	7.6e-05	0.076	774	QNN_RTV
2 x cmax	18	457.5	7913	874	5.6e-05	0.056	854	QNN_RTV		2 x cmax	18	319	0	874	7.5e-05	0.075	782	QNN_RTV
[truncated: 205 more rows]

## Sheet: MXF_HCQ
Group	Sample_ID	APD90	Conc_a	Conc_b	Qnet	Qnet (uC/uF)	CaD90	Source
[truncated: 400 more rows]
