# Supplementary material for: In silico assessment on TdP risks of drug combinations under CiPA paradigm
Source: Sci Rep. 2023 Feb 20;13:2924. doi: 10.1038/s41598-023-29208-5 (PMC9940090; doi:10.1038/s41598-023-29208-5)
Supplement: Supplementary file 1 — Supplementary Information 1. [file 41598_2023_29208_MOESM1_ESM.zip › 1_Supplementary_Data/drugs_Whittaker/drugs_combinations_syntopic.xlsx]

## Sheet: RECAP
Sample_ID	APD90	Conc_a	Conc_b	Qnet	Qnet (uC/uF)	CaD90	Source
80	307.5	0	0	7.2e-05	0.072	764	AZI_CLQ
60	307.5	0	0	7.2e-05	0.072	764	AZI_CLQ
40	307.5	0	0	7.2e-05	0.072	764	AZI_CLQ
20	307.5	0	0	7.2e-05	0.072	764	AZI_CLQ
0	307.5	0	0	7.2e-05	0.072	764	AZI_CLQ
80	350	0	660	6.2e-05	0.062	772	AZI_CLQ
60	344.5	0	660	6.3e-05	0.063	772	AZI_CLQ
40	349.5	0	660	6.2e-05	0.062	772	AZI_CLQ
20	347	0	660	6.2e-05	0.062	772	AZI_CLQ
0	353.5	0	660	6.1e-05	0.061	774	AZI_CLQ
80	367.5	0	1320	5.8e-05	0.058	776	AZI_CLQ
60	363	0	1320	5.9e-05	0.059	776	AZI_CLQ
40	366.5	0	1320	5.8e-05	0.058	776	AZI_CLQ
20	364	0	1320	5.9e-05	0.059	776	AZI_CLQ
0	374.5	0	1320	5.7e-05	0.057	778	AZI_CLQ
80	381	0	1980	5.5e-05	0.055	780	AZI_CLQ
60	377.5	0	1980	5.6e-05	0.056	778	AZI_CLQ
40	379	0	1980	5.6e-05	0.056	780	AZI_CLQ
20	377	0	1980	5.6e-05	0.056	778	AZI_CLQ
0	390.5	0	1980	5.4e-05	0.054	782	AZI_CLQ
80	392	0	2640	5.3e-05	0.053	782	AZI_CLQ
60	389.5	0	2640	5.4e-05	0.054	782	AZI_CLQ
40	390	0	2640	5.4e-05	0.054	782	AZI_CLQ
20	387.5	0	2640	5.4e-05	0.054	782	AZI_CLQ
0	403.5	0	2640	5.1e-05	0.051	786	AZI_CLQ
80	331	1937	0	6.5e-05	0.065	772	AZI_CLQ
60	339	1937	0	6.3e-05	0.063	772	AZI_CLQ
40	330.5	1937	0	6.6e-05	0.066	768	AZI_CLQ
20	330	1937	0	6.5e-05	0.065	774	AZI_CLQ
0	327	1937	0	6.6e-05	0.066	772	AZI_CLQ
80	369.5	1937	660	5.7e-05	0.057	780	AZI_CLQ
60	371.5	1937	660	5.7e-05	0.057	780	AZI_CLQ
40	368.5	1937	660	5.7e-05	0.057	778	AZI_CLQ
20	365.5	1937	660	5.7e-05	0.057	782	AZI_CLQ
0	369	1937	660	5.7e-05	0.057	782	AZI_CLQ
80	385.5	1937	1320	5.4e-05	0.054	786	AZI_CLQ
60	388	1937	1320	5.4e-05	0.054	784	AZI_CLQ
40	384	1937	1320	5.4e-05	0.054	782	AZI_CLQ
20	381.5	1937	1320	5.4e-05	0.054	786	AZI_CLQ
0	389	1937	1320	5.3e-05	0.053	788	AZI_CLQ
80	398	1937	1980	5.1e-05	0.051	788	AZI_CLQ
60	401	1937	1980	5.1e-05	0.051	788	AZI_CLQ
40	396.5	1937	1980	5.2e-05	0.052	786	AZI_CLQ
20	393.5	1937	1980	5.2e-05	0.052	788	AZI_CLQ
0	404	1937	1980	5e-05	0.05	792	AZI_CLQ
80	408.5	1937	2640	5e-05	0.05	792	AZI_CLQ
60	412.5	1937	2640	4.9e-05	0.049	792	AZI_CLQ
40	406.5	1937	2640	5e-05	0.05	788	AZI_CLQ
20	403.5	1937	2640	5e-05	0.05	792	AZI_CLQ
0	416.5	1937	2640	4.8e-05	0.048	796	AZI_CLQ
80	340	3874	0	6.3e-05	0.063	776	AZI_CLQ
60	350.5	3874	0	6.1e-05	0.061	776	AZI_CLQ
40	341	3874	0	6.3e-05	0.063	772	AZI_CLQ
20	338.5	3874	0	6.3e-05	0.063	776	AZI_CLQ
0	335.5	3874	0	6.4e-05	0.064	776	AZI_CLQ
80	377	3874	660	5.5e-05	0.055	784	AZI_CLQ
60	381.5	3874	660	5.4e-05	0.054	784	AZI_CLQ
40	377.5	3874	660	5.5e-05	0.055	780	AZI_CLQ
20	373	3874	660	5.6e-05	0.056	784	AZI_CLQ
0	376	3874	660	5.5e-05	0.055	786	AZI_CLQ
80	393	3874	1320	5.2e-05	0.052	788	AZI_CLQ
60	397.5	3874	1320	5.1e-05	0.051	788	AZI_CLQ
40	392.5	3874	1320	5.2e-05	0.052	786	AZI_CLQ
20	388	3874	1320	5.3e-05	0.053	790	AZI_CLQ
0	395	3874	1320	5.1e-05	0.051	790	AZI_CLQ
80	405	3874	1980	5e-05	0.05	792	AZI_CLQ
60	410.5	3874	1980	4.9e-05	0.049	792	AZI_CLQ
40	404.5	3874	1980	5e-05	0.05	788	AZI_CLQ
20	400	3874	1980	5.1e-05	0.051	792	AZI_CLQ
0	410	3874	1980	4.9e-05	0.049	796	AZI_CLQ
80	415	3874	2640	4.8e-05	0.048	796	AZI_CLQ
60	421	3874	2640	4.7e-05	0.047	796	AZI_CLQ
40	414.5	3874	2640	4.8e-05	0.048	792	AZI_CLQ
20	409.5	3874	2640	4.9e-05	0.049	796	AZI_CLQ
0	422	3874	2640	4.7e-05	0.047	800	AZI_CLQ
80	347	5811	0	6.1e-05	0.061	778	AZI_CLQ
60	359	5811	0	5.8e-05	0.058	778	AZI_CLQ
40	349.5	5811	0	6.1e-05	0.061	774	AZI_CLQ
20	344.5	5811	0	6.1e-05	0.061	780	AZI_CLQ
0	342	5811	0	6.2e-05	0.062	778	AZI_CLQ
80	382.5	5811	660	5.4e-05	0.054	788	AZI_CLQ
60	389	5811	660	5.3e-05	0.053	786	AZI_CLQ
40	384.5	5811	660	5.3e-05	0.053	784	AZI_CLQ
20	378	5811	660	5.4e-05	0.054	788	AZI_CLQ
0	381.5	5811	660	5.4e-05	0.054	788	AZI_CLQ
80	398	5811	1320	5.1e-05	0.051	792	AZI_CLQ
60	405	5811	1320	5e-05	0.05	792	AZI_CLQ
40	399.5	5811	1320	5.1e-05	0.051	788	AZI_CLQ
20	393	5811	1320	5.2e-05	0.052	792	AZI_CLQ
0	400	5811	1320	5e-05	0.05	794	AZI_CLQ
80	410	5811	1980	4.9e-05	0.049	796	AZI_CLQ
60	417	5811	1980	4.8e-05	0.048	796	AZI_CLQ
40	411	5811	1980	4.9e-05	0.049	792	AZI_CLQ
20	404.5	5811	1980	5e-05	0.05	796	AZI_CLQ
0	414.5	5811	1980	4.8e-05	0.048	798	AZI_CLQ
80	420	5811	2640	4.7e-05	0.047	798	AZI_CLQ
60	427.5	5811	2640	4.6e-05	0.046	798	AZI_CLQ
40	421	5811	2640	4.7e-05	0.047	794	AZI_CLQ
20	414.5	5811	2640	4.8e-05	0.048	798	AZI_CLQ
0	426.5	5811	2640	4.6e-05	0.046	802	AZI_CLQ
80	352.5	7748	0	6e-05	0.06	780	AZI_CLQ
60	365.5	7748	0	5.7e-05	0.057	782	AZI_CLQ
40	356	7748	0	5.9e-05	0.059	776	AZI_CLQ
20	350	7748	0	6e-05	0.06	782	AZI_CLQ
0	347	7748	0	6.1e-05	0.061	780	AZI_CLQ
80	387	7748	660	5.2e-05	0.052	790	AZI_CLQ
60	395	7748	660	5.1e-05	0.051	790	AZI_CLQ
40	390.5	7748	660	5.2e-05	0.052	786	AZI_CLQ
20	382.5	7748	660	5.3e-05	0.053	790	AZI_CLQ
0	386	7748	660	5.3e-05	0.053	790	AZI_CLQ
80	402.5	7748	1320	5e-05	0.05	794	AZI_CLQ
60	410.5	7748	1320	4.9e-05	0.049	794	AZI_CLQ
40	405	7748	1320	4.9e-05	0.049	790	AZI_CLQ
20	397.5	7748	1320	5.1e-05	0.051	794	AZI_CLQ
0	404	7748	1320	4.9e-05	0.049	796	AZI_CLQ
80	414	7748	1980	4.8e-05	0.048	798	AZI_CLQ
60	422.5	7748	1980	4.7e-05	0.047	798	AZI_CLQ
40	416.5	7748	1980	4.7e-05	0.047	794	AZI_CLQ
20	408.5	7748	1980	4.9e-05	0.049	798	AZI_CLQ
0	418.5	7748	1980	4.7e-05	0.047	800	AZI_CLQ
80	424	7748	2640	4.6e-05	0.046	800	AZI_CLQ
60	433	7748	2640	4.5e-05	0.045	802	AZI_CLQ
40	426	7748	2640	4.6e-05	0.046	798	AZI_CLQ
20	418.5	7748	2640	4.7e-05	0.047	800	AZI_CLQ
0	430	7748	2640	4.5e-05	0.045	804	AZI_CLQ
81	307.5	0	0	7.2e-05	0.072	764	AZI_CLQ
61	307.5	0	0	7.2e-05	0.072	764	AZI_CLQ
41	307.5	0	0	7.2e-05	0.072	764	AZI_CLQ
21	307.5	0	0	7.2e-05	0.072	764	AZI_CLQ
1	307.5	0	0	7.2e-05	0.072	764	AZI_CLQ
81	344	0	660	6.3e-05	0.063	772	AZI_CLQ
61	339	0	660	6.4e-05	0.064	770	AZI_CLQ
41	347.5	0	660	6.2e-05	0.062	772	AZI_CLQ
21	350.5	0	660	6.1e-05	0.061	772	AZI_CLQ
1	337	0	660	6.4e-05	0.064	770	AZI_CLQ
81	365	0	1320	5.8e-05	0.058	776	AZI_CLQ
61	355.5	0	1320	6.1e-05	0.061	774	AZI_CLQ
41	366.5	0	1320	5.8e-05	0.058	776	AZI_CLQ
21	369	0	1320	5.8e-05	0.058	776	AZI_CLQ
1	360	0	1320	5.9e-05	0.059	774	AZI_CLQ
81	382	0	1980	5.5e-05	0.055	780	AZI_CLQ
61	369	0	1980	5.8e-05	0.058	776	AZI_CLQ
41	381	0	1980	5.5e-05	0.055	780	AZI_CLQ
21	382.5	0	1980	5.5e-05	0.055	780	AZI_CLQ
1	379.5	0	1980	5.5e-05	0.055	780	AZI_CLQ
81	396.5	0	2640	5.2e-05	0.052	784	AZI_CLQ
61	380	0	2640	5.6e-05	0.056	780	AZI_CLQ
41	393	0	2640	5.3e-05	0.053	784	AZI_CLQ
21	394	0	2640	5.3e-05	0.053	784	AZI_CLQ
1	397	0	2640	5.2e-05	0.052	786	AZI_CLQ
81	330.5	1937	0	6.6e-05	0.066	768	AZI_CLQ
61	336	1937	0	6.4e-05	0.064	772	AZI_CLQ
41	329.5	1937	0	6.6e-05	0.066	770	AZI_CLQ
21	331	1937	0	6.5e-05	0.065	772	AZI_CLQ
1	332	1937	0	6.5e-05	0.065	772	AZI_CLQ
81	363.5	1937	660	5.8e-05	0.058	776	AZI_CLQ
61	364	1937	660	5.8e-05	0.058	778	AZI_CLQ
41	366	1937	660	5.8e-05	0.058	778	AZI_CLQ
21	369.5	1937	660	5.7e-05	0.057	782	AZI_CLQ
1	358.5	1937	660	5.9e-05	0.059	776	AZI_CLQ
81	382.5	1937	1320	5.5e-05	0.055	782	AZI_CLQ
61	379	1937	1320	5.5e-05	0.055	782	AZI_CLQ
41	383.5	1937	1320	5.4e-05	0.054	782	AZI_CLQ
21	386.5	1937	1320	5.3e-05	0.053	786	AZI_CLQ
1	379	1937	1320	5.5e-05	0.055	782	AZI_CLQ
81	398.5	1937	1980	5.2e-05	0.052	786	AZI_CLQ
61	391	1937	1980	5.3e-05	0.053	786	AZI_CLQ
41	396.5	1937	1980	5.2e-05	0.052	786	AZI_CLQ
21	399.5	1937	1980	5.1e-05	0.051	790	AZI_CLQ
1	397.5	1937	1980	5.1e-05	0.051	788	AZI_CLQ
81	412	1937	2640	4.9e-05	0.049	790	AZI_CLQ
61	401	1937	2640	5.1e-05	0.051	788	AZI_CLQ
41	408	1937	2640	5e-05	0.05	790	AZI_CLQ
21	410	1937	2640	4.9e-05	0.049	792	AZI_CLQ
1	413.5	1937	2640	4.8e-05	0.048	792	AZI_CLQ
81	339.5	3874	0	6.3e-05	0.063	772	AZI_CLQ
61	347	3874	0	6.1e-05	0.061	776	AZI_CLQ
41	340	3874	0	6.3e-05	0.063	772	AZI_CLQ
21	340	3874	0	6.3e-05	0.063	776	AZI_CLQ
1	342.5	3874	0	6.2e-05	0.062	774	AZI_CLQ
81	371	3874	660	5.7e-05	0.057	780	AZI_CLQ
61	373	3874	660	5.6e-05	0.056	782	AZI_CLQ
41	374.5	3874	660	5.6e-05	0.056	780	AZI_CLQ
21	377	3874	660	5.5e-05	0.055	784	AZI_CLQ
1	367.5	3874	660	5.7e-05	0.057	780	AZI_CLQ
81	390	3874	1320	5.3e-05	0.053	784	AZI_CLQ
61	387.5	3874	1320	5.3e-05	0.053	786	AZI_CLQ
41	391.5	3874	1320	5.3e-05	0.053	786	AZI_CLQ
21	393.5	3874	1320	5.2e-05	0.052	790	AZI_CLQ
1	387.5	3874	1320	5.3e-05	0.053	786	AZI_CLQ
81	405	3874	1980	5e-05	0.05	788	AZI_CLQ
61	399	3874	1980	5.1e-05	0.051	790	AZI_CLQ
41	404.5	3874	1980	5e-05	0.05	790	AZI_CLQ
21	406	3874	1980	4.9e-05	0.049	794	AZI_CLQ
1	405	3874	1980	5e-05	0.05	792	AZI_CLQ
81	418.5	3874	2640	4.8e-05	0.048	794	AZI_CLQ
61	409.5	3874	2640	4.9e-05	0.049	794	AZI_CLQ
41	415.5	3874	2640	4.8e-05	0.048	792	AZI_CLQ
21	416.5	3874	2640	4.8e-05	0.048	796	AZI_CLQ
1	420.5	3874	2640	4.7e-05	0.047	796	AZI_CLQ
81	346.5	5811	0	6.2e-05	0.062	774	AZI_CLQ
61	354.5	5811	0	5.9e-05	0.059	780	AZI_CLQ
41	348	5811	0	6.1e-05	0.061	774	AZI_CLQ
21	346.5	5811	0	6.1e-05	0.061	778	AZI_CLQ
1	350	5811	0	6e-05	0.06	778	AZI_CLQ
81	377	5811	660	5.5e-05	0.055	782	AZI_CLQ
61	380	5811	660	5.4e-05	0.054	786	AZI_CLQ
41	381.5	5811	660	5.4e-05	0.054	784	AZI_CLQ
21	382.5	5811	660	5.3e-05	0.053	788	AZI_CLQ
1	374.5	5811	660	5.5e-05	0.055	784	AZI_CLQ
81	395.5	5811	1320	5.2e-05	0.052	786	AZI_CLQ
61	394	5811	1320	5.1e-05	0.051	790	AZI_CLQ
41	397.5	5811	1320	5.1e-05	0.051	788	AZI_CLQ
21	398.5	5811	1320	5e-05	0.05	792	AZI_CLQ
1	393.5	5811	1320	5.1e-05	0.051	788	AZI_CLQ
81	410.5	5811	1980	4.9e-05	0.049	792	AZI_CLQ
61	405.5	5811	1980	4.9e-05	0.049	794	AZI_CLQ
41	410	5811	1980	4.9e-05	0.049	792	AZI_CLQ
21	410.5	5811	1980	4.8e-05	0.048	796	AZI_CLQ
1	410.5	5811	1980	4.8e-05	0.048	794	AZI_CLQ
81	423.5	5811	2640	4.7e-05	0.047	796	AZI_CLQ
61	415.5	5811	2640	4.8e-05	0.048	796	AZI_CLQ
41	421	5811	2640	4.7e-05	0.047	796	AZI_CLQ
21	421	5811	2640	4.7e-05	0.047	800	AZI_CLQ
1	426	5811	2640	4.6e-05	0.046	800	AZI_CLQ
81	352	7748	0	6e-05	0.06	776	AZI_CLQ
61	361	7748	0	5.8e-05	0.058	782	AZI_CLQ
41	354.5	7748	0	6e-05	0.06	776	AZI_CLQ
21	352	7748	0	6e-05	0.06	780	AZI_CLQ
1	356	7748	0	5.9e-05	0.059	780	AZI_CLQ
81	382	7748	660	5.4e-05	0.054	784	AZI_CLQ
61	385.5	7748	660	5.3e-05	0.053	788	AZI_CLQ
41	387	7748	660	5.3e-05	0.053	786	AZI_CLQ
21	387	7748	660	5.2e-05	0.052	790	AZI_CLQ
1	380	7748	660	5.4e-05	0.054	786	AZI_CLQ
81	400	7748	1320	5.1e-05	0.051	788	AZI_CLQ
61	399.5	7748	1320	5e-05	0.05	792	AZI_CLQ
41	402.5	7748	1320	5e-05	0.05	790	AZI_CLQ
21	402.5	7748	1320	5e-05	0.05	794	AZI_CLQ
1	398.5	7748	1320	5e-05	0.05	792	AZI_CLQ
81	414.5	7748	1980	4.8e-05	0.048	794	AZI_CLQ
61	410.5	7748	1980	4.8e-05	0.048	796	AZI_CLQ
41	415	7748	1980	4.8e-05	0.048	794	AZI_CLQ
21	414.5	7748	1980	4.7e-05	0.047	798	AZI_CLQ
1	415	7748	1980	4.7e-05	0.047	796	AZI_CLQ
81	427.5	7748	2640	4.6e-05	0.046	798	AZI_CLQ
61	420	7748	2640	4.7e-05	0.047	798	AZI_CLQ
41	425.5	7748	2640	4.6e-05	0.046	798	AZI_CLQ
21	425	7748	2640	4.6e-05	0.046	802	AZI_CLQ
1	430.5	7748	2640	4.5e-05	0.045	802	AZI_CLQ
82	307.5	0	0	7.2e-05	0.072	764	AZI_CLQ
62	307.5	0	0	7.2e-05	0.072	764	AZI_CLQ
42	307.5	0	0	7.2e-05	0.072	764	AZI_CLQ
22	307.5	0	0	7.2e-05	0.072	764	AZI_CLQ
2	307.5	0	0	7.2e-05	0.072	764	AZI_CLQ
82	343	0	660	6.3e-05	0.063	770	AZI_CLQ
62	347.5	0	660	6.2e-05	0.062	772	AZI_CLQ
42	352	0	660	6.1e-05	0.061	772	AZI_CLQ
22	354.5	0	660	6.1e-05	0.061	774	AZI_CLQ
2	339.5	0	660	6.4e-05	0.064	770	AZI_CLQ
82	363.5	0	1320	5.9e-05	0.059	776	AZI_CLQ
62	364.5	0	1320	5.9e-05	0.059	776	AZI_CLQ
42	371.5	0	1320	5.7e-05	0.057	778	AZI_CLQ
22	373.5	0	1320	5.7e-05	0.057	778	AZI_CLQ
2	353	0	1320	6.1e-05	0.061	772	AZI_CLQ
82	380	0	1980	5.6e-05	0.056	780	AZI_CLQ
62	377.5	0	1980	5.6e-05	0.056	778	AZI_CLQ
42	386	0	1980	5.4e-05	0.054	782	AZI_CLQ
22	388	0	1980	5.4e-05	0.054	782	AZI_CLQ
2	363.5	0	1980	5.9e-05	0.059	776	AZI_CLQ
82	394	0	2640	5.3e-05	0.053	784	AZI_CLQ
62	388.5	0	2640	5.4e-05	0.054	782	AZI_CLQ
42	398	0	2640	5.2e-05	0.052	784	AZI_CLQ
22	399.5	0	2640	5.2e-05	0.052	786	AZI_CLQ
2	372	0	2640	5.8e-05	0.058	778	AZI_CLQ
82	333	1937	0	6.5e-05	0.065	772	AZI_CLQ
62	327.5	1937	0	6.6e-05	0.066	770	AZI_CLQ
42	316.5	1937	0	6.9e-05	0.069	766	AZI_CLQ
22	325	1937	0	6.7e-05	0.067	770	AZI_CLQ
2	329.5	1937	0	6.6e-05	0.066	770	AZI_CLQ
82	365	1937	660	5.8e-05	0.058	778	AZI_CLQ
62	364.5	1937	660	5.8e-05	0.058	778	AZI_CLQ
42	359	1937	660	5.9e-05	0.059	776	AZI_CLQ
22	368.5	1937	660	5.7e-05	0.057	780	AZI_CLQ
2	359	1937	660	5.9e-05	0.059	776	AZI_CLQ
82	383.5	1937	1320	5.4e-05	0.054	784	AZI_CLQ
62	380.5	1937	1320	5.5e-05	0.055	782	AZI_CLQ
42	378	1937	1320	5.6e-05	0.056	780	AZI_CLQ
22	386.5	1937	1320	5.4e-05	0.054	784	AZI_CLQ
2	371.5	1937	1320	5.7e-05	0.057	780	AZI_CLQ
82	398.5	1937	1980	5.2e-05	0.052	788	AZI_CLQ
62	392.5	1937	1980	5.3e-05	0.053	786	AZI_CLQ
42	392	1937	1980	5.3e-05	0.053	784	AZI_CLQ
22	400	1937	1980	5.1e-05	0.051	788	AZI_CLQ
2	381	1937	1980	5.5e-05	0.055	782	AZI_CLQ
82	411.5	1937	2640	4.9e-05	0.049	792	AZI_CLQ
62	402.5	1937	2640	5.1e-05	0.051	788	AZI_CLQ
42	404	1937	2640	5.1e-05	0.051	788	AZI_CLQ
22	411.5	1937	2640	4.9e-05	0.049	792	AZI_CLQ
2	389.5	1937	2640	5.4e-05	0.054	784	AZI_CLQ
82	343	3874	0	6.2e-05	0.062	774	AZI_CLQ
62	337.5	3874	0	6.3e-05	0.063	774	AZI_CLQ
42	322	3874	0	6.8e-05	0.068	770	AZI_CLQ
22	333	3874	0	6.5e-05	0.065	772	AZI_CLQ
2	340.5	3874	0	6.3e-05	0.063	772	AZI_CLQ
82	374	3874	660	5.6e-05	0.056	782	AZI_CLQ
62	373	3874	660	5.6e-05	0.056	782	AZI_CLQ
42	363.5	3874	660	5.8e-05	0.058	778	AZI_CLQ
22	375	3874	660	5.6e-05	0.056	782	AZI_CLQ
2	368	3874	660	5.7e-05	0.057	780	AZI_CLQ
82	391.5	3874	1320	5.3e-05	0.053	788	AZI_CLQ
62	388.5	3874	1320	5.3e-05	0.053	786	AZI_CLQ
42	382	3874	1320	5.5e-05	0.055	782	AZI_CLQ
22	392.5	3874	1320	5.2e-05	0.052	788	AZI_CLQ
2	380.5	3874	1320	5.5e-05	0.055	782	AZI_CLQ
82	406.5	3874	1980	5e-05	0.05	792	AZI_CLQ
62	400.5	3874	1980	5.1e-05	0.051	790	AZI_CLQ
42	396	3874	1980	5.2e-05	0.052	786	AZI_CLQ
22	405.5	3874	1980	5e-05	0.05	792	AZI_CLQ
2	390	3874	1980	5.3e-05	0.053	784	AZI_CLQ
82	419	3874	2640	4.8e-05	0.048	796	AZI_CLQ
62	410.5	3874	2640	4.9e-05	0.049	792	AZI_CLQ
42	408	3874	2640	5e-05	0.05	790	AZI_CLQ
22	416.5	3874	2640	4.8e-05	0.048	794	AZI_CLQ
2	398	3874	2640	5.2e-05	0.052	786	AZI_CLQ
82	350.5	5811	0	6e-05	0.06	778	AZI_CLQ
62	345.5	5811	0	6.1e-05	0.061	776	AZI_CLQ
42	327	5811	0	6.6e-05	0.066	770	AZI_CLQ
22	339	5811	0	6.3e-05	0.063	774	AZI_CLQ
2	348.5	5811	0	6.1e-05	0.061	776	AZI_CLQ
82	380.5	5811	660	5.4e-05	0.054	784	AZI_CLQ
62	380	5811	660	5.4e-05	0.054	784	AZI_CLQ
42	367.5	5811	660	5.7e-05	0.057	780	AZI_CLQ
22	379.5	5811	660	5.4e-05	0.054	784	AZI_CLQ
2	375.5	5811	660	5.5e-05	0.055	782	AZI_CLQ
82	398	5811	1320	5.1e-05	0.051	790	AZI_CLQ
62	395	5811	1320	5.2e-05	0.052	790	AZI_CLQ
42	386	5811	1320	5.4e-05	0.054	784	AZI_CLQ
22	397	5811	1320	5.1e-05	0.051	790	AZI_CLQ
2	387.5	5811	1320	5.3e-05	0.053	786	AZI_CLQ
82	412.5	5811	1980	4.9e-05	0.049	794	AZI_CLQ
62	406.5	5811	1980	5e-05	0.05	792	AZI_CLQ
42	399.5	5811	1980	5.1e-05	0.051	788	AZI_CLQ
22	410	5811	1980	4.9e-05	0.049	794	AZI_CLQ
2	396.5	5811	1980	5.2e-05	0.052	788	AZI_CLQ
82	424.5	5811	2640	4.7e-05	0.047	798	AZI_CLQ
62	416.5	5811	2640	4.8e-05	0.048	796	AZI_CLQ
42	411	5811	2640	4.9e-05	0.049	792	AZI_CLQ
22	421	5811	2640	4.7e-05	0.047	798	AZI_CLQ
2	404.5	5811	2640	5.1e-05	0.051	790	AZI_CLQ
82	356.5	7748	0	5.9e-05	0.059	780	AZI_CLQ
62	352.5	7748	0	6e-05	0.06	778	AZI_CLQ
42	331.5	7748	0	6.5e-05	0.065	772	AZI_CLQ
22	344	7748	0	6.2e-05	0.062	776	AZI_CLQ
2	355.5	7748	0	5.9e-05	0.059	778	AZI_CLQ
82	386	7748	660	5.3e-05	0.053	788	AZI_CLQ
62	386	7748	660	5.3e-05	0.053	788	AZI_CLQ
42	371	7748	660	5.6e-05	0.056	782	AZI_CLQ
22	384	7748	660	5.3e-05	0.053	786	AZI_CLQ
2	381.5	7748	660	5.4e-05	0.054	784	AZI_CLQ
82	403	7748	1320	5e-05	0.05	792	AZI_CLQ
62	400.5	7748	1320	5e-05	0.05	792	AZI_CLQ
42	389	7748	1320	5.3e-05	0.053	786	AZI_CLQ
22	400.5	7748	1320	5e-05	0.05	792	AZI_CLQ
2	393.5	7748	1320	5.2e-05	0.052	788	AZI_CLQ
82	417	7748	1980	4.8e-05	0.048	796	AZI_CLQ
62	412	7748	1980	4.8e-05	0.048	796	AZI_CLQ
42	402.5	7748	1980	5e-05	0.05	790	AZI_CLQ
22	413.5	7748	1980	4.8e-05	0.048	796	AZI_CLQ
2	402.5	7748	1980	5.1e-05	0.051	790	AZI_CLQ
82	429.5	7748	2640	4.6e-05	0.046	800	AZI_CLQ
62	421.5	7748	2640	4.7e-05	0.047	798	AZI_CLQ
42	414	7748	2640	4.8e-05	0.048	794	AZI_CLQ
22	424.5	7748	2640	4.6e-05	0.046	800	AZI_CLQ
2	410	7748	2640	4.9e-05	0.049	792	AZI_CLQ
83	307.5	0	0	7.2e-05	0.072	764	AZI_CLQ
63	307.5	0	0	7.2e-05	0.072	764	AZI_CLQ
43	307.5	0	0	7.2e-05	0.072	764	AZI_CLQ
23	307.5	0	0	7.2e-05	0.072	764	AZI_CLQ
3	307.5	0	0	7.2e-05	0.072	764	AZI_CLQ
83	351	0	660	6.1e-05	0.061	772	AZI_CLQ
63	346.5	0	660	6.2e-05	0.062	772	AZI_CLQ
43	350.5	0	660	6.2e-05	0.062	772	AZI_CLQ
23	349.5	0	660	6.2e-05	0.062	772	AZI_CLQ
3	334.5	0	660	6.5e-05	0.065	768	AZI_CLQ
83	371	0	1320	5.7e-05	0.057	778	AZI_CLQ
63	363.5	0	1320	5.9e-05	0.059	776	AZI_CLQ
43	367.5	0	1320	5.8e-05	0.058	776	AZI_CLQ
23	367.5	0	1320	5.8e-05	0.058	776	AZI_CLQ
3	351.5	0	1320	6.2e-05	0.062	772	AZI_CLQ
83	386	0	1980	5.4e-05	0.054	782	AZI_CLQ
63	376	0	1980	5.6e-05	0.056	778	AZI_CLQ
43	380.5	0	1980	5.6e-05	0.056	780	AZI_CLQ
23	381	0	1980	5.5e-05	0.055	780	AZI_CLQ
3	365.5	0	1980	5.9e-05	0.059	776	AZI_CLQ
83	398.5	0	2640	5.2e-05	0.052	786	AZI_CLQ
63	387	0	2640	5.4e-05	0.054	782	AZI_CLQ
43	391.5	0	2640	5.4e-05	0.054	782	AZI_CLQ
23	392	0	2640	5.3e-05	0.053	784	AZI_CLQ
3	378	0	2640	5.6e-05	0.056	778	AZI_CLQ
83	334.5	1937	0	6.4e-05	0.064	772	AZI_CLQ
63	330	1937	0	6.6e-05	0.066	770	AZI_CLQ
43	334	1937	0	6.5e-05	0.065	770	AZI_CLQ
23	331	1937	0	6.5e-05	0.065	772	AZI_CLQ
3	333	1937	0	6.5e-05	0.065	772	AZI_CLQ
83	373	1937	660	5.6e-05	0.056	782	AZI_CLQ
63	365	1937	660	5.8e-05	0.058	778	AZI_CLQ
43	372.5	1937	660	5.6e-05	0.056	780	AZI_CLQ
23	368.5	1937	660	5.7e-05	0.057	780	AZI_CLQ
3	357	1937	660	6e-05	0.06	776	AZI_CLQ
83	391	1937	1320	5.2e-05	0.052	786	AZI_CLQ
63	380.5	1937	1320	5.5e-05	0.055	782	AZI_CLQ
43	388	1937	1320	5.3e-05	0.053	784	AZI_CLQ
23	385	1937	1320	5.4e-05	0.054	784	AZI_CLQ
3	372.5	1937	1320	5.6e-05	0.056	780	AZI_CLQ
83	404.5	1937	1980	5e-05	0.05	790	AZI_CLQ
63	392.5	1937	1980	5.2e-05	0.052	786	AZI_CLQ
43	400	1937	1980	5.1e-05	0.051	788	AZI_CLQ
23	397.5	1937	1980	5.1e-05	0.051	788	AZI_CLQ
3	385.5	1937	1980	5.4e-05	0.054	784	AZI_CLQ
83	416.5	1937	2640	4.8e-05	0.048	794	AZI_CLQ
63	403	1937	2640	5.1e-05	0.051	788	AZI_CLQ
43	410	1937	2640	5e-05	0.05	790	AZI_CLQ
23	408.5	1937	2640	4.9e-05	0.049	792	AZI_CLQ
3	397	1937	2640	5.2e-05	0.052	788	AZI_CLQ
83	345	3874	0	6.2e-05	0.062	776	AZI_CLQ
63	339.5	3874	0	6.3e-05	0.063	774	AZI_CLQ
43	344.5	3874	0	6.2e-05	0.062	774	AZI_CLQ
23	341	3874	0	6.3e-05	0.063	774	AZI_CLQ
3	344	3874	0	6.2e-05	0.062	776	AZI_CLQ
83	382	3874	660	5.4e-05	0.054	784	AZI_CLQ
63	373	3874	660	5.6e-05	0.056	782	AZI_CLQ
43	381	3874	660	5.4e-05	0.054	782	AZI_CLQ
23	377	3874	660	5.5e-05	0.055	784	AZI_CLQ
3	367	3874	660	5.7e-05	0.057	780	AZI_CLQ
83	399	3874	1320	5.1e-05	0.051	790	AZI_CLQ
63	388	3874	1320	5.3e-05	0.053	786	AZI_CLQ
43	396.5	3874	1320	5.2e-05	0.052	788	AZI_CLQ
23	393	3874	1320	5.2e-05	0.052	788	AZI_CLQ
3	382	3874	1320	5.4e-05	0.054	784	AZI_CLQ
83	412.5	3874	1980	4.8e-05	0.048	794	AZI_CLQ
63	399.5	3874	1980	5.1e-05	0.051	790	AZI_CLQ
43	408	3874	1980	5e-05	0.05	790	AZI_CLQ
23	405	3874	1980	5e-05	0.05	792	AZI_CLQ
3	394.5	3874	1980	5.2e-05	0.052	788	AZI_CLQ
83	423.5	3874	2640	4.6e-05	0.046	798	AZI_CLQ
63	409.5	3874	2640	4.9e-05	0.049	792	AZI_CLQ
43	417.5	3874	2640	4.8e-05	0.048	794	AZI_CLQ
23	415.5	3874	2640	4.8e-05	0.048	796	AZI_CLQ
3	405.5	3874	2640	5e-05	0.05	792	AZI_CLQ
83	353	5811	0	6e-05	0.06	778	AZI_CLQ
63	346	5811	0	6.1e-05	0.061	776	AZI_CLQ
43	352	5811	0	6e-05	0.06	776	AZI_CLQ
23	348	5811	0	6.1e-05	0.061	778	AZI_CLQ
3	352	5811	0	6e-05	0.06	778	AZI_CLQ
83	388.5	5811	660	5.2e-05	0.052	788	AZI_CLQ
63	379	5811	660	5.4e-05	0.054	784	AZI_CLQ
43	387.5	5811	660	5.3e-05	0.053	786	AZI_CLQ
23	383	5811	660	5.3e-05	0.053	786	AZI_CLQ
3	374.5	5811	660	5.5e-05	0.055	784	AZI_CLQ
83	405	5811	1320	4.9e-05	0.049	792	AZI_CLQ
63	393.5	5811	1320	5.2e-05	0.052	788	AZI_CLQ
43	402.5	5811	1320	5e-05	0.05	790	AZI_CLQ
23	398.5	5811	1320	5e-05	0.05	792	AZI_CLQ
3	389	5811	1320	5.3e-05	0.053	788	AZI_CLQ
83	418.5	5811	1980	4.7e-05	0.047	798	AZI_CLQ
63	405	5811	1980	5e-05	0.05	792	AZI_CLQ
43	413.5	5811	1980	4.8e-05	0.048	794	AZI_CLQ
23	410.5	5811	1980	4.8e-05	0.048	796	AZI_CLQ
3	401	5811	1980	5.1e-05	0.051	792	AZI_CLQ
83	429.5	5811	2640	4.5e-05	0.045	802	AZI_CLQ
63	414.5	5811	2640	4.8e-05	0.048	796	AZI_CLQ
43	423.5	5811	2640	4.7e-05	0.047	796	AZI_CLQ
23	420.5	5811	2640	4.7e-05	0.047	798	AZI_CLQ
3	412	5811	2640	4.9e-05	0.049	794	AZI_CLQ
83	359.5	7748	0	5.8e-05	0.058	780	AZI_CLQ
63	352	7748	0	6e-05	0.06	778	AZI_CLQ
43	358.5	7748	0	5.9e-05	0.059	778	AZI_CLQ
23	354	7748	0	5.9e-05	0.059	780	AZI_CLQ
3	359	7748	0	5.8e-05	0.058	780	AZI_CLQ
83	394	7748	660	5.1e-05	0.051	790	AZI_CLQ
63	383.5	7748	660	5.3e-05	0.053	786	AZI_CLQ
43	392.5	7748	660	5.2e-05	0.052	788	AZI_CLQ
23	388	7748	660	5.2e-05	0.052	790	AZI_CLQ
3	380.5	7748	660	5.4e-05	0.054	786	AZI_CLQ
83	410.5	7748	1320	4.8e-05	0.048	796	AZI_CLQ
63	398	7748	1320	5.1e-05	0.051	792	AZI_CLQ
43	407	7748	1320	4.9e-05	0.049	792	AZI_CLQ
23	403.5	7748	1320	4.9e-05	0.049	794	AZI_CLQ
3	394.5	7748	1320	5.1e-05	0.051	790	AZI_CLQ
83	423	7748	1980	4.6e-05	0.046	800	AZI_CLQ
63	409.5	7748	1980	4.9e-05	0.049	794	AZI_CLQ
43	418.5	7748	1980	4.8e-05	0.048	796	AZI_CLQ
23	415	7748	1980	4.7e-05	0.047	798	AZI_CLQ
3	406.5	7748	1980	4.9e-05	0.049	794	AZI_CLQ
83	434	7748	2640	4.4e-05	0.044	804	AZI_CLQ
63	419	7748	2640	4.7e-05	0.047	798	AZI_CLQ
43	428	7748	2640	4.6e-05	0.046	800	AZI_CLQ
23	425	7748	2640	4.6e-05	0.046	800	AZI_CLQ
3	417	7748	2640	4.8e-05	0.048	798	AZI_CLQ
84	307.5	0	0	7.2e-05	0.072	764	AZI_CLQ
64	307.5	0	0	7.2e-05	0.072	764	AZI_CLQ
44	307.5	0	0	7.2e-05	0.072	764	AZI_CLQ
24	307.5	0	0	7.2e-05	0.072	764	AZI_CLQ
4	307.5	0	0	7.2e-05	0.072	764	AZI_CLQ
84	350	0	660	6.2e-05	0.062	772	AZI_CLQ
64	341	0	660	6.4e-05	0.064	770	AZI_CLQ
44	349	0	660	6.2e-05	0.062	772	AZI_CLQ
24	348	0	660	6.2e-05	0.062	772	AZI_CLQ
4	354.5	0	660	6.1e-05	0.061	774	AZI_CLQ
84	368.5	0	1320	5.8e-05	0.058	776	AZI_CLQ
64	359	0	1320	6e-05	0.06	774	AZI_CLQ
44	371	0	1320	5.7e-05	0.057	778	AZI_CLQ
24	366	0	1320	5.8e-05	0.058	776	AZI_CLQ
4	374.5	0	1320	5.6e-05	0.056	778	AZI_CLQ
84	383	0	1980	5.5e-05	0.055	780	AZI_CLQ
64	373	0	1980	5.7e-05	0.057	778	AZI_CLQ
44	388.5	0	1980	5.4e-05	0.054	782	AZI_CLQ
24	379.5	0	1980	5.6e-05	0.056	780	AZI_CLQ
4	389.5	0	1980	5.3e-05	0.053	782	AZI_CLQ
84	394.5	0	2640	5.3e-05	0.053	784	AZI_CLQ
64	385	0	2640	5.5e-05	0.055	780	AZI_CLQ
44	403.5	0	2640	5.1e-05	0.051	786	AZI_CLQ
24	390.5	0	2640	5.4e-05	0.054	782	AZI_CLQ
4	402	0	2640	5.1e-05	0.051	786	AZI_CLQ
84	314	1937	0	7e-05	0.07	766	AZI_CLQ
64	335.5	1937	0	6.4e-05	0.064	770	AZI_CLQ
44	325.5	1937	0	6.7e-05	0.067	768	AZI_CLQ
24	327	1937	0	6.6e-05	0.066	772	AZI_CLQ
4	319.5	1937	0	6.8e-05	0.068	768	AZI_CLQ
84	355.5	1937	660	6e-05	0.06	774	AZI_CLQ
64	365.5	1937	660	5.8e-05	0.058	776	AZI_CLQ
44	363.5	1937	660	5.8e-05	0.058	776	AZI_CLQ
24	364.5	1937	660	5.8e-05	0.058	780	AZI_CLQ
4	364	1937	660	5.8e-05	0.058	778	AZI_CLQ
84	373.5	1937	1320	5.7e-05	0.057	780	AZI_CLQ
64	381.5	1937	1320	5.5e-05	0.055	780	AZI_CLQ
44	384.5	1937	1320	5.4e-05	0.054	782	AZI_CLQ
24	381	1937	1320	5.5e-05	0.055	784	AZI_CLQ
4	383	1937	1320	5.4e-05	0.054	782	AZI_CLQ
84	387.5	1937	1980	5.4e-05	0.054	782	AZI_CLQ
64	394.5	1937	1980	5.3e-05	0.053	784	AZI_CLQ
44	401	1937	1980	5.1e-05	0.051	788	AZI_CLQ
24	393.5	1937	1980	5.2e-05	0.052	788	AZI_CLQ
4	398	1937	1980	5.2e-05	0.052	786	AZI_CLQ
84	399	1937	2640	5.2e-05	0.052	786	AZI_CLQ
64	406	1937	2640	5.1e-05	0.051	788	AZI_CLQ
44	415	1937	2640	4.9e-05	0.049	792	AZI_CLQ
24	404.5	1937	2640	5e-05	0.05	790	AZI_CLQ
4	410	1937	2640	4.9e-05	0.049	790	AZI_CLQ
84	319.5	3874	0	6.8e-05	0.068	768	AZI_CLQ
64	346	3874	0	6.2e-05	0.062	772	AZI_CLQ
44	333.5	3874	0	6.5e-05	0.065	770	AZI_CLQ
24	336.5	3874	0	6.4e-05	0.064	774	AZI_CLQ
4	326.5	3874	0	6.6e-05	0.066	770	AZI_CLQ
84	360	3874	660	5.9e-05	0.059	776	AZI_CLQ
64	375	3874	660	5.6e-05	0.056	780	AZI_CLQ
44	370.5	3874	660	5.7e-05	0.057	780	AZI_CLQ
24	372	3874	660	5.6e-05	0.056	782	AZI_CLQ
4	369.5	3874	660	5.7e-05	0.057	780	AZI_CLQ
84	378	3874	1320	5.6e-05	0.056	782	AZI_CLQ
64	390.5	3874	1320	5.3e-05	0.053	784	AZI_CLQ
44	390.5	3874	1320	5.3e-05	0.053	786	AZI_CLQ
24	388	3874	1320	5.3e-05	0.053	788	AZI_CLQ
4	388.5	3874	1320	5.3e-05	0.053	784	AZI_CLQ
84	391.5	3874	1980	5.3e-05	0.053	784	AZI_CLQ
64	403	3874	1980	5.1e-05	0.051	788	AZI_CLQ
44	406.5	3874	1980	5e-05	0.05	790	AZI_CLQ
24	400.5	3874	1980	5.1e-05	0.051	790	AZI_CLQ
4	403	3874	1980	5e-05	0.05	790	AZI_CLQ
84	403	3874	2640	5.1e-05	0.051	788	AZI_CLQ
64	414	3874	2640	4.9e-05	0.049	790	AZI_CLQ
44	420.5	3874	2640	4.8e-05	0.048	794	AZI_CLQ
24	411	3874	2640	4.9e-05	0.049	794	AZI_CLQ
4	414.5	3874	2640	4.8e-05	0.048	792	AZI_CLQ
84	325	5811	0	6.7e-05	0.067	770	AZI_CLQ
64	354	5811	0	6e-05	0.06	774	AZI_CLQ
44	340	5811	0	6.3e-05	0.063	772	AZI_CLQ
24	343.5	5811	0	6.2e-05	0.062	778	AZI_CLQ
4	332.5	5811	0	6.5e-05	0.065	772	AZI_CLQ
84	364.5	5811	660	5.8e-05	0.058	778	AZI_CLQ
64	381.5	5811	660	5.5e-05	0.055	782	AZI_CLQ
44	375.5	5811	660	5.6e-05	0.056	782	AZI_CLQ
24	378	5811	660	5.5e-05	0.055	786	AZI_CLQ
4	374.5	5811	660	5.6e-05	0.056	782	AZI_CLQ
84	382	5811	1320	5.5e-05	0.055	784	AZI_CLQ
64	397	5811	1320	5.2e-05	0.052	786	AZI_CLQ
44	395.5	5811	1320	5.2e-05	0.052	788	AZI_CLQ
24	394	5811	1320	5.2e-05	0.052	790	AZI_CLQ
4	393	5811	1320	5.2e-05	0.052	788	AZI_CLQ
84	395.5	5811	1980	5.2e-05	0.052	786	AZI_CLQ
64	409	5811	1980	5e-05	0.05	790	AZI_CLQ
44	411	5811	1980	4.9e-05	0.049	792	AZI_CLQ
24	406	5811	1980	5e-05	0.05	794	AZI_CLQ
4	407	5811	1980	5e-05	0.05	792	AZI_CLQ
84	406.5	5811	2640	5e-05	0.05	790	AZI_CLQ
64	419.5	5811	2640	4.8e-05	0.048	794	AZI_CLQ
44	424.5	5811	2640	4.7e-05	0.047	796	AZI_CLQ
24	416	5811	2640	4.8e-05	0.048	796	AZI_CLQ
4	418.5	5811	2640	4.8e-05	0.048	796	AZI_CLQ
84	330	7748	0	6.6e-05	0.066	772	AZI_CLQ
64	360	7748	0	5.9e-05	0.059	778	AZI_CLQ
44	345	7748	0	6.2e-05	0.062	774	AZI_CLQ
24	349	7748	0	6e-05	0.06	780	AZI_CLQ
4	337.5	7748	0	6.3e-05	0.063	774	AZI_CLQ
84	368.5	7748	660	5.7e-05	0.057	780	AZI_CLQ
64	387	7748	660	5.3e-05	0.053	784	AZI_CLQ
44	380	7748	660	5.5e-05	0.055	784	AZI_CLQ
24	383	7748	660	5.3e-05	0.053	788	AZI_CLQ
4	378.5	7748	660	5.5e-05	0.055	784	AZI_CLQ
84	385.5	7748	1320	5.4e-05	0.054	784	AZI_CLQ
64	402	7748	1320	5.1e-05	0.051	788	AZI_CLQ
44	399.5	7748	1320	5.1e-05	0.051	790	AZI_CLQ
24	398.5	7748	1320	5.1e-05	0.051	792	AZI_CLQ
4	396.5	7748	1320	5.1e-05	0.051	790	AZI_CLQ
84	399	7748	1980	5.1e-05	0.051	788	AZI_CLQ
64	414	7748	1980	4.9e-05	0.049	792	AZI_CLQ
44	415	7748	1980	4.8e-05	0.048	794	AZI_CLQ
24	410.5	7748	1980	4.9e-05	0.049	796	AZI_CLQ
4	410.5	7748	1980	4.9e-05	0.049	794	AZI_CLQ
84	410	7748	2640	4.9e-05	0.049	792	AZI_CLQ
64	424.5	7748	2640	4.7e-05	0.047	796	AZI_CLQ
44	428	7748	2640	4.6e-05	0.046	798	AZI_CLQ
24	420.5	7748	2640	4.7e-05	0.047	800	AZI_CLQ
4	422	7748	2640	4.7e-05	0.047	798	AZI_CLQ
85	307.5	0	0	7.2e-05	0.072	764	AZI_CLQ
65	307.5	0	0	7.2e-05	0.072	764	AZI_CLQ
45	307.5	0	0	7.2e-05	0.072	764	AZI_CLQ
25	307.5	0	0	7.2e-05	0.072	764	AZI_CLQ
5	307.5	0	0	7.2e-05	0.072	764	AZI_CLQ
85	345.5	0	660	6.3e-05	0.063	772	AZI_CLQ
65	342.5	0	660	6.3e-05	0.063	770	AZI_CLQ
45	357.5	0	660	6e-05	0.06	774	AZI_CLQ
25	347	0	660	6.2e-05	0.062	772	AZI_CLQ
5	341.5	0	660	6.4e-05	0.064	770	AZI_CLQ
85	365	0	1320	5.8e-05	0.058	776	AZI_CLQ
65	360.5	0	1320	6e-05	0.06	774	AZI_CLQ
45	380	0	1320	5.5e-05	0.055	780	AZI_CLQ
25	367.5	0	1320	5.8e-05	0.058	776	AZI_CLQ
5	362.5	0	1320	5.9e-05	0.059	776	AZI_CLQ
85	380	0	1980	5.5e-05	0.055	780	AZI_CLQ
65	375	0	1980	5.7e-05	0.057	778	AZI_CLQ
45	397	0	1980	5.2e-05	0.052	784	AZI_CLQ
25	383.5	0	1980	5.5e-05	0.055	780	AZI_CLQ
5	380	0	1980	5.6e-05	0.056	780	AZI_CLQ
85	393	0	2640	5.3e-05	0.053	784	AZI_CLQ
65	387	0	2640	5.4e-05	0.054	782	AZI_CLQ
45	411	0	2640	5e-05	0.05	790	AZI_CLQ
25	397	0	2640	5.2e-05	0.052	784	AZI_CLQ
5	394.5	0	2640	5.3e-05	0.053	784	AZI_CLQ
85	335.5	1937	0	6.4e-05	0.064	770	AZI_CLQ
65	331	1937	0	6.5e-05	0.065	772	AZI_CLQ
45	318.5	1937	0	6.9e-05	0.069	768	AZI_CLQ
25	332	1937	0	6.5e-05	0.065	770	AZI_CLQ
5	331.5	1937	0	6.5e-05	0.065	770	AZI_CLQ
85	369	1937	660	5.7e-05	0.057	778	AZI_CLQ
65	362.5	1937	660	5.8e-05	0.058	778	AZI_CLQ
45	366	1937	660	5.8e-05	0.058	778	AZI_CLQ
25	367	1937	660	5.7e-05	0.057	778	AZI_CLQ
5	362.5	1937	660	5.9e-05	0.059	776	AZI_CLQ
85	386.5	1937	1320	5.4e-05	0.054	782	AZI_CLQ
65	379	1937	1320	5.5e-05	0.055	782	AZI_CLQ
45	387.5	1937	1320	5.3e-05	0.053	784	AZI_CLQ
25	385.5	1937	1320	5.4e-05	0.054	784	AZI_CLQ
5	381.5	1937	1320	5.5e-05	0.055	782	AZI_CLQ
85	400.5	1937	1980	5.1e-05	0.051	788	AZI_CLQ
65	392.5	1937	1980	5.2e-05	0.052	786	AZI_CLQ
45	404	1937	1980	5e-05	0.05	788	AZI_CLQ
25	400.5	1937	1980	5.1e-05	0.051	788	AZI_CLQ
5	397.5	1937	1980	5.2e-05	0.052	786	AZI_CLQ
85	412.5	1937	2640	4.9e-05	0.049	790	AZI_CLQ
65	404	1937	2640	5e-05	0.05	790	AZI_CLQ
45	418	1937	2640	4.8e-05	0.048	792	AZI_CLQ
25	413.5	1937	2640	4.9e-05	0.049	792	AZI_CLQ
5	411.5	1937	2640	5e-05	0.05	790	AZI_CLQ
85	347.5	3874	0	6.1e-05	0.061	774	AZI_CLQ
65	342	3874	0	6.2e-05	0.062	776	AZI_CLQ
45	327.5	3874	0	6.6e-05	0.066	770	AZI_CLQ
25	341.5	3874	0	6.3e-05	0.063	774	AZI_CLQ
5	341	3874	0	6.3e-05	0.063	772	AZI_CLQ
85	379	3874	660	5.5e-05	0.055	782	AZI_CLQ
65	372	3874	660	5.6e-05	0.056	782	AZI_CLQ
45	373.5	3874	660	5.6e-05	0.056	780	AZI_CLQ
25	375	3874	660	5.5e-05	0.055	782	AZI_CLQ
5	371	3874	660	5.7e-05	0.057	780	AZI_CLQ
85	395.5	3874	1320	5.2e-05	0.052	786	AZI_CLQ
65	388	3874	1320	5.3e-05	0.053	786	AZI_CLQ
45	394.5	3874	1320	5.2e-05	0.052	786	AZI_CLQ
25	393	3874	1320	5.2e-05	0.052	786	AZI_CLQ
5	389.5	3874	1320	5.3e-05	0.053	784	AZI_CLQ
85	409	3874	1980	4.9e-05	0.049	790	AZI_CLQ
65	401	3874	1980	5.1e-05	0.051	790	AZI_CLQ
45	410.5	3874	1980	4.9e-05	0.049	792	AZI_CLQ
25	407.5	3874	1980	4.9e-05	0.049	792	AZI_CLQ
5	405	3874	1980	5.1e-05	0.051	788	AZI_CLQ
85	421	3874	2640	4.7e-05	0.047	794	AZI_CLQ
65	412	3874	2640	4.9e-05	0.049	794	AZI_CLQ
45	424	3874	2640	4.7e-05	0.047	796	AZI_CLQ
25	420	3874	2640	4.7e-05	0.047	796	AZI_CLQ
5	418.5	3874	2640	4.8e-05	0.048	792	AZI_CLQ
85	356.5	5811	0	5.9e-05	0.059	776	AZI_CLQ
65	351	5811	0	6e-05	0.06	778	AZI_CLQ
45	336	5811	0	6.4e-05	0.064	772	AZI_CLQ
25	348.5	5811	0	6.1e-05	0.061	776	AZI_CLQ
5	348	5811	0	6.1e-05	0.061	774	AZI_CLQ
85	386.5	5811	660	5.3e-05	0.053	784	AZI_CLQ
65	379.5	5811	660	5.4e-05	0.054	786	AZI_CLQ
45	380	5811	660	5.5e-05	0.055	784	AZI_CLQ
25	381	5811	660	5.4e-05	0.054	784	AZI_CLQ
5	377	5811	660	5.6e-05	0.056	782	AZI_CLQ
85	403	5811	1320	5e-05	0.05	790	AZI_CLQ
65	395	5811	1320	5.1e-05	0.051	790	AZI_CLQ
45	400.5	5811	1320	5.1e-05	0.051	790	AZI_CLQ
25	398.5	5811	1320	5.1e-05	0.051	790	AZI_CLQ
5	395	5811	1320	5.2e-05	0.052	786	AZI_CLQ
85	416	5811	1980	4.8e-05	0.048	794	AZI_CLQ
65	407.5	5811	1980	4.9e-05	0.049	794	AZI_CLQ
45	416.5	5811	1980	4.8e-05	0.048	794	AZI_CLQ
25	413	5811	1980	4.8e-05	0.048	794	AZI_CLQ
5	410.5	5811	1980	4.9e-05	0.049	790	AZI_CLQ
85	427.5	5811	2640	4.6e-05	0.046	798	AZI_CLQ
65	418.5	5811	2640	4.7e-05	0.047	796	AZI_CLQ
45	429.5	5811	2640	4.6e-05	0.046	798	AZI_CLQ
25	425	5811	2640	4.6e-05	0.046	798	AZI_CLQ
5	423.5	5811	2640	4.7e-05	0.047	796	AZI_CLQ
85	363.5	7748	0	5.8e-05	0.058	778	AZI_CLQ
65	358	7748	0	5.8e-05	0.058	780	AZI_CLQ
45	344	7748	0	6.2e-05	0.062	774	AZI_CLQ
25	354.5	7748	0	6e-05	0.06	778	AZI_CLQ
5	354	7748	0	6e-05	0.06	776	AZI_CLQ
85	392.5	7748	660	5.2e-05	0.052	786	AZI_CLQ
65	386	7748	660	5.3e-05	0.053	788	AZI_CLQ
45	386.5	7748	660	5.3e-05	0.053	786	AZI_CLQ
25	386	7748	660	5.3e-05	0.053	786	AZI_CLQ
5	382	7748	660	5.4e-05	0.054	784	AZI_CLQ
85	408.5	7748	1320	4.9e-05	0.049	792	AZI_CLQ
65	401	7748	1320	5e-05	0.05	792	AZI_CLQ
45	406.5	7748	1320	4.9e-05	0.049	792	AZI_CLQ
25	403.5	7748	1320	5e-05	0.05	792	AZI_CLQ
5	400	7748	1320	5.1e-05	0.051	788	AZI_CLQ
85	421.5	7748	1980	4.7e-05	0.047	796	AZI_CLQ
65	413.5	7748	1980	4.8e-05	0.048	796	AZI_CLQ
45	422	7748	1980	4.7e-05	0.047	796	AZI_CLQ
25	417	7748	1980	4.7e-05	0.047	796	AZI_CLQ
5	415	7748	1980	4.9e-05	0.049	792	AZI_CLQ
85	432.5	7748	2640	4.5e-05	0.045	800	AZI_CLQ
65	424	7748	2640	4.6e-05	0.046	800	AZI_CLQ
45	434.5	7748	2640	4.5e-05	0.045	802	AZI_CLQ
25	429	7748	2640	4.5e-05	0.045	800	AZI_CLQ
5	428	7748	2640	4.6e-05	0.046	798	AZI_CLQ
86	307.5	0	0	7.2e-05	0.072	764	AZI_CLQ
66	307.5	0	0	7.2e-05	0.072	764	AZI_CLQ
46	307.5	0	0	7.2e-05	0.072	764	AZI_CLQ
26	307.5	0	0	7.2e-05	0.072	764	AZI_CLQ
6	307.5	0	0	7.2e-05	0.072	764	AZI_CLQ
86	338	0	660	6.4e-05	0.064	770	AZI_CLQ
66	350.5	0	660	6.2e-05	0.062	772	AZI_CLQ
46	346	0	660	6.3e-05	0.063	772	AZI_CLQ
26	344	0	660	6.3e-05	0.063	772	AZI_CLQ
6	347	0	660	6.2e-05	0.062	772	AZI_CLQ
86	355	0	1320	6.1e-05	0.061	774	AZI_CLQ
66	369	0	1320	5.8e-05	0.058	776	AZI_CLQ
46	363.5	0	1320	5.9e-05	0.059	776	AZI_CLQ
26	363.5	0	1320	5.9e-05	0.059	776	AZI_CLQ
6	365	0	1320	5.9e-05	0.059	776	AZI_CLQ
86	368.5	0	1980	5.8e-05	0.058	776	AZI_CLQ
66	383.5	0	1980	5.5e-05	0.055	780	AZI_CLQ
46	376.5	0	1980	5.6e-05	0.056	778	AZI_CLQ
26	379	0	1980	5.6e-05	0.056	780	AZI_CLQ
6	379	0	1980	5.6e-05	0.056	780	AZI_CLQ
86	380	0	2640	5.6e-05	0.056	780	AZI_CLQ
66	395	0	2640	5.3e-05	0.053	784	AZI_CLQ
46	388	0	2640	5.4e-05	0.054	782	AZI_CLQ
26	392	0	2640	5.3e-05	0.053	784	AZI_CLQ
6	390.5	0	2640	5.4e-05	0.054	782	AZI_CLQ
86	337	1937	0	6.4e-05	0.064	770	AZI_CLQ
66	320.5	1937	0	6.8e-05	0.068	770	AZI_CLQ
46	329.5	1937	0	6.6e-05	0.066	768	AZI_CLQ
26	329.5	1937	0	6.6e-05	0.066	772	AZI_CLQ
6	334.5	1937	0	6.5e-05	0.065	770	AZI_CLQ
86	363.5	1937	660	5.8e-05	0.058	776	AZI_CLQ
66	361	1937	660	5.9e-05	0.059	778	AZI_CLQ
46	364.5	1937	660	5.8e-05	0.058	776	AZI_CLQ
26	362.5	1937	660	5.8e-05	0.058	780	AZI_CLQ
6	370	1937	660	5.7e-05	0.057	778	AZI_CLQ
86	378.5	1937	1320	5.5e-05	0.055	780	AZI_CLQ
66	379	1937	1320	5.5e-05	0.055	782	AZI_CLQ
46	380.5	1937	1320	5.5e-05	0.055	780	AZI_CLQ
26	380	1937	1320	5.4e-05	0.054	784	AZI_CLQ
6	386	1937	1320	5.4e-05	0.054	782	AZI_CLQ
86	391	1937	1980	5.3e-05	0.053	784	AZI_CLQ
66	393	1937	1980	5.3e-05	0.053	786	AZI_CLQ
46	393	1937	1980	5.3e-05	0.053	784	AZI_CLQ
26	394.5	1937	1980	5.2e-05	0.052	788	AZI_CLQ
6	399	1937	1980	5.2e-05	0.052	786	AZI_CLQ
86	401.5	1937	2640	5.1e-05	0.051	786	AZI_CLQ
66	404	1937	2640	5.1e-05	0.051	790	AZI_CLQ
46	403.5	1937	2640	5.1e-05	0.051	788	AZI_CLQ
26	407	1937	2640	5e-05	0.05	792	AZI_CLQ
6	409.5	1937	2640	5e-05	0.05	790	AZI_CLQ
86	348.5	3874	0	6.1e-05	0.061	774	AZI_CLQ
66	328.5	3874	0	6.6e-05	0.066	772	AZI_CLQ
46	338	3874	0	6.4e-05	0.064	770	AZI_CLQ
26	338.5	3874	0	6.3e-05	0.063	774	AZI_CLQ
6	346.5	3874	0	6.2e-05	0.062	772	AZI_CLQ
86	373.5	3874	660	5.6e-05	0.056	780	AZI_CLQ
66	368	3874	660	5.7e-05	0.057	780	AZI_CLQ
46	371.5	3874	660	5.7e-05	0.057	780	AZI_CLQ
26	370	3874	660	5.6e-05	0.056	782	AZI_CLQ
6	380	3874	660	5.5e-05	0.055	782	AZI_CLQ
86	388	3874	1320	5.3e-05	0.053	784	AZI_CLQ
66	385.5	3874	1320	5.4e-05	0.054	784	AZI_CLQ
46	387.5	3874	1320	5.3e-05	0.053	784	AZI_CLQ
26	387.5	3874	1320	5.3e-05	0.053	788	AZI_CLQ
6	396	3874	1320	5.2e-05	0.052	786	AZI_CLQ
86	400	3874	1980	5.1e-05	0.051	788	AZI_CLQ
66	398.5	3874	1980	5.2e-05	0.052	788	AZI_CLQ
46	399.5	3874	1980	5.1e-05	0.051	786	AZI_CLQ
26	401.5	3874	1980	5e-05	0.05	792	AZI_CLQ
6	408	3874	1980	5e-05	0.05	790	AZI_CLQ
86	410.5	3874	2640	4.9e-05	0.049	790	AZI_CLQ
66	409.5	3874	2640	5e-05	0.05	792	AZI_CLQ
46	410	3874	2640	4.9e-05	0.049	790	AZI_CLQ
26	413.5	3874	2640	4.8e-05	0.048	796	AZI_CLQ
6	418.5	3874	2640	4.8e-05	0.048	792	AZI_CLQ
86	356.5	5811	0	5.9e-05	0.059	776	AZI_CLQ
66	335	5811	0	6.4e-05	0.064	774	AZI_CLQ
46	344	5811	0	6.2e-05	0.062	772	AZI_CLQ
26	345.5	5811	0	6.1e-05	0.061	778	AZI_CLQ
6	355.5	5811	0	6e-05	0.06	776	AZI_CLQ
86	381	5811	660	5.4e-05	0.054	782	AZI_CLQ
66	373.5	5811	660	5.6e-05	0.056	782	AZI_CLQ
46	377	5811	660	5.5e-05	0.055	782	AZI_CLQ
26	376	5811	660	5.5e-05	0.055	784	AZI_CLQ
6	387.5	5811	660	5.3e-05	0.053	784	AZI_CLQ
86	395	5811	1320	5.2e-05	0.052	786	AZI_CLQ
66	390.5	5811	1320	5.3e-05	0.053	788	AZI_CLQ
46	392.5	5811	1320	5.2e-05	0.052	786	AZI_CLQ
26	393	5811	1320	5.2e-05	0.052	790	AZI_CLQ
6	403	5811	1320	5e-05	0.05	788	AZI_CLQ
86	406.5	5811	1980	5e-05	0.05	790	AZI_CLQ
66	403.5	5811	1980	5e-05	0.05	792	AZI_CLQ
46	404.5	5811	1980	5e-05	0.05	788	AZI_CLQ
26	406.5	5811	1980	4.9e-05	0.049	794	AZI_CLQ
6	415	5811	1980	4.8e-05	0.048	792	AZI_CLQ
86	416.5	5811	2640	4.8e-05	0.048	792	AZI_CLQ
66	414.5	5811	2640	4.9e-05	0.049	794	AZI_CLQ
46	414.5	5811	2640	4.9e-05	0.049	792	AZI_CLQ
26	418.5	5811	2640	4.7e-05	0.047	798	AZI_CLQ
6	425	5811	2640	4.7e-05	0.047	796	AZI_CLQ
86	363.5	7748	0	5.8e-05	0.058	778	AZI_CLQ
66	340.5	7748	0	6.3e-05	0.063	776	AZI_CLQ
46	349.5	7748	0	6.1e-05	0.061	774	AZI_CLQ
26	351	7748	0	6e-05	0.06	780	AZI_CLQ
6	363	7748	0	5.8e-05	0.058	778	AZI_CLQ
86	387	7748	660	5.3e-05	0.053	784	AZI_CLQ
66	378	7748	660	5.5e-05	0.055	784	AZI_CLQ
46	381.5	7748	660	5.4e-05	0.054	782	AZI_CLQ
26	381	7748	660	5.4e-05	0.054	788	AZI_CLQ
6	394	7748	660	5.2e-05	0.052	786	AZI_CLQ
86	400.5	7748	1320	5.1e-05	0.051	788	AZI_CLQ
66	395	7748	1320	5.2e-05	0.052	790	AZI_CLQ
46	397	7748	1320	5.1e-05	0.051	788	AZI_CLQ
26	397.5	7748	1320	5.1e-05	0.051	792	AZI_CLQ
6	409	7748	1320	4.9e-05	0.049	790	AZI_CLQ
86	412	7748	1980	4.9e-05	0.049	792	AZI_CLQ
66	407.5	7748	1980	5e-05	0.05	794	AZI_CLQ
46	408.5	7748	1980	4.9e-05	0.049	790	AZI_CLQ
26	411	7748	1980	4.8e-05	0.048	796	AZI_CLQ
6	420.5	7748	1980	4.7e-05	0.047	794	AZI_CLQ
86	422	7748	2640	4.7e-05	0.047	796	AZI_CLQ
66	418.5	7748	2640	4.8e-05	0.048	796	AZI_CLQ
46	418.5	7748	2640	4.8e-05	0.048	794	AZI_CLQ
26	422.5	7748	2640	4.6e-05	0.046	800	AZI_CLQ
6	430.5	7748	2640	4.6e-05	0.046	798	AZI_CLQ
87	307.5	0	0	7.2e-05	0.072	764	AZI_CLQ
67	307.5	0	0	7.2e-05	0.072	764	AZI_CLQ
47	307.5	0	0	7.2e-05	0.072	764	AZI_CLQ
27	307.5	0	0	7.2e-05	0.072	764	AZI_CLQ
7	307.5	0	0	7.2e-05	0.072	764	AZI_CLQ
87	340	0	660	6.4e-05	0.064	770	AZI_CLQ
67	349.5	0	660	6.2e-05	0.062	772	AZI_CLQ
47	341	0	660	6.4e-05	0.064	770	AZI_CLQ
27	347	0	660	6.2e-05	0.062	772	AZI_CLQ
7	336	0	660	6.5e-05	0.065	770	AZI_CLQ
87	355.5	0	1320	6e-05	0.06	774	AZI_CLQ
67	370.5	0	1320	5.7e-05	0.057	778	AZI_CLQ
47	364	0	1320	5.9e-05	0.059	776	AZI_CLQ
27	365.5	0	1320	5.8e-05	0.058	776	AZI_CLQ
7	353.5	0	1320	6.1e-05	0.061	774	AZI_CLQ
87	368	0	1980	5.8e-05	0.058	776	AZI_CLQ
67	386.5	0	1980	5.4e-05	0.054	782	AZI_CLQ
47	383.5	0	1980	5.5e-05	0.055	780	AZI_CLQ
27	380	0	1980	5.5e-05	0.055	780	AZI_CLQ
7	368.5	0	1980	5.8e-05	0.058	776	AZI_CLQ
87	378.5	0	2640	5.6e-05	0.056	780	AZI_CLQ
67	400	0	2640	5.2e-05	0.052	786	AZI_CLQ
47	400	0	2640	5.2e-05	0.052	786	AZI_CLQ
27	392	0	2640	5.3e-05	0.053	784	AZI_CLQ
7	381	0	2640	5.5e-05	0.055	780	AZI_CLQ
87	331.5	1937	0	6.5e-05	0.065	770	AZI_CLQ
67	324	1937	0	6.7e-05	0.067	770	AZI_CLQ
47	327.5	1937	0	6.6e-05	0.066	768	AZI_CLQ
27	332.5	1937	0	6.5e-05	0.065	770	AZI_CLQ
7	339.5	1937	0	6.3e-05	0.063	774	AZI_CLQ
87	360	1937	660	5.9e-05	0.059	776	AZI_CLQ
67	363.5	1937	660	5.8e-05	0.058	780	AZI_CLQ
47	358.5	1937	660	5.9e-05	0.059	776	AZI_CLQ
27	368	1937	660	5.7e-05	0.057	780	AZI_CLQ
7	364	1937	660	5.8e-05	0.058	780	AZI_CLQ
87	374.5	1937	1320	5.6e-05	0.056	780	AZI_CLQ
67	383	1937	1320	5.4e-05	0.054	784	AZI_CLQ
47	380	1937	1320	5.5e-05	0.055	782	AZI_CLQ
27	385.5	1937	1320	5.4e-05	0.054	784	AZI_CLQ
7	379.5	1937	1320	5.4e-05	0.054	784	AZI_CLQ
87	386	1937	1980	5.4e-05	0.054	782	AZI_CLQ
67	398.5	1937	1980	5.1e-05	0.051	788	AZI_CLQ
47	398	1937	1980	5.2e-05	0.052	786	AZI_CLQ
27	399	1937	1980	5.1e-05	0.051	788	AZI_CLQ
7	392.5	1937	1980	5.2e-05	0.052	788	AZI_CLQ
87	396	1937	2640	5.2e-05	0.052	786	AZI_CLQ
67	411	1937	2640	4.9e-05	0.049	792	AZI_CLQ
47	414	1937	2640	4.9e-05	0.049	792	AZI_CLQ
27	410	1937	2640	4.9e-05	0.049	792	AZI_CLQ
7	404	1937	2640	5e-05	0.05	792	AZI_CLQ
87	340.5	3874	0	6.3e-05	0.063	772	AZI_CLQ
67	331.5	3874	0	6.5e-05	0.065	774	AZI_CLQ
47	335.5	3874	0	6.4e-05	0.064	772	AZI_CLQ
27	342.5	3874	0	6.2e-05	0.062	774	AZI_CLQ
7	353	3874	0	6e-05	0.06	780	AZI_CLQ
87	368	3874	660	5.7e-05	0.057	778	AZI_CLQ
67	369.5	3874	660	5.7e-05	0.057	782	AZI_CLQ
47	365.5	3874	660	5.8e-05	0.058	778	AZI_CLQ
27	376.5	3874	660	5.5e-05	0.055	782	AZI_CLQ
7	376	3874	660	5.5e-05	0.055	786	AZI_CLQ
87	382	3874	1320	5.4e-05	0.054	782	AZI_CLQ
67	389	3874	1320	5.3e-05	0.053	788	AZI_CLQ
47	386.5	3874	1320	5.4e-05	0.054	784	AZI_CLQ
27	393	3874	1320	5.2e-05	0.052	788	AZI_CLQ
7	391	3874	1320	5.2e-05	0.052	790	AZI_CLQ
87	393	3874	1980	5.2e-05	0.052	786	AZI_CLQ
67	404	3874	1980	5e-05	0.05	792	AZI_CLQ
47	404	3874	1980	5e-05	0.05	790	AZI_CLQ
27	406.5	3874	1980	5e-05	0.05	792	AZI_CLQ
7	403.5	3874	1980	5e-05	0.05	794	AZI_CLQ
87	402.5	3874	2640	5.1e-05	0.051	788	AZI_CLQ
67	416.5	3874	2640	4.8e-05	0.048	796	AZI_CLQ
47	419.5	3874	2640	4.8e-05	0.048	794	AZI_CLQ
27	417.5	3874	2640	4.8e-05	0.048	794	AZI_CLQ
7	414.5	3874	2640	4.8e-05	0.048	796	AZI_CLQ
87	347.5	5811	0	6.1e-05	0.061	774	AZI_CLQ
67	337.5	5811	0	6.3e-05	0.063	776	AZI_CLQ
47	341.5	5811	0	6.3e-05	0.063	774	AZI_CLQ
27	349.5	5811	0	6.1e-05	0.061	776	AZI_CLQ
7	363.5	5811	0	5.7e-05	0.057	782	AZI_CLQ
87	374	5811	660	5.6e-05	0.056	780	AZI_CLQ
67	374.5	5811	660	5.5e-05	0.055	784	AZI_CLQ
47	370.5	5811	660	5.6e-05	0.056	780	AZI_CLQ
27	382.5	5811	660	5.4e-05	0.054	786	AZI_CLQ
7	385.5	5811	660	5.3e-05	0.053	788	AZI_CLQ
87	387.5	5811	1320	5.3e-05	0.053	784	AZI_CLQ
67	393.5	5811	1320	5.2e-05	0.052	790	AZI_CLQ
47	391	5811	1320	5.2e-05	0.052	786	AZI_CLQ
27	399	5811	1320	5.1e-05	0.051	790	AZI_CLQ
7	399.5	5811	1320	5e-05	0.05	794	AZI_CLQ
87	398.5	5811	1980	5.1e-05	0.051	788	AZI_CLQ
67	408	5811	1980	4.9e-05	0.049	794	AZI_CLQ
47	408.5	5811	1980	4.9e-05	0.049	792	AZI_CLQ
27	412	5811	1980	4.8e-05	0.048	794	AZI_CLQ
7	411.5	5811	1980	4.8e-05	0.048	798	AZI_CLQ
87	407.5	5811	2640	4.9e-05	0.049	790	AZI_CLQ
67	420.5	5811	2640	4.7e-05	0.047	798	AZI_CLQ
47	424	5811	2640	4.7e-05	0.047	796	AZI_CLQ
27	423	5811	2640	4.7e-05	0.047	798	AZI_CLQ
7	422.5	5811	2640	4.6e-05	0.046	800	AZI_CLQ
87	353	7748	0	6e-05	0.06	776	AZI_CLQ
67	342.5	7748	0	6.2e-05	0.062	778	AZI_CLQ
47	346	7748	0	6.1e-05	0.061	774	AZI_CLQ
27	355.5	7748	0	5.9e-05	0.059	778	AZI_CLQ
7	372	7748	0	5.5e-05	0.055	786	AZI_CLQ
87	379	7748	660	5.5e-05	0.055	782	AZI_CLQ
67	379	7748	660	5.4e-05	0.054	786	AZI_CLQ
47	375	7748	660	5.5e-05	0.055	782	AZI_CLQ
27	388	7748	660	5.3e-05	0.053	788	AZI_CLQ
7	393	7748	660	5.1e-05	0.051	792	AZI_CLQ
87	392	7748	1320	5.2e-05	0.052	786	AZI_CLQ
67	397.5	7748	1320	5.1e-05	0.051	792	AZI_CLQ
47	395	7748	1320	5.2e-05	0.052	788	AZI_CLQ
27	404	7748	1320	5e-05	0.05	792	AZI_CLQ
7	407	7748	1320	4.9e-05	0.049	796	AZI_CLQ
87	402.5	7748	1980	5e-05	0.05	790	AZI_CLQ
67	412	7748	1980	4.8e-05	0.048	796	AZI_CLQ
47	412.5	7748	1980	4.8e-05	0.048	794	AZI_CLQ
27	416.5	7748	1980	4.7e-05	0.047	796	AZI_CLQ
7	418.5	7748	1980	4.6e-05	0.046	800	AZI_CLQ
87	412	7748	2640	4.9e-05	0.049	792	AZI_CLQ
67	424	7748	2640	4.6e-05	0.046	800	AZI_CLQ
47	427.5	7748	2640	4.6e-05	0.046	798	AZI_CLQ
27	427.5	7748	2640	4.6e-05	0.046	800	AZI_CLQ
7	429	7748	2640	4.5e-05	0.045	804	AZI_CLQ
88	307.5	0	0	7.2e-05	0.072	764	AZI_CLQ
68	307.5	0	0	7.2e-05	0.072	764	AZI_CLQ
48	307.5	0	0	7.2e-05	0.072	764	AZI_CLQ
28	307.5	0	0	7.2e-05	0.072	764	AZI_CLQ
8	307.5	0	0	7.2e-05	0.072	764	AZI_CLQ
88	351.5	0	660	6.1e-05	0.061	772	AZI_CLQ
68	340	0	660	6.4e-05	0.064	770	AZI_CLQ
48	341.5	0	660	6.4e-05	0.064	770	AZI_CLQ
28	347	0	660	6.2e-05	0.062	772	AZI_CLQ
8	336.5	0	660	6.5e-05	0.065	770	AZI_CLQ
88	371.5	0	1320	5.7e-05	0.057	778	AZI_CLQ
68	359.5	0	1320	6e-05	0.06	774	AZI_CLQ
48	360	0	1320	6e-05	0.06	774	AZI_CLQ
28	364.5	0	1320	5.9e-05	0.059	776	AZI_CLQ
8	354.5	0	1320	6.1e-05	0.061	774	AZI_CLQ
88	387	0	1980	5.4e-05	0.054	782	AZI_CLQ
68	375	0	1980	5.7e-05	0.057	778	AZI_CLQ
48	375	0	1980	5.7e-05	0.057	778	AZI_CLQ
28	378	0	1980	5.6e-05	0.056	780	AZI_CLQ
8	369.5	0	1980	5.8e-05	0.058	776	AZI_CLQ
88	400	0	2640	5.2e-05	0.052	786	AZI_CLQ
68	388.5	0	2640	5.4e-05	0.054	782	AZI_CLQ
48	387.5	0	2640	5.4e-05	0.054	782	AZI_CLQ
28	389.5	0	2640	5.4e-05	0.054	782	AZI_CLQ
8	382	0	2640	5.5e-05	0.055	780	AZI_CLQ
88	320	1937	0	6.8e-05	0.068	770	AZI_CLQ
68	328.5	1937	0	6.6e-05	0.066	768	AZI_CLQ
48	324	1937	0	6.7e-05	0.067	768	AZI_CLQ
28	331	1937	0	6.5e-05	0.065	770	AZI_CLQ
8	321	1937	0	6.7e-05	0.067	772	AZI_CLQ
88	361.5	1937	660	5.9e-05	0.059	778	AZI_CLQ
68	358.5	1937	660	6e-05	0.06	776	AZI_CLQ
48	355	1937	660	6e-05	0.06	774	AZI_CLQ
28	366.5	1937	660	5.8e-05	0.058	778	AZI_CLQ
8	348.5	1937	660	6.1e-05	0.061	776	AZI_CLQ
88	381	1937	1320	5.5e-05	0.055	784	AZI_CLQ
68	376.5	1937	1320	5.6e-05	0.056	780	AZI_CLQ
48	372.5	1937	1320	5.7e-05	0.057	780	AZI_CLQ
28	382.5	1937	1320	5.4e-05	0.054	784	AZI_CLQ
8	365.5	1937	1320	5.8e-05	0.058	780	AZI_CLQ
88	396	1937	1980	5.2e-05	0.052	788	AZI_CLQ
68	391	1937	1980	5.3e-05	0.053	784	AZI_CLQ
48	387	1937	1980	5.4e-05	0.054	782	AZI_CLQ
28	395.5	1937	1980	5.2e-05	0.052	786	AZI_CLQ
8	379.5	1937	1980	5.5e-05	0.055	784	AZI_CLQ
88	409	1937	2640	5e-05	0.05	792	AZI_CLQ
68	403.5	1937	2640	5.1e-05	0.051	788	AZI_CLQ
48	399	1937	2640	5.2e-05	0.052	786	AZI_CLQ
28	406	1937	2640	5e-05	0.05	790	AZI_CLQ
8	392	1937	2640	5.3e-05	0.053	788	AZI_CLQ
88	327	3874	0	6.6e-05	0.066	772	AZI_CLQ
68	339	3874	0	6.3e-05	0.063	772	AZI_CLQ
48	331	3874	0	6.5e-05	0.065	770	AZI_CLQ
28	340.5	3874	0	6.3e-05	0.063	774	AZI_CLQ
8	330	3874	0	6.5e-05	0.065	774	AZI_CLQ
88	367.5	3874	660	5.7e-05	0.057	780	AZI_CLQ
68	367.5	3874	660	5.7e-05	0.057	778	AZI_CLQ
48	361.5	3874	660	5.9e-05	0.059	778	AZI_CLQ
28	374.5	3874	660	5.6e-05	0.056	782	AZI_CLQ
8	356.5	3874	660	5.9e-05	0.059	780	AZI_CLQ
88	386.5	3874	1320	5.3e-05	0.053	786	AZI_CLQ
68	385	3874	1320	5.4e-05	0.054	782	AZI_CLQ
48	378.5	3874	1320	5.5e-05	0.055	782	AZI_CLQ
28	390	3874	1320	5.3e-05	0.053	786	AZI_CLQ
8	373	3874	1320	5.6e-05	0.056	784	AZI_CLQ
88	401.5	3874	1980	5.1e-05	0.051	790	AZI_CLQ
68	399	3874	1980	5.1e-05	0.051	786	AZI_CLQ
48	392	3874	1980	5.3e-05	0.053	786	AZI_CLQ
28	402.5	3874	1980	5e-05	0.05	790	AZI_CLQ
8	386.5	3874	1980	5.3e-05	0.053	788	AZI_CLQ
88	413.5	3874	2640	4.9e-05	0.049	794	AZI_CLQ
68	411.5	3874	2640	4.9e-05	0.049	790	AZI_CLQ
48	404	3874	2640	5e-05	0.05	788	AZI_CLQ
28	413	3874	2640	4.9e-05	0.049	794	AZI_CLQ
8	398.5	3874	2640	5.1e-05	0.051	792	AZI_CLQ
88	333	5811	0	6.4e-05	0.064	774	AZI_CLQ
68	347	5811	0	6.1e-05	0.061	774	AZI_CLQ
48	336	5811	0	6.4e-05	0.064	772	AZI_CLQ
28	347.5	5811	0	6.1e-05	0.061	776	AZI_CLQ
8	337.5	5811	0	6.3e-05	0.063	778	AZI_CLQ
88	372	5811	660	5.6e-05	0.056	784	AZI_CLQ
68	374.5	5811	660	5.6e-05	0.056	780	AZI_CLQ
48	366	5811	660	5.8e-05	0.058	778	AZI_CLQ
28	380.5	5811	660	5.4e-05	0.054	786	AZI_CLQ
8	363	5811	660	5.7e-05	0.057	784	AZI_CLQ
88	391	5811	1320	5.2e-05	0.052	788	AZI_CLQ
68	391.5	5811	1320	5.2e-05	0.052	786	AZI_CLQ
48	382.5	5811	1320	5.4e-05	0.054	784	AZI_CLQ
28	396	5811	1320	5.1e-05	0.051	790	AZI_CLQ
8	379	5811	1320	5.4e-05	0.054	788	AZI_CLQ
88	405.5	5811	1980	5e-05	0.05	792	AZI_CLQ
68	405.5	5811	1980	5e-05	0.05	790	AZI_CLQ
48	396.5	5811	1980	5.2e-05	0.052	788	AZI_CLQ
28	408	5811	1980	4.9e-05	0.049	794	AZI_CLQ
8	392.5	5811	1980	5.2e-05	0.052	792	AZI_CLQ
88	417.5	5811	2640	4.8e-05	0.048	796	AZI_CLQ
68	417.5	5811	2640	4.8e-05	0.048	794	AZI_CLQ
48	408	5811	2640	5e-05	0.05	790	AZI_CLQ
28	418	5811	2640	4.7e-05	0.047	796	AZI_CLQ
8	404	5811	2640	5e-05	0.05	794	AZI_CLQ
88	337.5	7748	0	6.3e-05	0.063	776	AZI_CLQ
68	354	7748	0	6e-05	0.06	776	AZI_CLQ
48	340.5	7748	0	6.3e-05	0.063	774	AZI_CLQ
28	353.5	7748	0	6e-05	0.06	780	AZI_CLQ
8	344	7748	0	6.1e-05	0.061	780	AZI_CLQ
88	376.5	7748	660	5.5e-05	0.055	784	AZI_CLQ
68	381	7748	660	5.4e-05	0.054	782	AZI_CLQ
48	370	7748	660	5.7e-05	0.057	780	AZI_CLQ
28	385.5	7748	660	5.3e-05	0.053	788	AZI_CLQ
8	369	7748	660	5.6e-05	0.056	786	AZI_CLQ
88	394.5	7748	1320	5.2e-05	0.052	790	AZI_CLQ
68	397	7748	1320	5.1e-05	0.051	788	AZI_CLQ
48	386.5	7748	1320	5.3e-05	0.053	786	AZI_CLQ
28	400.5	7748	1320	5e-05	0.05	792	AZI_CLQ
8	385	7748	1320	5.3e-05	0.053	790	AZI_CLQ
88	409	7748	1980	4.9e-05	0.049	794	AZI_CLQ
68	411	7748	1980	4.9e-05	0.049	792	AZI_CLQ
48	400	7748	1980	5.1e-05	0.051	788	AZI_CLQ
28	412.5	7748	1980	4.8e-05	0.048	796	AZI_CLQ
8	398	7748	1980	5.1e-05	0.051	794	AZI_CLQ
88	421	7748	2640	4.7e-05	0.047	798	AZI_CLQ
68	422.5	7748	2640	4.7e-05	0.047	796	AZI_CLQ
48	411.5	7748	2640	4.9e-05	0.049	792	AZI_CLQ
28	422.5	7748	2640	4.7e-05	0.047	798	AZI_CLQ
8	409.5	7748	2640	4.9e-05	0.049	798	AZI_CLQ
89	307.5	0	0	7.2e-05	0.072	764	AZI_CLQ
69	307.5	0	0	7.2e-05	0.072	764	AZI_CLQ
49	307.5	0	0	7.2e-05	0.072	764	AZI_CLQ
29	307.5	0	0	7.2e-05	0.072	764	AZI_CLQ
9	307.5	0	0	7.2e-05	0.072	764	AZI_CLQ
89	351.5	0	660	6.1e-05	0.061	772	AZI_CLQ
69	339	0	660	6.4e-05	0.064	770	AZI_CLQ
49	334.5	0	660	6.5e-05	0.065	768	AZI_CLQ
29	347	0	660	6.2e-05	0.062	772	AZI_CLQ
9	342	0	660	6.3e-05	0.063	770	AZI_CLQ
89	372	0	1320	5.7e-05	0.057	778	AZI_CLQ
69	356.5	0	1320	6.1e-05	0.061	774	AZI_CLQ
49	350	0	1320	6.2e-05	0.062	772	AZI_CLQ
29	366.5	0	1320	5.8e-05	0.058	776	AZI_CLQ
9	361	0	1320	5.9e-05	0.059	774	AZI_CLQ
89	387.5	0	1980	5.4e-05	0.054	782	AZI_CLQ
69	370	0	1980	5.8e-05	0.058	776	AZI_CLQ
49	363	0	1980	5.9e-05	0.059	776	AZI_CLQ
29	381.5	0	1980	5.5e-05	0.055	780	AZI_CLQ
9	376	0	1980	5.6e-05	0.056	778	AZI_CLQ
89	401	0	2640	5.1e-05	0.051	786	AZI_CLQ
69	382	0	2640	5.6e-05	0.056	780	AZI_CLQ
49	374	0	2640	5.7e-05	0.057	778	AZI_CLQ
29	394	0	2640	5.3e-05	0.053	784	AZI_CLQ
9	389	0	2640	5.4e-05	0.054	782	AZI_CLQ
89	325	1937	0	6.7e-05	0.067	768	AZI_CLQ
69	316.5	1937	0	6.9e-05	0.069	766	AZI_CLQ
49	326.5	1937	0	6.6e-05	0.066	770	AZI_CLQ
29	330.5	1937	0	6.5e-05	0.065	770	AZI_CLQ
9	321	1937	0	6.8e-05	0.068	770	AZI_CLQ
89	365.5	1937	660	5.8e-05	0.058	776	AZI_CLQ
69	347	1937	660	6.2e-05	0.062	772	AZI_CLQ
49	351.5	1937	660	6.1e-05	0.061	774	AZI_CLQ
29	366.5	1937	660	5.7e-05	0.057	778	AZI_CLQ
9	353.5	1937	660	6e-05	0.06	776	AZI_CLQ
89	385	1937	1320	5.4e-05	0.054	782	AZI_CLQ
69	363.5	1937	1320	5.9e-05	0.059	776	AZI_CLQ
49	366	1937	1320	5.8e-05	0.058	778	AZI_CLQ
29	384.5	1937	1320	5.4e-05	0.054	784	AZI_CLQ
9	371.5	1937	1320	5.7e-05	0.057	780	AZI_CLQ
89	399.5	1937	1980	5.1e-05	0.051	786	AZI_CLQ
69	377	1937	1980	5.6e-05	0.056	780	AZI_CLQ
49	378	1937	1980	5.6e-05	0.056	780	AZI_CLQ
29	398.5	1937	1980	5.1e-05	0.051	788	AZI_CLQ
9	386	1937	1980	5.4e-05	0.054	784	AZI_CLQ
89	412.5	1937	2640	4.9e-05	0.049	790	AZI_CLQ
69	388.5	1937	2640	5.4e-05	0.054	782	AZI_CLQ
49	388.5	1937	2640	5.4e-05	0.054	784	AZI_CLQ
29	410.5	1937	2640	4.9e-05	0.049	792	AZI_CLQ
9	398.5	1937	2640	5.2e-05	0.052	788	AZI_CLQ
89	332.5	3874	0	6.5e-05	0.065	770	AZI_CLQ
69	323	3874	0	6.8e-05	0.068	768	AZI_CLQ
49	334	3874	0	6.4e-05	0.064	772	AZI_CLQ
29	340.5	3874	0	6.3e-05	0.063	774	AZI_CLQ
9	328	3874	0	6.6e-05	0.066	772	AZI_CLQ
89	371.5	3874	660	5.6e-05	0.056	780	AZI_CLQ
69	352.5	3874	660	6.1e-05	0.061	774	AZI_CLQ
49	358	3874	660	5.9e-05	0.059	778	AZI_CLQ
29	375	3874	660	5.5e-05	0.055	782	AZI_CLQ
9	359.5	3874	660	5.9e-05	0.059	780	AZI_CLQ
89	390.5	3874	1320	5.3e-05	0.053	784	AZI_CLQ
69	369	3874	1320	5.8e-05	0.058	778	AZI_CLQ
49	372.5	3874	1320	5.7e-05	0.057	780	AZI_CLQ
29	392.5	3874	1320	5.2e-05	0.052	788	AZI_CLQ
9	377	3874	1320	5.5e-05	0.055	784	AZI_CLQ
89	405	3874	1980	5e-05	0.05	788	AZI_CLQ
69	382	3874	1980	5.5e-05	0.055	782	AZI_CLQ
49	384	3874	1980	5.4e-05	0.054	784	AZI_CLQ
29	406	3874	1980	5e-05	0.05	792	AZI_CLQ
9	391	3874	1980	5.3e-05	0.053	788	AZI_CLQ
89	417.5	3874	2640	4.8e-05	0.048	792	AZI_CLQ
69	393.5	3874	2640	5.3e-05	0.053	784	AZI_CLQ
49	394.5	3874	2640	5.2e-05	0.052	786	AZI_CLQ
29	418	3874	2640	4.8e-05	0.048	796	AZI_CLQ
9	403.5	3874	2640	5e-05	0.05	792	AZI_CLQ
89	338	5811	0	6.4e-05	0.064	772	AZI_CLQ
69	328.5	5811	0	6.6e-05	0.066	770	AZI_CLQ
49	339.5	5811	0	6.3e-05	0.063	774	AZI_CLQ
29	348	5811	0	6.1e-05	0.061	776	AZI_CLQ
9	333	5811	0	6.4e-05	0.064	774	AZI_CLQ
89	376.5	5811	660	5.5e-05	0.055	782	AZI_CLQ
69	357.5	5811	660	6e-05	0.06	776	AZI_CLQ
49	363	5811	660	5.8e-05	0.058	780	AZI_CLQ
29	381.5	5811	660	5.4e-05	0.054	784	AZI_CLQ
9	364	5811	660	5.8e-05	0.058	782	AZI_CLQ
89	395	5811	1320	5.2e-05	0.052	786	AZI_CLQ
69	373.5	5811	1320	5.7e-05	0.057	780	AZI_CLQ
49	377	5811	1320	5.5e-05	0.055	782	AZI_CLQ
29	398.5	5811	1320	5.1e-05	0.051	790	AZI_CLQ
9	381.5	5811	1320	5.4e-05	0.054	786	AZI_CLQ
89	409	5811	1980	4.9e-05	0.049	790	AZI_CLQ
69	386.5	5811	1980	5.4e-05	0.054	782	AZI_CLQ
49	388.5	5811	1980	5.3e-05	0.053	786	AZI_CLQ
29	412	5811	1980	4.8e-05	0.048	794	AZI_CLQ
9	395.5	5811	1980	5.2e-05	0.052	790	AZI_CLQ
89	421.5	5811	2640	4.7e-05	0.047	794	AZI_CLQ
69	398	5811	2640	5.2e-05	0.052	786	AZI_CLQ
49	398.5	5811	2640	5.2e-05	0.052	788	AZI_CLQ
29	423.5	5811	2640	4.6e-05	0.046	798	AZI_CLQ
9	407	5811	2640	4.9e-05	0.049	794	AZI_CLQ
89	343	7748	0	6.2e-05	0.062	774	AZI_CLQ
69	333.5	7748	0	6.5e-05	0.065	770	AZI_CLQ
49	344	7748	0	6.2e-05	0.062	776	AZI_CLQ
29	354	7748	0	5.9e-05	0.059	778	AZI_CLQ
9	337.5	7748	0	6.3e-05	0.063	776	AZI_CLQ
89	380.5	7748	660	5.4e-05	0.054	782	AZI_CLQ
69	362	7748	660	5.9e-05	0.059	778	AZI_CLQ
49	367	7748	660	5.7e-05	0.057	782	AZI_CLQ
29	386.5	7748	660	5.3e-05	0.053	788	AZI_CLQ
9	368	7748	660	5.7e-05	0.057	784	AZI_CLQ
89	398.5	7748	1320	5.1e-05	0.051	788	AZI_CLQ
69	378	7748	1320	5.6e-05	0.056	782	AZI_CLQ
49	381	7748	1320	5.5e-05	0.055	784	AZI_CLQ
29	403.5	7748	1320	5e-05	0.05	792	AZI_CLQ
9	385	7748	1320	5.3e-05	0.053	788	AZI_CLQ
89	412.5	7748	1980	4.9e-05	0.049	792	AZI_CLQ
69	390.5	7748	1980	5.3e-05	0.053	784	AZI_CLQ
49	392.5	7748	1980	5.2e-05	0.052	788	AZI_CLQ
29	416.5	7748	1980	4.7e-05	0.047	796	AZI_CLQ
9	399	7748	1980	5.1e-05	0.051	792	AZI_CLQ
89	424.5	7748	2640	4.7e-05	0.047	796	AZI_CLQ
69	402	7748	2640	5.1e-05	0.051	788	AZI_CLQ
49	402.5	7748	2640	5.1e-05	0.051	790	AZI_CLQ
29	428	7748	2640	4.5e-05	0.045	800	AZI_CLQ
9	410.5	7748	2640	4.9e-05	0.049	796	AZI_CLQ
90	307.5	0	0	7.2e-05	0.072	764	AZI_CLQ
70	307.5	0	0	7.2e-05	0.072	764	AZI_CLQ
50	307.5	0	0	7.2e-05	0.072	764	AZI_CLQ
30	307.5	0	0	7.2e-05	0.072	764	AZI_CLQ
10	307.5	0	0	7.2e-05	0.072	764	AZI_CLQ
90	349.5	0	660	6.1e-05	0.061	772	AZI_CLQ
70	360	0	660	5.9e-05	0.059	774	AZI_CLQ
50	343.5	0	660	6.3e-05	0.063	772	AZI_CLQ
30	350.5	0	660	6.1e-05	0.061	772	AZI_CLQ
10	342.5	0	660	6.3e-05	0.063	770	AZI_CLQ
90	368.5	0	1320	5.7e-05	0.057	778	AZI_CLQ
70	381	0	1320	5.5e-05	0.055	780	AZI_CLQ
50	362	0	1320	5.9e-05	0.059	776	AZI_CLQ
30	369.5	0	1320	5.7e-05	0.057	778	AZI_CLQ
10	360.5	0	1320	6e-05	0.06	774	AZI_CLQ
90	383	0	1980	5.5e-05	0.055	780	AZI_CLQ
70	396.5	0	1980	5.2e-05	0.052	784	AZI_CLQ
50	376.5	0	1980	5.6e-05	0.056	778	AZI_CLQ
30	384	0	1980	5.5e-05	0.055	780	AZI_CLQ
10	374.5	0	1980	5.7e-05	0.057	778	AZI_CLQ
90	395	0	2640	5.2e-05	0.052	784	AZI_CLQ
70	409.5	0	2640	5e-05	0.05	788	AZI_CLQ
50	388.5	0	2640	5.4e-05	0.054	782	AZI_CLQ
30	396	0	2640	5.2e-05	0.052	784	AZI_CLQ
10	386.5	0	2640	5.4e-05	0.054	782	AZI_CLQ
90	316.5	1937	0	6.9e-05	0.069	766	AZI_CLQ
70	329.5	1937	0	6.6e-05	0.066	772	AZI_CLQ
50	326	1937	0	6.7e-05	0.067	768	AZI_CLQ
30	328.5	1937	0	6.6e-05	0.066	772	AZI_CLQ
10	327.5	1937	0	6.6e-05	0.066	772	AZI_CLQ
90	357	1937	660	6e-05	0.06	776	AZI_CLQ
70	377	1937	660	5.5e-05	0.055	782	AZI_CLQ
50	359.5	1937	660	5.9e-05	0.059	776	AZI_CLQ
30	368	1937	660	5.7e-05	0.057	780	AZI_CLQ
10	359.5	1937	660	5.9e-05	0.059	778	AZI_CLQ
90	375.5	1937	1320	5.6e-05	0.056	780	AZI_CLQ
70	397	1937	1320	5.2e-05	0.052	788	AZI_CLQ
50	376.5	1937	1320	5.6e-05	0.056	780	AZI_CLQ
30	385.5	1937	1320	5.3e-05	0.053	786	AZI_CLQ
10	376	1937	1320	5.5e-05	0.055	782	AZI_CLQ
90	389	1937	1980	5.3e-05	0.053	784	AZI_CLQ
70	411.5	1937	1980	4.9e-05	0.049	792	AZI_CLQ
50	390	1937	1980	5.3e-05	0.053	784	AZI_CLQ
30	399.5	1937	1980	5.1e-05	0.051	790	AZI_CLQ
10	389.5	1937	1980	5.3e-05	0.053	786	AZI_CLQ
90	401	1937	2640	5.1e-05	0.051	788	AZI_CLQ
70	424	1937	2640	4.7e-05	0.047	796	AZI_CLQ
50	401.5	1937	2640	5.1e-05	0.051	788	AZI_CLQ
30	411	1937	2640	4.9e-05	0.049	794	AZI_CLQ
10	401	1937	2640	5.1e-05	0.051	790	AZI_CLQ
90	323	3874	0	6.7e-05	0.067	768	AZI_CLQ
70	338	3874	0	6.3e-05	0.063	774	AZI_CLQ
50	333.5	3874	0	6.5e-05	0.065	772	AZI_CLQ
30	338.5	3874	0	6.3e-05	0.063	776	AZI_CLQ
10	337	3874	0	6.4e-05	0.064	774	AZI_CLQ
90	362.5	3874	660	5.8e-05	0.058	778	AZI_CLQ
70	384	3874	660	5.4e-05	0.054	786	AZI_CLQ
50	365.5	3874	660	5.8e-05	0.058	778	AZI_CLQ
30	376	3874	660	5.5e-05	0.055	784	AZI_CLQ
10	367.5	3874	660	5.7e-05	0.057	782	AZI_CLQ
90	380	3874	1320	5.5e-05	0.055	782	AZI_CLQ
70	403	3874	1320	5e-05	0.05	792	AZI_CLQ
50	382	3874	1320	5.4e-05	0.054	784	AZI_CLQ
30	393.5	3874	1320	5.1e-05	0.051	790	AZI_CLQ
10	383.5	3874	1320	5.4e-05	0.054	786	AZI_CLQ
90	394	3874	1980	5.2e-05	0.052	786	AZI_CLQ
70	417.5	3874	1980	4.8e-05	0.048	796	AZI_CLQ
50	395	3874	1980	5.2e-05	0.052	786	AZI_CLQ
30	406.5	3874	1980	4.9e-05	0.049	794	AZI_CLQ
10	396.5	3874	1980	5.1e-05	0.051	790	AZI_CLQ
90	405.5	3874	2640	5e-05	0.05	790	AZI_CLQ
70	430	3874	2640	4.6e-05	0.046	800	AZI_CLQ
50	406.5	3874	2640	5e-05	0.05	790	AZI_CLQ
30	418	3874	2640	4.7e-05	0.047	798	AZI_CLQ
10	407.5	3874	2640	4.9e-05	0.049	792	AZI_CLQ
90	328.5	5811	0	6.6e-05	0.066	770	AZI_CLQ
70	344	5811	0	6.2e-05	0.062	776	AZI_CLQ
50	338.5	5811	0	6.3e-05	0.063	774	AZI_CLQ
30	346	5811	0	6.1e-05	0.061	778	AZI_CLQ
10	344	5811	0	6.2e-05	0.062	778	AZI_CLQ
90	367	5811	660	5.7e-05	0.057	778	AZI_CLQ
70	389	5811	660	5.2e-05	0.052	788	AZI_CLQ
50	370	5811	660	5.7e-05	0.057	780	AZI_CLQ
30	382.5	5811	660	5.3e-05	0.053	788	AZI_CLQ
10	373.5	5811	660	5.5e-05	0.055	784	AZI_CLQ
90	384	5811	1320	5.4e-05	0.054	784	AZI_CLQ
70	408	5811	1320	4.9e-05	0.049	794	AZI_CLQ
50	386	5811	1320	5.3e-05	0.053	786	AZI_CLQ
30	399.5	5811	1320	5e-05	0.05	792	AZI_CLQ
10	389	5811	1320	5.2e-05	0.052	788	AZI_CLQ
90	397.5	5811	1980	5.1e-05	0.051	788	AZI_CLQ
70	422.5	5811	1980	4.7e-05	0.047	798	AZI_CLQ
50	399	5811	1980	5.1e-05	0.051	790	AZI_CLQ
30	412.5	5811	1980	4.8e-05	0.048	798	AZI_CLQ
10	402	5811	1980	5e-05	0.05	792	AZI_CLQ
90	409	5811	2640	4.9e-05	0.049	792	AZI_CLQ
70	434.5	5811	2640	4.5e-05	0.045	802	AZI_CLQ
50	410.5	5811	2640	4.9e-05	0.049	792	AZI_CLQ
30	423.5	5811	2640	4.6e-05	0.046	800	AZI_CLQ
10	413	5811	2640	4.8e-05	0.048	796	AZI_CLQ
90	333.5	7748	0	6.5e-05	0.065	772	AZI_CLQ
70	349	7748	0	6e-05	0.06	780	AZI_CLQ
50	343	7748	0	6.2e-05	0.062	774	AZI_CLQ
30	352	7748	0	5.9e-05	0.059	780	AZI_CLQ
10	349.5	7748	0	6e-05	0.06	780	AZI_CLQ
90	371	7748	660	5.6e-05	0.056	780	AZI_CLQ
70	393.5	7748	660	5.1e-05	0.051	790	AZI_CLQ
50	373.5	7748	660	5.6e-05	0.056	782	AZI_CLQ
30	388	7748	660	5.2e-05	0.052	790	AZI_CLQ
10	378.5	7748	660	5.4e-05	0.054	786	AZI_CLQ
90	388	7748	1320	5.3e-05	0.053	786	AZI_CLQ
70	412	7748	1320	4.8e-05	0.048	796	AZI_CLQ
50	389.5	7748	1320	5.3e-05	0.053	786	AZI_CLQ
30	404.5	7748	1320	4.9e-05	0.049	796	AZI_CLQ
10	394	7748	1320	5.1e-05	0.051	790	AZI_CLQ
90	401.5	7748	1980	5.1e-05	0.051	790	AZI_CLQ
70	426	7748	1980	4.6e-05	0.046	802	AZI_CLQ
50	402.5	7748	1980	5e-05	0.05	790	AZI_CLQ
30	417	7748	1980	4.7e-05	0.047	800	AZI_CLQ
10	406.5	7748	1980	4.9e-05	0.049	794	AZI_CLQ
90	412.5	7748	2640	4.9e-05	0.049	792	AZI_CLQ
70	438	7748	2640	4.4e-05	0.044	806	AZI_CLQ
50	413.5	7748	2640	4.8e-05	0.048	794	AZI_CLQ
30	428	7748	2640	4.5e-05	0.045	804	AZI_CLQ
10	417	7748	2640	4.7e-05	0.047	798	AZI_CLQ
91	307.5	0	0	7.2e-05	0.072	764	AZI_CLQ
71	307.5	0	0	7.2e-05	0.072	764	AZI_CLQ
51	307.5	0	0	7.2e-05	0.072	764	AZI_CLQ
31	307.5	0	0	7.2e-05	0.072	764	AZI_CLQ
11	307.5	0	0	7.2e-05	0.072	764	AZI_CLQ
91	340.5	0	660	6.4e-05	0.064	770	AZI_CLQ
71	348.5	0	660	6.2e-05	0.062	772	AZI_CLQ
51	343	0	660	6.3e-05	0.063	770	AZI_CLQ
31	345.5	0	660	6.3e-05	0.063	772	AZI_CLQ
11	350	0	660	6.2e-05	0.062	772	AZI_CLQ
91	357	0	1320	6e-05	0.06	774	AZI_CLQ
71	366	0	1320	5.8e-05	0.058	776	AZI_CLQ
51	360.5	0	1320	6e-05	0.06	774	AZI_CLQ
31	364.5	0	1320	5.9e-05	0.059	776	AZI_CLQ
11	367.5	0	1320	5.8e-05	0.058	776	AZI_CLQ
91	370	0	1980	5.8e-05	0.058	778	AZI_CLQ
71	379.5	0	1980	5.5e-05	0.055	780	AZI_CLQ
51	374.5	0	1980	5.7e-05	0.057	778	AZI_CLQ
31	379	0	1980	5.6e-05	0.056	780	AZI_CLQ
11	381	0	1980	5.5e-05	0.055	780	AZI_CLQ
91	381	0	2640	5.6e-05	0.056	780	AZI_CLQ
71	390.5	0	2640	5.3e-05	0.053	782	AZI_CLQ
51	386	0	2640	5.5e-05	0.055	782	AZI_CLQ
31	391.5	0	2640	5.3e-05	0.053	782	AZI_CLQ
11	392	0	2640	5.3e-05	0.053	782	AZI_CLQ
91	331.5	1937	0	6.5e-05	0.065	772	AZI_CLQ
71	332	1937	0	6.5e-05	0.065	772	AZI_CLQ
51	328.5	1937	0	6.5e-05	0.065	774	AZI_CLQ
31	328.5	1937	0	6.6e-05	0.066	768	AZI_CLQ
11	334	1937	0	6.4e-05	0.064	774	AZI_CLQ
91	361	1937	660	5.9e-05	0.059	778	AZI_CLQ
71	368.5	1937	660	5.7e-05	0.057	780	AZI_CLQ
51	361	1937	660	5.8e-05	0.058	780	AZI_CLQ
31	363	1937	660	5.9e-05	0.059	776	AZI_CLQ
11	372	1937	660	5.6e-05	0.056	782	AZI_CLQ
91	376.5	1937	1320	5.6e-05	0.056	782	AZI_CLQ
71	384.5	1937	1320	5.4e-05	0.054	784	AZI_CLQ
51	377.5	1937	1320	5.5e-05	0.055	784	AZI_CLQ
31	380.5	1937	1320	5.5e-05	0.055	780	AZI_CLQ
11	388	1937	1320	5.3e-05	0.053	786	AZI_CLQ
91	388.5	1937	1980	5.3e-05	0.053	786	AZI_CLQ
71	397	1937	1980	5.1e-05	0.051	788	AZI_CLQ
51	390	1937	1980	5.3e-05	0.053	788	AZI_CLQ
31	394.5	1937	1980	5.3e-05	0.053	784	AZI_CLQ
11	400	1937	1980	5.1e-05	0.051	790	AZI_CLQ
91	398.5	1937	2640	5.1e-05	0.051	788	AZI_CLQ
71	408	1937	2640	5e-05	0.05	792	AZI_CLQ
51	401	1937	2640	5.1e-05	0.051	790	AZI_CLQ
31	406	1937	2640	5e-05	0.05	788	AZI_CLQ
11	410.5	1937	2640	4.9e-05	0.049	794	AZI_CLQ
91	343.5	3874	0	6.2e-05	0.062	776	AZI_CLQ
71	343	3874	0	6.2e-05	0.062	776	AZI_CLQ
51	338	3874	0	6.3e-05	0.063	776	AZI_CLQ
31	338.5	3874	0	6.4e-05	0.064	770	AZI_CLQ
11	344.5	3874	0	6.2e-05	0.062	778	AZI_CLQ
91	372	3874	660	5.6e-05	0.056	782	AZI_CLQ
71	377.5	3874	660	5.5e-05	0.055	784	AZI_CLQ
51	369	3874	660	5.6e-05	0.056	784	AZI_CLQ
31	372	3874	660	5.7e-05	0.057	778	AZI_CLQ
11	380.5	3874	660	5.4e-05	0.054	786	AZI_CLQ
91	386.5	3874	1320	5.3e-05	0.053	786	AZI_CLQ
71	393	3874	1320	5.2e-05	0.052	788	AZI_CLQ
51	384.5	3874	1320	5.3e-05	0.053	788	AZI_CLQ
31	388.5	3874	1320	5.3e-05	0.053	784	AZI_CLQ
11	396	3874	1320	5.1e-05	0.051	790	AZI_CLQ
91	398	3874	1980	5.1e-05	0.051	790	AZI_CLQ
71	405	3874	1980	5e-05	0.05	792	AZI_CLQ
51	397	3874	1980	5.1e-05	0.051	792	AZI_CLQ
31	402	3874	1980	5.1e-05	0.051	788	AZI_CLQ
11	408	3874	1980	4.9e-05	0.049	794	AZI_CLQ
91	408	3874	2640	4.9e-05	0.049	792	AZI_CLQ
71	415.5	3874	2640	4.8e-05	0.048	796	AZI_CLQ
51	408	3874	2640	4.9e-05	0.049	794	AZI_CLQ
31	413	3874	2640	4.9e-05	0.049	790	AZI_CLQ
11	418	3874	2640	4.7e-05	0.047	798	AZI_CLQ
91	353	5811	0	6e-05	0.06	778	AZI_CLQ
71	350.5	5811	0	6e-05	0.06	778	AZI_CLQ
51	344.5	5811	0	6.1e-05	0.061	780	AZI_CLQ
31	346	5811	0	6.2e-05	0.062	772	AZI_CLQ
11	352	5811	0	6e-05	0.06	780	AZI_CLQ
91	380	5811	660	5.4e-05	0.054	786	AZI_CLQ
71	384	5811	660	5.3e-05	0.053	786	AZI_CLQ
51	375	5811	660	5.5e-05	0.055	786	AZI_CLQ
31	378.5	5811	660	5.5e-05	0.055	780	AZI_CLQ
11	387	5811	660	5.2e-05	0.052	790	AZI_CLQ
91	394.5	5811	1320	5.1e-05	0.051	790	AZI_CLQ
71	399.5	5811	1320	5e-05	0.05	792	AZI_CLQ
51	390	5811	1320	5.2e-05	0.052	792	AZI_CLQ
31	395	5811	1320	5.2e-05	0.052	786	AZI_CLQ
11	402	5811	1320	5e-05	0.05	794	AZI_CLQ
91	405.5	5811	1980	5e-05	0.05	794	AZI_CLQ
71	411	5811	1980	4.8e-05	0.048	794	AZI_CLQ
51	402.5	5811	1980	5e-05	0.05	794	AZI_CLQ
31	408	5811	1980	5e-05	0.05	790	AZI_CLQ
11	413.5	5811	1980	4.8e-05	0.048	798	AZI_CLQ
91	415	5811	2640	4.8e-05	0.048	796	AZI_CLQ
71	421	5811	2640	4.7e-05	0.047	798	AZI_CLQ
51	413	5811	2640	4.8e-05	0.048	798	AZI_CLQ
31	419	5811	2640	4.8e-05	0.048	794	AZI_CLQ
11	423.5	5811	2640	4.6e-05	0.046	800	AZI_CLQ
91	361	7748	0	5.8e-05	0.058	782	AZI_CLQ
71	357	7748	0	5.9e-05	0.059	780	AZI_CLQ
51	350	7748	0	6e-05	0.06	782	AZI_CLQ
31	352.5	7748	0	6e-05	0.06	774	AZI_CLQ
11	358	7748	0	5.8e-05	0.058	782	AZI_CLQ
91	387.5	7748	660	5.3e-05	0.053	788	AZI_CLQ
71	389.5	7748	660	5.2e-05	0.052	790	AZI_CLQ
51	379.5	7748	660	5.4e-05	0.054	790	AZI_CLQ
31	384	7748	660	5.4e-05	0.054	784	AZI_CLQ
11	392	7748	660	5.1e-05	0.051	792	AZI_CLQ
91	401	7748	1320	5e-05	0.05	792	AZI_CLQ
71	404.5	7748	1320	4.9e-05	0.049	794	AZI_CLQ
51	395	7748	1320	5.1e-05	0.051	794	AZI_CLQ
31	400.5	7748	1320	5.1e-05	0.051	788	AZI_CLQ
11	407	7748	1320	4.9e-05	0.049	796	AZI_CLQ
91	412	7748	1980	4.8e-05	0.048	796	AZI_CLQ
71	416	7748	1980	4.7e-05	0.047	798	AZI_CLQ
51	407	7748	1980	4.9e-05	0.049	798	AZI_CLQ
31	413	7748	1980	4.9e-05	0.049	792	AZI_CLQ
11	418.5	7748	1980	4.7e-05	0.047	800	AZI_CLQ
91	421.5	7748	2640	4.7e-05	0.047	800	AZI_CLQ
71	426	7748	2640	4.6e-05	0.046	800	AZI_CLQ
51	417	7748	2640	4.7e-05	0.047	800	AZI_CLQ
31	424	7748	2640	4.7e-05	0.047	796	AZI_CLQ
11	428	7748	2640	4.5e-05	0.045	804	AZI_CLQ
92	307.5	0	0	7.2e-05	0.072	764	AZI_CLQ
72	307.5	0	0	7.2e-05	0.072	764	AZI_CLQ
52	307.5	0	0	7.2e-05	0.072	764	AZI_CLQ
32	307.5	0	0	7.2e-05	0.072	764	AZI_CLQ
12	307.5	0	0	7.2e-05	0.072	764	AZI_CLQ
92	356	0	660	6e-05	0.06	774	AZI_CLQ
72	337.5	0	660	6.4e-05	0.064	770	AZI_CLQ
52	344.5	0	660	6.3e-05	0.063	772	AZI_CLQ
32	351	0	660	6.2e-05	0.062	772	AZI_CLQ
12	346	0	660	6.2e-05	0.062	772	AZI_CLQ
92	374.5	0	1320	5.6e-05	0.056	778	AZI_CLQ
72	356.5	0	1320	6e-05	0.06	774	AZI_CLQ
52	363	0	1320	5.9e-05	0.059	776	AZI_CLQ
32	371	0	1320	5.7e-05	0.057	778	AZI_CLQ
12	364	0	1320	5.8e-05	0.058	776	AZI_CLQ
92	388	0	1980	5.4e-05	0.054	782	AZI_CLQ
72	372	0	1980	5.7e-05	0.057	778	AZI_CLQ
52	377	0	1980	5.6e-05	0.056	778	AZI_CLQ
32	387	0	1980	5.4e-05	0.054	782	AZI_CLQ
12	378	0	1980	5.6e-05	0.056	780	AZI_CLQ
92	399.5	0	2640	5.2e-05	0.052	786	AZI_CLQ
72	386	0	2640	5.4e-05	0.054	782	AZI_CLQ
52	389	0	2640	5.4e-05	0.054	782	AZI_CLQ
32	400	0	2640	5.2e-05	0.052	786	AZI_CLQ
12	390	0	2640	5.3e-05	0.053	782	AZI_CLQ
92	324	1937	0	6.7e-05	0.067	768	AZI_CLQ
72	333	1937	0	6.5e-05	0.065	770	AZI_CLQ
52	332	1937	0	6.5e-05	0.065	774	AZI_CLQ
32	329	1937	0	6.6e-05	0.066	770	AZI_CLQ
12	329.5	1937	0	6.6e-05	0.066	770	AZI_CLQ
92	369	1937	660	5.7e-05	0.057	778	AZI_CLQ
72	359.5	1937	660	5.9e-05	0.059	778	AZI_CLQ
52	365	1937	660	5.7e-05	0.057	782	AZI_CLQ
32	368.5	1937	660	5.7e-05	0.057	780	AZI_CLQ
12	364.5	1937	660	5.8e-05	0.058	778	AZI_CLQ
92	386.5	1937	1320	5.4e-05	0.054	784	AZI_CLQ
72	376.5	1937	1320	5.5e-05	0.055	782	AZI_CLQ
52	382	1937	1320	5.4e-05	0.054	786	AZI_CLQ
32	387.5	1937	1320	5.4e-05	0.054	784	AZI_CLQ
12	381	1937	1320	5.4e-05	0.054	782	AZI_CLQ
92	399.5	1937	1980	5.1e-05	0.051	788	AZI_CLQ
72	390.5	1937	1980	5.2e-05	0.052	786	AZI_CLQ
52	395	1937	1980	5.2e-05	0.052	790	AZI_CLQ
32	402	1937	1980	5.1e-05	0.051	788	AZI_CLQ
12	394	1937	1980	5.2e-05	0.052	786	AZI_CLQ
92	410.5	1937	2640	4.9e-05	0.049	790	AZI_CLQ
72	403.5	1937	2640	5e-05	0.05	790	AZI_CLQ
52	406.5	1937	2640	5e-05	0.05	794	AZI_CLQ
32	414.5	1937	2640	4.9e-05	0.049	792	AZI_CLQ
12	405	1937	2640	5e-05	0.05	790	AZI_CLQ
92	333	3874	0	6.5e-05	0.065	770	AZI_CLQ
72	342.5	3874	0	6.2e-05	0.062	774	AZI_CLQ
52	341	3874	0	6.2e-05	0.062	778	AZI_CLQ
32	338.5	3874	0	6.3e-05	0.063	774	AZI_CLQ
12	339	3874	0	6.3e-05	0.063	772	AZI_CLQ
92	376.5	3874	660	5.5e-05	0.055	782	AZI_CLQ
72	367.5	3874	660	5.7e-05	0.057	780	AZI_CLQ
52	373	3874	660	5.5e-05	0.055	786	AZI_CLQ
32	376.5	3874	660	5.5e-05	0.055	782	AZI_CLQ
12	372.5	3874	660	5.6e-05	0.056	780	AZI_CLQ
92	393.5	3874	1320	5.2e-05	0.052	786	AZI_CLQ
72	384	3874	1320	5.3e-05	0.053	784	AZI_CLQ
52	389.5	3874	1320	5.2e-05	0.052	790	AZI_CLQ
32	394.5	3874	1320	5.2e-05	0.052	788	AZI_CLQ
12	388.5	3874	1320	5.3e-05	0.053	786	AZI_CLQ
92	406	3874	1980	5e-05	0.05	790	AZI_CLQ
72	398	3874	1980	5.1e-05	0.051	790	AZI_CLQ
52	402	3874	1980	5e-05	0.05	794	AZI_CLQ
32	409	3874	1980	4.9e-05	0.049	792	AZI_CLQ
12	401	3874	1980	5e-05	0.05	788	AZI_CLQ
92	416.5	3874	2640	4.8e-05	0.048	794	AZI_CLQ
72	410.5	3874	2640	4.8e-05	0.048	794	AZI_CLQ
52	413	3874	2640	4.8e-05	0.048	798	AZI_CLQ
32	421	3874	2640	4.7e-05	0.047	796	AZI_CLQ
12	412	3874	2640	4.9e-05	0.049	792	AZI_CLQ
92	340.5	5811	0	6.3e-05	0.063	774	AZI_CLQ
72	349.5	5811	0	6.1e-05	0.061	776	AZI_CLQ
52	348	5811	0	6e-05	0.06	782	AZI_CLQ
32	345.5	5811	0	6.1e-05	0.061	776	AZI_CLQ
12	345.5	5811	0	6.2e-05	0.062	774	AZI_CLQ
92	382.5	5811	660	5.4e-05	0.054	784	AZI_CLQ
72	374	5811	660	5.5e-05	0.055	782	AZI_CLQ
52	378.5	5811	660	5.4e-05	0.054	788	AZI_CLQ
32	382	5811	660	5.4e-05	0.054	786	AZI_CLQ
12	378	5811	660	5.5e-05	0.055	784	AZI_CLQ
92	399	5811	1320	5.1e-05	0.051	788	AZI_CLQ
72	390	5811	1320	5.2e-05	0.052	788	AZI_CLQ
52	394.5	5811	1320	5.1e-05	0.051	794	AZI_CLQ
32	400	5811	1320	5.1e-05	0.051	792	AZI_CLQ
12	394	5811	1320	5.2e-05	0.052	788	AZI_CLQ
92	411.5	5811	1980	4.9e-05	0.049	792	AZI_CLQ
72	403.5	5811	1980	5e-05	0.05	792	AZI_CLQ
52	407.5	5811	1980	4.9e-05	0.049	798	AZI_CLQ
32	414	5811	1980	4.8e-05	0.048	796	AZI_CLQ
12	406.5	5811	1980	4.9e-05	0.049	792	AZI_CLQ
92	422	5811	2640	4.7e-05	0.047	796	AZI_CLQ
72	415.5	5811	2640	4.7e-05	0.047	796	AZI_CLQ
52	418	5811	2640	4.7e-05	0.047	800	AZI_CLQ
32	426	5811	2640	4.6e-05	0.046	800	AZI_CLQ
12	417	5811	2640	4.8e-05	0.048	794	AZI_CLQ
92	347	7748	0	6.1e-05	0.061	776	AZI_CLQ
72	355.5	7748	0	5.9e-05	0.059	778	AZI_CLQ
52	353.5	7748	0	5.9e-05	0.059	784	AZI_CLQ
32	351	7748	0	6e-05	0.06	780	AZI_CLQ
12	351.5	7748	0	6e-05	0.06	776	AZI_CLQ
92	387.5	7748	660	5.3e-05	0.053	786	AZI_CLQ
72	379	7748	660	5.4e-05	0.054	784	AZI_CLQ
52	383.5	7748	660	5.3e-05	0.053	792	AZI_CLQ
32	387	7748	660	5.3e-05	0.053	788	AZI_CLQ
12	383	7748	660	5.3e-05	0.053	786	AZI_CLQ
92	404	7748	1320	5e-05	0.05	790	AZI_CLQ
72	394.5	7748	1320	5.1e-05	0.051	790	AZI_CLQ
52	399	7748	1320	5e-05	0.05	796	AZI_CLQ
32	404.5	7748	1320	5e-05	0.05	794	AZI_CLQ
12	398.5	7748	1320	5.1e-05	0.051	790	AZI_CLQ
92	416.5	7748	1980	4.8e-05	0.048	794	AZI_CLQ
72	408	7748	1980	4.9e-05	0.049	794	AZI_CLQ
52	411.5	7748	1980	4.8e-05	0.048	800	AZI_CLQ
32	418.5	7748	1980	4.7e-05	0.047	798	AZI_CLQ
12	410.5	7748	1980	4.8e-05	0.048	794	AZI_CLQ
92	426.5	7748	2640	4.6e-05	0.046	798	AZI_CLQ
72	420	7748	2640	4.7e-05	0.047	798	AZI_CLQ
52	422	7748	2640	4.6e-05	0.046	802	AZI_CLQ
32	430	7748	2640	4.5e-05	0.045	802	AZI_CLQ
12	421	7748	2640	4.7e-05	0.047	798	AZI_CLQ
93	307.5	0	0	7.2e-05	0.072	764	AZI_CLQ
73	307.5	0	0	7.2e-05	0.072	764	AZI_CLQ
53	307.5	0	0	7.2e-05	0.072	764	AZI_CLQ
33	307.5	0	0	7.2e-05	0.072	764	AZI_CLQ
13	307.5	0	0	7.2e-05	0.072	764	AZI_CLQ
93	352	0	660	6.1e-05	0.061	774	AZI_CLQ
73	347.5	0	660	6.3e-05	0.063	772	AZI_CLQ
53	345.5	0	660	6.3e-05	0.063	772	AZI_CLQ
33	349	0	660	6.2e-05	0.062	772	AZI_CLQ
13	350	0	660	6.2e-05	0.062	772	AZI_CLQ
93	371.5	0	1320	5.7e-05	0.057	778	AZI_CLQ
73	366.5	0	1320	5.9e-05	0.059	776	AZI_CLQ
53	363.5	0	1320	5.9e-05	0.059	776	AZI_CLQ
33	366	0	1320	5.8e-05	0.058	776	AZI_CLQ
13	368	0	1320	5.8e-05	0.058	776	AZI_CLQ
93	386.5	0	1980	5.4e-05	0.054	782	AZI_CLQ
73	381	0	1980	5.6e-05	0.056	780	AZI_CLQ
53	378	0	1980	5.6e-05	0.056	780	AZI_CLQ
33	379	0	1980	5.6e-05	0.056	780	AZI_CLQ
13	381.5	0	1980	5.5e-05	0.055	780	AZI_CLQ
93	398.5	0	2640	5.2e-05	0.052	786	AZI_CLQ
73	393.5	0	2640	5.4e-05	0.054	782	AZI_CLQ
53	390	0	2640	5.4e-05	0.054	782	AZI_CLQ
33	389.5	0	2640	5.4e-05	0.054	782	AZI_CLQ
13	392.5	0	2640	5.3e-05	0.053	784	AZI_CLQ
93	326.5	1937	0	6.6e-05	0.066	770	AZI_CLQ
73	328	1937	0	6.6e-05	0.066	770	AZI_CLQ
53	317.5	1937	0	6.8e-05	0.068	772	AZI_CLQ
33	328.5	1937	0	6.6e-05	0.066	768	AZI_CLQ
13	321	1937	0	6.8e-05	0.068	768	AZI_CLQ
93	367	1937	660	5.7e-05	0.057	780	AZI_CLQ
73	364.5	1937	660	5.8e-05	0.058	778	AZI_CLQ
53	354	1937	660	6e-05	0.06	778	AZI_CLQ
33	366.5	1937	660	5.7e-05	0.057	778	AZI_CLQ
13	361	1937	660	5.9e-05	0.059	778	AZI_CLQ
93	385.5	1937	1320	5.3e-05	0.053	786	AZI_CLQ
73	382.5	1937	1320	5.5e-05	0.055	782	AZI_CLQ
53	371.5	1937	1320	5.6e-05	0.056	784	AZI_CLQ
33	382	1937	1320	5.4e-05	0.054	782	AZI_CLQ
13	378	1937	1320	5.5e-05	0.055	782	AZI_CLQ
93	399.5	1937	1980	5.1e-05	0.051	790	AZI_CLQ
73	396	1937	1980	5.3e-05	0.053	786	AZI_CLQ
53	385	1937	1980	5.4e-05	0.054	786	AZI_CLQ
33	394.5	1937	1980	5.2e-05	0.052	786	AZI_CLQ
13	391	1937	1980	5.3e-05	0.053	786	AZI_CLQ
93	411	1937	2640	4.9e-05	0.049	792	AZI_CLQ
73	408	1937	2640	5.1e-05	0.051	788	AZI_CLQ
53	397	1937	2640	5.2e-05	0.052	790	AZI_CLQ
33	404.5	1937	2640	5e-05	0.05	788	AZI_CLQ
13	401.5	1937	2640	5.1e-05	0.051	788	AZI_CLQ
93	335.5	3874	0	6.4e-05	0.064	774	AZI_CLQ
73	337	3874	0	6.4e-05	0.064	772	AZI_CLQ
53	324	3874	0	6.6e-05	0.066	774	AZI_CLQ
33	337.5	3874	0	6.4e-05	0.064	772	AZI_CLQ
13	328	3874	0	6.6e-05	0.066	772	AZI_CLQ
93	375	3874	660	5.5e-05	0.055	784	AZI_CLQ
73	372.5	3874	660	5.7e-05	0.057	780	AZI_CLQ
53	359	3874	660	5.8e-05	0.058	782	AZI_CLQ
33	374	3874	660	5.6e-05	0.056	780	AZI_CLQ
13	366.5	3874	660	5.7e-05	0.057	780	AZI_CLQ
93	392.5	3874	1320	5.2e-05	0.052	788	AZI_CLQ
73	390	3874	1320	5.3e-05	0.053	786	AZI_CLQ
53	376.5	3874	1320	5.5e-05	0.055	786	AZI_CLQ
33	389	3874	1320	5.3e-05	0.053	784	AZI_CLQ
13	383.5	3874	1320	5.4e-05	0.054	784	AZI_CLQ
93	406	3874	1980	4.9e-05	0.049	792	AZI_CLQ
73	403.5	3874	1980	5.1e-05	0.051	788	AZI_CLQ
53	390	3874	1980	5.2e-05	0.052	790	AZI_CLQ
33	401	3874	1980	5.1e-05	0.051	788	AZI_CLQ
13	396	3874	1980	5.2e-05	0.052	788	AZI_CLQ
93	417.5	3874	2640	4.7e-05	0.047	796	AZI_CLQ
73	414.5	3874	2640	4.9e-05	0.049	792	AZI_CLQ
53	401.5	3874	2640	5e-05	0.05	794	AZI_CLQ
33	411	3874	2640	4.9e-05	0.049	792	AZI_CLQ
13	406.5	3874	2640	5e-05	0.05	792	AZI_CLQ
93	343	5811	0	6.2e-05	0.062	778	AZI_CLQ
73	344	5811	0	6.2e-05	0.062	774	AZI_CLQ
53	329	5811	0	6.5e-05	0.065	776	AZI_CLQ
33	344	5811	0	6.2e-05	0.062	774	AZI_CLQ
13	333.5	5811	0	6.4e-05	0.064	774	AZI_CLQ
93	381	5811	660	5.4e-05	0.054	786	AZI_CLQ
73	378.5	5811	660	5.5e-05	0.055	782	AZI_CLQ
53	363.5	5811	660	5.7e-05	0.057	784	AZI_CLQ
33	379.5	5811	660	5.4e-05	0.054	782	AZI_CLQ
13	371.5	5811	660	5.6e-05	0.056	782	AZI_CLQ
93	398	5811	1320	5e-05	0.05	792	AZI_CLQ
73	395.5	5811	1320	5.2e-05	0.052	788	AZI_CLQ
53	380.5	5811	1320	5.4e-05	0.054	788	AZI_CLQ
33	394.5	5811	1320	5.2e-05	0.052	788	AZI_CLQ
13	388	5811	1320	5.3e-05	0.053	786	AZI_CLQ
93	411.5	5811	1980	4.8e-05	0.048	796	AZI_CLQ
73	408.5	5811	1980	5e-05	0.05	792	AZI_CLQ
53	394	5811	1980	5.1e-05	0.051	792	AZI_CLQ
33	406	5811	1980	5e-05	0.05	790	AZI_CLQ
13	400.5	5811	1980	5.1e-05	0.051	790	AZI_CLQ
93	422.5	5811	2640	4.6e-05	0.046	800	AZI_CLQ
73	420	5811	2640	4.8e-05	0.048	794	AZI_CLQ
53	405	5811	2640	5e-05	0.05	796	AZI_CLQ
33	416	5811	2640	4.8e-05	0.048	794	AZI_CLQ
13	411	5811	2640	4.9e-05	0.049	794	AZI_CLQ
93	349	7748	0	6e-05	0.06	780	AZI_CLQ
73	349.5	7748	0	6.1e-05	0.061	776	AZI_CLQ
53	334	7748	0	6.4e-05	0.064	778	AZI_CLQ
33	350	7748	0	6.1e-05	0.061	776	AZI_CLQ
13	338.5	7748	0	6.3e-05	0.063	776	AZI_CLQ
93	386	7748	660	5.2e-05	0.052	790	AZI_CLQ
73	383.5	7748	660	5.4e-05	0.054	784	AZI_CLQ
53	367.5	7748	660	5.6e-05	0.056	786	AZI_CLQ
33	384.5	7748	660	5.3e-05	0.053	784	AZI_CLQ
13	375.5	7748	660	5.5e-05	0.055	784	AZI_CLQ
93	403	7748	1320	4.9e-05	0.049	794	AZI_CLQ
73	400.5	7748	1320	5.1e-05	0.051	790	AZI_CLQ
53	384	7748	1320	5.3e-05	0.053	790	AZI_CLQ
33	399	7748	1320	5.1e-05	0.051	790	AZI_CLQ
13	391.5	7748	1320	5.2e-05	0.052	788	AZI_CLQ
93	416	7748	1980	4.7e-05	0.047	798	AZI_CLQ
73	413.5	7748	1980	4.9e-05	0.049	794	AZI_CLQ
53	397	7748	1980	5.1e-05	0.051	794	AZI_CLQ
33	410.5	7748	1980	4.9e-05	0.049	792	AZI_CLQ
13	404	7748	1980	5e-05	0.05	792	AZI_CLQ
93	427	7748	2640	4.5e-05	0.045	802	AZI_CLQ
73	424.5	7748	2640	4.7e-05	0.047	796	AZI_CLQ
53	408.5	7748	2640	4.9e-05	0.049	798	AZI_CLQ
33	420	7748	2640	4.7e-05	0.047	796	AZI_CLQ
13	414.5	7748	2640	4.8e-05	0.048	796	AZI_CLQ
94	307.5	0	0	7.2e-05	0.072	764	AZI_CLQ
74	307.5	0	0	7.2e-05	0.072	764	AZI_CLQ
54	307.5	0	0	7.2e-05	0.072	764	AZI_CLQ
34	307.5	0	0	7.2e-05	0.072	764	AZI_CLQ
14	307.5	0	0	7.2e-05	0.072	764	AZI_CLQ
94	345	0	660	6.3e-05	0.063	772	AZI_CLQ
74	343	0	660	6.3e-05	0.063	770	AZI_CLQ
54	343.5	0	660	6.3e-05	0.063	770	AZI_CLQ
34	351.5	0	660	6.1e-05	0.061	772	AZI_CLQ
14	363	0	660	5.9e-05	0.059	776	AZI_CLQ
94	362.5	0	1320	5.9e-05	0.059	776	AZI_CLQ
74	363	0	1320	5.9e-05	0.059	776	AZI_CLQ
54	361.5	0	1320	5.9e-05	0.059	774	AZI_CLQ
34	369	0	1320	5.7e-05	0.057	778	AZI_CLQ
14	385	0	1320	5.4e-05	0.054	782	AZI_CLQ
94	376	0	1980	5.6e-05	0.056	778	AZI_CLQ
74	379	0	1980	5.6e-05	0.056	780	AZI_CLQ
54	375.5	0	1980	5.7e-05	0.057	778	AZI_CLQ
34	382.5	0	1980	5.4e-05	0.054	782	AZI_CLQ
14	401	0	1980	5.1e-05	0.051	786	AZI_CLQ
94	387.5	0	2640	5.4e-05	0.054	782	AZI_CLQ
74	392.5	0	2640	5.3e-05	0.053	782	AZI_CLQ
54	387.5	0	2640	5.4e-05	0.054	782	AZI_CLQ
34	393.5	0	2640	5.2e-05	0.052	784	AZI_CLQ
14	414.5	0	2640	4.9e-05	0.049	790	AZI_CLQ
94	330	1937	0	6.6e-05	0.066	768	AZI_CLQ
74	329.5	1937	0	6.6e-05	0.066	770	AZI_CLQ
54	325	1937	0	6.7e-05	0.067	770	AZI_CLQ
34	331	1937	0	6.5e-05	0.065	770	AZI_CLQ
14	325.5	1937	0	6.7e-05	0.067	768	AZI_CLQ
94	364	1937	660	5.8e-05	0.058	776	AZI_CLQ
74	362	1937	660	5.9e-05	0.059	776	AZI_CLQ
54	358	1937	660	5.9e-05	0.059	778	AZI_CLQ
34	370.5	1937	660	5.6e-05	0.056	780	AZI_CLQ
14	376.5	1937	660	5.5e-05	0.055	780	AZI_CLQ
94	380.5	1937	1320	5.5e-05	0.055	780	AZI_CLQ
74	380	1937	1320	5.5e-05	0.055	782	AZI_CLQ
54	375	1937	1320	5.6e-05	0.056	782	AZI_CLQ
34	386.5	1937	1320	5.3e-05	0.053	784	AZI_CLQ
14	397.5	1937	1320	5.1e-05	0.051	786	AZI_CLQ
94	393	1937	1980	5.3e-05	0.053	784	AZI_CLQ
74	395	1937	1980	5.2e-05	0.052	786	AZI_CLQ
54	388.5	1937	1980	5.3e-05	0.053	786	AZI_CLQ
34	399	1937	1980	5.1e-05	0.051	788	AZI_CLQ
14	413	1937	1980	4.9e-05	0.049	790	AZI_CLQ
94	403.5	1937	2640	5.1e-05	0.051	788	AZI_CLQ
74	408	1937	2640	5e-05	0.05	790	AZI_CLQ
54	400	1937	2640	5.1e-05	0.051	788	AZI_CLQ
34	409.5	1937	2640	4.9e-05	0.049	792	AZI_CLQ
14	425.5	1937	2640	4.6e-05	0.046	796	AZI_CLQ
94	339	3874	0	6.4e-05	0.064	772	AZI_CLQ
74	339	3874	0	6.3e-05	0.063	772	AZI_CLQ
54	332.5	3874	0	6.5e-05	0.065	774	AZI_CLQ
34	341	3874	0	6.3e-05	0.063	774	AZI_CLQ
14	334.5	3874	0	6.5e-05	0.065	770	AZI_CLQ
94	371.5	3874	660	5.7e-05	0.057	778	AZI_CLQ
74	370	3874	660	5.7e-05	0.057	780	AZI_CLQ
54	364.5	3874	660	5.8e-05	0.058	780	AZI_CLQ
34	378.5	3874	660	5.4e-05	0.054	784	AZI_CLQ
14	383.5	3874	660	5.4e-05	0.054	782	AZI_CLQ
94	387.5	3874	1320	5.4e-05	0.054	784	AZI_CLQ
74	387.5	3874	1320	5.3e-05	0.053	784	AZI_CLQ
54	381	3874	1320	5.4e-05	0.054	784	AZI_CLQ
34	394	3874	1320	5.1e-05	0.051	788	AZI_CLQ
14	403.5	3874	1320	5e-05	0.05	788	AZI_CLQ
94	399.5	3874	1980	5.1e-05	0.051	786	AZI_CLQ
74	402	3874	1980	5.1e-05	0.051	788	AZI_CLQ
54	394	3874	1980	5.2e-05	0.052	788	AZI_CLQ
34	406	3874	1980	4.9e-05	0.049	792	AZI_CLQ
14	419	3874	1980	4.7e-05	0.047	794	AZI_CLQ
94	410	3874	2640	4.9e-05	0.049	790	AZI_CLQ
74	415	3874	2640	4.9e-05	0.049	792	AZI_CLQ
54	405.5	3874	2640	5e-05	0.05	792	AZI_CLQ
34	416	3874	2640	4.7e-05	0.047	796	AZI_CLQ
14	431.5	3874	2640	4.5e-05	0.045	798	AZI_CLQ
94	345.5	5811	0	6.2e-05	0.062	772	AZI_CLQ
74	346	5811	0	6.2e-05	0.062	776	AZI_CLQ
54	338.5	5811	0	6.3e-05	0.063	776	AZI_CLQ
34	348	5811	0	6.1e-05	0.061	776	AZI_CLQ
14	342	5811	0	6.3e-05	0.063	772	AZI_CLQ
94	377	5811	660	5.5e-05	0.055	780	AZI_CLQ
74	376	5811	660	5.5e-05	0.055	782	AZI_CLQ
54	369.5	5811	660	5.6e-05	0.056	782	AZI_CLQ
34	384.5	5811	660	5.3e-05	0.053	786	AZI_CLQ
14	389	5811	660	5.3e-05	0.053	784	AZI_CLQ
94	392.5	5811	1320	5.2e-05	0.052	786	AZI_CLQ
74	393.5	5811	1320	5.2e-05	0.052	788	AZI_CLQ
54	386	5811	1320	5.3e-05	0.053	788	AZI_CLQ
34	399.5	5811	1320	5e-05	0.05	792	AZI_CLQ
14	408.5	5811	1320	4.9e-05	0.049	790	AZI_CLQ
94	404.5	5811	1980	5e-05	0.05	788	AZI_CLQ
74	407.5	5811	1980	5e-05	0.05	792	AZI_CLQ
54	398.5	5811	1980	5.1e-05	0.051	790	AZI_CLQ
34	411.5	5811	1980	4.8e-05	0.048	794	AZI_CLQ
14	423.5	5811	1980	4.7e-05	0.047	796	AZI_CLQ
94	414.5	5811	2640	4.9e-05	0.049	792	AZI_CLQ
74	420	5811	2640	4.8e-05	0.048	796	AZI_CLQ
54	409.5	5811	2640	4.9e-05	0.049	794	AZI_CLQ
34	421.5	5811	2640	4.6e-05	0.046	798	AZI_CLQ
14	436	5811	2640	4.5e-05	0.045	800	AZI_CLQ
94	351	7748	0	6.1e-05	0.061	774	AZI_CLQ
74	352	7748	0	6e-05	0.06	778	AZI_CLQ
54	343	7748	0	6.2e-05	0.062	778	AZI_CLQ
34	354	7748	0	5.9e-05	0.059	778	AZI_CLQ
14	348	7748	0	6.1e-05	0.061	774	AZI_CLQ
94	381.5	7748	660	5.4e-05	0.054	782	AZI_CLQ
74	381	7748	660	5.4e-05	0.054	784	AZI_CLQ
54	374	7748	660	5.5e-05	0.055	786	AZI_CLQ
34	389.5	7748	660	5.2e-05	0.052	788	AZI_CLQ
14	394	7748	660	5.2e-05	0.052	786	AZI_CLQ
94	397	7748	1320	5.2e-05	0.052	786	AZI_CLQ
74	398	7748	1320	5.1e-05	0.051	790	AZI_CLQ
54	389.5	7748	1320	5.2e-05	0.052	790	AZI_CLQ
34	404.5	7748	1320	4.9e-05	0.049	794	AZI_CLQ
14	413	7748	1320	4.8e-05	0.048	792	AZI_CLQ
94	408.5	7748	1980	4.9e-05	0.049	790	AZI_CLQ
74	412	7748	1980	4.9e-05	0.049	794	AZI_CLQ
54	402.5	7748	1980	5e-05	0.05	794	AZI_CLQ
34	416	7748	1980	4.7e-05	0.047	798	AZI_CLQ
14	427.5	7748	1980	4.6e-05	0.046	798	AZI_CLQ
94	418.5	7748	2640	4.8e-05	0.048	794	AZI_CLQ
74	424.5	7748	2640	4.7e-05	0.047	798	AZI_CLQ
54	413	7748	2640	4.8e-05	0.048	796	AZI_CLQ
34	425.5	7748	2640	4.5e-05	0.045	800	AZI_CLQ
14	440	7748	2640	4.4e-05	0.044	802	AZI_CLQ
95	307.5	0	0	7.2e-05	0.072	764	AZI_CLQ
75	307.5	0	0	7.2e-05	0.072	764	AZI_CLQ
55	307.5	0	0	7.2e-05	0.072	764	AZI_CLQ
35	307.5	0	0	7.2e-05	0.072	764	AZI_CLQ
15	307.5	0	0	7.2e-05	0.072	764	AZI_CLQ
95	347	0	660	6.2e-05	0.062	772	AZI_CLQ
75	343.5	0	660	6.3e-05	0.063	772	AZI_CLQ
55	354	0	660	6.1e-05	0.061	774	AZI_CLQ
35	352.5	0	660	6.1e-05	0.061	774	AZI_CLQ
15	351	0	660	6.2e-05	0.062	772	AZI_CLQ
95	364	0	1320	5.9e-05	0.059	776	AZI_CLQ
75	361	0	1320	5.9e-05	0.059	774	AZI_CLQ
55	376	0	1320	5.6e-05	0.056	780	AZI_CLQ
35	370.5	0	1320	5.7e-05	0.057	778	AZI_CLQ
15	371.5	0	1320	5.7e-05	0.057	778	AZI_CLQ
95	376.5	0	1980	5.6e-05	0.056	778	AZI_CLQ
75	374.5	0	1980	5.7e-05	0.057	778	AZI_CLQ
55	392.5	0	1980	5.3e-05	0.053	784	AZI_CLQ
35	384	0	1980	5.5e-05	0.055	780	AZI_CLQ
15	386.5	0	1980	5.4e-05	0.054	782	AZI_CLQ
95	387.5	0	2640	5.4e-05	0.054	782	AZI_CLQ
75	385.5	0	2640	5.5e-05	0.055	782	AZI_CLQ
55	407	0	2640	5e-05	0.05	788	AZI_CLQ
35	395.5	0	2640	5.3e-05	0.053	784	AZI_CLQ
15	399.5	0	2640	5.2e-05	0.052	786	AZI_CLQ
95	323.5	1937	0	6.7e-05	0.067	768	AZI_CLQ
75	332	1937	0	6.5e-05	0.065	772	AZI_CLQ
55	318.5	1937	0	6.8e-05	0.068	770	AZI_CLQ
35	324	1937	0	6.7e-05	0.067	770	AZI_CLQ
15	320.5	1937	0	6.8e-05	0.068	770	AZI_CLQ
95	360	1937	660	5.9e-05	0.059	776	AZI_CLQ
75	364.5	1937	660	5.8e-05	0.058	778	AZI_CLQ
55	362.5	1937	660	5.8e-05	0.058	778	AZI_CLQ
35	365.5	1937	660	5.7e-05	0.057	780	AZI_CLQ
15	362	1937	660	5.9e-05	0.059	778	AZI_CLQ
95	376	1937	1320	5.6e-05	0.056	780	AZI_CLQ
75	380	1937	1320	5.5e-05	0.055	782	AZI_CLQ
55	384	1937	1320	5.4e-05	0.054	784	AZI_CLQ
35	383	1937	1320	5.4e-05	0.054	784	AZI_CLQ
15	381	1937	1320	5.5e-05	0.055	784	AZI_CLQ
95	388	1937	1980	5.4e-05	0.054	784	AZI_CLQ
75	392.5	1937	1980	5.2e-05	0.052	786	AZI_CLQ
55	400	1937	1980	5.1e-05	0.051	790	AZI_CLQ
35	396	1937	1980	5.2e-05	0.052	788	AZI_CLQ
15	396	1937	1980	5.2e-05	0.052	788	AZI_CLQ
95	398.5	1937	2640	5.2e-05	0.052	786	AZI_CLQ
75	403	1937	2640	5.1e-05	0.051	790	AZI_CLQ
55	413.5	1937	2640	4.8e-05	0.048	794	AZI_CLQ
35	407	1937	2640	5e-05	0.05	792	AZI_CLQ
15	408.5	1937	2640	5e-05	0.05	792	AZI_CLQ
95	331	3874	0	6.5e-05	0.065	770	AZI_CLQ
75	341.5	3874	0	6.3e-05	0.063	774	AZI_CLQ
55	324	3874	0	6.7e-05	0.067	772	AZI_CLQ
35	332.5	3874	0	6.5e-05	0.065	774	AZI_CLQ
15	328.5	3874	0	6.6e-05	0.066	772	AZI_CLQ
95	366.5	3874	660	5.8e-05	0.058	778	AZI_CLQ
75	372.5	3874	660	5.6e-05	0.056	782	AZI_CLQ
55	367	3874	660	5.7e-05	0.057	782	AZI_CLQ
35	372.5	3874	660	5.6e-05	0.056	784	AZI_CLQ
15	368.5	3874	660	5.7e-05	0.057	782	AZI_CLQ
95	382	3874	1320	5.5e-05	0.055	782	AZI_CLQ
75	388	3874	1320	5.3e-05	0.053	786	AZI_CLQ
55	387.5	3874	1320	5.3e-05	0.053	788	AZI_CLQ
35	389.5	3874	1320	5.3e-05	0.053	788	AZI_CLQ
15	387	3874	1320	5.3e-05	0.053	786	AZI_CLQ
95	394	3874	1980	5.2e-05	0.052	786	AZI_CLQ
75	400	3874	1980	5.1e-05	0.051	790	AZI_CLQ
55	403.5	3874	1980	5e-05	0.05	792	AZI_CLQ
35	402	3874	1980	5e-05	0.05	792	AZI_CLQ
15	401.5	3874	1980	5.1e-05	0.051	790	AZI_CLQ
95	404	3874	2640	5.1e-05	0.051	788	AZI_CLQ
75	410	3874	2640	4.9e-05	0.049	792	AZI_CLQ
55	417	3874	2640	4.8e-05	0.048	796	AZI_CLQ
35	413	3874	2640	4.9e-05	0.049	794	AZI_CLQ
15	414	3874	2640	4.9e-05	0.049	794	AZI_CLQ
95	337	5811	0	6.4e-05	0.064	772	AZI_CLQ
75	348.5	5811	0	6.1e-05	0.061	778	AZI_CLQ
55	328.5	5811	0	6.6e-05	0.066	774	AZI_CLQ
35	339.5	5811	0	6.3e-05	0.063	776	AZI_CLQ
15	335	5811	0	6.4e-05	0.064	774	AZI_CLQ
95	372	5811	660	5.6e-05	0.056	780	AZI_CLQ
75	378.5	5811	660	5.5e-05	0.055	784	AZI_CLQ
55	370.5	5811	660	5.6e-05	0.056	784	AZI_CLQ
35	378	5811	660	5.4e-05	0.054	786	AZI_CLQ
15	374	5811	660	5.6e-05	0.056	784	AZI_CLQ
95	387	5811	1320	5.3e-05	0.053	784	AZI_CLQ
75	393.5	5811	1320	5.2e-05	0.052	788	AZI_CLQ
55	391	5811	1320	5.2e-05	0.052	790	AZI_CLQ
35	394.5	5811	1320	5.1e-05	0.051	790	AZI_CLQ
15	392	5811	1320	5.2e-05	0.052	790	AZI_CLQ
95	398.5	5811	1980	5.1e-05	0.051	788	AZI_CLQ
75	405.5	5811	1980	5e-05	0.05	792	AZI_CLQ
55	406.5	5811	1980	4.9e-05	0.049	794	AZI_CLQ
35	407	5811	1980	4.9e-05	0.049	794	AZI_CLQ
15	406.5	5811	1980	5e-05	0.05	794	AZI_CLQ
95	408.5	5811	2640	5e-05	0.05	790	AZI_CLQ
75	415.5	5811	2640	4.8e-05	0.048	796	AZI_CLQ
55	420	5811	2640	4.7e-05	0.047	798	AZI_CLQ
35	417.5	5811	2640	4.8e-05	0.048	798	AZI_CLQ
15	418.5	5811	2640	4.8e-05	0.048	798	AZI_CLQ
95	342.5	7748	0	6.3e-05	0.063	774	AZI_CLQ
75	354	7748	0	5.9e-05	0.059	780	AZI_CLQ
55	332	7748	0	6.5e-05	0.065	776	AZI_CLQ
35	345	7748	0	6.1e-05	0.061	778	AZI_CLQ
15	340.5	7748	0	6.2e-05	0.062	778	AZI_CLQ
95	376	7748	660	5.5e-05	0.055	782	AZI_CLQ
75	383.5	7748	660	5.3e-05	0.053	788	AZI_CLQ
55	373.5	7748	660	5.5e-05	0.055	786	AZI_CLQ
35	383	7748	660	5.3e-05	0.053	788	AZI_CLQ
15	378.5	7748	660	5.5e-05	0.055	786	AZI_CLQ
95	391	7748	1320	5.3e-05	0.053	786	AZI_CLQ
75	398	7748	1320	5.1e-05	0.051	792	AZI_CLQ
55	393.5	7748	1320	5.1e-05	0.051	790	AZI_CLQ
35	399	7748	1320	5e-05	0.05	792	AZI_CLQ
15	396.5	7748	1320	5.1e-05	0.051	792	AZI_CLQ
95	402.5	7748	1980	5.1e-05	0.051	790	AZI_CLQ
75	409.5	7748	1980	4.9e-05	0.049	794	AZI_CLQ
55	409	7748	1980	4.9e-05	0.049	796	AZI_CLQ
35	411.5	7748	1980	4.8e-05	0.048	796	AZI_CLQ
15	410.5	7748	1980	4.9e-05	0.049	796	AZI_CLQ
95	412.5	7748	2640	4.9e-05	0.049	792	AZI_CLQ
75	419.5	7748	2640	4.7e-05	0.047	798	AZI_CLQ
55	422.5	7748	2640	4.6e-05	0.046	800	AZI_CLQ
35	421.5	7748	2640	4.7e-05	0.047	800	AZI_CLQ
[truncated: 17,992 more rows]

## Sheet: AZI_CLQ
Group	Sample_ID	APD90	Conc_a	Conc_b	Qnet	Qnet (uC/uF)	CaD90	Source		Group (AZI)	Sample_ID	APD90	Conc_a	Conc_b	Qnet	Qnet (uC/uF)	CaD90	Source		Group (CLQ)	Sample_ID	APD90	Conc_a	Conc_b	Qnet	Qnet (uC/uF)	CaD90	Source
1 x cmax	80	369.5	1937	660	5.7e-05	0.057	780	AZI_CLQ		1 x cmax	80	331	1937	0	6.5e-05	0.065	772	AZI_CLQ		1 x cmax	80	350	0	660	6.2e-05	0.062	772	AZI_CLQ
1 x cmax	60	371.5	1937	660	5.7e-05	0.057	780	AZI_CLQ		1 x cmax	60	339	1937	0	6.3e-05	0.063	772	AZI_CLQ		1 x cmax	60	344.5	0	660	6.3e-05	0.063	772	AZI_CLQ
1 x cmax	40	368.5	1937	660	5.7e-05	0.057	778	AZI_CLQ		1 x cmax	40	330.5	1937	0	6.6e-05	0.066	768	AZI_CLQ		1 x cmax	40	349.5	0	660	6.2e-05	0.062	772	AZI_CLQ
1 x cmax	20	365.5	1937	660	5.7e-05	0.057	782	AZI_CLQ		1 x cmax	20	330	1937	0	6.5e-05	0.065	774	AZI_CLQ		1 x cmax	20	347	0	660	6.2e-05	0.062	772	AZI_CLQ
1 x cmax	0	369	1937	660	5.7e-05	0.057	782	AZI_CLQ		1 x cmax	0	327	1937	0	6.6e-05	0.066	772	AZI_CLQ		1 x cmax	0	353.5	0	660	6.1e-05	0.061	774	AZI_CLQ
1 x cmax	81	363.5	1937	660	5.8e-05	0.058	776	AZI_CLQ		1 x cmax	81	330.5	1937	0	6.6e-05	0.066	768	AZI_CLQ		1 x cmax	81	344	0	660	6.3e-05	0.063	772	AZI_CLQ
1 x cmax	61	364	1937	660	5.8e-05	0.058	778	AZI_CLQ		1 x cmax	61	336	1937	0	6.4e-05	0.064	772	AZI_CLQ		1 x cmax	61	339	0	660	6.4e-05	0.064	770	AZI_CLQ
1 x cmax	41	366	1937	660	5.8e-05	0.058	778	AZI_CLQ		1 x cmax	41	329.5	1937	0	6.6e-05	0.066	770	AZI_CLQ		1 x cmax	41	347.5	0	660	6.2e-05	0.062	772	AZI_CLQ
1 x cmax	21	369.5	1937	660	5.7e-05	0.057	782	AZI_CLQ		1 x cmax	21	331	1937	0	6.5e-05	0.065	772	AZI_CLQ		1 x cmax	21	350.5	0	660	6.1e-05	0.061	772	AZI_CLQ
1 x cmax	1	358.5	1937	660	5.9e-05	0.059	776	AZI_CLQ		1 x cmax	1	332	1937	0	6.5e-05	0.065	772	AZI_CLQ		1 x cmax	1	337	0	660	6.4e-05	0.064	770	AZI_CLQ
1 x cmax	82	365	1937	660	5.8e-05	0.058	778	AZI_CLQ		1 x cmax	82	333	1937	0	6.5e-05	0.065	772	AZI_CLQ		1 x cmax	82	343	0	660	6.3e-05	0.063	770	AZI_CLQ
1 x cmax	62	364.5	1937	660	5.8e-05	0.058	778	AZI_CLQ		1 x cmax	62	327.5	1937	0	6.6e-05	0.066	770	AZI_CLQ		1 x cmax	62	347.5	0	660	6.2e-05	0.062	772	AZI_CLQ
1 x cmax	42	359	1937	660	5.9e-05	0.059	776	AZI_CLQ		1 x cmax	42	316.5	1937	0	6.9e-05	0.069	766	AZI_CLQ		1 x cmax	42	352	0	660	6.1e-05	0.061	772	AZI_CLQ
1 x cmax	22	368.5	1937	660	5.7e-05	0.057	780	AZI_CLQ		1 x cmax	22	325	1937	0	6.7e-05	0.067	770	AZI_CLQ		1 x cmax	22	354.5	0	660	6.1e-05	0.061	774	AZI_CLQ
1 x cmax	2	359	1937	660	5.9e-05	0.059	776	AZI_CLQ		1 x cmax	2	329.5	1937	0	6.6e-05	0.066	770	AZI_CLQ		1 x cmax	2	339.5	0	660	6.4e-05	0.064	770	AZI_CLQ
1 x cmax	83	373	1937	660	5.6e-05	0.056	782	AZI_CLQ		1 x cmax	83	334.5	1937	0	6.4e-05	0.064	772	AZI_CLQ		1 x cmax	83	351	0	660	6.1e-05	0.061	772	AZI_CLQ
1 x cmax	63	365	1937	660	5.8e-05	0.058	778	AZI_CLQ		1 x cmax	63	330	1937	0	6.6e-05	0.066	770	AZI_CLQ		1 x cmax	63	346.5	0	660	6.2e-05	0.062	772	AZI_CLQ
1 x cmax	43	372.5	1937	660	5.6e-05	0.056	780	AZI_CLQ		1 x cmax	43	334	1937	0	6.5e-05	0.065	770	AZI_CLQ		1 x cmax	43	350.5	0	660	6.2e-05	0.062	772	AZI_CLQ
1 x cmax	23	368.5	1937	660	5.7e-05	0.057	780	AZI_CLQ		1 x cmax	23	331	1937	0	6.5e-05	0.065	772	AZI_CLQ		1 x cmax	23	349.5	0	660	6.2e-05	0.062	772	AZI_CLQ
1 x cmax	3	357	1937	660	6e-05	0.06	776	AZI_CLQ		1 x cmax	3	333	1937	0	6.5e-05	0.065	772	AZI_CLQ		1 x cmax	3	334.5	0	660	6.5e-05	0.065	768	AZI_CLQ
1 x cmax	84	355.5	1937	660	6e-05	0.06	774	AZI_CLQ		1 x cmax	84	314	1937	0	7e-05	0.07	766	AZI_CLQ		1 x cmax	84	350	0	660	6.2e-05	0.062	772	AZI_CLQ
1 x cmax	64	365.5	1937	660	5.8e-05	0.058	776	AZI_CLQ		1 x cmax	64	335.5	1937	0	6.4e-05	0.064	770	AZI_CLQ		1 x cmax	64	341	0	660	6.4e-05	0.064	770	AZI_CLQ
1 x cmax	44	363.5	1937	660	5.8e-05	0.058	776	AZI_CLQ		1 x cmax	44	325.5	1937	0	6.7e-05	0.067	768	AZI_CLQ		1 x cmax	44	349	0	660	6.2e-05	0.062	772	AZI_CLQ
1 x cmax	24	364.5	1937	660	5.8e-05	0.058	780	AZI_CLQ		1 x cmax	24	327	1937	0	6.6e-05	0.066	772	AZI_CLQ		1 x cmax	24	348	0	660	6.2e-05	0.062	772	AZI_CLQ
1 x cmax	4	364	1937	660	5.8e-05	0.058	778	AZI_CLQ		1 x cmax	4	319.5	1937	0	6.8e-05	0.068	768	AZI_CLQ		1 x cmax	4	354.5	0	660	6.1e-05	0.061	774	AZI_CLQ
1 x cmax	85	369	1937	660	5.7e-05	0.057	778	AZI_CLQ		1 x cmax	85	335.5	1937	0	6.4e-05	0.064	770	AZI_CLQ		1 x cmax	85	345.5	0	660	6.3e-05	0.063	772	AZI_CLQ
1 x cmax	65	362.5	1937	660	5.8e-05	0.058	778	AZI_CLQ		1 x cmax	65	331	1937	0	6.5e-05	0.065	772	AZI_CLQ		1 x cmax	65	342.5	0	660	6.3e-05	0.063	770	AZI_CLQ
1 x cmax	45	366	1937	660	5.8e-05	0.058	778	AZI_CLQ		1 x cmax	45	318.5	1937	0	6.9e-05	0.069	768	AZI_CLQ		1 x cmax	45	357.5	0	660	6e-05	0.06	774	AZI_CLQ
1 x cmax	25	367	1937	660	5.7e-05	0.057	778	AZI_CLQ		1 x cmax	25	332	1937	0	6.5e-05	0.065	770	AZI_CLQ		1 x cmax	25	347	0	660	6.2e-05	0.062	772	AZI_CLQ
1 x cmax	5	362.5	1937	660	5.9e-05	0.059	776	AZI_CLQ		1 x cmax	5	331.5	1937	0	6.5e-05	0.065	770	AZI_CLQ		1 x cmax	5	341.5	0	660	6.4e-05	0.064	770	AZI_CLQ
1 x cmax	86	363.5	1937	660	5.8e-05	0.058	776	AZI_CLQ		1 x cmax	86	337	1937	0	6.4e-05	0.064	770	AZI_CLQ		1 x cmax	86	338	0	660	6.4e-05	0.064	770	AZI_CLQ
1 x cmax	66	361	1937	660	5.9e-05	0.059	778	AZI_CLQ		1 x cmax	66	320.5	1937	0	6.8e-05	0.068	770	AZI_CLQ		1 x cmax	66	350.5	0	660	6.2e-05	0.062	772	AZI_CLQ
1 x cmax	46	364.5	1937	660	5.8e-05	0.058	776	AZI_CLQ		1 x cmax	46	329.5	1937	0	6.6e-05	0.066	768	AZI_CLQ		1 x cmax	46	346	0	660	6.3e-05	0.063	772	AZI_CLQ
1 x cmax	26	362.5	1937	660	5.8e-05	0.058	780	AZI_CLQ		1 x cmax	26	329.5	1937	0	6.6e-05	0.066	772	AZI_CLQ		1 x cmax	26	344	0	660	6.3e-05	0.063	772	AZI_CLQ
1 x cmax	6	370	1937	660	5.7e-05	0.057	778	AZI_CLQ		1 x cmax	6	334.5	1937	0	6.5e-05	0.065	770	AZI_CLQ		1 x cmax	6	347	0	660	6.2e-05	0.062	772	AZI_CLQ
1 x cmax	87	360	1937	660	5.9e-05	0.059	776	AZI_CLQ		1 x cmax	87	331.5	1937	0	6.5e-05	0.065	770	AZI_CLQ		1 x cmax	87	340	0	660	6.4e-05	0.064	770	AZI_CLQ
1 x cmax	67	363.5	1937	660	5.8e-05	0.058	780	AZI_CLQ		1 x cmax	67	324	1937	0	6.7e-05	0.067	770	AZI_CLQ		1 x cmax	67	349.5	0	660	6.2e-05	0.062	772	AZI_CLQ
1 x cmax	47	358.5	1937	660	5.9e-05	0.059	776	AZI_CLQ		1 x cmax	47	327.5	1937	0	6.6e-05	0.066	768	AZI_CLQ		1 x cmax	47	341	0	660	6.4e-05	0.064	770	AZI_CLQ
1 x cmax	27	368	1937	660	5.7e-05	0.057	780	AZI_CLQ		1 x cmax	27	332.5	1937	0	6.5e-05	0.065	770	AZI_CLQ		1 x cmax	27	347	0	660	6.2e-05	0.062	772	AZI_CLQ
1 x cmax	7	364	1937	660	5.8e-05	0.058	780	AZI_CLQ		1 x cmax	7	339.5	1937	0	6.3e-05	0.063	774	AZI_CLQ		1 x cmax	7	336	0	660	6.5e-05	0.065	770	AZI_CLQ
1 x cmax	88	361.5	1937	660	5.9e-05	0.059	778	AZI_CLQ		1 x cmax	88	320	1937	0	6.8e-05	0.068	770	AZI_CLQ		1 x cmax	88	351.5	0	660	6.1e-05	0.061	772	AZI_CLQ
1 x cmax	68	358.5	1937	660	6e-05	0.06	776	AZI_CLQ		1 x cmax	68	328.5	1937	0	6.6e-05	0.066	768	AZI_CLQ		1 x cmax	68	340	0	660	6.4e-05	0.064	770	AZI_CLQ
1 x cmax	48	355	1937	660	6e-05	0.06	774	AZI_CLQ		1 x cmax	48	324	1937	0	6.7e-05	0.067	768	AZI_CLQ		1 x cmax	48	341.5	0	660	6.4e-05	0.064	770	AZI_CLQ
1 x cmax	28	366.5	1937	660	5.8e-05	0.058	778	AZI_CLQ		1 x cmax	28	331	1937	0	6.5e-05	0.065	770	AZI_CLQ		1 x cmax	28	347	0	660	6.2e-05	0.062	772	AZI_CLQ
1 x cmax	8	348.5	1937	660	6.1e-05	0.061	776	AZI_CLQ		1 x cmax	8	321	1937	0	6.7e-05	0.067	772	AZI_CLQ		1 x cmax	8	336.5	0	660	6.5e-05	0.065	770	AZI_CLQ
1 x cmax	89	365.5	1937	660	5.8e-05	0.058	776	AZI_CLQ		1 x cmax	89	325	1937	0	6.7e-05	0.067	768	AZI_CLQ		1 x cmax	89	351.5	0	660	6.1e-05	0.061	772	AZI_CLQ
1 x cmax	69	347	1937	660	6.2e-05	0.062	772	AZI_CLQ		1 x cmax	69	316.5	1937	0	6.9e-05	0.069	766	AZI_CLQ		1 x cmax	69	339	0	660	6.4e-05	0.064	770	AZI_CLQ
1 x cmax	49	351.5	1937	660	6.1e-05	0.061	774	AZI_CLQ		1 x cmax	49	326.5	1937	0	6.6e-05	0.066	770	AZI_CLQ		1 x cmax	49	334.5	0	660	6.5e-05	0.065	768	AZI_CLQ
1 x cmax	29	366.5	1937	660	5.7e-05	0.057	778	AZI_CLQ		1 x cmax	29	330.5	1937	0	6.5e-05	0.065	770	AZI_CLQ		1 x cmax	29	347	0	660	6.2e-05	0.062	772	AZI_CLQ
1 x cmax	9	353.5	1937	660	6e-05	0.06	776	AZI_CLQ		1 x cmax	9	321	1937	0	6.8e-05	0.068	770	AZI_CLQ		1 x cmax	9	342	0	660	6.3e-05	0.063	770	AZI_CLQ
1 x cmax	90	357	1937	660	6e-05	0.06	776	AZI_CLQ		1 x cmax	90	316.5	1937	0	6.9e-05	0.069	766	AZI_CLQ		1 x cmax	90	349.5	0	660	6.1e-05	0.061	772	AZI_CLQ
1 x cmax	70	377	1937	660	5.5e-05	0.055	782	AZI_CLQ		1 x cmax	70	329.5	1937	0	6.6e-05	0.066	772	AZI_CLQ		1 x cmax	70	360	0	660	5.9e-05	0.059	774	AZI_CLQ
1 x cmax	50	359.5	1937	660	5.9e-05	0.059	776	AZI_CLQ		1 x cmax	50	326	1937	0	6.7e-05	0.067	768	AZI_CLQ		1 x cmax	50	343.5	0	660	6.3e-05	0.063	772	AZI_CLQ
1 x cmax	30	368	1937	660	5.7e-05	0.057	780	AZI_CLQ		1 x cmax	30	328.5	1937	0	6.6e-05	0.066	772	AZI_CLQ		1 x cmax	30	350.5	0	660	6.1e-05	0.061	772	AZI_CLQ
1 x cmax	10	359.5	1937	660	5.9e-05	0.059	778	AZI_CLQ		1 x cmax	10	327.5	1937	0	6.6e-05	0.066	772	AZI_CLQ		1 x cmax	10	342.5	0	660	6.3e-05	0.063	770	AZI_CLQ
1 x cmax	91	361	1937	660	5.9e-05	0.059	778	AZI_CLQ		1 x cmax	91	331.5	1937	0	6.5e-05	0.065	772	AZI_CLQ		1 x cmax	91	340.5	0	660	6.4e-05	0.064	770	AZI_CLQ
1 x cmax	71	368.5	1937	660	5.7e-05	0.057	780	AZI_CLQ		1 x cmax	71	332	1937	0	6.5e-05	0.065	772	AZI_CLQ		1 x cmax	71	348.5	0	660	6.2e-05	0.062	772	AZI_CLQ
1 x cmax	51	361	1937	660	5.8e-05	0.058	780	AZI_CLQ		1 x cmax	51	328.5	1937	0	6.5e-05	0.065	774	AZI_CLQ		1 x cmax	51	343	0	660	6.3e-05	0.063	770	AZI_CLQ
1 x cmax	31	363	1937	660	5.9e-05	0.059	776	AZI_CLQ		1 x cmax	31	328.5	1937	0	6.6e-05	0.066	768	AZI_CLQ		1 x cmax	31	345.5	0	660	6.3e-05	0.063	772	AZI_CLQ
1 x cmax	11	372	1937	660	5.6e-05	0.056	782	AZI_CLQ		1 x cmax	11	334	1937	0	6.4e-05	0.064	774	AZI_CLQ		1 x cmax	11	350	0	660	6.2e-05	0.062	772	AZI_CLQ
1 x cmax	92	369	1937	660	5.7e-05	0.057	778	AZI_CLQ		1 x cmax	92	324	1937	0	6.7e-05	0.067	768	AZI_CLQ		1 x cmax	92	356	0	660	6e-05	0.06	774	AZI_CLQ
1 x cmax	72	359.5	1937	660	5.9e-05	0.059	778	AZI_CLQ		1 x cmax	72	333	1937	0	6.5e-05	0.065	770	AZI_CLQ		1 x cmax	72	337.5	0	660	6.4e-05	0.064	770	AZI_CLQ
1 x cmax	52	365	1937	660	5.7e-05	0.057	782	AZI_CLQ		1 x cmax	52	332	1937	0	6.5e-05	0.065	774	AZI_CLQ		1 x cmax	52	344.5	0	660	6.3e-05	0.063	772	AZI_CLQ
1 x cmax	32	368.5	1937	660	5.7e-05	0.057	780	AZI_CLQ		1 x cmax	32	329	1937	0	6.6e-05	0.066	770	AZI_CLQ		1 x cmax	32	351	0	660	6.2e-05	0.062	772	AZI_CLQ
1 x cmax	12	364.5	1937	660	5.8e-05	0.058	778	AZI_CLQ		1 x cmax	12	329.5	1937	0	6.6e-05	0.066	770	AZI_CLQ		1 x cmax	12	346	0	660	6.2e-05	0.062	772	AZI_CLQ
1 x cmax	93	367	1937	660	5.7e-05	0.057	780	AZI_CLQ		1 x cmax	93	326.5	1937	0	6.6e-05	0.066	770	AZI_CLQ		1 x cmax	93	352	0	660	6.1e-05	0.061	774	AZI_CLQ
1 x cmax	73	364.5	1937	660	5.8e-05	0.058	778	AZI_CLQ		1 x cmax	73	328	1937	0	6.6e-05	0.066	770	AZI_CLQ		1 x cmax	73	347.5	0	660	6.3e-05	0.063	772	AZI_CLQ
1 x cmax	53	354	1937	660	6e-05	0.06	778	AZI_CLQ		1 x cmax	53	317.5	1937	0	6.8e-05	0.068	772	AZI_CLQ		1 x cmax	53	345.5	0	660	6.3e-05	0.063	772	AZI_CLQ
1 x cmax	33	366.5	1937	660	5.7e-05	0.057	778	AZI_CLQ		1 x cmax	33	328.5	1937	0	6.6e-05	0.066	768	AZI_CLQ		1 x cmax	33	349	0	660	6.2e-05	0.062	772	AZI_CLQ
1 x cmax	13	361	1937	660	5.9e-05	0.059	778	AZI_CLQ		1 x cmax	13	321	1937	0	6.8e-05	0.068	768	AZI_CLQ		1 x cmax	13	350	0	660	6.2e-05	0.062	772	AZI_CLQ
1 x cmax	94	364	1937	660	5.8e-05	0.058	776	AZI_CLQ		1 x cmax	94	330	1937	0	6.6e-05	0.066	768	AZI_CLQ		1 x cmax	94	345	0	660	6.3e-05	0.063	772	AZI_CLQ
1 x cmax	74	362	1937	660	5.9e-05	0.059	776	AZI_CLQ		1 x cmax	74	329.5	1937	0	6.6e-05	0.066	770	AZI_CLQ		1 x cmax	74	343	0	660	6.3e-05	0.063	770	AZI_CLQ
1 x cmax	54	358	1937	660	5.9e-05	0.059	778	AZI_CLQ		1 x cmax	54	325	1937	0	6.7e-05	0.067	770	AZI_CLQ		1 x cmax	54	343.5	0	660	6.3e-05	0.063	770	AZI_CLQ
1 x cmax	34	370.5	1937	660	5.6e-05	0.056	780	AZI_CLQ		1 x cmax	34	331	1937	0	6.5e-05	0.065	770	AZI_CLQ		1 x cmax	34	351.5	0	660	6.1e-05	0.061	772	AZI_CLQ
1 x cmax	14	376.5	1937	660	5.5e-05	0.055	780	AZI_CLQ		1 x cmax	14	325.5	1937	0	6.7e-05	0.067	768	AZI_CLQ		1 x cmax	14	363	0	660	5.9e-05	0.059	776	AZI_CLQ
1 x cmax	95	360	1937	660	5.9e-05	0.059	776	AZI_CLQ		1 x cmax	95	323.5	1937	0	6.7e-05	0.067	768	AZI_CLQ		1 x cmax	95	347	0	660	6.2e-05	0.062	772	AZI_CLQ
1 x cmax	75	364.5	1937	660	5.8e-05	0.058	778	AZI_CLQ		1 x cmax	75	332	1937	0	6.5e-05	0.065	772	AZI_CLQ		1 x cmax	75	343.5	0	660	6.3e-05	0.063	772	AZI_CLQ
1 x cmax	55	362.5	1937	660	5.8e-05	0.058	778	AZI_CLQ		1 x cmax	55	318.5	1937	0	6.8e-05	0.068	770	AZI_CLQ		1 x cmax	55	354	0	660	6.1e-05	0.061	774	AZI_CLQ
1 x cmax	35	365.5	1937	660	5.7e-05	0.057	780	AZI_CLQ		1 x cmax	35	324	1937	0	6.7e-05	0.067	770	AZI_CLQ		1 x cmax	35	352.5	0	660	6.1e-05	0.061	774	AZI_CLQ
1 x cmax	15	362	1937	660	5.9e-05	0.059	778	AZI_CLQ		1 x cmax	15	320.5	1937	0	6.8e-05	0.068	770	AZI_CLQ		1 x cmax	15	351	0	660	6.2e-05	0.062	772	AZI_CLQ
1 x cmax	96	364	1937	660	5.8e-05	0.058	776	AZI_CLQ		1 x cmax	96	328.5	1937	0	6.6e-05	0.066	768	AZI_CLQ		1 x cmax	96	346.5	0	660	6.3e-05	0.063	772	AZI_CLQ
1 x cmax	76	363	1937	660	5.8e-05	0.058	778	AZI_CLQ		1 x cmax	76	328	1937	0	6.6e-05	0.066	770	AZI_CLQ		1 x cmax	76	345.5	0	660	6.3e-05	0.063	772	AZI_CLQ
1 x cmax	56	365.5	1937	660	5.7e-05	0.057	780	AZI_CLQ		1 x cmax	56	324.5	1937	0	6.7e-05	0.067	770	AZI_CLQ		1 x cmax	56	351.5	0	660	6.1e-05	0.061	774	AZI_CLQ
1 x cmax	36	375.5	1937	660	5.5e-05	0.055	782	AZI_CLQ		1 x cmax	36	337	1937	0	6.4e-05	0.064	774	AZI_CLQ		1 x cmax	36	351	0	660	6.1e-05	0.061	772	AZI_CLQ
1 x cmax	16	362.5	1937	660	5.8e-05	0.058	780	AZI_CLQ		1 x cmax	16	330	1937	0	6.5e-05	0.065	772	AZI_CLQ		1 x cmax	16	343.5	0	660	6.4e-05	0.064	770	AZI_CLQ
1 x cmax	97	349	1937	660	6.1e-05	0.061	776	AZI_CLQ		1 x cmax	97	318.5	1937	0	6.8e-05	0.068	770	AZI_CLQ		1 x cmax	97	339.5	0	660	6.4e-05	0.064	770	AZI_CLQ
1 x cmax	77	366	1937	660	5.8e-05	0.058	778	AZI_CLQ		1 x cmax	77	333.5	1937	0	6.5e-05	0.065	770	AZI_CLQ		1 x cmax	77	344	0	660	6.3e-05	0.063	772	AZI_CLQ
1 x cmax	57	349.5	1937	660	6.1e-05	0.061	776	AZI_CLQ		1 x cmax	57	319.5	1937	0	6.8e-05	0.068	768	AZI_CLQ		1 x cmax	57	339	0	660	6.4e-05	0.064	770	AZI_CLQ
1 x cmax	37	370.5	1937	660	5.7e-05	0.057	780	AZI_CLQ		1 x cmax	37	336.5	1937	0	6.4e-05	0.064	772	AZI_CLQ		1 x cmax	37	346.5	0	660	6.3e-05	0.063	772	AZI_CLQ
1 x cmax	17	376.5	1937	660	5.5e-05	0.055	782	AZI_CLQ		1 x cmax	17	334	1937	0	6.4e-05	0.064	772	AZI_CLQ		1 x cmax	17	355.5	0	660	6e-05	0.06	774	AZI_CLQ
1 x cmax	98	363	1937	660	5.8e-05	0.058	778	AZI_CLQ		1 x cmax	98	324.5	1937	0	6.7e-05	0.067	770	AZI_CLQ		1 x cmax	98	349	0	660	6.2e-05	0.062	772	AZI_CLQ
1 x cmax	78	369	1937	660	5.7e-05	0.057	780	AZI_CLQ		1 x cmax	78	336	1937	0	6.4e-05	0.064	772	AZI_CLQ		1 x cmax	78	344	0	660	6.3e-05	0.063	772	AZI_CLQ
1 x cmax	58	362.5	1937	660	5.8e-05	0.058	776	AZI_CLQ		1 x cmax	58	325	1937	0	6.7e-05	0.067	768	AZI_CLQ		1 x cmax	58	348.5	0	660	6.2e-05	0.062	772	AZI_CLQ
1 x cmax	38	372	1937	660	5.7e-05	0.057	778	AZI_CLQ		1 x cmax	38	340.5	1937	0	6.3e-05	0.063	770	AZI_CLQ		1 x cmax	38	344.5	0	660	6.3e-05	0.063	772	AZI_CLQ
1 x cmax	18	356	1937	660	6e-05	0.06	776	AZI_CLQ		1 x cmax	18	322.5	1937	0	6.7e-05	0.067	770	AZI_CLQ		1 x cmax	18	343	0	660	6.3e-05	0.063	770	AZI_CLQ
1 x cmax	99	369.5	1937	660	5.7e-05	0.057	778	AZI_CLQ		1 x cmax	99	336.5	1937	0	6.4e-05	0.064	770	AZI_CLQ		1 x cmax	99	345	0	660	6.3e-05	0.063	772	AZI_CLQ
1 x cmax	79	371	1937	660	5.6e-05	0.056	782	AZI_CLQ		1 x cmax	79	337	1937	0	6.4e-05	0.064	774	AZI_CLQ		1 x cmax	79	346.5	0	660	6.2e-05	0.062	772	AZI_CLQ
1 x cmax	59	365	1937	660	5.8e-05	0.058	780	AZI_CLQ		1 x cmax	59	332	1937	0	6.5e-05	0.065	772	AZI_CLQ		1 x cmax	59	344.5	0	660	6.3e-05	0.063	772	AZI_CLQ
1 x cmax	39	372	1937	660	5.7e-05	0.057	778	AZI_CLQ		1 x cmax	39	340.5	1937	0	6.3e-05	0.063	770	AZI_CLQ		1 x cmax	39	344	0	660	6.3e-05	0.063	772	AZI_CLQ
1 x cmax	19	365.5	1937	660	5.7e-05	0.057	782	AZI_CLQ		1 x cmax	19	330.5	1937	0	6.5e-05	0.065	774	AZI_CLQ		1 x cmax	19	347	0	660	6.2e-05	0.062	772	AZI_CLQ
2 x cmax	80	393	3874	1320	5.2e-05	0.052	788	AZI_CLQ		2 x cmax	80	340	3874	0	6.3e-05	0.063	776	AZI_CLQ		2 x cmax	80	367.5	0	1320	5.8e-05	0.058	776	AZI_CLQ
2 x cmax	60	397.5	3874	1320	5.1e-05	0.051	788	AZI_CLQ		2 x cmax	60	350.5	3874	0	6.1e-05	0.061	776	AZI_CLQ		2 x cmax	60	363	0	1320	5.9e-05	0.059	776	AZI_CLQ
2 x cmax	40	392.5	3874	1320	5.2e-05	0.052	786	AZI_CLQ		2 x cmax	40	341	3874	0	6.3e-05	0.063	772	AZI_CLQ		2 x cmax	40	366.5	0	1320	5.8e-05	0.058	776	AZI_CLQ
2 x cmax	20	388	3874	1320	5.3e-05	0.053	790	AZI_CLQ		2 x cmax	20	338.5	3874	0	6.3e-05	0.063	776	AZI_CLQ		2 x cmax	20	364	0	1320	5.9e-05	0.059	776	AZI_CLQ
2 x cmax	0	395	3874	1320	5.1e-05	0.051	790	AZI_CLQ		2 x cmax	0	335.5	3874	0	6.4e-05	0.064	776	AZI_CLQ		2 x cmax	0	374.5	0	1320	5.7e-05	0.057	778	AZI_CLQ
2 x cmax	81	390	3874	1320	5.3e-05	0.053	784	AZI_CLQ		2 x cmax	81	339.5	3874	0	6.3e-05	0.063	772	AZI_CLQ		2 x cmax	81	365	0	1320	5.8e-05	0.058	776	AZI_CLQ
2 x cmax	61	387.5	3874	1320	5.3e-05	0.053	786	AZI_CLQ		2 x cmax	61	347	3874	0	6.1e-05	0.061	776	AZI_CLQ		2 x cmax	61	355.5	0	1320	6.1e-05	0.061	774	AZI_CLQ
2 x cmax	41	391.5	3874	1320	5.3e-05	0.053	786	AZI_CLQ		2 x cmax	41	340	3874	0	6.3e-05	0.063	772	AZI_CLQ		2 x cmax	41	366.5	0	1320	5.8e-05	0.058	776	AZI_CLQ
2 x cmax	21	393.5	3874	1320	5.2e-05	0.052	790	AZI_CLQ		2 x cmax	21	340	3874	0	6.3e-05	0.063	776	AZI_CLQ		2 x cmax	21	369	0	1320	5.8e-05	0.058	776	AZI_CLQ
2 x cmax	1	387.5	3874	1320	5.3e-05	0.053	786	AZI_CLQ		2 x cmax	1	342.5	3874	0	6.2e-05	0.062	774	AZI_CLQ		2 x cmax	1	360	0	1320	5.9e-05	0.059	774	AZI_CLQ
2 x cmax	82	391.5	3874	1320	5.3e-05	0.053	788	AZI_CLQ		2 x cmax	82	343	3874	0	6.2e-05	0.062	774	AZI_CLQ		2 x cmax	82	363.5	0	1320	5.9e-05	0.059	776	AZI_CLQ
2 x cmax	62	388.5	3874	1320	5.3e-05	0.053	786	AZI_CLQ		2 x cmax	62	337.5	3874	0	6.3e-05	0.063	774	AZI_CLQ		2 x cmax	62	364.5	0	1320	5.9e-05	0.059	776	AZI_CLQ
2 x cmax	42	382	3874	1320	5.5e-05	0.055	782	AZI_CLQ		2 x cmax	42	322	3874	0	6.8e-05	0.068	770	AZI_CLQ		2 x cmax	42	371.5	0	1320	5.7e-05	0.057	778	AZI_CLQ
2 x cmax	22	392.5	3874	1320	5.2e-05	0.052	788	AZI_CLQ		2 x cmax	22	333	3874	0	6.5e-05	0.065	772	AZI_CLQ		2 x cmax	22	373.5	0	1320	5.7e-05	0.057	778	AZI_CLQ
2 x cmax	2	380.5	3874	1320	5.5e-05	0.055	782	AZI_CLQ		2 x cmax	2	340.5	3874	0	6.3e-05	0.063	772	AZI_CLQ		2 x cmax	2	353	0	1320	6.1e-05	0.061	772	AZI_CLQ
2 x cmax	83	399	3874	1320	5.1e-05	0.051	790	AZI_CLQ		2 x cmax	83	345	3874	0	6.2e-05	0.062	776	AZI_CLQ		2 x cmax	83	371	0	1320	5.7e-05	0.057	778	AZI_CLQ
2 x cmax	63	388	3874	1320	5.3e-05	0.053	786	AZI_CLQ		2 x cmax	63	339.5	3874	0	6.3e-05	0.063	774	AZI_CLQ		2 x cmax	63	363.5	0	1320	5.9e-05	0.059	776	AZI_CLQ
2 x cmax	43	396.5	3874	1320	5.2e-05	0.052	788	AZI_CLQ		2 x cmax	43	344.5	3874	0	6.2e-05	0.062	774	AZI_CLQ		2 x cmax	43	367.5	0	1320	5.8e-05	0.058	776	AZI_CLQ
2 x cmax	23	393	3874	1320	5.2e-05	0.052	788	AZI_CLQ		2 x cmax	23	341	3874	0	6.3e-05	0.063	774	AZI_CLQ		2 x cmax	23	367.5	0	1320	5.8e-05	0.058	776	AZI_CLQ
2 x cmax	3	382	3874	1320	5.4e-05	0.054	784	AZI_CLQ		2 x cmax	3	344	3874	0	6.2e-05	0.062	776	AZI_CLQ		2 x cmax	3	351.5	0	1320	6.2e-05	0.062	772	AZI_CLQ
2 x cmax	84	378	3874	1320	5.6e-05	0.056	782	AZI_CLQ		2 x cmax	84	319.5	3874	0	6.8e-05	0.068	768	AZI_CLQ		2 x cmax	84	368.5	0	1320	5.8e-05	0.058	776	AZI_CLQ
2 x cmax	64	390.5	3874	1320	5.3e-05	0.053	784	AZI_CLQ		2 x cmax	64	346	3874	0	6.2e-05	0.062	772	AZI_CLQ		2 x cmax	64	359	0	1320	6e-05	0.06	774	AZI_CLQ
2 x cmax	44	390.5	3874	1320	5.3e-05	0.053	786	AZI_CLQ		2 x cmax	44	333.5	3874	0	6.5e-05	0.065	770	AZI_CLQ		2 x cmax	44	371	0	1320	5.7e-05	0.057	778	AZI_CLQ
2 x cmax	24	388	3874	1320	5.3e-05	0.053	788	AZI_CLQ		2 x cmax	24	336.5	3874	0	6.4e-05	0.064	774	AZI_CLQ		2 x cmax	24	366	0	1320	5.8e-05	0.058	776	AZI_CLQ
2 x cmax	4	388.5	3874	1320	5.3e-05	0.053	784	AZI_CLQ		2 x cmax	4	326.5	3874	0	6.6e-05	0.066	770	AZI_CLQ		2 x cmax	4	374.5	0	1320	5.6e-05	0.056	778	AZI_CLQ
2 x cmax	85	395.5	3874	1320	5.2e-05	0.052	786	AZI_CLQ		2 x cmax	85	347.5	3874	0	6.1e-05	0.061	774	AZI_CLQ		2 x cmax	85	365	0	1320	5.8e-05	0.058	776	AZI_CLQ
2 x cmax	65	388	3874	1320	5.3e-05	0.053	786	AZI_CLQ		2 x cmax	65	342	3874	0	6.2e-05	0.062	776	AZI_CLQ		2 x cmax	65	360.5	0	1320	6e-05	0.06	774	AZI_CLQ
2 x cmax	45	394.5	3874	1320	5.2e-05	0.052	786	AZI_CLQ		2 x cmax	45	327.5	3874	0	6.6e-05	0.066	770	AZI_CLQ		2 x cmax	45	380	0	1320	5.5e-05	0.055	780	AZI_CLQ
2 x cmax	25	393	3874	1320	5.2e-05	0.052	786	AZI_CLQ		2 x cmax	25	341.5	3874	0	6.3e-05	0.063	774	AZI_CLQ		2 x cmax	25	367.5	0	1320	5.8e-05	0.058	776	AZI_CLQ
2 x cmax	5	389.5	3874	1320	5.3e-05	0.053	784	AZI_CLQ		2 x cmax	5	341	3874	0	6.3e-05	0.063	772	AZI_CLQ		2 x cmax	5	362.5	0	1320	5.9e-05	0.059	776	AZI_CLQ
2 x cmax	86	388	3874	1320	5.3e-05	0.053	784	AZI_CLQ		2 x cmax	86	348.5	3874	0	6.1e-05	0.061	774	AZI_CLQ		2 x cmax	86	355	0	1320	6.1e-05	0.061	774	AZI_CLQ
2 x cmax	66	385.5	3874	1320	5.4e-05	0.054	784	AZI_CLQ		2 x cmax	66	328.5	3874	0	6.6e-05	0.066	772	AZI_CLQ		2 x cmax	66	369	0	1320	5.8e-05	0.058	776	AZI_CLQ
2 x cmax	46	387.5	3874	1320	5.3e-05	0.053	784	AZI_CLQ		2 x cmax	46	338	3874	0	6.4e-05	0.064	770	AZI_CLQ		2 x cmax	46	363.5	0	1320	5.9e-05	0.059	776	AZI_CLQ
2 x cmax	26	387.5	3874	1320	5.3e-05	0.053	788	AZI_CLQ		2 x cmax	26	338.5	3874	0	6.3e-05	0.063	774	AZI_CLQ		2 x cmax	26	363.5	0	1320	5.9e-05	0.059	776	AZI_CLQ
2 x cmax	6	396	3874	1320	5.2e-05	0.052	786	AZI_CLQ		2 x cmax	6	346.5	3874	0	6.2e-05	0.062	772	AZI_CLQ		2 x cmax	6	365	0	1320	5.9e-05	0.059	776	AZI_CLQ
2 x cmax	87	382	3874	1320	5.4e-05	0.054	782	AZI_CLQ		2 x cmax	87	340.5	3874	0	6.3e-05	0.063	772	AZI_CLQ		2 x cmax	87	355.5	0	1320	6e-05	0.06	774	AZI_CLQ
2 x cmax	67	389	3874	1320	5.3e-05	0.053	788	AZI_CLQ		2 x cmax	67	331.5	3874	0	6.5e-05	0.065	774	AZI_CLQ		2 x cmax	67	370.5	0	1320	5.7e-05	0.057	778	AZI_CLQ
2 x cmax	47	386.5	3874	1320	5.4e-05	0.054	784	AZI_CLQ		2 x cmax	47	335.5	3874	0	6.4e-05	0.064	772	AZI_CLQ		2 x cmax	47	364	0	1320	5.9e-05	0.059	776	AZI_CLQ
2 x cmax	27	393	3874	1320	5.2e-05	0.052	788	AZI_CLQ		2 x cmax	27	342.5	3874	0	6.2e-05	0.062	774	AZI_CLQ		2 x cmax	27	365.5	0	1320	5.8e-05	0.058	776	AZI_CLQ
2 x cmax	7	391	3874	1320	5.2e-05	0.052	790	AZI_CLQ		2 x cmax	7	353	3874	0	6e-05	0.06	780	AZI_CLQ		2 x cmax	7	353.5	0	1320	6.1e-05	0.061	774	AZI_CLQ
2 x cmax	88	386.5	3874	1320	5.3e-05	0.053	786	AZI_CLQ		2 x cmax	88	327	3874	0	6.6e-05	0.066	772	AZI_CLQ		2 x cmax	88	371.5	0	1320	5.7e-05	0.057	778	AZI_CLQ
2 x cmax	68	385	3874	1320	5.4e-05	0.054	782	AZI_CLQ		2 x cmax	68	339	3874	0	6.3e-05	0.063	772	AZI_CLQ		2 x cmax	68	359.5	0	1320	6e-05	0.06	774	AZI_CLQ
2 x cmax	48	378.5	3874	1320	5.5e-05	0.055	782	AZI_CLQ		2 x cmax	48	331	3874	0	6.5e-05	0.065	770	AZI_CLQ		2 x cmax	48	360	0	1320	6e-05	0.06	774	AZI_CLQ
2 x cmax	28	390	3874	1320	5.3e-05	0.053	786	AZI_CLQ		2 x cmax	28	340.5	3874	0	6.3e-05	0.063	774	AZI_CLQ		2 x cmax	28	364.5	0	1320	5.9e-05	0.059	776	AZI_CLQ
2 x cmax	8	373	3874	1320	5.6e-05	0.056	784	AZI_CLQ		2 x cmax	8	330	3874	0	6.5e-05	0.065	774	AZI_CLQ		2 x cmax	8	354.5	0	1320	6.1e-05	0.061	774	AZI_CLQ
2 x cmax	89	390.5	3874	1320	5.3e-05	0.053	784	AZI_CLQ		2 x cmax	89	332.5	3874	0	6.5e-05	0.065	770	AZI_CLQ		2 x cmax	89	372	0	1320	5.7e-05	0.057	778	AZI_CLQ
2 x cmax	69	369	3874	1320	5.8e-05	0.058	778	AZI_CLQ		2 x cmax	69	323	3874	0	6.8e-05	0.068	768	AZI_CLQ		2 x cmax	69	356.5	0	1320	6.1e-05	0.061	774	AZI_CLQ
2 x cmax	49	372.5	3874	1320	5.7e-05	0.057	780	AZI_CLQ		2 x cmax	49	334	3874	0	6.4e-05	0.064	772	AZI_CLQ		2 x cmax	49	350	0	1320	6.2e-05	0.062	772	AZI_CLQ
2 x cmax	29	392.5	3874	1320	5.2e-05	0.052	788	AZI_CLQ		2 x cmax	29	340.5	3874	0	6.3e-05	0.063	774	AZI_CLQ		2 x cmax	29	366.5	0	1320	5.8e-05	0.058	776	AZI_CLQ
2 x cmax	9	377	3874	1320	5.5e-05	0.055	784	AZI_CLQ		2 x cmax	9	328	3874	0	6.6e-05	0.066	772	AZI_CLQ		2 x cmax	9	361	0	1320	5.9e-05	0.059	774	AZI_CLQ
2 x cmax	90	380	3874	1320	5.5e-05	0.055	782	AZI_CLQ		2 x cmax	90	323	3874	0	6.7e-05	0.067	768	AZI_CLQ		2 x cmax	90	368.5	0	1320	5.7e-05	0.057	778	AZI_CLQ
2 x cmax	70	403	3874	1320	5e-05	0.05	792	AZI_CLQ		2 x cmax	70	338	3874	0	6.3e-05	0.063	774	AZI_CLQ		2 x cmax	70	381	0	1320	5.5e-05	0.055	780	AZI_CLQ
2 x cmax	50	382	3874	1320	5.4e-05	0.054	784	AZI_CLQ		2 x cmax	50	333.5	3874	0	6.5e-05	0.065	772	AZI_CLQ		2 x cmax	50	362	0	1320	5.9e-05	0.059	776	AZI_CLQ
2 x cmax	30	393.5	3874	1320	5.1e-05	0.051	790	AZI_CLQ		2 x cmax	30	338.5	3874	0	6.3e-05	0.063	776	AZI_CLQ		2 x cmax	30	369.5	0	1320	5.7e-05	0.057	778	AZI_CLQ
2 x cmax	10	383.5	3874	1320	5.4e-05	0.054	786	AZI_CLQ		2 x cmax	10	337	3874	0	6.4e-05	0.064	774	AZI_CLQ		2 x cmax	10	360.5	0	1320	6e-05	0.06	774	AZI_CLQ
2 x cmax	91	386.5	3874	1320	5.3e-05	0.053	786	AZI_CLQ		2 x cmax	91	343.5	3874	0	6.2e-05	0.062	776	AZI_CLQ		2 x cmax	91	357	0	1320	6e-05	0.06	774	AZI_CLQ
2 x cmax	71	393	3874	1320	5.2e-05	0.052	788	AZI_CLQ		2 x cmax	71	343	3874	0	6.2e-05	0.062	776	AZI_CLQ		2 x cmax	71	366	0	1320	5.8e-05	0.058	776	AZI_CLQ
2 x cmax	51	384.5	3874	1320	5.3e-05	0.053	788	AZI_CLQ		2 x cmax	51	338	3874	0	6.3e-05	0.063	776	AZI_CLQ		2 x cmax	51	360.5	0	1320	6e-05	0.06	774	AZI_CLQ
2 x cmax	31	388.5	3874	1320	5.3e-05	0.053	784	AZI_CLQ		2 x cmax	31	338.5	3874	0	6.4e-05	0.064	770	AZI_CLQ		2 x cmax	31	364.5	0	1320	5.9e-05	0.059	776	AZI_CLQ
2 x cmax	11	396	3874	1320	5.1e-05	0.051	790	AZI_CLQ		2 x cmax	11	344.5	3874	0	6.2e-05	0.062	778	AZI_CLQ		2 x cmax	11	367.5	0	1320	5.8e-05	0.058	776	AZI_CLQ
2 x cmax	92	393.5	3874	1320	5.2e-05	0.052	786	AZI_CLQ		2 x cmax	92	333	3874	0	6.5e-05	0.065	770	AZI_CLQ		2 x cmax	92	374.5	0	1320	5.6e-05	0.056	778	AZI_CLQ
2 x cmax	72	384	3874	1320	5.3e-05	0.053	784	AZI_CLQ		2 x cmax	72	342.5	3874	0	6.2e-05	0.062	774	AZI_CLQ		2 x cmax	72	356.5	0	1320	6e-05	0.06	774	AZI_CLQ
2 x cmax	52	389.5	3874	1320	5.2e-05	0.052	790	AZI_CLQ		2 x cmax	52	341	3874	0	6.2e-05	0.062	778	AZI_CLQ		2 x cmax	52	363	0	1320	5.9e-05	0.059	776	AZI_CLQ
2 x cmax	32	394.5	3874	1320	5.2e-05	0.052	788	AZI_CLQ		2 x cmax	32	338.5	3874	0	6.3e-05	0.063	774	AZI_CLQ		2 x cmax	32	371	0	1320	5.7e-05	0.057	778	AZI_CLQ
2 x cmax	12	388.5	3874	1320	5.3e-05	0.053	786	AZI_CLQ		2 x cmax	12	339	3874	0	6.3e-05	0.063	772	AZI_CLQ		2 x cmax	12	364	0	1320	5.8e-05	0.058	776	AZI_CLQ
2 x cmax	93	392.5	3874	1320	5.2e-05	0.052	788	AZI_CLQ		2 x cmax	93	335.5	3874	0	6.4e-05	0.064	774	AZI_CLQ		2 x cmax	93	371.5	0	1320	5.7e-05	0.057	778	AZI_CLQ
2 x cmax	73	390	3874	1320	5.3e-05	0.053	786	AZI_CLQ		2 x cmax	73	337	3874	0	6.4e-05	0.064	772	AZI_CLQ		2 x cmax	73	366.5	0	1320	5.9e-05	0.059	776	AZI_CLQ
2 x cmax	53	376.5	3874	1320	5.5e-05	0.055	786	AZI_CLQ		2 x cmax	53	324	3874	0	6.6e-05	0.066	774	AZI_CLQ		2 x cmax	53	363.5	0	1320	5.9e-05	0.059	776	AZI_CLQ
2 x cmax	33	389	3874	1320	5.3e-05	0.053	784	AZI_CLQ		2 x cmax	33	337.5	3874	0	6.4e-05	0.064	772	AZI_CLQ		2 x cmax	33	366	0	1320	5.8e-05	0.058	776	AZI_CLQ
2 x cmax	13	383.5	3874	1320	5.4e-05	0.054	784	AZI_CLQ		2 x cmax	13	328	3874	0	6.6e-05	0.066	772	AZI_CLQ		2 x cmax	13	368	0	1320	5.8e-05	0.058	776	AZI_CLQ
2 x cmax	94	387.5	3874	1320	5.4e-05	0.054	784	AZI_CLQ		2 x cmax	94	339	3874	0	6.4e-05	0.064	772	AZI_CLQ		2 x cmax	94	362.5	0	1320	5.9e-05	0.059	776	AZI_CLQ
2 x cmax	74	387.5	3874	1320	5.3e-05	0.053	784	AZI_CLQ		2 x cmax	74	339	3874	0	6.3e-05	0.063	772	AZI_CLQ		2 x cmax	74	363	0	1320	5.9e-05	0.059	776	AZI_CLQ
2 x cmax	54	381	3874	1320	5.4e-05	0.054	784	AZI_CLQ		2 x cmax	54	332.5	3874	0	6.5e-05	0.065	774	AZI_CLQ		2 x cmax	54	361.5	0	1320	5.9e-05	0.059	774	AZI_CLQ
2 x cmax	34	394	3874	1320	5.1e-05	0.051	788	AZI_CLQ		2 x cmax	34	341	3874	0	6.3e-05	0.063	774	AZI_CLQ		2 x cmax	34	369	0	1320	5.7e-05	0.057	778	AZI_CLQ
2 x cmax	14	403.5	3874	1320	5e-05	0.05	788	AZI_CLQ		2 x cmax	14	334.5	3874	0	6.5e-05	0.065	770	AZI_CLQ		2 x cmax	14	385	0	1320	5.4e-05	0.054	782	AZI_CLQ
2 x cmax	95	382	3874	1320	5.5e-05	0.055	782	AZI_CLQ		2 x cmax	95	331	3874	0	6.5e-05	0.065	770	AZI_CLQ		2 x cmax	95	364	0	1320	5.9e-05	0.059	776	AZI_CLQ
2 x cmax	75	388	3874	1320	5.3e-05	0.053	786	AZI_CLQ		2 x cmax	75	341.5	3874	0	6.3e-05	0.063	774	AZI_CLQ		2 x cmax	75	361	0	1320	5.9e-05	0.059	774	AZI_CLQ
2 x cmax	55	387.5	3874	1320	5.3e-05	0.053	788	AZI_CLQ		2 x cmax	55	324	3874	0	6.7e-05	0.067	772	AZI_CLQ		2 x cmax	55	376	0	1320	5.6e-05	0.056	780	AZI_CLQ
2 x cmax	35	389.5	3874	1320	5.3e-05	0.053	788	AZI_CLQ		2 x cmax	35	332.5	3874	0	6.5e-05	0.065	774	AZI_CLQ		2 x cmax	35	370.5	0	1320	5.7e-05	0.057	778	AZI_CLQ
2 x cmax	15	387	3874	1320	5.3e-05	0.053	786	AZI_CLQ		2 x cmax	15	328.5	3874	0	6.6e-05	0.066	772	AZI_CLQ		2 x cmax	15	371.5	0	1320	5.7e-05	0.057	778	AZI_CLQ
2 x cmax	96	390.5	3874	1320	5.3e-05	0.053	784	AZI_CLQ		2 x cmax	96	337.5	3874	0	6.4e-05	0.064	772	AZI_CLQ		2 x cmax	96	367	0	1320	5.8e-05	0.058	776	AZI_CLQ
2 x cmax	76	386	3874	1320	5.4e-05	0.054	784	AZI_CLQ		2 x cmax	76	336.5	3874	0	6.4e-05	0.064	772	AZI_CLQ		2 x cmax	76	363.5	0	1320	5.9e-05	0.059	776	AZI_CLQ
2 x cmax	56	389	3874	1320	5.2e-05	0.052	788	AZI_CLQ		2 x cmax	56	331.5	3874	0	6.5e-05	0.065	774	AZI_CLQ		2 x cmax	56	372	0	1320	5.7e-05	0.057	778	AZI_CLQ
2 x cmax	36	403	3874	1320	5e-05	0.05	792	AZI_CLQ		2 x cmax	36	349	3874	0	6.1e-05	0.061	778	AZI_CLQ		2 x cmax	36	371	0	1320	5.7e-05	0.057	778	AZI_CLQ
2 x cmax	16	390.5	3874	1320	5.3e-05	0.053	788	AZI_CLQ		2 x cmax	16	339.5	3874	0	6.3e-05	0.063	776	AZI_CLQ		2 x cmax	16	365.5	0	1320	5.9e-05	0.059	776	AZI_CLQ
2 x cmax	97	372	3874	1320	5.6e-05	0.056	784	AZI_CLQ		2 x cmax	97	325.5	3874	0	6.6e-05	0.066	774	AZI_CLQ		2 x cmax	97	357.5	0	1320	6.1e-05	0.061	774	AZI_CLQ
2 x cmax	77	391.5	3874	1320	5.2e-05	0.052	786	AZI_CLQ		2 x cmax	77	346	3874	0	6.2e-05	0.062	774	AZI_CLQ		2 x cmax	77	361	0	1320	5.9e-05	0.059	774	AZI_CLQ
2 x cmax	57	369.5	3874	1320	5.7e-05	0.057	782	AZI_CLQ		2 x cmax	57	326	3874	0	6.6e-05	0.066	772	AZI_CLQ		2 x cmax	57	355	0	1320	6.1e-05	0.061	774	AZI_CLQ
2 x cmax	37	395.5	3874	1320	5.2e-05	0.052	788	AZI_CLQ		2 x cmax	37	348.5	3874	0	6.1e-05	0.061	774	AZI_CLQ		2 x cmax	37	363	0	1320	5.9e-05	0.059	776	AZI_CLQ
2 x cmax	17	406	3874	1320	4.9e-05	0.049	792	AZI_CLQ		2 x cmax	17	344	3874	0	6.2e-05	0.062	776	AZI_CLQ		2 x cmax	17	380	0	1320	5.5e-05	0.055	780	AZI_CLQ
2 x cmax	98	389	3874	1320	5.3e-05	0.053	786	AZI_CLQ		2 x cmax	98	333.5	3874	0	6.5e-05	0.065	772	AZI_CLQ		2 x cmax	98	369	0	1320	5.8e-05	0.058	776	AZI_CLQ
2 x cmax	78	397.5	3874	1320	5.1e-05	0.051	790	AZI_CLQ		2 x cmax	78	350.5	3874	0	6e-05	0.06	778	AZI_CLQ		2 x cmax	78	362.5	0	1320	5.9e-05	0.059	776	AZI_CLQ
2 x cmax	58	384	3874	1320	5.4e-05	0.054	784	AZI_CLQ		2 x cmax	58	332.5	3874	0	6.5e-05	0.065	770	AZI_CLQ		2 x cmax	58	365	0	1320	5.8e-05	0.058	776	AZI_CLQ
2 x cmax	38	400.5	3874	1320	5.1e-05	0.051	786	AZI_CLQ		2 x cmax	38	352.5	3874	0	6e-05	0.06	774	AZI_CLQ		2 x cmax	38	365	0	1320	5.8e-05	0.058	776	AZI_CLQ
2 x cmax	18	380	3874	1320	5.5e-05	0.055	784	AZI_CLQ		2 x cmax	18	330.5	3874	0	6.5e-05	0.065	772	AZI_CLQ		2 x cmax	18	361.5	0	1320	5.9e-05	0.059	774	AZI_CLQ
2 x cmax	99	393.5	3874	1320	5.3e-05	0.053	786	AZI_CLQ		2 x cmax	99	347.5	3874	0	6.2e-05	0.062	774	AZI_CLQ		2 x cmax	99	361.5	0	1320	6e-05	0.06	774	AZI_CLQ
2 x cmax	79	394.5	3874	1320	5.1e-05	0.051	790	AZI_CLQ		2 x cmax	79	348	3874	0	6.1e-05	0.061	778	AZI_CLQ		2 x cmax	79	362.5	0	1320	5.9e-05	0.059	776	AZI_CLQ
2 x cmax	59	391	3874	1320	5.2e-05	0.052	790	AZI_CLQ		2 x cmax	59	344	3874	0	6.2e-05	0.062	778	AZI_CLQ		2 x cmax	59	362	0	1320	5.9e-05	0.059	776	AZI_CLQ
2 x cmax	39	403	3874	1320	5e-05	0.05	788	AZI_CLQ		2 x cmax	39	352.5	3874	0	6e-05	0.06	774	AZI_CLQ		2 x cmax	39	368	0	1320	5.8e-05	0.058	776	AZI_CLQ
2 x cmax	19	389	3874	1320	5.2e-05	0.052	790	AZI_CLQ		2 x cmax	19	339.5	3874	0	6.3e-05	0.063	778	AZI_CLQ		2 x cmax	19	364.5	0	1320	5.8e-05	0.058	776	AZI_CLQ
3 x cmax	80	410	5811	1980	4.9e-05	0.049	796	AZI_CLQ		3 x cmax	80	347	5811	0	6.1e-05	0.061	778	AZI_CLQ		3 x cmax	80	381	0	1980	5.5e-05	0.055	780	AZI_CLQ
3 x cmax	60	417	5811	1980	4.8e-05	0.048	796	AZI_CLQ		3 x cmax	60	359	5811	0	5.8e-05	0.058	778	AZI_CLQ		3 x cmax	60	377.5	0	1980	5.6e-05	0.056	778	AZI_CLQ
3 x cmax	40	411	5811	1980	4.9e-05	0.049	792	AZI_CLQ		3 x cmax	40	349.5	5811	0	6.1e-05	0.061	774	AZI_CLQ		3 x cmax	40	379	0	1980	5.6e-05	0.056	780	AZI_CLQ
3 x cmax	20	404.5	5811	1980	5e-05	0.05	796	AZI_CLQ		3 x cmax	20	344.5	5811	0	6.1e-05	0.061	780	AZI_CLQ		3 x cmax	20	377	0	1980	5.6e-05	0.056	778	AZI_CLQ
3 x cmax	0	414.5	5811	1980	4.8e-05	0.048	798	AZI_CLQ		3 x cmax	0	342	5811	0	6.2e-05	0.062	778	AZI_CLQ		3 x cmax	0	390.5	0	1980	5.4e-05	0.054	782	AZI_CLQ
3 x cmax	81	410.5	5811	1980	4.9e-05	0.049	792	AZI_CLQ		3 x cmax	81	346.5	5811	0	6.2e-05	0.062	774	AZI_CLQ		3 x cmax	81	382	0	1980	5.5e-05	0.055	780	AZI_CLQ
3 x cmax	61	405.5	5811	1980	4.9e-05	0.049	794	AZI_CLQ		3 x cmax	61	354.5	5811	0	5.9e-05	0.059	780	AZI_CLQ		3 x cmax	61	369	0	1980	5.8e-05	0.058	776	AZI_CLQ
3 x cmax	41	410	5811	1980	4.9e-05	0.049	792	AZI_CLQ		3 x cmax	41	348	5811	0	6.1e-05	0.061	774	AZI_CLQ		3 x cmax	41	381	0	1980	5.5e-05	0.055	780	AZI_CLQ
3 x cmax	21	410.5	5811	1980	4.8e-05	0.048	796	AZI_CLQ		3 x cmax	21	346.5	5811	0	6.1e-05	0.061	778	AZI_CLQ		3 x cmax	21	382.5	0	1980	5.5e-05	0.055	780	AZI_CLQ
3 x cmax	1	410.5	5811	1980	4.8e-05	0.048	794	AZI_CLQ		3 x cmax	1	350	5811	0	6e-05	0.06	778	AZI_CLQ		3 x cmax	1	379.5	0	1980	5.5e-05	0.055	780	AZI_CLQ
3 x cmax	82	412.5	5811	1980	4.9e-05	0.049	794	AZI_CLQ		3 x cmax	82	350.5	5811	0	6e-05	0.06	778	AZI_CLQ		3 x cmax	82	380	0	1980	5.6e-05	0.056	780	AZI_CLQ
3 x cmax	62	406.5	5811	1980	5e-05	0.05	792	AZI_CLQ		3 x cmax	62	345.5	5811	0	6.1e-05	0.061	776	AZI_CLQ		3 x cmax	62	377.5	0	1980	5.6e-05	0.056	778	AZI_CLQ
3 x cmax	42	399.5	5811	1980	5.1e-05	0.051	788	AZI_CLQ		3 x cmax	42	327	5811	0	6.6e-05	0.066	770	AZI_CLQ		3 x cmax	42	386	0	1980	5.4e-05	0.054	782	AZI_CLQ
3 x cmax	22	410	5811	1980	4.9e-05	0.049	794	AZI_CLQ		3 x cmax	22	339	5811	0	6.3e-05	0.063	774	AZI_CLQ		3 x cmax	22	388	0	1980	5.4e-05	0.054	782	AZI_CLQ
3 x cmax	2	396.5	5811	1980	5.2e-05	0.052	788	AZI_CLQ		3 x cmax	2	348.5	5811	0	6.1e-05	0.061	776	AZI_CLQ		3 x cmax	2	363.5	0	1980	5.9e-05	0.059	776	AZI_CLQ
3 x cmax	83	418.5	5811	1980	4.7e-05	0.047	798	AZI_CLQ		3 x cmax	83	353	5811	0	6e-05	0.06	778	AZI_CLQ		3 x cmax	83	386	0	1980	5.4e-05	0.054	782	AZI_CLQ
3 x cmax	63	405	5811	1980	5e-05	0.05	792	AZI_CLQ		3 x cmax	63	346	5811	0	6.1e-05	0.061	776	AZI_CLQ		3 x cmax	63	376	0	1980	5.6e-05	0.056	778	AZI_CLQ
3 x cmax	43	413.5	5811	1980	4.8e-05	0.048	794	AZI_CLQ		3 x cmax	43	352	5811	0	6e-05	0.06	776	AZI_CLQ		3 x cmax	43	380.5	0	1980	5.6e-05	0.056	780	AZI_CLQ
3 x cmax	23	410.5	5811	1980	4.8e-05	0.048	796	AZI_CLQ		3 x cmax	23	348	5811	0	6.1e-05	0.061	778	AZI_CLQ		3 x cmax	23	381	0	1980	5.5e-05	0.055	780	AZI_CLQ
3 x cmax	3	401	5811	1980	5.1e-05	0.051	792	AZI_CLQ		3 x cmax	3	352	5811	0	6e-05	0.06	778	AZI_CLQ		3 x cmax	3	365.5	0	1980	5.9e-05	0.059	776	AZI_CLQ
3 x cmax	84	395.5	5811	1980	5.2e-05	0.052	786	AZI_CLQ		3 x cmax	84	325	5811	0	6.7e-05	0.067	770	AZI_CLQ		3 x cmax	84	383	0	1980	5.5e-05	0.055	780	AZI_CLQ
3 x cmax	64	409	5811	1980	5e-05	0.05	790	AZI_CLQ		3 x cmax	64	354	5811	0	6e-05	0.06	774	AZI_CLQ		3 x cmax	64	373	0	1980	5.7e-05	0.057	778	AZI_CLQ
3 x cmax	44	411	5811	1980	4.9e-05	0.049	792	AZI_CLQ		3 x cmax	44	340	5811	0	6.3e-05	0.063	772	AZI_CLQ		3 x cmax	44	388.5	0	1980	5.4e-05	0.054	782	AZI_CLQ
3 x cmax	24	406	5811	1980	5e-05	0.05	794	AZI_CLQ		3 x cmax	24	343.5	5811	0	6.2e-05	0.062	778	AZI_CLQ		3 x cmax	24	379.5	0	1980	5.6e-05	0.056	780	AZI_CLQ
3 x cmax	4	407	5811	1980	5e-05	0.05	792	AZI_CLQ		3 x cmax	4	332.5	5811	0	6.5e-05	0.065	772	AZI_CLQ		3 x cmax	4	389.5	0	1980	5.3e-05	0.053	782	AZI_CLQ
3 x cmax	85	416	5811	1980	4.8e-05	0.048	794	AZI_CLQ		3 x cmax	85	356.5	5811	0	5.9e-05	0.059	776	AZI_CLQ		3 x cmax	85	380	0	1980	5.5e-05	0.055	780	AZI_CLQ
3 x cmax	65	407.5	5811	1980	4.9e-05	0.049	794	AZI_CLQ		3 x cmax	65	351	5811	0	6e-05	0.06	778	AZI_CLQ		3 x cmax	65	375	0	1980	5.7e-05	0.057	778	AZI_CLQ
3 x cmax	45	416.5	5811	1980	4.8e-05	0.048	794	AZI_CLQ		3 x cmax	45	336	5811	0	6.4e-05	0.064	772	AZI_CLQ		3 x cmax	45	397	0	1980	5.2e-05	0.052	784	AZI_CLQ
3 x cmax	25	413	5811	1980	4.8e-05	0.048	794	AZI_CLQ		3 x cmax	25	348.5	5811	0	6.1e-05	0.061	776	AZI_CLQ		3 x cmax	25	383.5	0	1980	5.5e-05	0.055	780	AZI_CLQ
3 x cmax	5	410.5	5811	1980	4.9e-05	0.049	790	AZI_CLQ		3 x cmax	5	348	5811	0	6.1e-05	0.061	774	AZI_CLQ		3 x cmax	5	380	0	1980	5.6e-05	0.056	780	AZI_CLQ
3 x cmax	86	406.5	5811	1980	5e-05	0.05	790	AZI_CLQ		3 x cmax	86	356.5	5811	0	5.9e-05	0.059	776	AZI_CLQ		3 x cmax	86	368.5	0	1980	5.8e-05	0.058	776	AZI_CLQ
3 x cmax	66	403.5	5811	1980	5e-05	0.05	792	AZI_CLQ		3 x cmax	66	335	5811	0	6.4e-05	0.064	774	AZI_CLQ		3 x cmax	66	383.5	0	1980	5.5e-05	0.055	780	AZI_CLQ
3 x cmax	46	404.5	5811	1980	5e-05	0.05	788	AZI_CLQ		3 x cmax	46	344	5811	0	6.2e-05	0.062	772	AZI_CLQ		3 x cmax	46	376.5	0	1980	5.6e-05	0.056	778	AZI_CLQ
3 x cmax	26	406.5	5811	1980	4.9e-05	0.049	794	AZI_CLQ		3 x cmax	26	345.5	5811	0	6.1e-05	0.061	778	AZI_CLQ		3 x cmax	26	379	0	1980	5.6e-05	0.056	780	AZI_CLQ
3 x cmax	6	415	5811	1980	4.8e-05	0.048	792	AZI_CLQ		3 x cmax	6	355.5	5811	0	6e-05	0.06	776	AZI_CLQ		3 x cmax	6	379	0	1980	5.6e-05	0.056	780	AZI_CLQ
3 x cmax	87	398.5	5811	1980	5.1e-05	0.051	788	AZI_CLQ		3 x cmax	87	347.5	5811	0	6.1e-05	0.061	774	AZI_CLQ		3 x cmax	87	368	0	1980	5.8e-05	0.058	776	AZI_CLQ
3 x cmax	67	408	5811	1980	4.9e-05	0.049	794	AZI_CLQ		3 x cmax	67	337.5	5811	0	6.3e-05	0.063	776	AZI_CLQ		3 x cmax	67	386.5	0	1980	5.4e-05	0.054	782	AZI_CLQ
3 x cmax	47	408.5	5811	1980	4.9e-05	0.049	792	AZI_CLQ		3 x cmax	47	341.5	5811	0	6.3e-05	0.063	774	AZI_CLQ		3 x cmax	47	383.5	0	1980	5.5e-05	0.055	780	AZI_CLQ
3 x cmax	27	412	5811	1980	4.8e-05	0.048	794	AZI_CLQ		3 x cmax	27	349.5	5811	0	6.1e-05	0.061	776	AZI_CLQ		3 x cmax	27	380	0	1980	5.5e-05	0.055	780	AZI_CLQ
3 x cmax	7	411.5	5811	1980	4.8e-05	0.048	798	AZI_CLQ		3 x cmax	7	363.5	5811	0	5.7e-05	0.057	782	AZI_CLQ		3 x cmax	7	368.5	0	1980	5.8e-05	0.058	776	AZI_CLQ
3 x cmax	88	405.5	5811	1980	5e-05	0.05	792	AZI_CLQ		3 x cmax	88	333	5811	0	6.4e-05	0.064	774	AZI_CLQ		3 x cmax	88	387	0	1980	5.4e-05	0.054	782	AZI_CLQ
3 x cmax	68	405.5	5811	1980	5e-05	0.05	790	AZI_CLQ		3 x cmax	68	347	5811	0	6.1e-05	0.061	774	AZI_CLQ		3 x cmax	68	375	0	1980	5.7e-05	0.057	778	AZI_CLQ
3 x cmax	48	396.5	5811	1980	5.2e-05	0.052	788	AZI_CLQ		3 x cmax	48	336	5811	0	6.4e-05	0.064	772	AZI_CLQ		3 x cmax	48	375	0	1980	5.7e-05	0.057	778	AZI_CLQ
3 x cmax	28	408	5811	1980	4.9e-05	0.049	794	AZI_CLQ		3 x cmax	28	347.5	5811	0	6.1e-05	0.061	776	AZI_CLQ		3 x cmax	28	378	0	1980	5.6e-05	0.056	780	AZI_CLQ
3 x cmax	8	392.5	5811	1980	5.2e-05	0.052	792	AZI_CLQ		3 x cmax	8	337.5	5811	0	6.3e-05	0.063	778	AZI_CLQ		3 x cmax	8	369.5	0	1980	5.8e-05	0.058	776	AZI_CLQ
3 x cmax	89	409	5811	1980	4.9e-05	0.049	790	AZI_CLQ		3 x cmax	89	338	5811	0	6.4e-05	0.064	772	AZI_CLQ		3 x cmax	89	387.5	0	1980	5.4e-05	0.054	782	AZI_CLQ
3 x cmax	69	386.5	5811	1980	5.4e-05	0.054	782	AZI_CLQ		3 x cmax	69	328.5	5811	0	6.6e-05	0.066	770	AZI_CLQ		3 x cmax	69	370	0	1980	5.8e-05	0.058	776	AZI_CLQ
3 x cmax	49	388.5	5811	1980	5.3e-05	0.053	786	AZI_CLQ		3 x cmax	49	339.5	5811	0	6.3e-05	0.063	774	AZI_CLQ		3 x cmax	49	363	0	1980	5.9e-05	0.059	776	AZI_CLQ
3 x cmax	29	412	5811	1980	4.8e-05	0.048	794	AZI_CLQ		3 x cmax	29	348	5811	0	6.1e-05	0.061	776	AZI_CLQ		3 x cmax	29	381.5	0	1980	5.5e-05	0.055	780	AZI_CLQ
3 x cmax	9	395.5	5811	1980	5.2e-05	0.052	790	AZI_CLQ		3 x cmax	9	333	5811	0	6.4e-05	0.064	774	AZI_CLQ		3 x cmax	9	376	0	1980	5.6e-05	0.056	778	AZI_CLQ
3 x cmax	90	397.5	5811	1980	5.1e-05	0.051	788	AZI_CLQ		3 x cmax	90	328.5	5811	0	6.6e-05	0.066	770	AZI_CLQ		3 x cmax	90	383	0	1980	5.5e-05	0.055	780	AZI_CLQ
3 x cmax	70	422.5	5811	1980	4.7e-05	0.047	798	AZI_CLQ		3 x cmax	70	344	5811	0	6.2e-05	0.062	776	AZI_CLQ		3 x cmax	70	396.5	0	1980	5.2e-05	0.052	784	AZI_CLQ
3 x cmax	50	399	5811	1980	5.1e-05	0.051	790	AZI_CLQ		3 x cmax	50	338.5	5811	0	6.3e-05	0.063	774	AZI_CLQ		3 x cmax	50	376.5	0	1980	5.6e-05	0.056	778	AZI_CLQ
3 x cmax	30	412.5	5811	1980	4.8e-05	0.048	798	AZI_CLQ		3 x cmax	30	346	5811	0	6.1e-05	0.061	778	AZI_CLQ		3 x cmax	30	384	0	1980	5.5e-05	0.055	780	AZI_CLQ
3 x cmax	10	402	5811	1980	5e-05	0.05	792	AZI_CLQ		3 x cmax	10	344	5811	0	6.2e-05	0.062	778	AZI_CLQ		3 x cmax	10	374.5	0	1980	5.7e-05	0.057	778	AZI_CLQ
3 x cmax	91	405.5	5811	1980	5e-05	0.05	794	AZI_CLQ		3 x cmax	91	353	5811	0	6e-05	0.06	778	AZI_CLQ		3 x cmax	91	370	0	1980	5.8e-05	0.058	778	AZI_CLQ
3 x cmax	71	411	5811	1980	4.8e-05	0.048	794	AZI_CLQ		3 x cmax	71	350.5	5811	0	6e-05	0.06	778	AZI_CLQ		3 x cmax	71	379.5	0	1980	5.5e-05	0.055	780	AZI_CLQ
3 x cmax	51	402.5	5811	1980	5e-05	0.05	794	AZI_CLQ		3 x cmax	51	344.5	5811	0	6.1e-05	0.061	780	AZI_CLQ		3 x cmax	51	374.5	0	1980	5.7e-05	0.057	778	AZI_CLQ
3 x cmax	31	408	5811	1980	5e-05	0.05	790	AZI_CLQ		3 x cmax	31	346	5811	0	6.2e-05	0.062	772	AZI_CLQ		3 x cmax	31	379	0	1980	5.6e-05	0.056	780	AZI_CLQ
3 x cmax	11	413.5	5811	1980	4.8e-05	0.048	798	AZI_CLQ		3 x cmax	11	352	5811	0	6e-05	0.06	780	AZI_CLQ		3 x cmax	11	381	0	1980	5.5e-05	0.055	780	AZI_CLQ
3 x cmax	92	411.5	5811	1980	4.9e-05	0.049	792	AZI_CLQ		3 x cmax	92	340.5	5811	0	6.3e-05	0.063	774	AZI_CLQ		3 x cmax	92	388	0	1980	5.4e-05	0.054	782	AZI_CLQ
3 x cmax	72	403.5	5811	1980	5e-05	0.05	792	AZI_CLQ		3 x cmax	72	349.5	5811	0	6.1e-05	0.061	776	AZI_CLQ		3 x cmax	72	372	0	1980	5.7e-05	0.057	778	AZI_CLQ
3 x cmax	52	407.5	5811	1980	4.9e-05	0.049	798	AZI_CLQ		3 x cmax	52	348	5811	0	6e-05	0.06	782	AZI_CLQ		3 x cmax	52	377	0	1980	5.6e-05	0.056	778	AZI_CLQ
3 x cmax	32	414	5811	1980	4.8e-05	0.048	796	AZI_CLQ		3 x cmax	32	345.5	5811	0	6.1e-05	0.061	776	AZI_CLQ		3 x cmax	32	387	0	1980	5.4e-05	0.054	782	AZI_CLQ
3 x cmax	12	406.5	5811	1980	4.9e-05	0.049	792	AZI_CLQ		3 x cmax	12	345.5	5811	0	6.2e-05	0.062	774	AZI_CLQ		3 x cmax	12	378	0	1980	5.6e-05	0.056	780	AZI_CLQ
3 x cmax	93	411.5	5811	1980	4.8e-05	0.048	796	AZI_CLQ		3 x cmax	93	343	5811	0	6.2e-05	0.062	778	AZI_CLQ		3 x cmax	93	386.5	0	1980	5.4e-05	0.054	782	AZI_CLQ
3 x cmax	73	408.5	5811	1980	5e-05	0.05	792	AZI_CLQ		3 x cmax	73	344	5811	0	6.2e-05	0.062	774	AZI_CLQ		3 x cmax	73	381	0	1980	5.6e-05	0.056	780	AZI_CLQ
3 x cmax	53	394	5811	1980	5.1e-05	0.051	792	AZI_CLQ		3 x cmax	53	329	5811	0	6.5e-05	0.065	776	AZI_CLQ		3 x cmax	53	378	0	1980	5.6e-05	0.056	780	AZI_CLQ
3 x cmax	33	406	5811	1980	5e-05	0.05	790	AZI_CLQ		3 x cmax	33	344	5811	0	6.2e-05	0.062	774	AZI_CLQ		3 x cmax	33	379	0	1980	5.6e-05	0.056	780	AZI_CLQ
3 x cmax	13	400.5	5811	1980	5.1e-05	0.051	790	AZI_CLQ		3 x cmax	13	333.5	5811	0	6.4e-05	0.064	774	AZI_CLQ		3 x cmax	13	381.5	0	1980	5.5e-05	0.055	780	AZI_CLQ
3 x cmax	94	404.5	5811	1980	5e-05	0.05	788	AZI_CLQ		3 x cmax	94	345.5	5811	0	6.2e-05	0.062	772	AZI_CLQ		3 x cmax	94	376	0	1980	5.6e-05	0.056	778	AZI_CLQ
3 x cmax	74	407.5	5811	1980	5e-05	0.05	792	AZI_CLQ		3 x cmax	74	346	5811	0	6.2e-05	0.062	776	AZI_CLQ		3 x cmax	74	379	0	1980	5.6e-05	0.056	780	AZI_CLQ
3 x cmax	54	398.5	5811	1980	5.1e-05	0.051	790	AZI_CLQ		3 x cmax	54	338.5	5811	0	6.3e-05	0.063	776	AZI_CLQ		3 x cmax	54	375.5	0	1980	5.7e-05	0.057	778	AZI_CLQ
3 x cmax	34	411.5	5811	1980	4.8e-05	0.048	794	AZI_CLQ		3 x cmax	34	348	5811	0	6.1e-05	0.061	776	AZI_CLQ		3 x cmax	34	382.5	0	1980	5.4e-05	0.054	782	AZI_CLQ
3 x cmax	14	423.5	5811	1980	4.7e-05	0.047	796	AZI_CLQ		3 x cmax	14	342	5811	0	6.3e-05	0.063	772	AZI_CLQ		3 x cmax	14	401	0	1980	5.1e-05	0.051	786	AZI_CLQ
3 x cmax	95	398.5	5811	1980	5.1e-05	0.051	788	AZI_CLQ		3 x cmax	95	337	5811	0	6.4e-05	0.064	772	AZI_CLQ		3 x cmax	95	376.5	0	1980	5.6e-05	0.056	778	AZI_CLQ
3 x cmax	75	405.5	5811	1980	5e-05	0.05	792	AZI_CLQ		3 x cmax	75	348.5	5811	0	6.1e-05	0.061	778	AZI_CLQ		3 x cmax	75	374.5	0	1980	5.7e-05	0.057	778	AZI_CLQ
3 x cmax	55	406.5	5811	1980	4.9e-05	0.049	794	AZI_CLQ		3 x cmax	55	328.5	5811	0	6.6e-05	0.066	774	AZI_CLQ		3 x cmax	55	392.5	0	1980	5.3e-05	0.053	784	AZI_CLQ
3 x cmax	35	407	5811	1980	4.9e-05	0.049	794	AZI_CLQ		3 x cmax	35	339.5	5811	0	6.3e-05	0.063	776	AZI_CLQ		3 x cmax	35	384	0	1980	5.5e-05	0.055	780	AZI_CLQ
3 x cmax	15	406.5	5811	1980	5e-05	0.05	794	AZI_CLQ		3 x cmax	15	335	5811	0	6.4e-05	0.064	774	AZI_CLQ		3 x cmax	15	386.5	0	1980	5.4e-05	0.054	782	AZI_CLQ
3 x cmax	96	410.5	5811	1980	4.9e-05	0.049	792	AZI_CLQ		3 x cmax	96	344.5	5811	0	6.2e-05	0.062	774	AZI_CLQ		3 x cmax	96	383.5	0	1980	5.5e-05	0.055	780	AZI_CLQ
3 x cmax	76	403.5	5811	1980	5e-05	0.05	790	AZI_CLQ		3 x cmax	76	343	5811	0	6.2e-05	0.062	774	AZI_CLQ		3 x cmax	76	377	0	1980	5.6e-05	0.056	778	AZI_CLQ
3 x cmax	56	407	5811	1980	4.9e-05	0.049	794	AZI_CLQ		3 x cmax	56	336	5811	0	6.4e-05	0.064	776	AZI_CLQ		3 x cmax	56	387.5	0	1980	5.4e-05	0.054	782	AZI_CLQ
3 x cmax	36	423	5811	1980	4.6e-05	0.046	800	AZI_CLQ		3 x cmax	36	357.5	5811	0	5.9e-05	0.059	780	AZI_CLQ		3 x cmax	36	386.5	0	1980	5.4e-05	0.054	782	AZI_CLQ
3 x cmax	16	412.5	5811	1980	4.8e-05	0.048	796	AZI_CLQ		3 x cmax	16	346.5	5811	0	6.1e-05	0.061	778	AZI_CLQ		3 x cmax	16	383.5	0	1980	5.5e-05	0.055	780	AZI_CLQ
3 x cmax	97	390.5	5811	1980	5.3e-05	0.053	790	AZI_CLQ		3 x cmax	97	331	5811	0	6.5e-05	0.065	776	AZI_CLQ		3 x cmax	97	372	0	1980	5.8e-05	0.058	778	AZI_CLQ
3 x cmax	77	411	5811	1980	4.9e-05	0.049	792	AZI_CLQ		3 x cmax	77	355	5811	0	5.9e-05	0.059	778	AZI_CLQ		3 x cmax	77	374.5	0	1980	5.7e-05	0.057	778	AZI_CLQ
3 x cmax	57	385.5	5811	1980	5.3e-05	0.053	786	AZI_CLQ		3 x cmax	57	331	5811	0	6.5e-05	0.065	774	AZI_CLQ		3 x cmax	57	367.5	0	1980	5.8e-05	0.058	776	AZI_CLQ
3 x cmax	37	414	5811	1980	4.8e-05	0.048	794	AZI_CLQ		3 x cmax	37	357	5811	0	5.9e-05	0.059	778	AZI_CLQ		3 x cmax	37	376	0	1980	5.7e-05	0.057	778	AZI_CLQ
3 x cmax	17	428.5	5811	1980	4.5e-05	0.045	802	AZI_CLQ		3 x cmax	17	351	5811	0	6e-05	0.06	778	AZI_CLQ		3 x cmax	17	398.5	0	1980	5.2e-05	0.052	786	AZI_CLQ
3 x cmax	98	408.5	5811	1980	4.9e-05	0.049	794	AZI_CLQ		3 x cmax	98	340.5	5811	0	6.3e-05	0.063	774	AZI_CLQ		3 x cmax	98	384.5	0	1980	5.5e-05	0.055	780	AZI_CLQ
3 x cmax	78	419.5	5811	1980	4.7e-05	0.047	798	AZI_CLQ		3 x cmax	78	362	5811	0	5.7e-05	0.057	782	AZI_CLQ		3 x cmax	78	377	0	1980	5.6e-05	0.056	778	AZI_CLQ
3 x cmax	58	400	5811	1980	5.1e-05	0.051	788	AZI_CLQ		3 x cmax	58	338	5811	0	6.4e-05	0.064	772	AZI_CLQ		3 x cmax	58	377.5	0	1980	5.6e-05	0.056	780	AZI_CLQ
3 x cmax	38	421.5	5811	1980	4.7e-05	0.047	794	AZI_CLQ		3 x cmax	38	361.5	5811	0	5.8e-05	0.058	776	AZI_CLQ		3 x cmax	38	382	0	1980	5.5e-05	0.055	780	AZI_CLQ
3 x cmax	18	398.5	5811	1980	5.1e-05	0.051	790	AZI_CLQ		3 x cmax	18	337	5811	0	6.3e-05	0.063	776	AZI_CLQ		3 x cmax	18	376.5	0	1980	5.6e-05	0.056	778	AZI_CLQ
3 x cmax	99	411	5811	1980	5e-05	0.05	792	AZI_CLQ		3 x cmax	99	355	5811	0	6e-05	0.06	776	AZI_CLQ		3 x cmax	99	374	0	1980	5.7e-05	0.057	778	AZI_CLQ
3 x cmax	79	412	5811	1980	4.8e-05	0.048	796	AZI_CLQ		3 x cmax	79	356.5	5811	0	5.9e-05	0.059	780	AZI_CLQ		3 x cmax	79	375	0	1980	5.7e-05	0.057	778	AZI_CLQ
3 x cmax	59	410.5	5811	1980	4.8e-05	0.048	796	AZI_CLQ		3 x cmax	59	353.5	5811	0	5.9e-05	0.059	780	AZI_CLQ		3 x cmax	59	376	0	1980	5.6e-05	0.056	778	AZI_CLQ
3 x cmax	39	427	5811	1980	4.6e-05	0.046	796	AZI_CLQ		3 x cmax	39	361.5	5811	0	5.8e-05	0.058	776	AZI_CLQ		3 x cmax	39	388	0	1980	5.4e-05	0.054	782	AZI_CLQ
3 x cmax	19	406.5	5811	1980	4.9e-05	0.049	796	AZI_CLQ		3 x cmax	19	346.5	5811	0	6.1e-05	0.061	780	AZI_CLQ		3 x cmax	19	378.5	0	1980	5.6e-05	0.056	780	AZI_CLQ
4 x cmax	80	424	7748	2640	4.6e-05	0.046	800	AZI_CLQ		4 x cmax	80	352.5	7748	0	6e-05	0.06	780	AZI_CLQ		4 x cmax	80	392	0	2640	5.3e-05	0.053	782	AZI_CLQ
4 x cmax	60	433	7748	2640	4.5e-05	0.045	802	AZI_CLQ		4 x cmax	60	365.5	7748	0	5.7e-05	0.057	782	AZI_CLQ		4 x cmax	60	389.5	0	2640	5.4e-05	0.054	782	AZI_CLQ
4 x cmax	40	426	7748	2640	4.6e-05	0.046	798	AZI_CLQ		4 x cmax	40	356	7748	0	5.9e-05	0.059	776	AZI_CLQ		4 x cmax	40	390	0	2640	5.4e-05	0.054	782	AZI_CLQ
4 x cmax	20	418.5	7748	2640	4.7e-05	0.047	800	AZI_CLQ		4 x cmax	20	350	7748	0	6e-05	0.06	782	AZI_CLQ		4 x cmax	20	387.5	0	2640	5.4e-05	0.054	782	AZI_CLQ
4 x cmax	0	430	7748	2640	4.5e-05	0.045	804	AZI_CLQ		4 x cmax	0	347	7748	0	6.1e-05	0.061	780	AZI_CLQ		4 x cmax	0	403.5	0	2640	5.1e-05	0.051	786	AZI_CLQ
4 x cmax	81	427.5	7748	2640	4.6e-05	0.046	798	AZI_CLQ		4 x cmax	81	352	7748	0	6e-05	0.06	776	AZI_CLQ		4 x cmax	81	396.5	0	2640	5.2e-05	0.052	784	AZI_CLQ
4 x cmax	61	420	7748	2640	4.7e-05	0.047	798	AZI_CLQ		4 x cmax	61	361	7748	0	5.8e-05	0.058	782	AZI_CLQ		4 x cmax	61	380	0	2640	5.6e-05	0.056	780	AZI_CLQ
4 x cmax	41	425.5	7748	2640	4.6e-05	0.046	798	AZI_CLQ		4 x cmax	41	354.5	7748	0	6e-05	0.06	776	AZI_CLQ		4 x cmax	41	393	0	2640	5.3e-05	0.053	784	AZI_CLQ
4 x cmax	21	425	7748	2640	4.6e-05	0.046	802	AZI_CLQ		4 x cmax	21	352	7748	0	6e-05	0.06	780	AZI_CLQ		4 x cmax	21	394	0	2640	5.3e-05	0.053	784	AZI_CLQ
4 x cmax	1	430.5	7748	2640	4.5e-05	0.045	802	AZI_CLQ		4 x cmax	1	356	7748	0	5.9e-05	0.059	780	AZI_CLQ		4 x cmax	1	397	0	2640	5.2e-05	0.052	786	AZI_CLQ
4 x cmax	82	429.5	7748	2640	4.6e-05	0.046	800	AZI_CLQ		4 x cmax	82	356.5	7748	0	5.9e-05	0.059	780	AZI_CLQ		4 x cmax	82	394	0	2640	5.3e-05	0.053	784	AZI_CLQ
4 x cmax	62	421.5	7748	2640	4.7e-05	0.047	798	AZI_CLQ		4 x cmax	62	352.5	7748	0	6e-05	0.06	778	AZI_CLQ		4 x cmax	62	388.5	0	2640	5.4e-05	0.054	782	AZI_CLQ
4 x cmax	42	414	7748	2640	4.8e-05	0.048	794	AZI_CLQ		4 x cmax	42	331.5	7748	0	6.5e-05	0.065	772	AZI_CLQ		4 x cmax	42	398	0	2640	5.2e-05	0.052	784	AZI_CLQ
4 x cmax	22	424.5	7748	2640	4.6e-05	0.046	800	AZI_CLQ		4 x cmax	22	344	7748	0	6.2e-05	0.062	776	AZI_CLQ		4 x cmax	22	399.5	0	2640	5.2e-05	0.052	786	AZI_CLQ
4 x cmax	2	410	7748	2640	4.9e-05	0.049	792	AZI_CLQ		4 x cmax	2	355.5	7748	0	5.9e-05	0.059	778	AZI_CLQ		4 x cmax	2	372	0	2640	5.8e-05	0.058	778	AZI_CLQ
4 x cmax	83	434	7748	2640	4.4e-05	0.044	804	AZI_CLQ		4 x cmax	83	359.5	7748	0	5.8e-05	0.058	780	AZI_CLQ		4 x cmax	83	398.5	0	2640	5.2e-05	0.052	786	AZI_CLQ
4 x cmax	63	419	7748	2640	4.7e-05	0.047	798	AZI_CLQ		4 x cmax	63	352	7748	0	6e-05	0.06	778	AZI_CLQ		4 x cmax	63	387	0	2640	5.4e-05	0.054	782	AZI_CLQ
4 x cmax	43	428	7748	2640	4.6e-05	0.046	800	AZI_CLQ		4 x cmax	43	358.5	7748	0	5.9e-05	0.059	778	AZI_CLQ		4 x cmax	43	391.5	0	2640	5.4e-05	0.054	782	AZI_CLQ
4 x cmax	23	425	7748	2640	4.6e-05	0.046	800	AZI_CLQ		4 x cmax	23	354	7748	0	5.9e-05	0.059	780	AZI_CLQ		4 x cmax	23	392	0	2640	5.3e-05	0.053	784	AZI_CLQ
4 x cmax	3	417	7748	2640	4.8e-05	0.048	798	AZI_CLQ		4 x cmax	3	359	7748	0	5.8e-05	0.058	780	AZI_CLQ		4 x cmax	3	378	0	2640	5.6e-05	0.056	778	AZI_CLQ
4 x cmax	84	410	7748	2640	4.9e-05	0.049	792	AZI_CLQ		4 x cmax	84	330	7748	0	6.6e-05	0.066	772	AZI_CLQ		4 x cmax	84	394.5	0	2640	5.3e-05	0.053	784	AZI_CLQ
4 x cmax	64	424.5	7748	2640	4.7e-05	0.047	796	AZI_CLQ		4 x cmax	64	360	7748	0	5.9e-05	0.059	778	AZI_CLQ		4 x cmax	64	385	0	2640	5.5e-05	0.055	780	AZI_CLQ
4 x cmax	44	428	7748	2640	4.6e-05	0.046	798	AZI_CLQ		4 x cmax	44	345	7748	0	6.2e-05	0.062	774	AZI_CLQ		4 x cmax	44	403.5	0	2640	5.1e-05	0.051	786	AZI_CLQ
4 x cmax	24	420.5	7748	2640	4.7e-05	0.047	800	AZI_CLQ		4 x cmax	24	349	7748	0	6e-05	0.06	780	AZI_CLQ		4 x cmax	24	390.5	0	2640	5.4e-05	0.054	782	AZI_CLQ
4 x cmax	4	422	7748	2640	4.7e-05	0.047	798	AZI_CLQ		4 x cmax	4	337.5	7748	0	6.3e-05	0.063	774	AZI_CLQ		4 x cmax	4	402	0	2640	5.1e-05	0.051	786	AZI_CLQ
4 x cmax	85	432.5	7748	2640	4.5e-05	0.045	800	AZI_CLQ		4 x cmax	85	363.5	7748	0	5.8e-05	0.058	778	AZI_CLQ		4 x cmax	85	393	0	2640	5.3e-05	0.053	784	AZI_CLQ
4 x cmax	65	424	7748	2640	4.6e-05	0.046	800	AZI_CLQ		4 x cmax	65	358	7748	0	5.8e-05	0.058	780	AZI_CLQ		4 x cmax	65	387	0	2640	5.4e-05	0.054	782	AZI_CLQ
4 x cmax	45	434.5	7748	2640	4.5e-05	0.045	802	AZI_CLQ		4 x cmax	45	344	7748	0	6.2e-05	0.062	774	AZI_CLQ		4 x cmax	45	411	0	2640	5e-05	0.05	790	AZI_CLQ
4 x cmax	25	429	7748	2640	4.5e-05	0.045	800	AZI_CLQ		4 x cmax	25	354.5	7748	0	6e-05	0.06	778	AZI_CLQ		4 x cmax	25	397	0	2640	5.2e-05	0.052	784	AZI_CLQ
4 x cmax	5	428	7748	2640	4.6e-05	0.046	798	AZI_CLQ		4 x cmax	5	354	7748	0	6e-05	0.06	776	AZI_CLQ		4 x cmax	5	394.5	0	2640	5.3e-05	0.053	784	AZI_CLQ
4 x cmax	86	422	7748	2640	4.7e-05	0.047	796	AZI_CLQ		4 x cmax	86	363.5	7748	0	5.8e-05	0.058	778	AZI_CLQ		4 x cmax	86	380	0	2640	5.6e-05	0.056	780	AZI_CLQ
4 x cmax	66	418.5	7748	2640	4.8e-05	0.048	796	AZI_CLQ		4 x cmax	66	340.5	7748	0	6.3e-05	0.063	776	AZI_CLQ		4 x cmax	66	395	0	2640	5.3e-05	0.053	784	AZI_CLQ
4 x cmax	46	418.5	7748	2640	4.8e-05	0.048	794	AZI_CLQ		4 x cmax	46	349.5	7748	0	6.1e-05	0.061	774	AZI_CLQ		4 x cmax	46	388	0	2640	5.4e-05	0.054	782	AZI_CLQ
4 x cmax	26	422.5	7748	2640	4.6e-05	0.046	800	AZI_CLQ		4 x cmax	26	351	7748	0	6e-05	0.06	780	AZI_CLQ		4 x cmax	26	392	0	2640	5.3e-05	0.053	784	AZI_CLQ
4 x cmax	6	430.5	7748	2640	4.6e-05	0.046	798	AZI_CLQ		4 x cmax	6	363	7748	0	5.8e-05	0.058	778	AZI_CLQ		4 x cmax	6	390.5	0	2640	5.4e-05	0.054	782	AZI_CLQ
4 x cmax	87	412	7748	2640	4.9e-05	0.049	792	AZI_CLQ		4 x cmax	87	353	7748	0	6e-05	0.06	776	AZI_CLQ		4 x cmax	87	378.5	0	2640	5.6e-05	0.056	780	AZI_CLQ
4 x cmax	67	424	7748	2640	4.6e-05	0.046	800	AZI_CLQ		4 x cmax	67	342.5	7748	0	6.2e-05	0.062	778	AZI_CLQ		4 x cmax	67	400	0	2640	5.2e-05	0.052	786	AZI_CLQ
4 x cmax	47	427.5	7748	2640	4.6e-05	0.046	798	AZI_CLQ		4 x cmax	47	346	7748	0	6.1e-05	0.061	774	AZI_CLQ		4 x cmax	47	400	0	2640	5.2e-05	0.052	786	AZI_CLQ
4 x cmax	27	427.5	7748	2640	4.6e-05	0.046	800	AZI_CLQ		4 x cmax	27	355.5	7748	0	5.9e-05	0.059	778	AZI_CLQ		4 x cmax	27	392	0	2640	5.3e-05	0.053	784	AZI_CLQ
4 x cmax	7	429	7748	2640	4.5e-05	0.045	804	AZI_CLQ		4 x cmax	7	372	7748	0	5.5e-05	0.055	786	AZI_CLQ		4 x cmax	7	381	0	2640	5.5e-05	0.055	780	AZI_CLQ
4 x cmax	88	421	7748	2640	4.7e-05	0.047	798	AZI_CLQ		4 x cmax	88	337.5	7748	0	6.3e-05	0.063	776	AZI_CLQ		4 x cmax	88	400	0	2640	5.2e-05	0.052	786	AZI_CLQ
4 x cmax	68	422.5	7748	2640	4.7e-05	0.047	796	AZI_CLQ		4 x cmax	68	354	7748	0	6e-05	0.06	776	AZI_CLQ		4 x cmax	68	388.5	0	2640	5.4e-05	0.054	782	AZI_CLQ
4 x cmax	48	411.5	7748	2640	4.9e-05	0.049	792	AZI_CLQ		4 x cmax	48	340.5	7748	0	6.3e-05	0.063	774	AZI_CLQ		4 x cmax	48	387.5	0	2640	5.4e-05	0.054	782	AZI_CLQ
4 x cmax	28	422.5	7748	2640	4.7e-05	0.047	798	AZI_CLQ		4 x cmax	28	353.5	7748	0	6e-05	0.06	780	AZI_CLQ		4 x cmax	28	389.5	0	2640	5.4e-05	0.054	782	AZI_CLQ
4 x cmax	8	409.5	7748	2640	4.9e-05	0.049	798	AZI_CLQ		4 x cmax	8	344	7748	0	6.1e-05	0.061	780	AZI_CLQ		4 x cmax	8	382	0	2640	5.5e-05	0.055	780	AZI_CLQ
4 x cmax	89	424.5	7748	2640	4.7e-05	0.047	796	AZI_CLQ		4 x cmax	89	343	7748	0	6.2e-05	0.062	774	AZI_CLQ		4 x cmax	89	401	0	2640	5.1e-05	0.051	786	AZI_CLQ
4 x cmax	69	402	7748	2640	5.1e-05	0.051	788	AZI_CLQ		4 x cmax	69	333.5	7748	0	6.5e-05	0.065	770	AZI_CLQ		4 x cmax	69	382	0	2640	5.6e-05	0.056	780	AZI_CLQ
4 x cmax	49	402.5	7748	2640	5.1e-05	0.051	790	AZI_CLQ		4 x cmax	49	344	7748	0	6.2e-05	0.062	776	AZI_CLQ		4 x cmax	49	374	0	2640	5.7e-05	0.057	778	AZI_CLQ
4 x cmax	29	428	7748	2640	4.5e-05	0.045	800	AZI_CLQ		4 x cmax	29	354	7748	0	5.9e-05	0.059	778	AZI_CLQ		4 x cmax	29	394	0	2640	5.3e-05	0.053	784	AZI_CLQ
4 x cmax	9	410.5	7748	2640	4.9e-05	0.049	796	AZI_CLQ		4 x cmax	9	337.5	7748	0	6.3e-05	0.063	776	AZI_CLQ		4 x cmax	9	389	0	2640	5.4e-05	0.054	782	AZI_CLQ
4 x cmax	90	412.5	7748	2640	4.9e-05	0.049	792	AZI_CLQ		4 x cmax	90	333.5	7748	0	6.5e-05	0.065	772	AZI_CLQ		4 x cmax	90	395	0	2640	5.2e-05	0.052	784	AZI_CLQ
4 x cmax	70	438	7748	2640	4.4e-05	0.044	806	AZI_CLQ		4 x cmax	70	349	7748	0	6e-05	0.06	780	AZI_CLQ		4 x cmax	70	409.5	0	2640	5e-05	0.05	788	AZI_CLQ
4 x cmax	50	413.5	7748	2640	4.8e-05	0.048	794	AZI_CLQ		4 x cmax	50	343	7748	0	6.2e-05	0.062	774	AZI_CLQ		4 x cmax	50	388.5	0	2640	5.4e-05	0.054	782	AZI_CLQ
4 x cmax	30	428	7748	2640	4.5e-05	0.045	804	AZI_CLQ		4 x cmax	30	352	7748	0	5.9e-05	0.059	780	AZI_CLQ		4 x cmax	30	396	0	2640	5.2e-05	0.052	784	AZI_CLQ
4 x cmax	10	417	7748	2640	4.7e-05	0.047	798	AZI_CLQ		4 x cmax	10	349.5	7748	0	6e-05	0.06	780	AZI_CLQ		4 x cmax	10	386.5	0	2640	5.4e-05	0.054	782	AZI_CLQ
4 x cmax	91	421.5	7748	2640	4.7e-05	0.047	800	AZI_CLQ		4 x cmax	91	361	7748	0	5.8e-05	0.058	782	AZI_CLQ		4 x cmax	91	381	0	2640	5.6e-05	0.056	780	AZI_CLQ
4 x cmax	71	426	7748	2640	4.6e-05	0.046	800	AZI_CLQ		4 x cmax	71	357	7748	0	5.9e-05	0.059	780	AZI_CLQ		4 x cmax	71	390.5	0	2640	5.3e-05	0.053	782	AZI_CLQ
4 x cmax	51	417	7748	2640	4.7e-05	0.047	800	AZI_CLQ		4 x cmax	51	350	7748	0	6e-05	0.06	782	AZI_CLQ		4 x cmax	51	386	0	2640	5.5e-05	0.055	782	AZI_CLQ
4 x cmax	31	424	7748	2640	4.7e-05	0.047	796	AZI_CLQ		4 x cmax	31	352.5	7748	0	6e-05	0.06	774	AZI_CLQ		4 x cmax	31	391.5	0	2640	5.3e-05	0.053	782	AZI_CLQ
4 x cmax	11	428	7748	2640	4.5e-05	0.045	804	AZI_CLQ		4 x cmax	11	358	7748	0	5.8e-05	0.058	782	AZI_CLQ		4 x cmax	11	392	0	2640	5.3e-05	0.053	782	AZI_CLQ
4 x cmax	92	426.5	7748	2640	4.6e-05	0.046	798	AZI_CLQ		4 x cmax	92	347	7748	0	6.1e-05	0.061	776	AZI_CLQ		4 x cmax	92	399.5	0	2640	5.2e-05	0.052	786	AZI_CLQ
4 x cmax	72	420	7748	2640	4.7e-05	0.047	798	AZI_CLQ		4 x cmax	72	355.5	7748	0	5.9e-05	0.059	778	AZI_CLQ		4 x cmax	72	386	0	2640	5.4e-05	0.054	782	AZI_CLQ
4 x cmax	52	422	7748	2640	4.6e-05	0.046	802	AZI_CLQ		4 x cmax	52	353.5	7748	0	5.9e-05	0.059	784	AZI_CLQ		4 x cmax	52	389	0	2640	5.4e-05	0.054	782	AZI_CLQ
4 x cmax	32	430	7748	2640	4.5e-05	0.045	802	AZI_CLQ		4 x cmax	32	351	7748	0	6e-05	0.06	780	AZI_CLQ		4 x cmax	32	400	0	2640	5.2e-05	0.052	786	AZI_CLQ
4 x cmax	12	421	7748	2640	4.7e-05	0.047	798	AZI_CLQ		4 x cmax	12	351.5	7748	0	6e-05	0.06	776	AZI_CLQ		4 x cmax	12	390	0	2640	5.3e-05	0.053	782	AZI_CLQ
4 x cmax	93	427	7748	2640	4.5e-05	0.045	802	AZI_CLQ		4 x cmax	93	349	7748	0	6e-05	0.06	780	AZI_CLQ		4 x cmax	93	398.5	0	2640	5.2e-05	0.052	786	AZI_CLQ
4 x cmax	73	424.5	7748	2640	4.7e-05	0.047	796	AZI_CLQ		4 x cmax	73	349.5	7748	0	6.1e-05	0.061	776	AZI_CLQ		4 x cmax	73	393.5	0	2640	5.4e-05	0.054	782	AZI_CLQ
4 x cmax	53	408.5	7748	2640	4.9e-05	0.049	798	AZI_CLQ		4 x cmax	53	334	7748	0	6.4e-05	0.064	778	AZI_CLQ		4 x cmax	53	390	0	2640	5.4e-05	0.054	782	AZI_CLQ
4 x cmax	33	420	7748	2640	4.7e-05	0.047	796	AZI_CLQ		4 x cmax	33	350	7748	0	6.1e-05	0.061	776	AZI_CLQ		4 x cmax	33	389.5	0	2640	5.4e-05	0.054	782	AZI_CLQ
4 x cmax	13	414.5	7748	2640	4.8e-05	0.048	796	AZI_CLQ		4 x cmax	13	338.5	7748	0	6.3e-05	0.063	776	AZI_CLQ		4 x cmax	13	392.5	0	2640	5.3e-05	0.053	784	AZI_CLQ
4 x cmax	94	418.5	7748	2640	4.8e-05	0.048	794	AZI_CLQ		4 x cmax	94	351	7748	0	6.1e-05	0.061	774	AZI_CLQ		4 x cmax	94	387.5	0	2640	5.4e-05	0.054	782	AZI_CLQ
4 x cmax	74	424.5	7748	2640	4.7e-05	0.047	798	AZI_CLQ		4 x cmax	74	352	7748	0	6e-05	0.06	778	AZI_CLQ		4 x cmax	74	392.5	0	2640	5.3e-05	0.053	782	AZI_CLQ
4 x cmax	54	413	7748	2640	4.8e-05	0.048	796	AZI_CLQ		4 x cmax	54	343	7748	0	6.2e-05	0.062	778	AZI_CLQ		4 x cmax	54	387.5	0	2640	5.4e-05	0.054	782	AZI_CLQ
4 x cmax	34	425.5	7748	2640	4.5e-05	0.045	800	AZI_CLQ		4 x cmax	34	354	7748	0	5.9e-05	0.059	778	AZI_CLQ		4 x cmax	34	393.5	0	2640	5.2e-05	0.052	784	AZI_CLQ
4 x cmax	14	440	7748	2640	4.4e-05	0.044	802	AZI_CLQ		4 x cmax	14	348	7748	0	6.1e-05	0.061	774	AZI_CLQ		4 x cmax	14	414.5	0	2640	4.9e-05	0.049	790	AZI_CLQ
4 x cmax	95	412.5	7748	2640	4.9e-05	0.049	792	AZI_CLQ		4 x cmax	95	342.5	7748	0	6.3e-05	0.063	774	AZI_CLQ		4 x cmax	95	387.5	0	2640	5.4e-05	0.054	782	AZI_CLQ
4 x cmax	75	419.5	7748	2640	4.7e-05	0.047	798	AZI_CLQ		4 x cmax	75	354	7748	0	5.9e-05	0.059	780	AZI_CLQ		4 x cmax	75	385.5	0	2640	5.5e-05	0.055	782	AZI_CLQ
4 x cmax	55	422.5	7748	2640	4.6e-05	0.046	800	AZI_CLQ		4 x cmax	55	332	7748	0	6.5e-05	0.065	776	AZI_CLQ		4 x cmax	55	407	0	2640	5e-05	0.05	788	AZI_CLQ
4 x cmax	35	421.5	7748	2640	4.7e-05	0.047	800	AZI_CLQ		4 x cmax	35	345	7748	0	6.1e-05	0.061	778	AZI_CLQ		4 x cmax	35	395.5	0	2640	5.3e-05	0.053	784	AZI_CLQ
4 x cmax	15	422.5	7748	2640	4.7e-05	0.047	800	AZI_CLQ		4 x cmax	15	340.5	7748	0	6.2e-05	0.062	778	AZI_CLQ		4 x cmax	15	399.5	0	2640	5.2e-05	0.052	786	AZI_CLQ
4 x cmax	96	427.5	7748	2640	4.6e-05	0.046	798	AZI_CLQ		4 x cmax	96	350	7748	0	6.1e-05	0.061	776	AZI_CLQ		4 x cmax	96	397.5	0	2640	5.2e-05	0.052	784	AZI_CLQ
4 x cmax	76	418	7748	2640	4.8e-05	0.048	796	AZI_CLQ		4 x cmax	76	348	7748	0	6.1e-05	0.061	776	AZI_CLQ		4 x cmax	76	388.5	0	2640	5.4e-05	0.054	782	AZI_CLQ
4 x cmax	56	421.5	7748	2640	4.6e-05	0.046	800	AZI_CLQ		4 x cmax	56	340	7748	0	6.3e-05	0.063	778	AZI_CLQ		4 x cmax	56	400.5	0	2640	5.1e-05	0.051	786	AZI_CLQ
4 x cmax	36	439.5	7748	2640	4.4e-05	0.044	806	AZI_CLQ		4 x cmax	36	364.5	7748	0	5.7e-05	0.057	784	AZI_CLQ		4 x cmax	36	399	0	2640	5.2e-05	0.052	784	AZI_CLQ
4 x cmax	16	431	7748	2640	4.5e-05	0.045	804	AZI_CLQ		4 x cmax	16	352.5	7748	0	5.9e-05	0.059	780	AZI_CLQ		4 x cmax	16	399	0	2640	5.2e-05	0.052	784	AZI_CLQ
4 x cmax	97	406	7748	2640	5e-05	0.05	796	AZI_CLQ		4 x cmax	97	336.5	7748	0	6.3e-05	0.063	778	AZI_CLQ		4 x cmax	97	384.5	0	2640	5.5e-05	0.055	780	AZI_CLQ
4 x cmax	77	427	7748	2640	4.6e-05	0.046	798	AZI_CLQ		4 x cmax	77	363	7748	0	5.8e-05	0.058	780	AZI_CLQ		4 x cmax	77	386	0	2640	5.5e-05	0.055	782	AZI_CLQ
4 x cmax	57	398.5	7748	2640	5.1e-05	0.051	792	AZI_CLQ		4 x cmax	57	335.5	7748	0	6.4e-05	0.064	776	AZI_CLQ		4 x cmax	57	378	0	2640	5.6e-05	0.056	780	AZI_CLQ
4 x cmax	37	429	7748	2640	4.6e-05	0.046	800	AZI_CLQ		4 x cmax	37	364	7748	0	5.7e-05	0.057	780	AZI_CLQ		4 x cmax	37	387	0	2640	5.5e-05	0.055	782	AZI_CLQ
4 x cmax	17	447	7748	2640	4.2e-05	0.042	810	AZI_CLQ		4 x cmax	17	357	7748	0	5.9e-05	0.059	780	AZI_CLQ		4 x cmax	17	414.5	0	2640	4.9e-05	0.049	790	AZI_CLQ
4 x cmax	98	424.5	7748	2640	4.6e-05	0.046	800	AZI_CLQ		4 x cmax	98	346	7748	0	6.1e-05	0.061	778	AZI_CLQ		4 x cmax	98	397.5	0	2640	5.2e-05	0.052	784	AZI_CLQ
4 x cmax	78	437.5	7748	2640	4.4e-05	0.044	806	AZI_CLQ		4 x cmax	78	371	7748	0	5.5e-05	0.055	784	AZI_CLQ		4 x cmax	78	389	0	2640	5.4e-05	0.054	782	AZI_CLQ
4 x cmax	58	413	7748	2640	4.9e-05	0.049	794	AZI_CLQ		4 x cmax	58	342.5	7748	0	6.2e-05	0.062	774	AZI_CLQ		4 x cmax	58	388	0	2640	5.4e-05	0.054	782	AZI_CLQ
4 x cmax	38	439.5	7748	2640	4.4e-05	0.044	800	AZI_CLQ		4 x cmax	38	368.5	7748	0	5.7e-05	0.057	778	AZI_CLQ		4 x cmax	38	396	0	2640	5.2e-05	0.052	784	AZI_CLQ
4 x cmax	18	414	7748	2640	4.8e-05	0.048	796	AZI_CLQ		4 x cmax	18	342	7748	0	6.2e-05	0.062	778	AZI_CLQ		4 x cmax	18	389	0	2640	5.4e-05	0.054	782	AZI_CLQ
4 x cmax	99	425	7748	2640	4.7e-05	0.047	798	AZI_CLQ		4 x cmax	99	361	7748	0	5.8e-05	0.058	780	AZI_CLQ		4 x cmax	99	385	0	2640	5.5e-05	0.055	780	AZI_CLQ
4 x cmax	79	426.5	7748	2640	4.5e-05	0.045	802	AZI_CLQ		4 x cmax	79	363	7748	0	5.7e-05	0.057	784	AZI_CLQ		4 x cmax	79	385	0	2640	5.5e-05	0.055	780	AZI_CLQ
4 x cmax	59	427	7748	2640	4.5e-05	0.045	804	AZI_CLQ		4 x cmax	59	361	7748	0	5.7e-05	0.057	784	AZI_CLQ		4 x cmax	59	387.5	0	2640	5.4e-05	0.054	782	AZI_CLQ
4 x cmax	39	447.5	7748	2640	4.3e-05	0.043	804	AZI_CLQ		4 x cmax	39	369	7748	0	5.7e-05	0.057	778	AZI_CLQ		4 x cmax	39	405	0	2640	5.1e-05	0.051	788	AZI_CLQ
4 x cmax	19	421	7748	2640	4.6e-05	0.046	802	AZI_CLQ		4 x cmax	19	352	7748	0	5.9e-05	0.059	782	AZI_CLQ		4 x cmax	19	389.5	0	2640	5.3e-05	0.053	782	AZI_CLQ

## Sheet: AZI_HCQ
Group	Sample_ID	APD90	Conc_a	Conc_b	Qnet	Qnet (uC/uF)	CaD90	Source		Group (HCQ)	Sample_ID	APD90	Conc_a	Conc_b	Qnet	Qnet (uC/uF)	CaD90	Source
1 x cmax	80	358	1937	495	5.9e-05	0.059	780	AZI_HCQ		1 x cmax	80	338	0	495	6.4e-05	0.064	772	AZI_HCQ
1 x cmax	60	355.5	1937	495	6e-05	0.06	776	AZI_HCQ		1 x cmax	60	327.5	0	495	6.7e-05	0.067	768	AZI_HCQ
1 x cmax	40	356	1937	495	6e-05	0.06	774	AZI_HCQ		1 x cmax	40	336	0	495	6.5e-05	0.065	770	AZI_HCQ
1 x cmax	20	351	1937	495	6e-05	0.06	778	AZI_HCQ		1 x cmax	20	332	0	495	6.6e-05	0.066	768	AZI_HCQ
1 x cmax	0	344.5	1937	495	6.2e-05	0.062	774	AZI_HCQ		1 x cmax	0	327	0	495	6.7e-05	0.067	766	AZI_HCQ
1 x cmax	81	342.5	1937	495	6.3e-05	0.063	770	AZI_HCQ		1 x cmax	81	321	0	495	6.9e-05	0.069	766	AZI_HCQ
1 x cmax	61	366	1937	495	5.7e-05	0.057	780	AZI_HCQ		1 x cmax	61	342	0	495	6.3e-05	0.063	772	AZI_HCQ
1 x cmax	41	359.5	1937	495	5.9e-05	0.059	776	AZI_HCQ		1 x cmax	41	341	0	495	6.3e-05	0.063	772	AZI_HCQ
1 x cmax	21	344.5	1937	495	6.2e-05	0.062	778	AZI_HCQ		1 x cmax	21	323	0	495	6.8e-05	0.068	770	AZI_HCQ
1 x cmax	1	350	1937	495	6.1e-05	0.061	774	AZI_HCQ		1 x cmax	1	328	0	495	6.7e-05	0.067	766	AZI_HCQ
1 x cmax	82	348	1937	495	6.1e-05	0.061	772	AZI_HCQ		1 x cmax	82	325	0	495	6.7e-05	0.067	766	AZI_HCQ
1 x cmax	62	344	1937	495	6.2e-05	0.062	774	AZI_HCQ		1 x cmax	62	326	0	495	6.7e-05	0.067	768	AZI_HCQ
1 x cmax	42	330	1937	495	6.6e-05	0.066	768	AZI_HCQ		1 x cmax	42	322	0	495	6.8e-05	0.068	766	AZI_HCQ
1 x cmax	22	342.5	1937	495	6.3e-05	0.063	776	AZI_HCQ		1 x cmax	22	327	0	495	6.7e-05	0.067	770	AZI_HCQ
1 x cmax	2	341.5	1937	495	6.3e-05	0.063	772	AZI_HCQ		1 x cmax	2	321	0	495	6.8e-05	0.068	766	AZI_HCQ
1 x cmax	83	350.5	1937	495	6.1e-05	0.061	776	AZI_HCQ		1 x cmax	83	326.5	0	495	6.7e-05	0.067	768	AZI_HCQ
1 x cmax	63	349	1937	495	6.1e-05	0.061	770	AZI_HCQ		1 x cmax	63	329	0	495	6.6e-05	0.066	764	AZI_HCQ
1 x cmax	43	347.5	1937	495	6.2e-05	0.062	774	AZI_HCQ		1 x cmax	43	323	0	495	6.8e-05	0.068	768	AZI_HCQ
1 x cmax	23	344.5	1937	495	6.2e-05	0.062	776	AZI_HCQ		1 x cmax	23	323	0	495	6.8e-05	0.068	768	AZI_HCQ
1 x cmax	3	346.5	1937	495	6.2e-05	0.062	776	AZI_HCQ		1 x cmax	3	323	0	495	6.8e-05	0.068	768	AZI_HCQ
1 x cmax	84	342.5	1937	495	6.3e-05	0.063	772	AZI_HCQ		1 x cmax	84	337.5	0	495	6.4e-05	0.064	770	AZI_HCQ
1 x cmax	64	346	1937	495	6.2e-05	0.062	766	AZI_HCQ		1 x cmax	64	320	0	495	6.8e-05	0.068	762	AZI_HCQ
1 x cmax	44	348.5	1937	495	6.2e-05	0.062	772	AZI_HCQ		1 x cmax	44	333	0	495	6.6e-05	0.066	768	AZI_HCQ
1 x cmax	24	348	1937	495	6.1e-05	0.061	774	AZI_HCQ		1 x cmax	24	331	0	495	6.6e-05	0.066	766	AZI_HCQ
1 x cmax	4	334	1937	495	6.5e-05	0.065	770	AZI_HCQ		1 x cmax	4	323	0	495	6.8e-05	0.068	766	AZI_HCQ
1 x cmax	85	353	1937	495	6e-05	0.06	774	AZI_HCQ		1 x cmax	85	328	0	495	6.7e-05	0.067	768	AZI_HCQ
1 x cmax	65	341.5	1937	495	6.3e-05	0.063	772	AZI_HCQ		1 x cmax	65	319.5	0	495	6.9e-05	0.069	764	AZI_HCQ
1 x cmax	45	343	1937	495	6.3e-05	0.063	772	AZI_HCQ		1 x cmax	45	333.5	0	495	6.5e-05	0.065	768	AZI_HCQ
1 x cmax	25	354.5	1937	495	6e-05	0.06	774	AZI_HCQ		1 x cmax	25	333.5	0	495	6.5e-05	0.065	768	AZI_HCQ
1 x cmax	5	354.5	1937	495	6e-05	0.06	778	AZI_HCQ		1 x cmax	5	334	0	495	6.5e-05	0.065	772	AZI_HCQ
1 x cmax	86	360.5	1937	495	5.9e-05	0.059	774	AZI_HCQ		1 x cmax	86	335.5	0	495	6.5e-05	0.065	768	AZI_HCQ
1 x cmax	66	336	1937	495	6.4e-05	0.064	772	AZI_HCQ		1 x cmax	66	324.5	0	495	6.7e-05	0.067	766	AZI_HCQ
1 x cmax	46	346.5	1937	495	6.2e-05	0.062	774	AZI_HCQ		1 x cmax	46	326.5	0	495	6.7e-05	0.067	770	AZI_HCQ
1 x cmax	26	344.5	1937	495	6.2e-05	0.062	772	AZI_HCQ		1 x cmax	26	324.5	0	495	6.7e-05	0.067	766	AZI_HCQ
1 x cmax	6	353	1937	495	6.1e-05	0.061	774	AZI_HCQ		1 x cmax	6	329.5	0	495	6.6e-05	0.066	770	AZI_HCQ
1 x cmax	87	352	1937	495	6.1e-05	0.061	774	AZI_HCQ		1 x cmax	87	331	0	495	6.6e-05	0.066	768	AZI_HCQ
1 x cmax	67	347.5	1937	495	6.1e-05	0.061	774	AZI_HCQ		1 x cmax	67	333	0	495	6.5e-05	0.065	768	AZI_HCQ
1 x cmax	47	343	1937	495	6.3e-05	0.063	782	AZI_HCQ		1 x cmax	47	325	0	495	6.8e-05	0.068	776	AZI_HCQ
1 x cmax	27	347.5	1937	495	6.1e-05	0.061	772	AZI_HCQ		1 x cmax	27	324.5	0	495	6.7e-05	0.067	766	AZI_HCQ
1 x cmax	7	354	1937	495	6e-05	0.06	776	AZI_HCQ		1 x cmax	7	325	0	495	6.7e-05	0.067	766	AZI_HCQ
1 x cmax	88	345.5	1937	495	6.2e-05	0.062	774	AZI_HCQ		1 x cmax	88	335	0	495	6.5e-05	0.065	768	AZI_HCQ
1 x cmax	68	338	1937	495	6.4e-05	0.064	770	AZI_HCQ		1 x cmax	68	318.5	0	495	6.9e-05	0.069	766	AZI_HCQ
1 x cmax	48	333	1937	495	6.5e-05	0.065	772	AZI_HCQ		1 x cmax	48	318	0	495	6.9e-05	0.069	768	AZI_HCQ
1 x cmax	28	348.5	1937	495	6.1e-05	0.061	778	AZI_HCQ		1 x cmax	28	327.5	0	495	6.7e-05	0.067	770	AZI_HCQ
1 x cmax	8	334.5	1937	495	6.4e-05	0.064	776	AZI_HCQ		1 x cmax	8	322.5	0	495	6.8e-05	0.068	768	AZI_HCQ
1 x cmax	89	337	1937	495	6.4e-05	0.064	768	AZI_HCQ		1 x cmax	89	321	0	495	6.8e-05	0.068	764	AZI_HCQ
1 x cmax	69	319	1937	495	6.9e-05	0.069	768	AZI_HCQ		1 x cmax	69	310	0	495	7.1e-05	0.071	766	AZI_HCQ
1 x cmax	49	350	1937	495	6.1e-05	0.061	772	AZI_HCQ		1 x cmax	49	333.5	0	495	6.5e-05	0.065	768	AZI_HCQ
1 x cmax	29	355	1937	495	5.9e-05	0.059	776	AZI_HCQ		1 x cmax	29	335	0	495	6.4e-05	0.064	768	AZI_HCQ
1 x cmax	9	339.5	1937	495	6.3e-05	0.063	770	AZI_HCQ		1 x cmax	9	327.5	0	495	6.7e-05	0.067	766	AZI_HCQ
1 x cmax	90	351.5	1937	495	6.1e-05	0.061	772	AZI_HCQ		1 x cmax	90	344	0	495	6.3e-05	0.063	770	AZI_HCQ
1 x cmax	70	330	1937	495	6.6e-05	0.066	774	AZI_HCQ		1 x cmax	70	308.5	0	495	7.2e-05	0.072	766	AZI_HCQ
1 x cmax	50	339.5	1937	495	6.3e-05	0.063	772	AZI_HCQ		1 x cmax	50	322.5	0	495	6.8e-05	0.068	768	AZI_HCQ
1 x cmax	30	344	1937	495	6.2e-05	0.062	776	AZI_HCQ		1 x cmax	30	325	0	495	6.7e-05	0.067	768	AZI_HCQ
1 x cmax	10	348	1937	495	6.1e-05	0.061	774	AZI_HCQ		1 x cmax	10	330	0	495	6.6e-05	0.066	766	AZI_HCQ
1 x cmax	91	351.5	1937	495	6e-05	0.06	774	AZI_HCQ		1 x cmax	91	330.5	0	495	6.6e-05	0.066	766	AZI_HCQ
1 x cmax	71	344.5	1937	495	6.2e-05	0.062	772	AZI_HCQ		1 x cmax	71	321.5	0	495	6.8e-05	0.068	764	AZI_HCQ
1 x cmax	51	351	1937	495	6e-05	0.06	778	AZI_HCQ		1 x cmax	51	332.5	0	495	6.6e-05	0.066	770	AZI_HCQ
1 x cmax	31	353	1937	495	6.1e-05	0.061	774	AZI_HCQ		1 x cmax	31	335	0	495	6.5e-05	0.065	770	AZI_HCQ
1 x cmax	11	350.5	1937	495	6e-05	0.06	776	AZI_HCQ		1 x cmax	11	326.5	0	495	6.7e-05	0.067	768	AZI_HCQ
1 x cmax	92	343	1937	495	6.2e-05	0.062	768	AZI_HCQ		1 x cmax	92	328.5	0	495	6.6e-05	0.066	764	AZI_HCQ
1 x cmax	72	348.5	1937	495	6.1e-05	0.061	774	AZI_HCQ		1 x cmax	72	326	0	495	6.7e-05	0.067	768	AZI_HCQ
1 x cmax	52	347	1937	495	6.1e-05	0.061	778	AZI_HCQ		1 x cmax	52	325.5	0	495	6.7e-05	0.067	768	AZI_HCQ
1 x cmax	32	349	1937	495	6.1e-05	0.061	774	AZI_HCQ		1 x cmax	32	330	0	495	6.6e-05	0.066	768	AZI_HCQ
1 x cmax	12	348	1937	495	6.1e-05	0.061	770	AZI_HCQ		1 x cmax	12	328.5	0	495	6.6e-05	0.066	766	AZI_HCQ
1 x cmax	93	340	1937	495	6.3e-05	0.063	772	AZI_HCQ		1 x cmax	93	322.5	0	495	6.8e-05	0.068	764	AZI_HCQ
1 x cmax	73	343.5	1937	495	6.3e-05	0.063	774	AZI_HCQ		1 x cmax	73	325	0	495	6.7e-05	0.067	768	AZI_HCQ
1 x cmax	53	333	1937	495	6.5e-05	0.065	776	AZI_HCQ		1 x cmax	53	324	0	495	6.8e-05	0.068	770	AZI_HCQ
1 x cmax	33	348.5	1937	495	6.1e-05	0.061	772	AZI_HCQ		1 x cmax	33	330	0	495	6.6e-05	0.066	768	AZI_HCQ
1 x cmax	13	339	1937	495	6.4e-05	0.064	772	AZI_HCQ		1 x cmax	13	327	0	495	6.7e-05	0.067	768	AZI_HCQ
1 x cmax	94	351	1937	495	6.1e-05	0.061	774	AZI_HCQ		1 x cmax	94	331	0	495	6.6e-05	0.066	770	AZI_HCQ
1 x cmax	74	351.5	1937	495	6.1e-05	0.061	774	AZI_HCQ		1 x cmax	74	332.5	0	495	6.5e-05	0.065	768	AZI_HCQ
1 x cmax	54	345.5	1937	495	6.2e-05	0.062	774	AZI_HCQ		1 x cmax	54	330.5	0	495	6.6e-05	0.066	768	AZI_HCQ
1 x cmax	34	359	1937	495	5.9e-05	0.059	776	AZI_HCQ		1 x cmax	34	339.5	0	495	6.4e-05	0.064	768	AZI_HCQ
1 x cmax	14	352	1937	495	6.1e-05	0.061	774	AZI_HCQ		1 x cmax	14	337	0	495	6.4e-05	0.064	770	AZI_HCQ
1 x cmax	95	336.5	1937	495	6.4e-05	0.064	770	AZI_HCQ		1 x cmax	95	322	0	495	6.8e-05	0.068	766	AZI_HCQ
1 x cmax	75	343.5	1937	495	6.2e-05	0.062	778	AZI_HCQ		1 x cmax	75	321	0	495	6.8e-05	0.068	770	AZI_HCQ
1 x cmax	55	331	1937	495	6.6e-05	0.066	772	AZI_HCQ		1 x cmax	55	321	0	495	6.9e-05	0.069	766	AZI_HCQ
1 x cmax	35	344	1937	495	6.2e-05	0.062	774	AZI_HCQ		1 x cmax	35	329.5	0	495	6.6e-05	0.066	768	AZI_HCQ
1 x cmax	15	346.5	1937	495	6.2e-05	0.062	774	AZI_HCQ		1 x cmax	15	335.5	0	495	6.5e-05	0.065	768	AZI_HCQ
1 x cmax	96	342	1937	495	6.3e-05	0.063	770	AZI_HCQ		1 x cmax	96	323	0	495	6.8e-05	0.068	766	AZI_HCQ
1 x cmax	76	343.5	1937	495	6.3e-05	0.063	778	AZI_HCQ		1 x cmax	76	325.5	0	495	6.8e-05	0.068	772	AZI_HCQ
1 x cmax	56	347	1937	495	6.1e-05	0.061	776	AZI_HCQ		1 x cmax	56	332	0	495	6.5e-05	0.065	768	AZI_HCQ
1 x cmax	36	357	1937	495	5.9e-05	0.059	778	AZI_HCQ		1 x cmax	36	331	0	495	6.6e-05	0.066	768	AZI_HCQ
1 x cmax	16	359	1937	495	5.9e-05	0.059	778	AZI_HCQ		1 x cmax	16	340	0	495	6.4e-05	0.064	770	AZI_HCQ
1 x cmax	97	331	1937	495	6.5e-05	0.065	772	AZI_HCQ		1 x cmax	97	321	0	495	6.8e-05	0.068	764	AZI_HCQ
1 x cmax	77	347	1937	495	6.2e-05	0.062	774	AZI_HCQ		1 x cmax	77	323.5	0	495	6.8e-05	0.068	768	AZI_HCQ
1 x cmax	57	334	1937	495	6.5e-05	0.065	772	AZI_HCQ		1 x cmax	57	323	0	495	6.8e-05	0.068	768	AZI_HCQ
1 x cmax	37	357	1937	495	5.9e-05	0.059	774	AZI_HCQ		1 x cmax	37	331.5	0	495	6.6e-05	0.066	766	AZI_HCQ
1 x cmax	17	357.5	1937	495	5.9e-05	0.059	778	AZI_HCQ		1 x cmax	17	334.5	0	495	6.5e-05	0.065	770	AZI_HCQ
1 x cmax	98	356.5	1937	495	5.9e-05	0.059	776	AZI_HCQ		1 x cmax	98	342.5	0	495	6.3e-05	0.063	770	AZI_HCQ
1 x cmax	78	353	1937	495	6e-05	0.06	778	AZI_HCQ		1 x cmax	78	327	0	495	6.7e-05	0.067	768	AZI_HCQ
1 x cmax	58	334	1937	495	6.5e-05	0.065	766	AZI_HCQ		1 x cmax	58	317.5	0	495	6.9e-05	0.069	762	AZI_HCQ
1 x cmax	38	370.5	1937	495	5.7e-05	0.057	778	AZI_HCQ		1 x cmax	38	343.5	0	495	6.3e-05	0.063	770	AZI_HCQ
1 x cmax	18	335	1937	495	6.4e-05	0.064	774	AZI_HCQ		1 x cmax	18	321	0	495	6.8e-05	0.068	768	AZI_HCQ
1 x cmax	99	354	1937	495	6e-05	0.06	772	AZI_HCQ		1 x cmax	99	328	0	495	6.6e-05	0.066	766	AZI_HCQ
1 x cmax	79	354	1937	495	6e-05	0.06	776	AZI_HCQ		1 x cmax	79	328	0	495	6.7e-05	0.067	768	AZI_HCQ
1 x cmax	59	351.5	1937	495	6e-05	0.06	776	AZI_HCQ		1 x cmax	59	330	0	495	6.6e-05	0.066	768	AZI_HCQ
1 x cmax	39	362	1937	495	5.9e-05	0.059	776	AZI_HCQ		1 x cmax	39	333.5	0	495	6.5e-05	0.065	770	AZI_HCQ
1 x cmax	19	352	1937	495	6e-05	0.06	780	AZI_HCQ		1 x cmax	19	331.5	0	495	6.6e-05	0.066	770	AZI_HCQ
2 x cmax	80	378	3874	990	5.5e-05	0.055	790	AZI_HCQ		2 x cmax	80	353	0	990	6.1e-05	0.061	778	AZI_HCQ
2 x cmax	60	378	3874	990	5.5e-05	0.055	782	AZI_HCQ		2 x cmax	60	343	0	990	6.3e-05	0.063	770	AZI_HCQ
2 x cmax	40	377	3874	990	5.5e-05	0.055	780	AZI_HCQ		2 x cmax	40	350	0	990	6.1e-05	0.061	772	AZI_HCQ
2 x cmax	20	371	3874	990	5.6e-05	0.056	784	AZI_HCQ		2 x cmax	20	346	0	990	6.2e-05	0.062	770	AZI_HCQ
2 x cmax	0	363.5	3874	990	5.7e-05	0.057	780	AZI_HCQ		2 x cmax	0	340	0	990	6.4e-05	0.064	768	AZI_HCQ
2 x cmax	81	360	3874	990	5.9e-05	0.059	776	AZI_HCQ		2 x cmax	81	332.5	0	990	6.6e-05	0.066	768	AZI_HCQ
2 x cmax	61	387	3874	990	5.3e-05	0.053	788	AZI_HCQ		2 x cmax	61	357	0	990	6e-05	0.06	776	AZI_HCQ
2 x cmax	41	381	3874	990	5.4e-05	0.054	784	AZI_HCQ		2 x cmax	41	356.5	0	990	6e-05	0.06	776	AZI_HCQ
2 x cmax	21	363	3874	990	5.8e-05	0.058	786	AZI_HCQ		2 x cmax	21	335	0	990	6.5e-05	0.065	774	AZI_HCQ
2 x cmax	1	370.5	3874	990	5.6e-05	0.056	778	AZI_HCQ		2 x cmax	1	341.5	0	990	6.3e-05	0.063	768	AZI_HCQ
2 x cmax	82	367.5	3874	990	5.6e-05	0.056	776	AZI_HCQ		2 x cmax	82	337.5	0	990	6.4e-05	0.064	766	AZI_HCQ
2 x cmax	62	364.5	3874	990	5.8e-05	0.058	780	AZI_HCQ		2 x cmax	62	339.5	0	990	6.4e-05	0.064	772	AZI_HCQ
2 x cmax	42	348	3874	990	6.1e-05	0.061	772	AZI_HCQ		2 x cmax	42	335.5	0	990	6.5e-05	0.065	766	AZI_HCQ
2 x cmax	22	361	3874	990	5.9e-05	0.059	782	AZI_HCQ		2 x cmax	22	340	0	990	6.4e-05	0.064	772	AZI_HCQ
2 x cmax	2	361	3874	990	5.9e-05	0.059	776	AZI_HCQ		2 x cmax	2	332.5	0	990	6.6e-05	0.066	768	AZI_HCQ
2 x cmax	83	370.5	3874	990	5.6e-05	0.056	784	AZI_HCQ		2 x cmax	83	339	0	990	6.4e-05	0.064	772	AZI_HCQ
2 x cmax	63	370.5	3874	990	5.6e-05	0.056	774	AZI_HCQ		2 x cmax	63	344.5	0	990	6.2e-05	0.062	764	AZI_HCQ
2 x cmax	43	366	3874	990	5.8e-05	0.058	782	AZI_HCQ		2 x cmax	43	334	0	990	6.5e-05	0.065	772	AZI_HCQ
2 x cmax	23	363	3874	990	5.8e-05	0.058	784	AZI_HCQ		2 x cmax	23	334.5	0	990	6.5e-05	0.065	772	AZI_HCQ
2 x cmax	3	366.5	3874	990	5.7e-05	0.057	782	AZI_HCQ		2 x cmax	3	335.5	0	990	6.5e-05	0.065	772	AZI_HCQ
2 x cmax	84	359	3874	990	5.9e-05	0.059	778	AZI_HCQ		2 x cmax	84	349.5	0	990	6.1e-05	0.061	774	AZI_HCQ
2 x cmax	64	365.5	3874	990	5.7e-05	0.057	770	AZI_HCQ		2 x cmax	64	331.5	0	990	6.5e-05	0.065	760	AZI_HCQ
2 x cmax	44	366.5	3874	990	5.8e-05	0.058	776	AZI_HCQ		2 x cmax	44	345.5	0	990	6.3e-05	0.063	770	AZI_HCQ
2 x cmax	24	370.5	3874	990	5.6e-05	0.056	780	AZI_HCQ		2 x cmax	24	347.5	0	990	6.2e-05	0.062	770	AZI_HCQ
2 x cmax	4	351.5	3874	990	6.1e-05	0.061	774	AZI_HCQ		2 x cmax	4	335.5	0	990	6.5e-05	0.065	768	AZI_HCQ
2 x cmax	85	375	3874	990	5.5e-05	0.055	780	AZI_HCQ		2 x cmax	85	341.5	0	990	6.3e-05	0.063	770	AZI_HCQ
2 x cmax	65	360.5	3874	990	5.8e-05	0.058	776	AZI_HCQ		2 x cmax	65	330	0	990	6.6e-05	0.066	766	AZI_HCQ
2 x cmax	45	363	3874	990	5.8e-05	0.058	776	AZI_HCQ		2 x cmax	45	347	0	990	6.2e-05	0.062	770	AZI_HCQ
2 x cmax	25	375	3874	990	5.5e-05	0.055	780	AZI_HCQ		2 x cmax	25	348	0	990	6.2e-05	0.062	770	AZI_HCQ
2 x cmax	5	375	3874	990	5.6e-05	0.056	786	AZI_HCQ		2 x cmax	5	349	0	990	6.2e-05	0.062	778	AZI_HCQ
2 x cmax	86	383	3874	990	5.4e-05	0.054	780	AZI_HCQ		2 x cmax	86	350.5	0	990	6.1e-05	0.061	770	AZI_HCQ
2 x cmax	66	354.5	3874	990	6e-05	0.06	776	AZI_HCQ		2 x cmax	66	337	0	990	6.4e-05	0.064	770	AZI_HCQ
2 x cmax	46	364.5	3874	990	5.8e-05	0.058	780	AZI_HCQ		2 x cmax	46	339	0	990	6.4e-05	0.064	774	AZI_HCQ
2 x cmax	26	364.5	3874	990	5.7e-05	0.057	778	AZI_HCQ		2 x cmax	26	338.5	0	990	6.4e-05	0.064	766	AZI_HCQ
2 x cmax	6	375.5	3874	990	5.6e-05	0.056	782	AZI_HCQ		2 x cmax	6	343.5	0	990	6.3e-05	0.063	772	AZI_HCQ
2 x cmax	87	371	3874	990	5.7e-05	0.057	778	AZI_HCQ		2 x cmax	87	344	0	990	6.3e-05	0.063	770	AZI_HCQ
2 x cmax	67	366	3874	990	5.7e-05	0.057	780	AZI_HCQ		2 x cmax	67	346.5	0	990	6.2e-05	0.062	770	AZI_HCQ
2 x cmax	47	361.5	3874	990	5.9e-05	0.059	790	AZI_HCQ		2 x cmax	47	337.5	0	990	6.5e-05	0.065	782	AZI_HCQ
2 x cmax	27	366.5	3874	990	5.7e-05	0.057	776	AZI_HCQ		2 x cmax	27	336.5	0	990	6.4e-05	0.064	768	AZI_HCQ
2 x cmax	7	376.5	3874	990	5.5e-05	0.055	784	AZI_HCQ		2 x cmax	7	338	0	990	6.4e-05	0.064	768	AZI_HCQ
2 x cmax	88	365.5	3874	990	5.7e-05	0.057	780	AZI_HCQ		2 x cmax	88	349.5	0	990	6.1e-05	0.061	772	AZI_HCQ
2 x cmax	68	357	3874	990	5.9e-05	0.059	776	AZI_HCQ		2 x cmax	68	329	0	990	6.6e-05	0.066	768	AZI_HCQ
2 x cmax	48	349	3874	990	6.1e-05	0.061	776	AZI_HCQ		2 x cmax	48	328.5	0	990	6.7e-05	0.067	770	AZI_HCQ
2 x cmax	28	367.5	3874	990	5.7e-05	0.057	786	AZI_HCQ		2 x cmax	28	340	0	990	6.4e-05	0.064	774	AZI_HCQ
2 x cmax	8	354.5	3874	990	5.9e-05	0.059	782	AZI_HCQ		2 x cmax	8	335.5	0	990	6.5e-05	0.065	772	AZI_HCQ
2 x cmax	89	355	3874	990	6e-05	0.06	770	AZI_HCQ		2 x cmax	89	333.5	0	990	6.5e-05	0.065	766	AZI_HCQ
2 x cmax	69	330	3874	990	6.6e-05	0.066	770	AZI_HCQ		2 x cmax	69	315.5	0	990	7e-05	0.07	766	AZI_HCQ
2 x cmax	49	370.5	3874	990	5.6e-05	0.056	778	AZI_HCQ		2 x cmax	49	349.5	0	990	6.1e-05	0.061	770	AZI_HCQ
2 x cmax	29	378.5	3874	990	5.4e-05	0.054	782	AZI_HCQ		2 x cmax	29	352	0	990	6e-05	0.06	772	AZI_HCQ
2 x cmax	9	357.5	3874	990	5.9e-05	0.059	774	AZI_HCQ		2 x cmax	9	340.5	0	990	6.3e-05	0.063	766	AZI_HCQ
2 x cmax	90	369.5	3874	990	5.7e-05	0.057	778	AZI_HCQ		2 x cmax	90	357.5	0	990	6e-05	0.06	772	AZI_HCQ
2 x cmax	70	341	3874	990	6.3e-05	0.063	778	AZI_HCQ		2 x cmax	70	312	0	990	7.1e-05	0.071	768	AZI_HCQ
2 x cmax	50	355	3874	990	6e-05	0.06	776	AZI_HCQ		2 x cmax	50	333	0	990	6.5e-05	0.065	770	AZI_HCQ
2 x cmax	30	364.5	3874	990	5.7e-05	0.057	782	AZI_HCQ		2 x cmax	30	338	0	990	6.4e-05	0.064	770	AZI_HCQ
2 x cmax	10	367	3874	990	5.7e-05	0.057	778	AZI_HCQ		2 x cmax	10	343	0	990	6.3e-05	0.063	768	AZI_HCQ
2 x cmax	91	373	3874	990	5.5e-05	0.055	780	AZI_HCQ		2 x cmax	91	343.5	0	990	6.3e-05	0.063	768	AZI_HCQ
2 x cmax	71	364.5	3874	990	5.7e-05	0.057	776	AZI_HCQ		2 x cmax	71	334.5	0	990	6.5e-05	0.065	766	AZI_HCQ
2 x cmax	51	371.5	3874	990	5.6e-05	0.056	786	AZI_HCQ		2 x cmax	51	347	0	990	6.2e-05	0.062	772	AZI_HCQ
2 x cmax	31	375.5	3874	990	5.6e-05	0.056	782	AZI_HCQ		2 x cmax	31	351	0	990	6.1e-05	0.061	774	AZI_HCQ
2 x cmax	11	371	3874	990	5.6e-05	0.056	784	AZI_HCQ		2 x cmax	11	340	0	990	6.4e-05	0.064	770	AZI_HCQ
2 x cmax	92	365	3874	990	5.7e-05	0.057	772	AZI_HCQ		2 x cmax	92	344.5	0	990	6.2e-05	0.062	766	AZI_HCQ
2 x cmax	72	369	3874	990	5.7e-05	0.057	780	AZI_HCQ		2 x cmax	72	340	0	990	6.4e-05	0.064	770	AZI_HCQ
2 x cmax	52	365.5	3874	990	5.7e-05	0.057	784	AZI_HCQ		2 x cmax	52	337	0	990	6.5e-05	0.065	770	AZI_HCQ
2 x cmax	32	369.5	3874	990	5.7e-05	0.057	780	AZI_HCQ		2 x cmax	32	344.5	0	990	6.3e-05	0.063	770	AZI_HCQ
2 x cmax	12	369.5	3874	990	5.6e-05	0.056	776	AZI_HCQ		2 x cmax	12	343.5	0	990	6.3e-05	0.063	766	AZI_HCQ
2 x cmax	93	360	3874	990	5.8e-05	0.058	776	AZI_HCQ		2 x cmax	93	336	0	990	6.5e-05	0.065	766	AZI_HCQ
2 x cmax	73	362.5	3874	990	5.8e-05	0.058	780	AZI_HCQ		2 x cmax	73	337.5	0	990	6.4e-05	0.064	770	AZI_HCQ
2 x cmax	53	350.5	3874	990	6e-05	0.06	784	AZI_HCQ		2 x cmax	53	337	0	990	6.5e-05	0.065	772	AZI_HCQ
2 x cmax	33	368	3874	990	5.7e-05	0.057	778	AZI_HCQ		2 x cmax	33	343.5	0	990	6.3e-05	0.063	770	AZI_HCQ
2 x cmax	13	356	3874	990	5.9e-05	0.059	778	AZI_HCQ		2 x cmax	13	339	0	990	6.4e-05	0.064	770	AZI_HCQ
2 x cmax	94	371.5	3874	990	5.7e-05	0.057	780	AZI_HCQ		2 x cmax	94	346	0	990	6.3e-05	0.063	772	AZI_HCQ
2 x cmax	74	372	3874	990	5.6e-05	0.056	780	AZI_HCQ		2 x cmax	74	346.5	0	990	6.2e-05	0.062	770	AZI_HCQ
2 x cmax	54	365	3874	990	5.7e-05	0.057	780	AZI_HCQ		2 x cmax	54	345	0	990	6.3e-05	0.063	772	AZI_HCQ
2 x cmax	34	380	3874	990	5.4e-05	0.054	782	AZI_HCQ		2 x cmax	34	354	0	990	6e-05	0.06	772	AZI_HCQ
2 x cmax	14	371.5	3874	990	5.6e-05	0.056	780	AZI_HCQ		2 x cmax	14	350	0	990	6.1e-05	0.061	774	AZI_HCQ
2 x cmax	95	354	3874	990	6e-05	0.06	774	AZI_HCQ		2 x cmax	95	333.5	0	990	6.5e-05	0.065	768	AZI_HCQ
2 x cmax	75	362.5	3874	990	5.8e-05	0.058	786	AZI_HCQ		2 x cmax	75	333	0	990	6.6e-05	0.066	774	AZI_HCQ
2 x cmax	55	346.5	3874	990	6.2e-05	0.062	776	AZI_HCQ		2 x cmax	55	332	0	990	6.6e-05	0.066	768	AZI_HCQ
2 x cmax	35	364	3874	990	5.7e-05	0.057	780	AZI_HCQ		2 x cmax	35	343.5	0	990	6.3e-05	0.063	772	AZI_HCQ
2 x cmax	15	367	3874	990	5.7e-05	0.057	780	AZI_HCQ		2 x cmax	15	350.5	0	990	6.1e-05	0.061	770	AZI_HCQ
2 x cmax	96	360.5	3874	990	5.9e-05	0.059	776	AZI_HCQ		2 x cmax	96	334.5	0	990	6.5e-05	0.065	768	AZI_HCQ
2 x cmax	76	362.5	3874	990	5.9e-05	0.059	786	AZI_HCQ		2 x cmax	76	338.5	0	990	6.5e-05	0.065	776	AZI_HCQ
2 x cmax	56	368.5	3874	990	5.6e-05	0.056	782	AZI_HCQ		2 x cmax	56	350	0	990	6.1e-05	0.061	772	AZI_HCQ
2 x cmax	36	378.5	3874	990	5.4e-05	0.054	784	AZI_HCQ		2 x cmax	36	345	0	990	6.3e-05	0.063	770	AZI_HCQ
2 x cmax	16	380.5	3874	990	5.4e-05	0.054	786	AZI_HCQ		2 x cmax	16	356	0	990	6e-05	0.06	774	AZI_HCQ
2 x cmax	97	348	3874	990	6.1e-05	0.061	776	AZI_HCQ		2 x cmax	97	333	0	990	6.5e-05	0.065	766	AZI_HCQ
2 x cmax	77	369	3874	990	5.7e-05	0.057	780	AZI_HCQ		2 x cmax	77	336	0	990	6.5e-05	0.065	770	AZI_HCQ
2 x cmax	57	350.5	3874	990	6.1e-05	0.061	778	AZI_HCQ		2 x cmax	57	335	0	990	6.5e-05	0.065	770	AZI_HCQ
2 x cmax	37	379	3874	990	5.4e-05	0.054	780	AZI_HCQ		2 x cmax	37	346	0	990	6.2e-05	0.062	770	AZI_HCQ
2 x cmax	17	378.5	3874	990	5.4e-05	0.054	784	AZI_HCQ		2 x cmax	17	349	0	990	6.1e-05	0.061	772	AZI_HCQ
2 x cmax	98	379	3874	990	5.4e-05	0.054	782	AZI_HCQ		2 x cmax	98	359.5	0	990	5.9e-05	0.059	772	AZI_HCQ
2 x cmax	78	376.5	3874	990	5.5e-05	0.055	786	AZI_HCQ		2 x cmax	78	340	0	990	6.4e-05	0.064	772	AZI_HCQ
2 x cmax	58	349.5	3874	990	6.1e-05	0.061	770	AZI_HCQ		2 x cmax	58	327	0	990	6.7e-05	0.067	762	AZI_HCQ
2 x cmax	38	392.5	3874	990	5.2e-05	0.052	784	AZI_HCQ		2 x cmax	38	358.5	0	990	6e-05	0.06	774	AZI_HCQ
2 x cmax	18	353	3874	990	6e-05	0.06	780	AZI_HCQ		2 x cmax	18	333	0	990	6.6e-05	0.066	770	AZI_HCQ
2 x cmax	99	374	3874	990	5.6e-05	0.056	776	AZI_HCQ		2 x cmax	99	340.5	0	990	6.3e-05	0.063	766	AZI_HCQ
2 x cmax	79	375	3874	990	5.5e-05	0.055	784	AZI_HCQ		2 x cmax	79	341	0	990	6.4e-05	0.064	770	AZI_HCQ
2 x cmax	59	374	3874	990	5.5e-05	0.055	782	AZI_HCQ		2 x cmax	59	344	0	990	6.3e-05	0.063	770	AZI_HCQ
2 x cmax	39	384.5	3874	990	5.4e-05	0.054	784	AZI_HCQ		2 x cmax	39	348	0	990	6.2e-05	0.062	774	AZI_HCQ
2 x cmax	19	373	3874	990	5.5e-05	0.055	788	AZI_HCQ		2 x cmax	19	347.5	0	990	6.2e-05	0.062	776	AZI_HCQ
3 x cmax	80	393	5811	1485	5.2e-05	0.052	796	AZI_HCQ		3 x cmax	80	364.5	0	1485	5.9e-05	0.059	782	AZI_HCQ
3 x cmax	60	396	5811	1485	5.1e-05	0.051	788	AZI_HCQ		3 x cmax	60	356.5	0	1485	6e-05	0.06	774	AZI_HCQ
3 x cmax	40	393	5811	1485	5.2e-05	0.052	786	AZI_HCQ		3 x cmax	40	360.5	0	1485	5.9e-05	0.059	774	AZI_HCQ
3 x cmax	20	385.5	5811	1485	5.3e-05	0.053	788	AZI_HCQ		3 x cmax	20	357.5	0	1485	6e-05	0.06	772	AZI_HCQ
3 x cmax	0	378	5811	1485	5.4e-05	0.054	784	AZI_HCQ		3 x cmax	0	351.5	0	1485	6.1e-05	0.061	770	AZI_HCQ
3 x cmax	81	374	5811	1485	5.6e-05	0.056	778	AZI_HCQ		3 x cmax	81	342	0	1485	6.4e-05	0.064	770	AZI_HCQ
3 x cmax	61	401.5	5811	1485	4.9e-05	0.049	794	AZI_HCQ		3 x cmax	61	367.5	0	1485	5.7e-05	0.057	778	AZI_HCQ
3 x cmax	41	397	5811	1485	5.1e-05	0.051	790	AZI_HCQ		3 x cmax	41	368	0	1485	5.8e-05	0.058	780	AZI_HCQ
3 x cmax	21	377	5811	1485	5.5e-05	0.055	792	AZI_HCQ		3 x cmax	21	346	0	1485	6.3e-05	0.063	778	AZI_HCQ
3 x cmax	1	386	5811	1485	5.3e-05	0.053	784	AZI_HCQ		3 x cmax	1	353	0	1485	6.1e-05	0.061	770	AZI_HCQ
3 x cmax	82	383	5811	1485	5.3e-05	0.053	780	AZI_HCQ		3 x cmax	82	348.5	0	1485	6.1e-05	0.061	768	AZI_HCQ
3 x cmax	62	380.5	5811	1485	5.4e-05	0.054	786	AZI_HCQ		3 x cmax	62	350.5	0	1485	6.2e-05	0.062	774	AZI_HCQ
3 x cmax	42	363.5	5811	1485	5.8e-05	0.058	776	AZI_HCQ		3 x cmax	42	348	0	1485	6.2e-05	0.062	768	AZI_HCQ
3 x cmax	22	375	5811	1485	5.6e-05	0.056	786	AZI_HCQ		3 x cmax	22	350.5	0	1485	6.2e-05	0.062	776	AZI_HCQ
3 x cmax	2	376.5	5811	1485	5.5e-05	0.055	782	AZI_HCQ		3 x cmax	2	343	0	1485	6.3e-05	0.063	770	AZI_HCQ
3 x cmax	83	385.5	5811	1485	5.3e-05	0.053	788	AZI_HCQ		3 x cmax	83	349	0	1485	6.2e-05	0.062	774	AZI_HCQ
3 x cmax	63	387	5811	1485	5.2e-05	0.052	778	AZI_HCQ		3 x cmax	63	357.5	0	1485	5.9e-05	0.059	766	AZI_HCQ
3 x cmax	43	380	5811	1485	5.4e-05	0.054	786	AZI_HCQ		3 x cmax	43	343.5	0	1485	6.3e-05	0.063	774	AZI_HCQ
3 x cmax	23	378	5811	1485	5.5e-05	0.055	790	AZI_HCQ		3 x cmax	23	345	0	1485	6.3e-05	0.063	776	AZI_HCQ
3 x cmax	3	382.5	5811	1485	5.4e-05	0.054	788	AZI_HCQ		3 x cmax	3	346.5	0	1485	6.3e-05	0.063	774	AZI_HCQ
3 x cmax	84	371.5	5811	1485	5.6e-05	0.056	782	AZI_HCQ		3 x cmax	84	358.5	0	1485	5.9e-05	0.059	776	AZI_HCQ
3 x cmax	64	381	5811	1485	5.3e-05	0.053	772	AZI_HCQ		3 x cmax	64	342.5	0	1485	6.2e-05	0.062	762	AZI_HCQ
3 x cmax	44	380	5811	1485	5.5e-05	0.055	780	AZI_HCQ		3 x cmax	44	355.5	0	1485	6.1e-05	0.061	770	AZI_HCQ
3 x cmax	24	387.5	5811	1485	5.2e-05	0.052	786	AZI_HCQ		3 x cmax	24	361.5	0	1485	5.9e-05	0.059	772	AZI_HCQ
3 x cmax	4	366	5811	1485	5.7e-05	0.057	778	AZI_HCQ		3 x cmax	4	346	0	1485	6.3e-05	0.063	770	AZI_HCQ
3 x cmax	85	391.5	5811	1485	5.2e-05	0.052	784	AZI_HCQ		3 x cmax	85	353	0	1485	6.1e-05	0.061	772	AZI_HCQ
3 x cmax	65	375.5	5811	1485	5.5e-05	0.055	780	AZI_HCQ		3 x cmax	65	339.5	0	1485	6.4e-05	0.064	766	AZI_HCQ
3 x cmax	45	379	5811	1485	5.5e-05	0.055	780	AZI_HCQ		3 x cmax	45	358	0	1485	6e-05	0.06	772	AZI_HCQ
3 x cmax	25	390.5	5811	1485	5.2e-05	0.052	784	AZI_HCQ		3 x cmax	25	360	0	1485	5.9e-05	0.059	772	AZI_HCQ
3 x cmax	5	390.5	5811	1485	5.3e-05	0.053	792	AZI_HCQ		3 x cmax	5	360.5	0	1485	6e-05	0.06	782	AZI_HCQ
3 x cmax	86	399	5811	1485	5.1e-05	0.051	784	AZI_HCQ		3 x cmax	86	362.5	0	1485	5.8e-05	0.058	772	AZI_HCQ
3 x cmax	66	369.5	5811	1485	5.6e-05	0.056	782	AZI_HCQ		3 x cmax	66	347.5	0	1485	6.2e-05	0.062	772	AZI_HCQ
3 x cmax	46	378.5	5811	1485	5.5e-05	0.055	786	AZI_HCQ		3 x cmax	46	349.5	0	1485	6.2e-05	0.062	776	AZI_HCQ
3 x cmax	26	380.5	5811	1485	5.4e-05	0.054	780	AZI_HCQ		3 x cmax	26	351	0	1485	6.1e-05	0.061	768	AZI_HCQ
3 x cmax	6	392	5811	1485	5.3e-05	0.053	788	AZI_HCQ		3 x cmax	6	355	0	1485	6.1e-05	0.061	776	AZI_HCQ
3 x cmax	87	384.5	5811	1485	5.4e-05	0.054	782	AZI_HCQ		3 x cmax	87	354	0	1485	6.1e-05	0.061	772	AZI_HCQ
3 x cmax	67	379.5	5811	1485	5.4e-05	0.054	782	AZI_HCQ		3 x cmax	67	356.5	0	1485	6e-05	0.06	770	AZI_HCQ
3 x cmax	47	375.5	5811	1485	5.6e-05	0.056	796	AZI_HCQ		3 x cmax	47	348.5	0	1485	6.3e-05	0.063	788	AZI_HCQ
3 x cmax	27	381	5811	1485	5.4e-05	0.054	782	AZI_HCQ		3 x cmax	27	346.5	0	1485	6.2e-05	0.062	768	AZI_HCQ
3 x cmax	7	394	5811	1485	5.1e-05	0.051	788	AZI_HCQ		3 x cmax	7	349	0	1485	6.2e-05	0.062	770	AZI_HCQ
3 x cmax	88	380	5811	1485	5.4e-05	0.054	784	AZI_HCQ		3 x cmax	88	361.5	0	1485	5.9e-05	0.059	774	AZI_HCQ
3 x cmax	68	372.5	5811	1485	5.6e-05	0.056	780	AZI_HCQ		3 x cmax	68	339	0	1485	6.4e-05	0.064	770	AZI_HCQ
3 x cmax	48	362.5	5811	1485	5.8e-05	0.058	782	AZI_HCQ		3 x cmax	48	338.5	0	1485	6.4e-05	0.064	774	AZI_HCQ
3 x cmax	28	382	5811	1485	5.4e-05	0.054	792	AZI_HCQ		3 x cmax	28	350.5	0	1485	6.2e-05	0.062	778	AZI_HCQ
3 x cmax	8	371.5	5811	1485	5.6e-05	0.056	788	AZI_HCQ		3 x cmax	8	347.5	0	1485	6.2e-05	0.062	774	AZI_HCQ
3 x cmax	89	370	5811	1485	5.6e-05	0.056	774	AZI_HCQ		3 x cmax	89	345.5	0	1485	6.2e-05	0.062	766	AZI_HCQ
3 x cmax	69	341.5	5811	1485	6.4e-05	0.064	774	AZI_HCQ		3 x cmax	69	322.5	0	1485	6.8e-05	0.068	768	AZI_HCQ
3 x cmax	49	386	5811	1485	5.3e-05	0.053	784	AZI_HCQ		3 x cmax	49	362.5	0	1485	5.8e-05	0.058	774	AZI_HCQ
3 x cmax	29	396	5811	1485	5e-05	0.05	788	AZI_HCQ		3 x cmax	29	365.5	0	1485	5.7e-05	0.057	776	AZI_HCQ
3 x cmax	9	371.5	5811	1485	5.5e-05	0.055	778	AZI_HCQ		3 x cmax	9	351.5	0	1485	6.1e-05	0.061	768	AZI_HCQ
3 x cmax	90	382.5	5811	1485	5.4e-05	0.054	780	AZI_HCQ		3 x cmax	90	367.5	0	1485	5.8e-05	0.058	774	AZI_HCQ
3 x cmax	70	351.5	5811	1485	6.1e-05	0.061	784	AZI_HCQ		3 x cmax	70	317	0	1485	7e-05	0.07	770	AZI_HCQ
3 x cmax	50	367	5811	1485	5.7e-05	0.057	780	AZI_HCQ		3 x cmax	50	341.5	0	1485	6.3e-05	0.063	772	AZI_HCQ
3 x cmax	30	380.5	5811	1485	5.3e-05	0.053	786	AZI_HCQ		3 x cmax	30	349.5	0	1485	6.2e-05	0.062	772	AZI_HCQ
3 x cmax	10	381.5	5811	1485	5.3e-05	0.053	782	AZI_HCQ		3 x cmax	10	353	0	1485	6.1e-05	0.061	768	AZI_HCQ
3 x cmax	91	389.5	5811	1485	5.2e-05	0.052	784	AZI_HCQ		3 x cmax	91	354	0	1485	6.1e-05	0.061	770	AZI_HCQ
3 x cmax	71	381.5	5811	1485	5.4e-05	0.054	782	AZI_HCQ		3 x cmax	71	346	0	1485	6.2e-05	0.062	768	AZI_HCQ
3 x cmax	51	386.5	5811	1485	5.2e-05	0.052	792	AZI_HCQ		3 x cmax	51	359	0	1485	6e-05	0.06	776	AZI_HCQ
3 x cmax	31	392	5811	1485	5.2e-05	0.052	788	AZI_HCQ		3 x cmax	31	364	0	1485	5.8e-05	0.058	778	AZI_HCQ
3 x cmax	11	386.5	5811	1485	5.2e-05	0.052	788	AZI_HCQ		3 x cmax	11	351.5	0	1485	6.1e-05	0.061	772	AZI_HCQ
3 x cmax	92	382.5	5811	1485	5.3e-05	0.053	776	AZI_HCQ		3 x cmax	92	357.5	0	1485	5.9e-05	0.059	768	AZI_HCQ
3 x cmax	72	385	5811	1485	5.3e-05	0.053	784	AZI_HCQ		3 x cmax	72	352	0	1485	6.1e-05	0.061	772	AZI_HCQ
3 x cmax	52	379	5811	1485	5.4e-05	0.054	790	AZI_HCQ		3 x cmax	52	347	0	1485	6.3e-05	0.063	772	AZI_HCQ
3 x cmax	32	385	5811	1485	5.3e-05	0.053	786	AZI_HCQ		3 x cmax	32	356.5	0	1485	6e-05	0.06	774	AZI_HCQ
3 x cmax	12	386.5	5811	1485	5.3e-05	0.053	780	AZI_HCQ		3 x cmax	12	357	0	1485	6e-05	0.06	768	AZI_HCQ
3 x cmax	93	376.5	5811	1485	5.5e-05	0.055	782	AZI_HCQ		3 x cmax	93	348	0	1485	6.2e-05	0.062	768	AZI_HCQ
3 x cmax	73	377	5811	1485	5.5e-05	0.055	784	AZI_HCQ		3 x cmax	73	348	0	1485	6.2e-05	0.062	774	AZI_HCQ
3 x cmax	53	365	5811	1485	5.7e-05	0.057	790	AZI_HCQ		3 x cmax	53	348.5	0	1485	6.2e-05	0.062	776	AZI_HCQ
3 x cmax	33	383	5811	1485	5.3e-05	0.053	784	AZI_HCQ		3 x cmax	33	354	0	1485	6e-05	0.06	774	AZI_HCQ
3 x cmax	13	369.5	5811	1485	5.6e-05	0.056	782	AZI_HCQ		3 x cmax	13	348.5	0	1485	6.2e-05	0.062	772	AZI_HCQ
3 x cmax	94	386.5	5811	1485	5.4e-05	0.054	786	AZI_HCQ		3 x cmax	94	358.5	0	1485	6e-05	0.06	776	AZI_HCQ
3 x cmax	74	387	5811	1485	5.3e-05	0.053	784	AZI_HCQ		3 x cmax	74	358	0	1485	6e-05	0.06	774	AZI_HCQ
3 x cmax	54	380	5811	1485	5.4e-05	0.054	786	AZI_HCQ		3 x cmax	54	357	0	1485	6e-05	0.06	774	AZI_HCQ
3 x cmax	34	395.5	5811	1485	5.1e-05	0.051	786	AZI_HCQ		3 x cmax	34	365	0	1485	5.8e-05	0.058	774	AZI_HCQ
3 x cmax	14	385.5	5811	1485	5.4e-05	0.054	786	AZI_HCQ		3 x cmax	14	360	0	1485	5.9e-05	0.059	778	AZI_HCQ
3 x cmax	95	368.5	5811	1485	5.7e-05	0.057	778	AZI_HCQ		3 x cmax	95	344	0	1485	6.3e-05	0.063	770	AZI_HCQ
3 x cmax	75	377.5	5811	1485	5.5e-05	0.055	792	AZI_HCQ		3 x cmax	75	344	0	1485	6.3e-05	0.063	778	AZI_HCQ
3 x cmax	55	359	5811	1485	5.9e-05	0.059	780	AZI_HCQ		3 x cmax	55	342	0	1485	6.4e-05	0.064	772	AZI_HCQ
3 x cmax	35	379.5	5811	1485	5.4e-05	0.054	786	AZI_HCQ		3 x cmax	35	355	0	1485	6e-05	0.06	774	AZI_HCQ
3 x cmax	15	382.5	5811	1485	5.4e-05	0.054	784	AZI_HCQ		3 x cmax	15	362.5	0	1485	5.9e-05	0.059	774	AZI_HCQ
3 x cmax	96	374.5	5811	1485	5.6e-05	0.056	780	AZI_HCQ		3 x cmax	96	344.5	0	1485	6.3e-05	0.063	770	AZI_HCQ
3 x cmax	76	377	5811	1485	5.5e-05	0.055	792	AZI_HCQ		3 x cmax	76	349.5	0	1485	6.2e-05	0.062	780	AZI_HCQ
3 x cmax	56	386	5811	1485	5.2e-05	0.052	788	AZI_HCQ		3 x cmax	56	365.5	0	1485	5.8e-05	0.058	776	AZI_HCQ
3 x cmax	36	395	5811	1485	5.1e-05	0.051	790	AZI_HCQ		3 x cmax	36	356.5	0	1485	6e-05	0.06	774	AZI_HCQ
3 x cmax	16	396	5811	1485	5e-05	0.05	792	AZI_HCQ		3 x cmax	16	368	0	1485	5.7e-05	0.057	778	AZI_HCQ
3 x cmax	97	362.5	5811	1485	5.7e-05	0.057	780	AZI_HCQ		3 x cmax	97	343.5	0	1485	6.3e-05	0.063	768	AZI_HCQ
3 x cmax	77	386	5811	1485	5.3e-05	0.053	784	AZI_HCQ		3 x cmax	77	347.5	0	1485	6.2e-05	0.062	772	AZI_HCQ
3 x cmax	57	364	5811	1485	5.7e-05	0.057	782	AZI_HCQ		3 x cmax	57	345.5	0	1485	6.3e-05	0.063	772	AZI_HCQ
3 x cmax	37	395	5811	1485	5.1e-05	0.051	786	AZI_HCQ		3 x cmax	37	357.5	0	1485	6e-05	0.06	772	AZI_HCQ
3 x cmax	17	393.5	5811	1485	5.1e-05	0.051	790	AZI_HCQ		3 x cmax	17	360.5	0	1485	5.9e-05	0.059	776	AZI_HCQ
3 x cmax	98	395.5	5811	1485	5.1e-05	0.051	786	AZI_HCQ		3 x cmax	98	373	0	1485	5.6e-05	0.056	776	AZI_HCQ
3 x cmax	78	394	5811	1485	5.1e-05	0.051	792	AZI_HCQ		3 x cmax	78	350.5	0	1485	6.2e-05	0.062	776	AZI_HCQ
3 x cmax	58	362	5811	1485	5.8e-05	0.058	772	AZI_HCQ		3 x cmax	58	336.5	0	1485	6.5e-05	0.065	764	AZI_HCQ
3 x cmax	38	408	5811	1485	4.9e-05	0.049	790	AZI_HCQ		3 x cmax	38	369	0	1485	5.7e-05	0.057	776	AZI_HCQ
3 x cmax	18	367.5	5811	1485	5.7e-05	0.057	784	AZI_HCQ		3 x cmax	18	343.5	0	1485	6.3e-05	0.063	772	AZI_HCQ
3 x cmax	99	388.5	5811	1485	5.3e-05	0.053	780	AZI_HCQ		3 x cmax	99	351	0	1485	6.1e-05	0.061	768	AZI_HCQ
3 x cmax	79	391	5811	1485	5.2e-05	0.052	788	AZI_HCQ		3 x cmax	79	352	0	1485	6.1e-05	0.061	772	AZI_HCQ
3 x cmax	59	391	5811	1485	5.1e-05	0.051	788	AZI_HCQ		3 x cmax	59	355.5	0	1485	6e-05	0.06	772	AZI_HCQ
3 x cmax	39	401	5811	1485	5.1e-05	0.051	790	AZI_HCQ		3 x cmax	39	360	0	1485	6e-05	0.06	778	AZI_HCQ
3 x cmax	19	389.5	5811	1485	5.2e-05	0.052	796	AZI_HCQ		3 x cmax	19	360.5	0	1485	5.9e-05	0.059	780	AZI_HCQ
4 x cmax	80	404.5	7748	1980	4.9e-05	0.049	802	AZI_HCQ		4 x cmax	80	374	0	1980	5.7e-05	0.057	786	AZI_HCQ
4 x cmax	60	410.5	7748	1980	4.8e-05	0.048	794	AZI_HCQ		4 x cmax	60	368.5	0	1980	5.8e-05	0.058	776	AZI_HCQ
4 x cmax	40	406	7748	1980	4.9e-05	0.049	790	AZI_HCQ		4 x cmax	40	369.5	0	1980	5.7e-05	0.057	776	AZI_HCQ
4 x cmax	20	397.5	7748	1980	5e-05	0.05	792	AZI_HCQ		4 x cmax	20	367	0	1980	5.8e-05	0.058	774	AZI_HCQ
4 x cmax	0	390.5	7748	1980	5.1e-05	0.051	788	AZI_HCQ		4 x cmax	0	361	0	1980	5.9e-05	0.059	772	AZI_HCQ
4 x cmax	81	386	7748	1980	5.4e-05	0.054	782	AZI_HCQ		4 x cmax	81	351.5	0	1980	6.2e-05	0.062	772	AZI_HCQ
4 x cmax	61	413.5	7748	1980	4.7e-05	0.047	798	AZI_HCQ		4 x cmax	61	376.5	0	1980	5.6e-05	0.056	780	AZI_HCQ
4 x cmax	41	409.5	7748	1980	4.9e-05	0.049	796	AZI_HCQ		4 x cmax	41	377.5	0	1980	5.6e-05	0.056	782	AZI_HCQ
4 x cmax	21	389.5	7748	1980	5.2e-05	0.052	798	AZI_HCQ		4 x cmax	21	355.5	0	1980	6.1e-05	0.061	782	AZI_HCQ
4 x cmax	1	399	7748	1980	5e-05	0.05	788	AZI_HCQ		4 x cmax	1	362.5	0	1980	5.9e-05	0.059	772	AZI_HCQ
4 x cmax	82	395.5	7748	1980	5e-05	0.05	784	AZI_HCQ		4 x cmax	82	358	0	1980	5.9e-05	0.059	768	AZI_HCQ
4 x cmax	62	394.5	7748	1980	5.1e-05	0.051	792	AZI_HCQ		4 x cmax	62	360.5	0	1980	5.9e-05	0.059	776	AZI_HCQ
4 x cmax	42	377.5	7748	1980	5.4e-05	0.054	780	AZI_HCQ		4 x cmax	42	360	0	1980	5.9e-05	0.059	772	AZI_HCQ
4 x cmax	22	387	7748	1980	5.4e-05	0.054	792	AZI_HCQ		4 x cmax	22	360	0	1980	6e-05	0.06	778	AZI_HCQ
4 x cmax	2	390	7748	1980	5.2e-05	0.052	786	AZI_HCQ		4 x cmax	2	352.5	0	1980	6.1e-05	0.061	772	AZI_HCQ
4 x cmax	83	397.5	7748	1980	5.1e-05	0.051	792	AZI_HCQ		4 x cmax	83	358	0	1980	6e-05	0.06	776	AZI_HCQ
4 x cmax	63	401	7748	1980	4.9e-05	0.049	782	AZI_HCQ		4 x cmax	63	368.5	0	1980	5.6e-05	0.056	768	AZI_HCQ
4 x cmax	43	392	7748	1980	5.2e-05	0.052	792	AZI_HCQ		4 x cmax	43	352	0	1980	6.1e-05	0.061	776	AZI_HCQ
4 x cmax	23	390.5	7748	1980	5.2e-05	0.052	794	AZI_HCQ		4 x cmax	23	354.5	0	1980	6.1e-05	0.061	778	AZI_HCQ
4 x cmax	3	396	7748	1980	5.1e-05	0.051	794	AZI_HCQ		4 x cmax	3	356.5	0	1980	6e-05	0.06	778	AZI_HCQ
4 x cmax	84	382	7748	1980	5.4e-05	0.054	786	AZI_HCQ		4 x cmax	84	366	0	1980	5.8e-05	0.058	778	AZI_HCQ
4 x cmax	64	394.5	7748	1980	5.1e-05	0.051	774	AZI_HCQ		4 x cmax	64	353	0	1980	6e-05	0.06	762	AZI_HCQ
4 x cmax	44	391	7748	1980	5.3e-05	0.053	782	AZI_HCQ		4 x cmax	44	364	0	1980	5.9e-05	0.059	772	AZI_HCQ
4 x cmax	24	402	7748	1980	4.9e-05	0.049	790	AZI_HCQ		4 x cmax	24	373.5	0	1980	5.6e-05	0.056	774	AZI_HCQ
4 x cmax	4	378.5	7748	1980	5.5e-05	0.055	782	AZI_HCQ		4 x cmax	4	356	0	1980	6e-05	0.06	772	AZI_HCQ
4 x cmax	85	405	7748	1980	4.9e-05	0.049	788	AZI_HCQ		4 x cmax	85	363.5	0	1980	5.8e-05	0.058	774	AZI_HCQ
4 x cmax	65	388.5	7748	1980	5.2e-05	0.052	784	AZI_HCQ		4 x cmax	65	348	0	1980	6.2e-05	0.062	768	AZI_HCQ
4 x cmax	45	392.5	7748	1980	5.2e-05	0.052	784	AZI_HCQ		4 x cmax	45	366.5	0	1980	5.8e-05	0.058	774	AZI_HCQ
4 x cmax	25	403	7748	1980	5e-05	0.05	788	AZI_HCQ		4 x cmax	25	369.5	0	1980	5.7e-05	0.057	774	AZI_HCQ
4 x cmax	5	403	7748	1980	5.1e-05	0.051	798	AZI_HCQ		4 x cmax	5	370.5	0	1980	5.8e-05	0.058	786	AZI_HCQ
4 x cmax	86	412	7748	1980	4.8e-05	0.048	788	AZI_HCQ		4 x cmax	86	373	0	1980	5.6e-05	0.056	774	AZI_HCQ
4 x cmax	66	382.5	7748	1980	5.3e-05	0.053	786	AZI_HCQ		4 x cmax	66	357.5	0	1980	6e-05	0.06	774	AZI_HCQ
4 x cmax	46	390	7748	1980	5.3e-05	0.053	790	AZI_HCQ		4 x cmax	46	358.5	0	1980	6e-05	0.06	780	AZI_HCQ
4 x cmax	26	394.5	7748	1980	5.1e-05	0.051	784	AZI_HCQ		4 x cmax	26	362	0	1980	5.9e-05	0.059	770	AZI_HCQ
4 x cmax	6	406	7748	1980	5e-05	0.05	792	AZI_HCQ		4 x cmax	6	365.5	0	1980	5.9e-05	0.059	778	AZI_HCQ
4 x cmax	87	396	7748	1980	5.2e-05	0.052	786	AZI_HCQ		4 x cmax	87	362.5	0	1980	5.9e-05	0.059	774	AZI_HCQ
4 x cmax	67	391	7748	1980	5.1e-05	0.051	786	AZI_HCQ		4 x cmax	67	365.5	0	1980	5.8e-05	0.058	772	AZI_HCQ
4 x cmax	47	388	7748	1980	5.4e-05	0.054	802	AZI_HCQ		4 x cmax	47	358	0	1980	6.1e-05	0.061	792	AZI_HCQ
4 x cmax	27	393.5	7748	1980	5.1e-05	0.051	786	AZI_HCQ		4 x cmax	27	356	0	1980	6e-05	0.06	770	AZI_HCQ
4 x cmax	7	408	7748	1980	4.8e-05	0.048	794	AZI_HCQ		4 x cmax	7	358.5	0	1980	6e-05	0.06	772	AZI_HCQ
4 x cmax	88	392.5	7748	1980	5.1e-05	0.051	788	AZI_HCQ		4 x cmax	88	371	0	1980	5.6e-05	0.056	776	AZI_HCQ
4 x cmax	68	386	7748	1980	5.3e-05	0.053	784	AZI_HCQ		4 x cmax	68	348.5	0	1980	6.2e-05	0.062	772	AZI_HCQ
4 x cmax	48	374.5	7748	1980	5.6e-05	0.056	786	AZI_HCQ		4 x cmax	48	348	0	1980	6.2e-05	0.062	776	AZI_HCQ
4 x cmax	28	394	7748	1980	5.1e-05	0.051	798	AZI_HCQ		4 x cmax	28	359.5	0	1980	6e-05	0.06	782	AZI_HCQ
4 x cmax	8	386.5	7748	1980	5.2e-05	0.052	794	AZI_HCQ		4 x cmax	8	359	0	1980	6e-05	0.06	778	AZI_HCQ
4 x cmax	89	383.5	7748	1980	5.4e-05	0.054	778	AZI_HCQ		4 x cmax	89	356.5	0	1980	6e-05	0.06	768	AZI_HCQ
4 x cmax	69	353	7748	1980	6.1e-05	0.061	776	AZI_HCQ		4 x cmax	69	330	0	1980	6.7e-05	0.067	770	AZI_HCQ
4 x cmax	49	399	7748	1980	5e-05	0.05	788	AZI_HCQ		4 x cmax	49	373.5	0	1980	5.6e-05	0.056	776	AZI_HCQ
4 x cmax	29	410.5	7748	1980	4.7e-05	0.047	794	AZI_HCQ		4 x cmax	29	377	0	1980	5.5e-05	0.055	778	AZI_HCQ
4 x cmax	9	383.5	7748	1980	5.3e-05	0.053	780	AZI_HCQ		4 x cmax	9	360.5	0	1980	5.9e-05	0.059	768	AZI_HCQ
4 x cmax	90	393	7748	1980	5.2e-05	0.052	784	AZI_HCQ		4 x cmax	90	375	0	1980	5.6e-05	0.056	776	AZI_HCQ
4 x cmax	70	361	7748	1980	5.9e-05	0.059	788	AZI_HCQ		4 x cmax	70	323.5	0	1980	6.9e-05	0.069	772	AZI_HCQ
4 x cmax	50	377.5	7748	1980	5.5e-05	0.055	784	AZI_HCQ		4 x cmax	50	349.5	0	1980	6.1e-05	0.061	774	AZI_HCQ
4 x cmax	30	394	7748	1980	5e-05	0.05	792	AZI_HCQ		4 x cmax	30	359.5	0	1980	5.9e-05	0.059	774	AZI_HCQ
4 x cmax	10	393.5	7748	1980	5.1e-05	0.051	784	AZI_HCQ		4 x cmax	10	362	0	1980	5.9e-05	0.059	770	AZI_HCQ
4 x cmax	91	402.5	7748	1980	4.9e-05	0.049	788	AZI_HCQ		4 x cmax	91	363	0	1980	5.9e-05	0.059	770	AZI_HCQ
4 x cmax	71	395.5	7748	1980	5.1e-05	0.051	784	AZI_HCQ		4 x cmax	71	357.5	0	1980	6e-05	0.06	768	AZI_HCQ
4 x cmax	51	399	7748	1980	5e-05	0.05	796	AZI_HCQ		4 x cmax	51	369	0	1980	5.8e-05	0.058	778	AZI_HCQ
4 x cmax	31	406	7748	1980	4.9e-05	0.049	794	AZI_HCQ		4 x cmax	31	374.5	0	1980	5.6e-05	0.056	782	AZI_HCQ
4 x cmax	11	399.5	7748	1980	5e-05	0.05	794	AZI_HCQ		4 x cmax	11	361.5	0	1980	5.9e-05	0.059	774	AZI_HCQ
4 x cmax	92	397.5	7748	1980	5e-05	0.05	780	AZI_HCQ		4 x cmax	92	369.5	0	1980	5.7e-05	0.057	768	AZI_HCQ
4 x cmax	72	398.5	7748	1980	5e-05	0.05	790	AZI_HCQ		4 x cmax	72	363	0	1980	5.9e-05	0.059	774	AZI_HCQ
4 x cmax	52	390.5	7748	1980	5.2e-05	0.052	794	AZI_HCQ		4 x cmax	52	355.5	0	1980	6.1e-05	0.061	774	AZI_HCQ
4 x cmax	32	398	7748	1980	5e-05	0.05	792	AZI_HCQ		4 x cmax	32	367	0	1980	5.8e-05	0.058	776	AZI_HCQ
4 x cmax	12	400.5	7748	1980	5e-05	0.05	784	AZI_HCQ		4 x cmax	12	368.5	0	1980	5.7e-05	0.057	770	AZI_HCQ
4 x cmax	93	390.5	7748	1980	5.1e-05	0.051	786	AZI_HCQ		4 x cmax	93	359.5	0	1980	5.9e-05	0.059	770	AZI_HCQ
4 x cmax	73	389	7748	1980	5.2e-05	0.052	788	AZI_HCQ		4 x cmax	73	357	0	1980	6e-05	0.06	776	AZI_HCQ
4 x cmax	53	378	7748	1980	5.4e-05	0.054	794	AZI_HCQ		4 x cmax	53	358.5	0	1980	6e-05	0.06	780	AZI_HCQ
4 x cmax	33	395.5	7748	1980	5.1e-05	0.051	788	AZI_HCQ		4 x cmax	33	363.5	0	1980	5.8e-05	0.058	776	AZI_HCQ
4 x cmax	13	380.5	7748	1980	5.4e-05	0.054	786	AZI_HCQ		4 x cmax	13	357	0	1980	6e-05	0.06	774	AZI_HCQ
4 x cmax	94	399.5	7748	1980	5.1e-05	0.051	790	AZI_HCQ		4 x cmax	94	368.5	0	1980	5.8e-05	0.058	778	AZI_HCQ
4 x cmax	74	399.5	7748	1980	5e-05	0.05	788	AZI_HCQ		4 x cmax	74	367.5	0	1980	5.8e-05	0.058	776	AZI_HCQ
4 x cmax	54	392.5	7748	1980	5.2e-05	0.052	790	AZI_HCQ		4 x cmax	54	367.5	0	1980	5.8e-05	0.058	776	AZI_HCQ
4 x cmax	34	407.5	7748	1980	4.8e-05	0.048	790	AZI_HCQ		4 x cmax	34	374.5	0	1980	5.6e-05	0.056	776	AZI_HCQ
4 x cmax	14	397	7748	1980	5.1e-05	0.051	790	AZI_HCQ		4 x cmax	14	368.5	0	1980	5.8e-05	0.058	780	AZI_HCQ
4 x cmax	95	380.5	7748	1980	5.4e-05	0.054	782	AZI_HCQ		4 x cmax	95	353.5	0	1980	6.1e-05	0.061	772	AZI_HCQ
4 x cmax	75	390	7748	1980	5.2e-05	0.052	798	AZI_HCQ		4 x cmax	75	354	0	1980	6.1e-05	0.061	782	AZI_HCQ
4 x cmax	55	370.5	7748	1980	5.7e-05	0.057	784	AZI_HCQ		4 x cmax	55	351.5	0	1980	6.2e-05	0.062	774	AZI_HCQ
4 x cmax	35	392.5	7748	1980	5.1e-05	0.051	790	AZI_HCQ		4 x cmax	35	365	0	1980	5.8e-05	0.058	776	AZI_HCQ
4 x cmax	15	395.5	7748	1980	5.1e-05	0.051	788	AZI_HCQ		4 x cmax	15	372.5	0	1980	5.7e-05	0.057	776	AZI_HCQ
4 x cmax	96	387	7748	1980	5.3e-05	0.053	782	AZI_HCQ		4 x cmax	96	354	0	1980	6.1e-05	0.061	772	AZI_HCQ
4 x cmax	76	389.5	7748	1980	5.3e-05	0.053	796	AZI_HCQ		4 x cmax	76	359.5	0	1980	6e-05	0.06	784	AZI_HCQ
4 x cmax	56	401	7748	1980	4.9e-05	0.049	792	AZI_HCQ		4 x cmax	56	379	0	1980	5.5e-05	0.055	780	AZI_HCQ
4 x cmax	36	408	7748	1980	4.8e-05	0.048	794	AZI_HCQ		4 x cmax	36	366.5	0	1980	5.8e-05	0.058	776	AZI_HCQ
4 x cmax	16	408.5	7748	1980	4.8e-05	0.048	798	AZI_HCQ		4 x cmax	16	378	0	1980	5.5e-05	0.055	780	AZI_HCQ
4 x cmax	97	375.5	7748	1980	5.4e-05	0.054	782	AZI_HCQ		4 x cmax	97	353	0	1980	6.1e-05	0.061	770	AZI_HCQ
4 x cmax	77	400	7748	1980	5e-05	0.05	790	AZI_HCQ		4 x cmax	77	358	0	1980	6e-05	0.06	774	AZI_HCQ
4 x cmax	57	376	7748	1980	5.5e-05	0.055	786	AZI_HCQ		4 x cmax	57	354.5	0	1980	6.1e-05	0.061	774	AZI_HCQ
4 x cmax	37	408.5	7748	1980	4.8e-05	0.048	790	AZI_HCQ		4 x cmax	37	367	0	1980	5.8e-05	0.058	774	AZI_HCQ
4 x cmax	17	406	7748	1980	4.8e-05	0.048	794	AZI_HCQ		4 x cmax	17	370	0	1980	5.7e-05	0.057	778	AZI_HCQ
4 x cmax	98	409	7748	1980	4.8e-05	0.048	792	AZI_HCQ		4 x cmax	98	383.5	0	1980	5.4e-05	0.054	778	AZI_HCQ
4 x cmax	78	409	7748	1980	4.8e-05	0.048	800	AZI_HCQ		4 x cmax	78	359.5	0	1980	6e-05	0.06	778	AZI_HCQ
4 x cmax	58	373.5	7748	1980	5.6e-05	0.056	774	AZI_HCQ		4 x cmax	58	345.5	0	1980	6.3e-05	0.063	764	AZI_HCQ
4 x cmax	38	420	7748	1980	4.7e-05	0.047	794	AZI_HCQ		4 x cmax	38	378	0	1980	5.6e-05	0.056	780	AZI_HCQ
4 x cmax	18	380.5	7748	1980	5.4e-05	0.054	788	AZI_HCQ		4 x cmax	18	353.5	0	1980	6.1e-05	0.061	776	AZI_HCQ
4 x cmax	99	401	7748	1980	5e-05	0.05	784	AZI_HCQ		4 x cmax	99	360.5	0	1980	5.9e-05	0.059	768	AZI_HCQ
4 x cmax	79	404	7748	1980	4.9e-05	0.049	794	AZI_HCQ		4 x cmax	79	362	0	1980	5.9e-05	0.059	774	AZI_HCQ
4 x cmax	59	405	7748	1980	4.9e-05	0.049	794	AZI_HCQ		4 x cmax	59	365.5	0	1980	5.8e-05	0.058	774	AZI_HCQ
4 x cmax	39	414.5	7748	1980	4.8e-05	0.048	796	AZI_HCQ		4 x cmax	39	370	0	1980	5.8e-05	0.058	780	AZI_HCQ
4 x cmax	19	403	7748	1980	4.9e-05	0.049	802	AZI_HCQ		4 x cmax	19	372	0	1980	5.7e-05	0.057	782	AZI_HCQ

## Sheet: AZI_MXF
Group	Sample_ID	APD90	Conc_a	Conc_b	Qnet	Qnet (uC/uF)	CaD90	Source		Group (MXF)	Sample_ID	APD90	Conc_a	Conc_b	Qnet	Qnet (uC/uF)	CaD90	Source
1 x cmax	80	348	1937	4111	6.1e-05	0.061	776	AZI_MXF		1 x cmax	80	326.5	0	4111	6.7e-05	0.067	768	AZI_MXF
1 x cmax	60	365	1937	4111	5.7e-05	0.057	778	AZI_MXF		1 x cmax	60	337.5	0	4111	6.4e-05	0.064	770	AZI_MXF
1 x cmax	40	349	1937	4111	6.1e-05	0.061	774	AZI_MXF		1 x cmax	40	328	0	4111	6.6e-05	0.066	768	AZI_MXF
1 x cmax	20	345.5	1937	4111	6.1e-05	0.061	776	AZI_MXF		1 x cmax	20	324.5	0	4111	6.7e-05	0.067	768	AZI_MXF
1 x cmax	0	346.5	1937	4111	6.1e-05	0.061	776	AZI_MXF		1 x cmax	0	328.5	0	4111	6.6e-05	0.066	768	AZI_MXF
1 x cmax	81	360.5	1937	4111	5.8e-05	0.058	776	AZI_MXF		1 x cmax	81	339.5	0	4111	6.3e-05	0.063	770	AZI_MXF
1 x cmax	61	352	1937	4111	6e-05	0.06	776	AZI_MXF		1 x cmax	61	324.5	0	4111	6.7e-05	0.067	768	AZI_MXF
1 x cmax	41	355.5	1937	4111	6e-05	0.06	774	AZI_MXF		1 x cmax	41	335.5	0	4111	6.4e-05	0.064	770	AZI_MXF
1 x cmax	21	353	1937	4111	6e-05	0.06	778	AZI_MXF		1 x cmax	21	332	0	4111	6.5e-05	0.065	768	AZI_MXF
1 x cmax	1	354.5	1937	4111	5.9e-05	0.059	776	AZI_MXF		1 x cmax	1	332	0	4111	6.5e-05	0.065	768	AZI_MXF
1 x cmax	82	358.5	1937	4111	5.8e-05	0.058	778	AZI_MXF		1 x cmax	82	335	0	4111	6.4e-05	0.064	770	AZI_MXF
1 x cmax	62	352.5	1937	4111	6e-05	0.06	776	AZI_MXF		1 x cmax	62	334.5	0	4111	6.5e-05	0.065	770	AZI_MXF
1 x cmax	42	340	1937	4111	6.3e-05	0.063	772	AZI_MXF		1 x cmax	42	332	0	4111	6.5e-05	0.065	768	AZI_MXF
1 x cmax	22	346.5	1937	4111	6.2e-05	0.062	774	AZI_MXF		1 x cmax	22	330.5	0	4111	6.6e-05	0.066	768	AZI_MXF
1 x cmax	2	349	1937	4111	6.1e-05	0.061	774	AZI_MXF		1 x cmax	2	328.5	0	4111	6.6e-05	0.066	768	AZI_MXF
1 x cmax	83	358.5	1937	4111	5.9e-05	0.059	778	AZI_MXF		1 x cmax	83	334	0	4111	6.5e-05	0.065	770	AZI_MXF
1 x cmax	63	353.5	1937	4111	6e-05	0.06	776	AZI_MXF		1 x cmax	63	333.5	0	4111	6.5e-05	0.065	768	AZI_MXF
1 x cmax	43	358.5	1937	4111	5.9e-05	0.059	776	AZI_MXF		1 x cmax	43	334	0	4111	6.5e-05	0.065	770	AZI_MXF
1 x cmax	23	352.5	1937	4111	6e-05	0.06	776	AZI_MXF		1 x cmax	23	331.5	0	4111	6.6e-05	0.066	768	AZI_MXF
1 x cmax	3	360	1937	4111	5.8e-05	0.058	778	AZI_MXF		1 x cmax	3	337.5	0	4111	6.4e-05	0.064	770	AZI_MXF
1 x cmax	84	337	1937	4111	6.4e-05	0.064	770	AZI_MXF		1 x cmax	84	331	0	4111	6.5e-05	0.065	768	AZI_MXF
1 x cmax	64	354.5	1937	4111	6e-05	0.06	774	AZI_MXF		1 x cmax	64	329	0	4111	6.6e-05	0.066	768	AZI_MXF
1 x cmax	44	343	1937	4111	6.3e-05	0.063	772	AZI_MXF		1 x cmax	44	326.5	0	4111	6.7e-05	0.067	768	AZI_MXF
1 x cmax	24	352.5	1937	4111	6e-05	0.06	778	AZI_MXF		1 x cmax	24	335	0	4111	6.5e-05	0.065	770	AZI_MXF
1 x cmax	4	346	1937	4111	6.2e-05	0.062	774	AZI_MXF		1 x cmax	4	335.5	0	4111	6.5e-05	0.065	770	AZI_MXF
1 x cmax	85	350.5	1937	4111	6.1e-05	0.061	774	AZI_MXF		1 x cmax	85	324	0	4111	6.7e-05	0.067	768	AZI_MXF
1 x cmax	65	354	1937	4111	5.9e-05	0.059	776	AZI_MXF		1 x cmax	65	332.5	0	4111	6.5e-05	0.065	768	AZI_MXF
1 x cmax	45	351.5	1937	4111	6e-05	0.06	774	AZI_MXF		1 x cmax	45	342	0	4111	6.3e-05	0.063	770	AZI_MXF
1 x cmax	25	354.5	1937	4111	6e-05	0.06	776	AZI_MXF		1 x cmax	25	332.5	0	4111	6.5e-05	0.065	768	AZI_MXF
1 x cmax	5	354	1937	4111	6e-05	0.06	774	AZI_MXF		1 x cmax	5	332.5	0	4111	6.5e-05	0.065	768	AZI_MXF
1 x cmax	86	354	1937	4111	6e-05	0.06	774	AZI_MXF		1 x cmax	86	327	0	4111	6.7e-05	0.067	768	AZI_MXF
1 x cmax	66	342.5	1937	4111	6.2e-05	0.062	774	AZI_MXF		1 x cmax	66	330.5	0	4111	6.6e-05	0.066	768	AZI_MXF
1 x cmax	46	362	1937	4111	5.8e-05	0.058	776	AZI_MXF		1 x cmax	46	343	0	4111	6.3e-05	0.063	772	AZI_MXF
1 x cmax	26	348	1937	4111	6.1e-05	0.061	776	AZI_MXF		1 x cmax	26	328.5	0	4111	6.6e-05	0.066	768	AZI_MXF
1 x cmax	6	360.5	1937	4111	5.8e-05	0.058	776	AZI_MXF		1 x cmax	6	335.5	0	4111	6.4e-05	0.064	770	AZI_MXF
1 x cmax	87	350.5	1937	4111	6.1e-05	0.061	774	AZI_MXF		1 x cmax	87	328.5	0	4111	6.7e-05	0.067	768	AZI_MXF
1 x cmax	67	347.5	1937	4111	6.1e-05	0.061	776	AZI_MXF		1 x cmax	67	332.5	0	4111	6.5e-05	0.065	768	AZI_MXF
1 x cmax	47	351	1937	4111	6e-05	0.06	774	AZI_MXF		1 x cmax	47	333	0	4111	6.5e-05	0.065	768	AZI_MXF
1 x cmax	27	357.5	1937	4111	5.9e-05	0.059	776	AZI_MXF		1 x cmax	27	334	0	4111	6.5e-05	0.065	770	AZI_MXF
1 x cmax	7	363.5	1937	4111	5.7e-05	0.057	780	AZI_MXF		1 x cmax	7	334.5	0	4111	6.5e-05	0.065	770	AZI_MXF
1 x cmax	88	341	1937	4111	6.3e-05	0.063	774	AZI_MXF		1 x cmax	88	329.5	0	4111	6.6e-05	0.066	768	AZI_MXF
1 x cmax	68	354.5	1937	4111	6e-05	0.06	774	AZI_MXF		1 x cmax	68	335.5	0	4111	6.4e-05	0.064	770	AZI_MXF
1 x cmax	48	346	1937	4111	6.2e-05	0.062	772	AZI_MXF		1 x cmax	48	331.5	0	4111	6.6e-05	0.066	768	AZI_MXF
1 x cmax	28	354	1937	4111	6e-05	0.06	776	AZI_MXF		1 x cmax	28	333.5	0	4111	6.6e-05	0.066	770	AZI_MXF
1 x cmax	8	348.5	1937	4111	6.1e-05	0.061	778	AZI_MXF		1 x cmax	8	336.5	0	4111	6.4e-05	0.064	770	AZI_MXF
1 x cmax	89	344	1937	4111	6.2e-05	0.062	772	AZI_MXF		1 x cmax	89	328.5	0	4111	6.6e-05	0.066	768	AZI_MXF
1 x cmax	69	344	1937	4111	6.2e-05	0.062	772	AZI_MXF		1 x cmax	69	336	0	4111	6.4e-05	0.064	770	AZI_MXF
1 x cmax	49	343.5	1937	4111	6.2e-05	0.062	772	AZI_MXF		1 x cmax	49	325.5	0	4111	6.7e-05	0.067	768	AZI_MXF
1 x cmax	29	349	1937	4111	6.1e-05	0.061	774	AZI_MXF		1 x cmax	29	327.5	0	4111	6.6e-05	0.066	768	AZI_MXF
1 x cmax	9	346	1937	4111	6.1e-05	0.061	774	AZI_MXF		1 x cmax	9	334	0	4111	6.5e-05	0.065	770	AZI_MXF
1 x cmax	90	341	1937	4111	6.3e-05	0.063	772	AZI_MXF		1 x cmax	90	332.5	0	4111	6.5e-05	0.065	768	AZI_MXF
1 x cmax	70	354.5	1937	4111	6e-05	0.06	778	AZI_MXF		1 x cmax	70	335	0	4111	6.5e-05	0.065	770	AZI_MXF
1 x cmax	50	355.5	1937	4111	6e-05	0.06	776	AZI_MXF		1 x cmax	50	339	0	4111	6.4e-05	0.064	770	AZI_MXF
1 x cmax	30	353	1937	4111	6e-05	0.06	778	AZI_MXF		1 x cmax	30	333.5	0	4111	6.5e-05	0.065	768	AZI_MXF
1 x cmax	10	353.5	1937	4111	6e-05	0.06	778	AZI_MXF		1 x cmax	10	336	0	4111	6.4e-05	0.064	770	AZI_MXF
1 x cmax	91	357	1937	4111	5.9e-05	0.059	778	AZI_MXF		1 x cmax	91	335	0	4111	6.4e-05	0.064	770	AZI_MXF
1 x cmax	71	348.5	1937	4111	6.1e-05	0.061	776	AZI_MXF		1 x cmax	71	325.5	0	4111	6.7e-05	0.067	768	AZI_MXF
1 x cmax	51	357	1937	4111	5.9e-05	0.059	780	AZI_MXF		1 x cmax	51	339	0	4111	6.4e-05	0.064	770	AZI_MXF
1 x cmax	31	349.5	1937	4111	6.1e-05	0.061	772	AZI_MXF		1 x cmax	31	330.5	0	4111	6.6e-05	0.066	768	AZI_MXF
1 x cmax	11	356	1937	4111	5.9e-05	0.059	778	AZI_MXF		1 x cmax	11	331.5	0	4111	6.5e-05	0.065	768	AZI_MXF
1 x cmax	92	346.5	1937	4111	6.2e-05	0.062	774	AZI_MXF		1 x cmax	92	332	0	4111	6.5e-05	0.065	768	AZI_MXF
1 x cmax	72	354.5	1937	4111	6e-05	0.06	776	AZI_MXF		1 x cmax	72	331	0	4111	6.6e-05	0.066	768	AZI_MXF
1 x cmax	52	350	1937	4111	6e-05	0.06	778	AZI_MXF		1 x cmax	52	327.5	0	4111	6.7e-05	0.067	768	AZI_MXF
1 x cmax	32	349	1937	4111	6.1e-05	0.061	774	AZI_MXF		1 x cmax	32	329.5	0	4111	6.6e-05	0.066	768	AZI_MXF
1 x cmax	12	355.5	1937	4111	6e-05	0.06	776	AZI_MXF		1 x cmax	12	336	0	4111	6.5e-05	0.065	770	AZI_MXF
1 x cmax	93	353.5	1937	4111	6e-05	0.06	776	AZI_MXF		1 x cmax	93	337.5	0	4111	6.4e-05	0.064	770	AZI_MXF
1 x cmax	73	355	1937	4111	5.9e-05	0.059	776	AZI_MXF		1 x cmax	73	337	0	4111	6.4e-05	0.064	770	AZI_MXF
1 x cmax	53	343.5	1937	4111	6.2e-05	0.062	776	AZI_MXF		1 x cmax	53	334.5	0	4111	6.5e-05	0.065	770	AZI_MXF
1 x cmax	33	347.5	1937	4111	6.2e-05	0.062	772	AZI_MXF		1 x cmax	33	328	0	4111	6.6e-05	0.066	768	AZI_MXF
1 x cmax	13	342.5	1937	4111	6.3e-05	0.063	774	AZI_MXF		1 x cmax	13	330.5	0	4111	6.6e-05	0.066	768	AZI_MXF
1 x cmax	94	354.5	1937	4111	6e-05	0.06	774	AZI_MXF		1 x cmax	94	334.5	0	4111	6.5e-05	0.065	770	AZI_MXF
1 x cmax	74	356	1937	4111	5.9e-05	0.059	776	AZI_MXF		1 x cmax	74	336	0	4111	6.4e-05	0.064	770	AZI_MXF
1 x cmax	54	346.5	1937	4111	6.2e-05	0.062	774	AZI_MXF		1 x cmax	54	331	0	4111	6.6e-05	0.066	768	AZI_MXF
1 x cmax	34	352	1937	4111	6e-05	0.06	776	AZI_MXF		1 x cmax	34	330	0	4111	6.6e-05	0.066	768	AZI_MXF
1 x cmax	14	350	1937	4111	6.1e-05	0.061	774	AZI_MXF		1 x cmax	14	333.5	0	4111	6.5e-05	0.065	768	AZI_MXF
1 x cmax	95	346.5	1937	4111	6.2e-05	0.062	772	AZI_MXF		1 x cmax	95	332.5	0	4111	6.5e-05	0.065	768	AZI_MXF
1 x cmax	75	350.5	1937	4111	6.1e-05	0.061	776	AZI_MXF		1 x cmax	75	328	0	4111	6.6e-05	0.066	768	AZI_MXF
1 x cmax	55	347.5	1937	4111	6.1e-05	0.061	776	AZI_MXF		1 x cmax	55	337.5	0	4111	6.4e-05	0.064	770	AZI_MXF
1 x cmax	35	351	1937	4111	6e-05	0.06	776	AZI_MXF		1 x cmax	35	336.5	0	4111	6.4e-05	0.064	770	AZI_MXF
1 x cmax	15	347.5	1937	4111	6.1e-05	0.061	776	AZI_MXF		1 x cmax	15	335.5	0	4111	6.5e-05	0.065	770	AZI_MXF
1 x cmax	96	351	1937	4111	6.1e-05	0.061	774	AZI_MXF		1 x cmax	96	332	0	4111	6.5e-05	0.065	768	AZI_MXF
1 x cmax	76	353.5	1937	4111	6e-05	0.06	776	AZI_MXF		1 x cmax	76	335	0	4111	6.5e-05	0.065	770	AZI_MXF
1 x cmax	56	348	1937	4111	6.1e-05	0.061	776	AZI_MXF		1 x cmax	56	332.5	0	4111	6.5e-05	0.065	768	AZI_MXF
1 x cmax	36	363.5	1937	4111	5.7e-05	0.057	780	AZI_MXF		1 x cmax	36	337	0	4111	6.4e-05	0.064	770	AZI_MXF
1 x cmax	16	353.5	1937	4111	6e-05	0.06	778	AZI_MXF		1 x cmax	16	333.5	0	4111	6.5e-05	0.065	768	AZI_MXF
1 x cmax	97	342.5	1937	4111	6.2e-05	0.062	776	AZI_MXF		1 x cmax	97	333	0	4111	6.5e-05	0.065	768	AZI_MXF
1 x cmax	77	354.5	1937	4111	6e-05	0.06	776	AZI_MXF		1 x cmax	77	330.5	0	4111	6.6e-05	0.066	768	AZI_MXF
1 x cmax	57	344.5	1937	4111	6.2e-05	0.062	774	AZI_MXF		1 x cmax	57	333.5	0	4111	6.5e-05	0.065	768	AZI_MXF
1 x cmax	37	361	1937	4111	5.8e-05	0.058	778	AZI_MXF		1 x cmax	37	335	0	4111	6.5e-05	0.065	770	AZI_MXF
1 x cmax	17	357.5	1937	4111	5.9e-05	0.059	778	AZI_MXF		1 x cmax	17	334	0	4111	6.5e-05	0.065	770	AZI_MXF
1 x cmax	98	346	1937	4111	6.2e-05	0.062	774	AZI_MXF		1 x cmax	98	330.5	0	4111	6.6e-05	0.066	768	AZI_MXF
1 x cmax	78	351.5	1937	4111	6e-05	0.06	776	AZI_MXF		1 x cmax	78	324	0	4111	6.7e-05	0.067	768	AZI_MXF
1 x cmax	58	351.5	1937	4111	6.1e-05	0.061	774	AZI_MXF		1 x cmax	58	336	0	4111	6.4e-05	0.064	770	AZI_MXF
1 x cmax	38	366.5	1937	4111	5.7e-05	0.057	778	AZI_MXF		1 x cmax	38	337.5	0	4111	6.4e-05	0.064	770	AZI_MXF
1 x cmax	18	347	1937	4111	6.1e-05	0.061	776	AZI_MXF		1 x cmax	18	333	0	4111	6.5e-05	0.065	768	AZI_MXF
1 x cmax	99	355	1937	4111	6e-05	0.06	776	AZI_MXF		1 x cmax	99	328.5	0	4111	6.6e-05	0.066	768	AZI_MXF
1 x cmax	79	354	1937	4111	6e-05	0.06	778	AZI_MXF		1 x cmax	79	327	0	4111	6.7e-05	0.067	768	AZI_MXF
1 x cmax	59	358	1937	4111	5.8e-05	0.058	778	AZI_MXF		1 x cmax	59	336	0	4111	6.4e-05	0.064	770	AZI_MXF
1 x cmax	39	359.5	1937	4111	5.9e-05	0.059	776	AZI_MXF		1 x cmax	39	329.5	0	4111	6.6e-05	0.066	768	AZI_MXF
1 x cmax	19	353	1937	4111	5.9e-05	0.059	778	AZI_MXF		1 x cmax	19	332	0	4111	6.5e-05	0.065	768	AZI_MXF
2 x cmax	80	366	3874	8222	5.7e-05	0.057	782	AZI_MXF		2 x cmax	80	337.5	0	8222	6.4e-05	0.064	770	AZI_MXF
2 x cmax	60	388	3874	8222	5.2e-05	0.052	786	AZI_MXF		2 x cmax	60	351.5	0	8222	6.1e-05	0.061	774	AZI_MXF
2 x cmax	40	370.5	3874	8222	5.6e-05	0.056	780	AZI_MXF		2 x cmax	40	340.5	0	8222	6.3e-05	0.063	770	AZI_MXF
2 x cmax	20	364.5	3874	8222	5.7e-05	0.057	784	AZI_MXF		2 x cmax	20	336	0	8222	6.4e-05	0.064	770	AZI_MXF
2 x cmax	0	366	3874	8222	5.6e-05	0.056	784	AZI_MXF		2 x cmax	0	341.5	0	8222	6.3e-05	0.063	770	AZI_MXF
2 x cmax	81	382.5	3874	8222	5.3e-05	0.053	784	AZI_MXF		2 x cmax	81	354	0	8222	6e-05	0.06	774	AZI_MXF
2 x cmax	61	372	3874	8222	5.6e-05	0.056	782	AZI_MXF		2 x cmax	61	336	0	8222	6.5e-05	0.065	770	AZI_MXF
2 x cmax	41	377.5	3874	8222	5.4e-05	0.054	782	AZI_MXF		2 x cmax	41	350	0	8222	6.1e-05	0.061	772	AZI_MXF
2 x cmax	21	373.5	3874	8222	5.5e-05	0.055	784	AZI_MXF		2 x cmax	21	345	0	8222	6.2e-05	0.062	772	AZI_MXF
2 x cmax	1	376.5	3874	8222	5.4e-05	0.054	784	AZI_MXF		2 x cmax	1	345.5	0	8222	6.2e-05	0.062	772	AZI_MXF
2 x cmax	82	380	3874	8222	5.3e-05	0.053	784	AZI_MXF		2 x cmax	82	348.5	0	8222	6.1e-05	0.061	772	AZI_MXF
2 x cmax	62	375	3874	8222	5.5e-05	0.055	784	AZI_MXF		2 x cmax	62	348.5	0	8222	6.2e-05	0.062	772	AZI_MXF
2 x cmax	42	358	3874	8222	5.9e-05	0.059	778	AZI_MXF		2 x cmax	42	345.5	0	8222	6.2e-05	0.062	772	AZI_MXF
2 x cmax	22	366	3874	8222	5.7e-05	0.057	780	AZI_MXF		2 x cmax	22	344	0	8222	6.2e-05	0.062	772	AZI_MXF
2 x cmax	2	370.5	3874	8222	5.6e-05	0.056	780	AZI_MXF		2 x cmax	2	341.5	0	8222	6.3e-05	0.063	770	AZI_MXF
2 x cmax	83	382	3874	8222	5.3e-05	0.053	786	AZI_MXF		2 x cmax	83	349	0	8222	6.1e-05	0.061	772	AZI_MXF
2 x cmax	63	374	3874	8222	5.6e-05	0.056	782	AZI_MXF		2 x cmax	63	347	0	8222	6.2e-05	0.062	772	AZI_MXF
2 x cmax	43	380.5	3874	8222	5.4e-05	0.054	784	AZI_MXF		2 x cmax	43	347.5	0	8222	6.1e-05	0.061	772	AZI_MXF
2 x cmax	23	373.5	3874	8222	5.5e-05	0.055	784	AZI_MXF		2 x cmax	23	344.5	0	8222	6.2e-05	0.062	772	AZI_MXF
2 x cmax	3	382	3874	8222	5.3e-05	0.053	786	AZI_MXF		2 x cmax	3	351.5	0	8222	6.1e-05	0.061	774	AZI_MXF
2 x cmax	84	356	3874	8222	5.9e-05	0.059	776	AZI_MXF		2 x cmax	84	345.5	0	8222	6.2e-05	0.062	772	AZI_MXF
2 x cmax	64	375.5	3874	8222	5.5e-05	0.055	780	AZI_MXF		2 x cmax	64	341.5	0	8222	6.3e-05	0.063	770	AZI_MXF
2 x cmax	44	361	3874	8222	5.8e-05	0.058	778	AZI_MXF		2 x cmax	44	338	0	8222	6.4e-05	0.064	770	AZI_MXF
2 x cmax	24	374.5	3874	8222	5.5e-05	0.055	784	AZI_MXF		2 x cmax	24	350	0	8222	6.1e-05	0.061	772	AZI_MXF
2 x cmax	4	365.5	3874	8222	5.7e-05	0.057	780	AZI_MXF		2 x cmax	4	349	0	8222	6.1e-05	0.061	772	AZI_MXF
2 x cmax	85	372.5	3874	8222	5.5e-05	0.055	780	AZI_MXF		2 x cmax	85	335.5	0	8222	6.4e-05	0.064	770	AZI_MXF
2 x cmax	65	377	3874	8222	5.4e-05	0.054	784	AZI_MXF		2 x cmax	65	346.5	0	8222	6.2e-05	0.062	772	AZI_MXF
2 x cmax	45	375.5	3874	8222	5.5e-05	0.055	782	AZI_MXF		2 x cmax	45	359	0	8222	5.9e-05	0.059	776	AZI_MXF
2 x cmax	25	377	3874	8222	5.4e-05	0.054	782	AZI_MXF		2 x cmax	25	347.5	0	8222	6.2e-05	0.062	772	AZI_MXF
2 x cmax	5	375	3874	8222	5.5e-05	0.055	782	AZI_MXF		2 x cmax	5	345.5	0	8222	6.2e-05	0.062	772	AZI_MXF
2 x cmax	86	375.5	3874	8222	5.5e-05	0.055	780	AZI_MXF		2 x cmax	86	338.5	0	8222	6.4e-05	0.064	770	AZI_MXF
2 x cmax	66	362	3874	8222	5.8e-05	0.058	780	AZI_MXF		2 x cmax	66	344	0	8222	6.2e-05	0.062	772	AZI_MXF
2 x cmax	46	383.5	3874	8222	5.3e-05	0.053	784	AZI_MXF		2 x cmax	46	358	0	8222	5.9e-05	0.059	774	AZI_MXF
2 x cmax	26	368	3874	8222	5.6e-05	0.056	782	AZI_MXF		2 x cmax	26	341	0	8222	6.3e-05	0.063	770	AZI_MXF
2 x cmax	6	385	3874	8222	5.3e-05	0.053	784	AZI_MXF		2 x cmax	6	350.5	0	8222	6.1e-05	0.061	772	AZI_MXF
2 x cmax	87	370	3874	8222	5.7e-05	0.057	780	AZI_MXF		2 x cmax	87	340.5	0	8222	6.4e-05	0.064	770	AZI_MXF
2 x cmax	67	366.5	3874	8222	5.7e-05	0.057	782	AZI_MXF		2 x cmax	67	345.5	0	8222	6.2e-05	0.062	772	AZI_MXF
2 x cmax	47	372	3874	8222	5.6e-05	0.056	780	AZI_MXF		2 x cmax	47	347.5	0	8222	6.2e-05	0.062	772	AZI_MXF
2 x cmax	27	379.5	3874	8222	5.3e-05	0.053	784	AZI_MXF		2 x cmax	27	348	0	8222	6.1e-05	0.061	772	AZI_MXF
2 x cmax	7	389	3874	8222	5.2e-05	0.052	790	AZI_MXF		2 x cmax	7	348.5	0	8222	6.1e-05	0.061	772	AZI_MXF
2 x cmax	88	359.5	3874	8222	5.9e-05	0.059	780	AZI_MXF		2 x cmax	88	342	0	8222	6.3e-05	0.063	770	AZI_MXF
2 x cmax	68	375.5	3874	8222	5.5e-05	0.055	780	AZI_MXF		2 x cmax	68	348.5	0	8222	6.1e-05	0.061	772	AZI_MXF
2 x cmax	48	363.5	3874	8222	5.8e-05	0.058	778	AZI_MXF		2 x cmax	48	343.5	0	8222	6.3e-05	0.063	772	AZI_MXF
2 x cmax	28	374	3874	8222	5.6e-05	0.056	782	AZI_MXF		2 x cmax	28	347	0	8222	6.3e-05	0.063	772	AZI_MXF
2 x cmax	8	370	3874	8222	5.5e-05	0.055	784	AZI_MXF		2 x cmax	8	351	0	8222	6.1e-05	0.061	772	AZI_MXF
2 x cmax	89	363.5	3874	8222	5.8e-05	0.058	778	AZI_MXF		2 x cmax	89	342	0	8222	6.3e-05	0.063	770	AZI_MXF
2 x cmax	69	362.5	3874	8222	5.8e-05	0.058	778	AZI_MXF		2 x cmax	69	349.5	0	8222	6.1e-05	0.061	772	AZI_MXF
2 x cmax	49	362	3874	8222	5.8e-05	0.058	778	AZI_MXF		2 x cmax	49	337.5	0	8222	6.4e-05	0.064	770	AZI_MXF
2 x cmax	29	369	3874	8222	5.6e-05	0.056	780	AZI_MXF		2 x cmax	29	339	0	8222	6.4e-05	0.064	770	AZI_MXF
2 x cmax	9	365	3874	8222	5.7e-05	0.057	782	AZI_MXF		2 x cmax	9	347.5	0	8222	6.2e-05	0.062	772	AZI_MXF
2 x cmax	90	359.5	3874	8222	5.8e-05	0.058	776	AZI_MXF		2 x cmax	90	346	0	8222	6.2e-05	0.062	772	AZI_MXF
2 x cmax	70	374.5	3874	8222	5.5e-05	0.055	784	AZI_MXF		2 x cmax	70	348.5	0	8222	6.1e-05	0.061	772	AZI_MXF
2 x cmax	50	376	3874	8222	5.5e-05	0.055	782	AZI_MXF		2 x cmax	50	354.5	0	8222	6e-05	0.06	774	AZI_MXF
2 x cmax	30	375	3874	8222	5.4e-05	0.054	786	AZI_MXF		2 x cmax	30	348	0	8222	6.1e-05	0.061	772	AZI_MXF
2 x cmax	10	374.5	3874	8222	5.5e-05	0.055	784	AZI_MXF		2 x cmax	10	350	0	8222	6.1e-05	0.061	772	AZI_MXF
2 x cmax	91	381.5	3874	8222	5.3e-05	0.053	786	AZI_MXF		2 x cmax	91	350	0	8222	6.1e-05	0.061	772	AZI_MXF
2 x cmax	71	369.5	3874	8222	5.6e-05	0.056	782	AZI_MXF		2 x cmax	71	337	0	8222	6.4e-05	0.064	770	AZI_MXF
2 x cmax	51	379.5	3874	8222	5.3e-05	0.053	788	AZI_MXF		2 x cmax	51	354.5	0	8222	6e-05	0.06	774	AZI_MXF
2 x cmax	31	371	3874	8222	5.6e-05	0.056	780	AZI_MXF		2 x cmax	31	343.5	0	8222	6.3e-05	0.063	772	AZI_MXF
2 x cmax	11	377.5	3874	8222	5.4e-05	0.054	786	AZI_MXF		2 x cmax	11	345	0	8222	6.2e-05	0.062	772	AZI_MXF
2 x cmax	92	367.5	3874	8222	5.7e-05	0.057	780	AZI_MXF		2 x cmax	92	345.5	0	8222	6.2e-05	0.062	772	AZI_MXF
2 x cmax	72	375	3874	8222	5.5e-05	0.055	782	AZI_MXF		2 x cmax	72	344	0	8222	6.3e-05	0.063	772	AZI_MXF
2 x cmax	52	370.5	3874	8222	5.5e-05	0.055	786	AZI_MXF		2 x cmax	52	340	0	8222	6.3e-05	0.063	770	AZI_MXF
2 x cmax	32	369.5	3874	8222	5.6e-05	0.056	782	AZI_MXF		2 x cmax	32	342.5	0	8222	6.3e-05	0.063	770	AZI_MXF
2 x cmax	12	376	3874	8222	5.5e-05	0.055	782	AZI_MXF		2 x cmax	12	350	0	8222	6.1e-05	0.061	772	AZI_MXF
2 x cmax	93	375.5	3874	8222	5.4e-05	0.054	784	AZI_MXF		2 x cmax	93	352	0	8222	6.1e-05	0.061	774	AZI_MXF
2 x cmax	73	376.5	3874	8222	5.4e-05	0.054	782	AZI_MXF		2 x cmax	73	351.5	0	8222	6e-05	0.06	774	AZI_MXF
2 x cmax	53	362	3874	8222	5.7e-05	0.057	784	AZI_MXF		2 x cmax	53	348	0	8222	6.2e-05	0.062	772	AZI_MXF
2 x cmax	33	366.5	3874	8222	5.7e-05	0.057	778	AZI_MXF		2 x cmax	33	340.5	0	8222	6.3e-05	0.063	770	AZI_MXF
2 x cmax	13	361.5	3874	8222	5.8e-05	0.058	780	AZI_MXF		2 x cmax	13	343.5	0	8222	6.3e-05	0.063	772	AZI_MXF
2 x cmax	94	374.5	3874	8222	5.5e-05	0.055	780	AZI_MXF		2 x cmax	94	348	0	8222	6.1e-05	0.061	772	AZI_MXF
2 x cmax	74	379.5	3874	8222	5.4e-05	0.054	784	AZI_MXF		2 x cmax	74	352	0	8222	6e-05	0.06	774	AZI_MXF
2 x cmax	54	365	3874	8222	5.7e-05	0.057	780	AZI_MXF		2 x cmax	54	343.5	0	8222	6.3e-05	0.063	772	AZI_MXF
2 x cmax	34	373	3874	8222	5.5e-05	0.055	782	AZI_MXF		2 x cmax	34	343	0	8222	6.2e-05	0.062	772	AZI_MXF
2 x cmax	14	372	3874	8222	5.6e-05	0.056	780	AZI_MXF		2 x cmax	14	348	0	8222	6.1e-05	0.061	772	AZI_MXF
2 x cmax	95	366.5	3874	8222	5.7e-05	0.057	778	AZI_MXF		2 x cmax	95	346	0	8222	6.2e-05	0.062	772	AZI_MXF
2 x cmax	75	370.5	3874	8222	5.6e-05	0.056	782	AZI_MXF		2 x cmax	75	340.5	0	8222	6.3e-05	0.063	770	AZI_MXF
2 x cmax	55	366	3874	8222	5.6e-05	0.056	782	AZI_MXF		2 x cmax	55	351.5	0	8222	6e-05	0.06	774	AZI_MXF
2 x cmax	35	372	3874	8222	5.5e-05	0.055	784	AZI_MXF		2 x cmax	35	350	0	8222	6.1e-05	0.061	772	AZI_MXF
2 x cmax	15	368	3874	8222	5.6e-05	0.056	782	AZI_MXF		2 x cmax	15	350	0	8222	6.1e-05	0.061	772	AZI_MXF
2 x cmax	96	372	3874	8222	5.6e-05	0.056	780	AZI_MXF		2 x cmax	96	345	0	8222	6.2e-05	0.062	772	AZI_MXF
2 x cmax	76	374.5	3874	8222	5.5e-05	0.055	782	AZI_MXF		2 x cmax	76	349	0	8222	6.1e-05	0.061	772	AZI_MXF
2 x cmax	56	366.5	3874	8222	5.6e-05	0.056	782	AZI_MXF		2 x cmax	56	345.5	0	8222	6.2e-05	0.062	772	AZI_MXF
2 x cmax	36	387	3874	8222	5.2e-05	0.052	788	AZI_MXF		2 x cmax	36	351.5	0	8222	6.1e-05	0.061	774	AZI_MXF
2 x cmax	16	375.5	3874	8222	5.5e-05	0.055	786	AZI_MXF		2 x cmax	16	348.5	0	8222	6.2e-05	0.062	772	AZI_MXF
2 x cmax	97	360.5	3874	8222	5.8e-05	0.058	782	AZI_MXF		2 x cmax	97	345.5	0	8222	6.2e-05	0.062	772	AZI_MXF
2 x cmax	77	377.5	3874	8222	5.4e-05	0.054	782	AZI_MXF		2 x cmax	77	343.5	0	8222	6.3e-05	0.063	772	AZI_MXF
2 x cmax	57	364.5	3874	8222	5.7e-05	0.057	780	AZI_MXF		2 x cmax	57	348	0	8222	6.1e-05	0.061	772	AZI_MXF
2 x cmax	37	385	3874	8222	5.3e-05	0.053	784	AZI_MXF		2 x cmax	37	349.5	0	8222	6.1e-05	0.061	772	AZI_MXF
2 x cmax	17	378	3874	8222	5.4e-05	0.054	784	AZI_MXF		2 x cmax	17	347.5	0	8222	6.2e-05	0.062	772	AZI_MXF
2 x cmax	98	365.5	3874	8222	5.7e-05	0.057	780	AZI_MXF		2 x cmax	98	342.5	0	8222	6.3e-05	0.063	772	AZI_MXF
2 x cmax	78	376	3874	8222	5.4e-05	0.054	784	AZI_MXF		2 x cmax	78	336.5	0	8222	6.4e-05	0.064	770	AZI_MXF
2 x cmax	58	371.5	3874	8222	5.6e-05	0.056	780	AZI_MXF		2 x cmax	58	351	0	8222	6.1e-05	0.061	772	AZI_MXF
2 x cmax	38	390	3874	8222	5.2e-05	0.052	784	AZI_MXF		2 x cmax	38	352	0	8222	6.1e-05	0.061	774	AZI_MXF
2 x cmax	18	368	3874	8222	5.6e-05	0.056	782	AZI_MXF		2 x cmax	18	347.5	0	8222	6.1e-05	0.061	772	AZI_MXF
2 x cmax	99	376	3874	8222	5.5e-05	0.055	782	AZI_MXF		2 x cmax	99	341	0	8222	6.4e-05	0.064	770	AZI_MXF
2 x cmax	79	375	3874	8222	5.5e-05	0.055	784	AZI_MXF		2 x cmax	79	339.5	0	8222	6.4e-05	0.064	770	AZI_MXF
2 x cmax	59	380.5	3874	8222	5.3e-05	0.053	788	AZI_MXF		2 x cmax	59	349	0	8222	6.1e-05	0.061	772	AZI_MXF
2 x cmax	39	382.5	3874	8222	5.3e-05	0.053	782	AZI_MXF		2 x cmax	39	342.5	0	8222	6.3e-05	0.063	772	AZI_MXF
2 x cmax	19	374	3874	8222	5.4e-05	0.054	786	AZI_MXF		2 x cmax	19	345.5	0	8222	6.2e-05	0.062	772	AZI_MXF
3 x cmax	80	380	5811	12333	5.3e-05	0.053	788	AZI_MXF		3 x cmax	80	347	0	12333	6.2e-05	0.062	772	AZI_MXF
3 x cmax	60	405	5811	12333	4.9e-05	0.049	794	AZI_MXF		3 x cmax	60	362.5	0	12333	5.8e-05	0.058	776	AZI_MXF
3 x cmax	40	387.5	5811	12333	5.2e-05	0.052	786	AZI_MXF		3 x cmax	40	351.5	0	12333	6.1e-05	0.061	774	AZI_MXF
3 x cmax	20	379.5	5811	12333	5.3e-05	0.053	788	AZI_MXF		3 x cmax	20	346.5	0	12333	6.2e-05	0.062	772	AZI_MXF
3 x cmax	0	382	5811	12333	5.2e-05	0.052	790	AZI_MXF		3 x cmax	0	352	0	12333	6e-05	0.06	774	AZI_MXF
3 x cmax	81	398.5	5811	12333	4.9e-05	0.049	788	AZI_MXF		3 x cmax	81	364.5	0	12333	5.7e-05	0.057	776	AZI_MXF
3 x cmax	61	387.5	5811	12333	5.2e-05	0.052	788	AZI_MXF		3 x cmax	61	345.5	0	12333	6.3e-05	0.063	772	AZI_MXF
3 x cmax	41	394.5	5811	12333	5.1e-05	0.051	788	AZI_MXF		3 x cmax	41	361	0	12333	5.8e-05	0.058	776	AZI_MXF
3 x cmax	21	388.5	5811	12333	5.1e-05	0.051	790	AZI_MXF		3 x cmax	21	355.5	0	12333	6e-05	0.06	774	AZI_MXF
3 x cmax	1	393	5811	12333	5.1e-05	0.051	790	AZI_MXF		3 x cmax	1	356.5	0	12333	5.9e-05	0.059	774	AZI_MXF
3 x cmax	82	396	5811	12333	5e-05	0.05	792	AZI_MXF		3 x cmax	82	358.5	0	12333	5.9e-05	0.059	776	AZI_MXF
3 x cmax	62	392.5	5811	12333	5.1e-05	0.051	790	AZI_MXF		3 x cmax	62	360	0	12333	5.9e-05	0.059	776	AZI_MXF
3 x cmax	42	372	5811	12333	5.5e-05	0.055	782	AZI_MXF		3 x cmax	42	356	0	12333	6e-05	0.06	774	AZI_MXF
3 x cmax	22	381.5	5811	12333	5.3e-05	0.053	786	AZI_MXF		3 x cmax	22	355	0	12333	6e-05	0.06	774	AZI_MXF
3 x cmax	2	387.5	5811	12333	5.2e-05	0.052	786	AZI_MXF		3 x cmax	2	352	0	12333	6e-05	0.06	774	AZI_MXF
3 x cmax	83	400	5811	12333	4.9e-05	0.049	792	AZI_MXF		3 x cmax	83	361	0	12333	5.8e-05	0.058	776	AZI_MXF
3 x cmax	63	390	5811	12333	5.2e-05	0.052	788	AZI_MXF		3 x cmax	63	358	0	12333	6e-05	0.06	774	AZI_MXF
3 x cmax	43	397	5811	12333	5e-05	0.05	790	AZI_MXF		3 x cmax	43	358.5	0	12333	5.9e-05	0.059	774	AZI_MXF
3 x cmax	23	389.5	5811	12333	5.1e-05	0.051	790	AZI_MXF		3 x cmax	23	355	0	12333	6e-05	0.06	774	AZI_MXF
3 x cmax	3	399	5811	12333	4.9e-05	0.049	792	AZI_MXF		3 x cmax	3	362.5	0	12333	5.8e-05	0.058	776	AZI_MXF
3 x cmax	84	372	5811	12333	5.5e-05	0.055	782	AZI_MXF		3 x cmax	84	357	0	12333	5.9e-05	0.059	774	AZI_MXF
3 x cmax	64	391.5	5811	12333	5.2e-05	0.052	786	AZI_MXF		3 x cmax	64	352	0	12333	6.1e-05	0.061	774	AZI_MXF
3 x cmax	44	376	5811	12333	5.5e-05	0.055	782	AZI_MXF		3 x cmax	44	347.5	0	12333	6.2e-05	0.062	772	AZI_MXF
3 x cmax	24	392	5811	12333	5.1e-05	0.051	790	AZI_MXF		3 x cmax	24	362.5	0	12333	5.8e-05	0.058	776	AZI_MXF
3 x cmax	4	380.5	5811	12333	5.4e-05	0.054	784	AZI_MXF		3 x cmax	4	360	0	12333	5.9e-05	0.059	776	AZI_MXF
3 x cmax	85	390	5811	12333	5.1e-05	0.051	786	AZI_MXF		3 x cmax	85	345.5	0	12333	6.2e-05	0.062	772	AZI_MXF
3 x cmax	65	395.5	5811	12333	5e-05	0.05	792	AZI_MXF		3 x cmax	65	358.5	0	12333	5.9e-05	0.059	774	AZI_MXF
3 x cmax	45	395.5	5811	12333	5e-05	0.05	790	AZI_MXF		3 x cmax	45	372.5	0	12333	5.6e-05	0.056	778	AZI_MXF
3 x cmax	25	394.5	5811	12333	5.1e-05	0.051	790	AZI_MXF		3 x cmax	25	359.5	0	12333	5.9e-05	0.059	776	AZI_MXF
3 x cmax	5	391.5	5811	12333	5.1e-05	0.051	786	AZI_MXF		3 x cmax	5	356.5	0	12333	6e-05	0.06	774	AZI_MXF
3 x cmax	86	392	5811	12333	5.2e-05	0.052	786	AZI_MXF		3 x cmax	86	348.5	0	12333	6.2e-05	0.062	772	AZI_MXF
3 x cmax	66	377.5	5811	12333	5.4e-05	0.054	786	AZI_MXF		3 x cmax	66	355	0	12333	6e-05	0.06	774	AZI_MXF
3 x cmax	46	399.5	5811	12333	5e-05	0.05	790	AZI_MXF		3 x cmax	46	370	0	12333	5.6e-05	0.056	778	AZI_MXF
3 x cmax	26	384	5811	12333	5.3e-05	0.053	788	AZI_MXF		3 x cmax	26	352	0	12333	6.1e-05	0.061	774	AZI_MXF
3 x cmax	6	404	5811	12333	4.9e-05	0.049	790	AZI_MXF		3 x cmax	6	362.5	0	12333	5.8e-05	0.058	776	AZI_MXF
3 x cmax	87	385	5811	12333	5.4e-05	0.054	784	AZI_MXF		3 x cmax	87	350	0	12333	6.2e-05	0.062	772	AZI_MXF
3 x cmax	67	381	5811	12333	5.3e-05	0.053	788	AZI_MXF		3 x cmax	67	356	0	12333	6e-05	0.06	774	AZI_MXF
3 x cmax	47	388	5811	12333	5.2e-05	0.052	786	AZI_MXF		3 x cmax	47	359	0	12333	5.9e-05	0.059	776	AZI_MXF
3 x cmax	27	396.5	5811	12333	5e-05	0.05	790	AZI_MXF		3 x cmax	27	359.5	0	12333	5.9e-05	0.059	776	AZI_MXF
3 x cmax	7	408.5	5811	12333	4.7e-05	0.047	798	AZI_MXF		3 x cmax	7	360	0	12333	5.9e-05	0.059	776	AZI_MXF
3 x cmax	88	374	5811	12333	5.5e-05	0.055	784	AZI_MXF		3 x cmax	88	352.5	0	12333	6.1e-05	0.061	774	AZI_MXF
3 x cmax	68	392	5811	12333	5.1e-05	0.051	786	AZI_MXF		3 x cmax	68	358.5	0	12333	5.9e-05	0.059	774	AZI_MXF
3 x cmax	48	377.5	5811	12333	5.5e-05	0.055	782	AZI_MXF		3 x cmax	48	353.5	0	12333	6e-05	0.06	774	AZI_MXF
3 x cmax	28	389.5	5811	12333	5.3e-05	0.053	788	AZI_MXF		3 x cmax	28	357.5	0	12333	6e-05	0.06	774	AZI_MXF
3 x cmax	8	387	5811	12333	5.1e-05	0.051	792	AZI_MXF		3 x cmax	8	362	0	12333	5.8e-05	0.058	776	AZI_MXF
3 x cmax	89	379.5	5811	12333	5.4e-05	0.054	782	AZI_MXF		3 x cmax	89	353.5	0	12333	6e-05	0.06	774	AZI_MXF
3 x cmax	69	377.5	5811	12333	5.5e-05	0.055	782	AZI_MXF		3 x cmax	69	360.5	0	12333	5.9e-05	0.059	776	AZI_MXF
3 x cmax	49	377	5811	12333	5.4e-05	0.054	784	AZI_MXF		3 x cmax	49	348	0	12333	6.2e-05	0.062	772	AZI_MXF
3 x cmax	29	385	5811	12333	5.2e-05	0.052	786	AZI_MXF		3 x cmax	29	349	0	12333	6.1e-05	0.061	772	AZI_MXF
3 x cmax	9	380	5811	12333	5.3e-05	0.053	786	AZI_MXF		3 x cmax	9	358.5	0	12333	5.9e-05	0.059	774	AZI_MXF
3 x cmax	90	375	5811	12333	5.5e-05	0.055	782	AZI_MXF		3 x cmax	90	357	0	12333	5.9e-05	0.059	774	AZI_MXF
3 x cmax	70	390.5	5811	12333	5.1e-05	0.051	790	AZI_MXF		3 x cmax	70	359.5	0	12333	5.9e-05	0.059	776	AZI_MXF
3 x cmax	50	391.5	5811	12333	5.1e-05	0.051	788	AZI_MXF		3 x cmax	50	366.5	0	12333	5.7e-05	0.057	778	AZI_MXF
3 x cmax	30	392.5	5811	12333	5e-05	0.05	792	AZI_MXF		3 x cmax	30	359	0	12333	5.9e-05	0.059	776	AZI_MXF
3 x cmax	10	391	5811	12333	5.1e-05	0.051	790	AZI_MXF		3 x cmax	10	361	0	12333	5.8e-05	0.058	776	AZI_MXF
3 x cmax	91	401	5811	12333	4.9e-05	0.049	794	AZI_MXF		3 x cmax	91	362	0	12333	5.8e-05	0.058	776	AZI_MXF
3 x cmax	71	385.5	5811	12333	5.2e-05	0.052	788	AZI_MXF		3 x cmax	71	347	0	12333	6.2e-05	0.062	772	AZI_MXF
3 x cmax	51	397	5811	12333	4.9e-05	0.049	794	AZI_MXF		3 x cmax	51	367	0	12333	5.7e-05	0.057	778	AZI_MXF
3 x cmax	31	388	5811	12333	5.2e-05	0.052	784	AZI_MXF		3 x cmax	31	354.5	0	12333	6e-05	0.06	774	AZI_MXF
3 x cmax	11	394.5	5811	12333	5e-05	0.05	792	AZI_MXF		3 x cmax	11	355.5	0	12333	6e-05	0.06	774	AZI_MXF
3 x cmax	92	384	5811	12333	5.3e-05	0.053	786	AZI_MXF		3 x cmax	92	356.5	0	12333	6e-05	0.06	774	AZI_MXF
3 x cmax	72	391	5811	12333	5.1e-05	0.051	788	AZI_MXF		3 x cmax	72	354.5	0	12333	6e-05	0.06	774	AZI_MXF
3 x cmax	52	386.5	5811	12333	5.1e-05	0.051	792	AZI_MXF		3 x cmax	52	351	0	12333	6.1e-05	0.061	772	AZI_MXF
3 x cmax	32	385.5	5811	12333	5.2e-05	0.052	788	AZI_MXF		3 x cmax	32	353	0	12333	6e-05	0.06	774	AZI_MXF
3 x cmax	12	392	5811	12333	5.1e-05	0.051	788	AZI_MXF		3 x cmax	12	361	0	12333	5.9e-05	0.059	776	AZI_MXF
3 x cmax	93	392.5	5811	12333	5.1e-05	0.051	792	AZI_MXF		3 x cmax	93	363.5	0	12333	5.8e-05	0.058	776	AZI_MXF
3 x cmax	73	393.5	5811	12333	5e-05	0.05	788	AZI_MXF		3 x cmax	73	363	0	12333	5.8e-05	0.058	776	AZI_MXF
3 x cmax	53	377.5	5811	12333	5.3e-05	0.053	790	AZI_MXF		3 x cmax	53	359	0	12333	5.9e-05	0.059	776	AZI_MXF
3 x cmax	33	382.5	5811	12333	5.3e-05	0.053	784	AZI_MXF		3 x cmax	33	351.5	0	12333	6.1e-05	0.061	774	AZI_MXF
3 x cmax	13	377	5811	12333	5.4e-05	0.054	784	AZI_MXF		3 x cmax	13	355	0	12333	6e-05	0.06	774	AZI_MXF
3 x cmax	94	389.5	5811	12333	5.2e-05	0.052	786	AZI_MXF		3 x cmax	94	358.5	0	12333	5.9e-05	0.059	774	AZI_MXF
3 x cmax	74	398	5811	12333	4.9e-05	0.049	790	AZI_MXF		3 x cmax	74	364.5	0	12333	5.7e-05	0.057	776	AZI_MXF
3 x cmax	54	379.5	5811	12333	5.4e-05	0.054	786	AZI_MXF		3 x cmax	54	353.5	0	12333	6.1e-05	0.061	774	AZI_MXF
3 x cmax	34	389.5	5811	12333	5.1e-05	0.051	788	AZI_MXF		3 x cmax	34	353.5	0	12333	6e-05	0.06	774	AZI_MXF
3 x cmax	14	389	5811	12333	5.2e-05	0.052	786	AZI_MXF		3 x cmax	14	359.5	0	12333	5.9e-05	0.059	776	AZI_MXF
3 x cmax	95	382.5	5811	12333	5.3e-05	0.053	784	AZI_MXF		3 x cmax	95	357.5	0	12333	5.9e-05	0.059	774	AZI_MXF
3 x cmax	75	386.5	5811	12333	5.2e-05	0.052	788	AZI_MXF		3 x cmax	75	351	0	12333	6.1e-05	0.061	772	AZI_MXF
3 x cmax	55	380	5811	12333	5.3e-05	0.053	786	AZI_MXF		3 x cmax	55	362.5	0	12333	5.8e-05	0.058	776	AZI_MXF
3 x cmax	35	388	5811	12333	5.2e-05	0.052	790	AZI_MXF		3 x cmax	35	360.5	0	12333	5.8e-05	0.058	776	AZI_MXF
3 x cmax	15	384.5	5811	12333	5.2e-05	0.052	788	AZI_MXF		3 x cmax	15	361.5	0	12333	5.8e-05	0.058	776	AZI_MXF
3 x cmax	96	388	5811	12333	5.2e-05	0.052	786	AZI_MXF		3 x cmax	96	355.5	0	12333	6e-05	0.06	774	AZI_MXF
3 x cmax	76	390	5811	12333	5.1e-05	0.051	788	AZI_MXF		3 x cmax	76	360	0	12333	5.9e-05	0.059	776	AZI_MXF
3 x cmax	56	381	5811	12333	5.3e-05	0.053	788	AZI_MXF		3 x cmax	56	356.5	0	12333	5.9e-05	0.059	774	AZI_MXF
3 x cmax	36	405	5811	12333	4.8e-05	0.048	796	AZI_MXF		3 x cmax	36	362.5	0	12333	5.8e-05	0.058	776	AZI_MXF
3 x cmax	16	393	5811	12333	5.1e-05	0.051	792	AZI_MXF		3 x cmax	16	360.5	0	12333	5.9e-05	0.059	776	AZI_MXF
3 x cmax	97	375	5811	12333	5.5e-05	0.055	786	AZI_MXF		3 x cmax	97	355.5	0	12333	6e-05	0.06	774	AZI_MXF
3 x cmax	77	395	5811	12333	5e-05	0.05	790	AZI_MXF		3 x cmax	77	354	0	12333	6e-05	0.06	774	AZI_MXF
3 x cmax	57	380.5	5811	12333	5.3e-05	0.053	786	AZI_MXF		3 x cmax	57	359.5	0	12333	5.8e-05	0.058	776	AZI_MXF
3 x cmax	37	403	5811	12333	4.9e-05	0.049	792	AZI_MXF		3 x cmax	37	361	0	12333	5.8e-05	0.058	776	AZI_MXF
3 x cmax	17	394	5811	12333	5.1e-05	0.051	790	AZI_MXF		3 x cmax	17	358	0	12333	6e-05	0.06	774	AZI_MXF
3 x cmax	98	380.5	5811	12333	5.3e-05	0.053	786	AZI_MXF		3 x cmax	98	352.5	0	12333	6.1e-05	0.061	774	AZI_MXF
3 x cmax	78	395.5	5811	12333	5e-05	0.05	792	AZI_MXF		3 x cmax	78	347	0	12333	6.2e-05	0.062	772	AZI_MXF
3 x cmax	58	387	5811	12333	5.2e-05	0.052	786	AZI_MXF		3 x cmax	58	362.5	0	12333	5.8e-05	0.058	776	AZI_MXF
3 x cmax	38	407.5	5811	12333	4.8e-05	0.048	790	AZI_MXF		3 x cmax	38	363	0	12333	5.8e-05	0.058	776	AZI_MXF
3 x cmax	18	384.5	5811	12333	5.2e-05	0.052	788	AZI_MXF		3 x cmax	18	359	0	12333	5.9e-05	0.059	776	AZI_MXF
3 x cmax	99	391.5	5811	12333	5.2e-05	0.052	788	AZI_MXF		3 x cmax	99	351	0	12333	6.1e-05	0.061	774	AZI_MXF
3 x cmax	79	391.5	5811	12333	5.1e-05	0.051	792	AZI_MXF		3 x cmax	79	349.5	0	12333	6.1e-05	0.061	772	AZI_MXF
3 x cmax	59	398	5811	12333	4.9e-05	0.049	794	AZI_MXF		3 x cmax	59	359	0	12333	5.9e-05	0.059	776	AZI_MXF
3 x cmax	39	400.5	5811	12333	5e-05	0.05	788	AZI_MXF		3 x cmax	39	353.5	0	12333	6e-05	0.06	774	AZI_MXF
3 x cmax	19	390	5811	12333	5.1e-05	0.051	792	AZI_MXF		3 x cmax	19	356.5	0	12333	5.9e-05	0.059	774	AZI_MXF
4 x cmax	80	392.5	7748	16444	5.1e-05	0.051	792	AZI_MXF		4 x cmax	80	355.5	0	16444	6e-05	0.06	774	AZI_MXF
4 x cmax	60	419.5	7748	16444	4.6e-05	0.046	800	AZI_MXF		4 x cmax	60	372	0	16444	5.6e-05	0.056	778	AZI_MXF
4 x cmax	40	402.5	7748	16444	4.9e-05	0.049	792	AZI_MXF		4 x cmax	40	361.5	0	16444	5.8e-05	0.058	776	AZI_MXF
4 x cmax	20	393	7748	16444	5e-05	0.05	794	AZI_MXF		4 x cmax	20	355.5	0	16444	5.9e-05	0.059	774	AZI_MXF
4 x cmax	0	395.5	7748	16444	4.9e-05	0.049	794	AZI_MXF		4 x cmax	0	362	0	16444	5.8e-05	0.058	776	AZI_MXF
4 x cmax	81	411.5	7748	16444	4.6e-05	0.046	794	AZI_MXF		4 x cmax	81	373.5	0	16444	5.5e-05	0.055	780	AZI_MXF
4 x cmax	61	400.5	7748	16444	4.9e-05	0.049	794	AZI_MXF		4 x cmax	61	354	0	16444	6.1e-05	0.061	774	AZI_MXF
4 x cmax	41	408.5	7748	16444	4.8e-05	0.048	794	AZI_MXF		4 x cmax	41	371	0	16444	5.6e-05	0.056	778	AZI_MXF
4 x cmax	21	401.5	7748	16444	4.9e-05	0.049	796	AZI_MXF		4 x cmax	21	364.5	0	16444	5.8e-05	0.058	776	AZI_MXF
4 x cmax	1	406.5	7748	16444	4.8e-05	0.048	796	AZI_MXF		4 x cmax	1	365.5	0	16444	5.7e-05	0.057	776	AZI_MXF
4 x cmax	82	409.5	7748	16444	4.7e-05	0.047	796	AZI_MXF		4 x cmax	82	367.5	0	16444	5.7e-05	0.057	778	AZI_MXF
4 x cmax	62	407.5	7748	16444	4.8e-05	0.048	796	AZI_MXF		4 x cmax	62	369.5	0	16444	5.7e-05	0.057	778	AZI_MXF
4 x cmax	42	384.5	7748	16444	5.3e-05	0.053	786	AZI_MXF		4 x cmax	42	365	0	16444	5.8e-05	0.058	776	AZI_MXF
4 x cmax	22	395	7748	16444	5e-05	0.05	792	AZI_MXF		4 x cmax	22	365	0	16444	5.8e-05	0.058	776	AZI_MXF
4 x cmax	2	403	7748	16444	4.8e-05	0.048	792	AZI_MXF		4 x cmax	2	361.5	0	16444	5.8e-05	0.058	776	AZI_MXF
4 x cmax	83	415.5	7748	16444	4.6e-05	0.046	798	AZI_MXF		4 x cmax	83	371.5	0	16444	5.6e-05	0.056	778	AZI_MXF
4 x cmax	63	404	7748	16444	4.9e-05	0.049	794	AZI_MXF		4 x cmax	63	368	0	16444	5.8e-05	0.058	778	AZI_MXF
4 x cmax	43	410.5	7748	16444	4.7e-05	0.047	796	AZI_MXF		4 x cmax	43	367.5	0	16444	5.7e-05	0.057	778	AZI_MXF
4 x cmax	23	403	7748	16444	4.8e-05	0.048	796	AZI_MXF		4 x cmax	23	364.5	0	16444	5.8e-05	0.058	776	AZI_MXF
4 x cmax	3	413	7748	16444	4.6e-05	0.046	798	AZI_MXF		4 x cmax	3	371.5	0	16444	5.6e-05	0.056	778	AZI_MXF
4 x cmax	84	386	7748	16444	5.2e-05	0.052	786	AZI_MXF		4 x cmax	84	367	0	16444	5.7e-05	0.057	778	AZI_MXF
4 x cmax	64	405.5	7748	16444	4.9e-05	0.049	792	AZI_MXF		4 x cmax	64	361	0	16444	5.9e-05	0.059	776	AZI_MXF
4 x cmax	44	388.5	7748	16444	5.3e-05	0.053	786	AZI_MXF		4 x cmax	44	356.5	0	16444	6e-05	0.06	774	AZI_MXF
4 x cmax	24	406.5	7748	16444	4.8e-05	0.048	796	AZI_MXF		4 x cmax	24	373	0	16444	5.6e-05	0.056	780	AZI_MXF
4 x cmax	4	393.5	7748	16444	5.1e-05	0.051	790	AZI_MXF		4 x cmax	4	369	0	16444	5.7e-05	0.057	778	AZI_MXF
4 x cmax	85	405	7748	16444	4.8e-05	0.048	792	AZI_MXF		4 x cmax	85	354.5	0	16444	6e-05	0.06	774	AZI_MXF
4 x cmax	65	411	7748	16444	4.6e-05	0.046	798	AZI_MXF		4 x cmax	65	368.5	0	16444	5.6e-05	0.056	778	AZI_MXF
4 x cmax	45	412.5	7748	16444	4.7e-05	0.047	796	AZI_MXF		4 x cmax	45	384	0	16444	5.3e-05	0.053	782	AZI_MXF
4 x cmax	25	410	7748	16444	4.7e-05	0.047	796	AZI_MXF		4 x cmax	25	370.5	0	16444	5.6e-05	0.056	778	AZI_MXF
4 x cmax	5	405.5	7748	16444	4.9e-05	0.049	792	AZI_MXF		4 x cmax	5	366	0	16444	5.7e-05	0.057	778	AZI_MXF
4 x cmax	86	405.5	7748	16444	4.9e-05	0.049	792	AZI_MXF		4 x cmax	86	357	0	16444	6e-05	0.06	774	AZI_MXF
4 x cmax	66	391.5	7748	16444	5.1e-05	0.051	790	AZI_MXF		4 x cmax	66	365	0	16444	5.7e-05	0.057	776	AZI_MXF
4 x cmax	46	413	7748	16444	4.7e-05	0.047	794	AZI_MXF		4 x cmax	46	379.5	0	16444	5.4e-05	0.054	782	AZI_MXF
4 x cmax	26	398.5	7748	16444	4.9e-05	0.049	794	AZI_MXF		4 x cmax	26	362.5	0	16444	5.8e-05	0.058	776	AZI_MXF
4 x cmax	6	420	7748	16444	4.5e-05	0.045	796	AZI_MXF		4 x cmax	6	373	0	16444	5.6e-05	0.056	778	AZI_MXF
4 x cmax	87	397.5	7748	16444	5.1e-05	0.051	790	AZI_MXF		4 x cmax	87	358.5	0	16444	6e-05	0.06	774	AZI_MXF
4 x cmax	67	394	7748	16444	5e-05	0.05	792	AZI_MXF		4 x cmax	67	365	0	16444	5.8e-05	0.058	776	AZI_MXF
4 x cmax	47	402	7748	16444	4.9e-05	0.049	792	AZI_MXF		4 x cmax	47	369	0	16444	5.7e-05	0.057	778	AZI_MXF
4 x cmax	27	410.5	7748	16444	4.7e-05	0.047	796	AZI_MXF		4 x cmax	27	369	0	16444	5.6e-05	0.056	778	AZI_MXF
4 x cmax	7	424.5	7748	16444	4.4e-05	0.044	804	AZI_MXF		4 x cmax	7	369.5	0	16444	5.7e-05	0.057	778	AZI_MXF
4 x cmax	88	386	7748	16444	5.3e-05	0.053	788	AZI_MXF		4 x cmax	88	361	0	16444	5.9e-05	0.059	776	AZI_MXF
4 x cmax	68	405.5	7748	16444	4.8e-05	0.048	792	AZI_MXF		4 x cmax	68	367	0	16444	5.7e-05	0.057	778	AZI_MXF
4 x cmax	48	389	7748	16444	5.2e-05	0.052	788	AZI_MXF		4 x cmax	48	362	0	16444	5.9e-05	0.059	776	AZI_MXF
4 x cmax	28	403	7748	16444	5e-05	0.05	794	AZI_MXF		4 x cmax	28	367	0	16444	5.9e-05	0.059	778	AZI_MXF
4 x cmax	8	402	7748	16444	4.8e-05	0.048	798	AZI_MXF		4 x cmax	8	372	0	16444	5.6e-05	0.056	778	AZI_MXF
4 x cmax	89	393.5	7748	16444	5.1e-05	0.051	788	AZI_MXF		4 x cmax	89	364	0	16444	5.8e-05	0.058	776	AZI_MXF
4 x cmax	69	390.5	7748	16444	5.2e-05	0.052	786	AZI_MXF		4 x cmax	69	369.5	0	16444	5.7e-05	0.057	778	AZI_MXF
4 x cmax	49	390	7748	16444	5.2e-05	0.052	788	AZI_MXF		4 x cmax	49	357.5	0	16444	6e-05	0.06	774	AZI_MXF
4 x cmax	29	398	7748	16444	4.9e-05	0.049	792	AZI_MXF		4 x cmax	29	357.5	0	16444	5.9e-05	0.059	774	AZI_MXF
4 x cmax	9	393	7748	16444	5e-05	0.05	792	AZI_MXF		4 x cmax	9	368	0	16444	5.7e-05	0.057	778	AZI_MXF
4 x cmax	90	388	7748	16444	5.2e-05	0.052	786	AZI_MXF		4 x cmax	90	366.5	0	16444	5.7e-05	0.057	778	AZI_MXF
4 x cmax	70	403.5	7748	16444	4.8e-05	0.048	796	AZI_MXF		4 x cmax	70	368.5	0	16444	5.7e-05	0.057	778	AZI_MXF
4 x cmax	50	405	7748	16444	4.9e-05	0.049	794	AZI_MXF		4 x cmax	50	377	0	16444	5.5e-05	0.055	780	AZI_MXF
4 x cmax	30	407	7748	16444	4.7e-05	0.047	798	AZI_MXF		4 x cmax	30	369	0	16444	5.7e-05	0.057	778	AZI_MXF
4 x cmax	10	404.5	7748	16444	4.8e-05	0.048	796	AZI_MXF		4 x cmax	10	370.5	0	16444	5.6e-05	0.056	778	AZI_MXF
4 x cmax	91	417.5	7748	16444	4.5e-05	0.045	800	AZI_MXF		4 x cmax	91	372.5	0	16444	5.6e-05	0.056	778	AZI_MXF
4 x cmax	71	399.5	7748	16444	4.9e-05	0.049	794	AZI_MXF		4 x cmax	71	356	0	16444	6e-05	0.06	774	AZI_MXF
4 x cmax	51	411.5	7748	16444	4.6e-05	0.046	802	AZI_MXF		4 x cmax	51	378	0	16444	5.5e-05	0.055	780	AZI_MXF
4 x cmax	31	402	7748	16444	4.9e-05	0.049	790	AZI_MXF		4 x cmax	31	364	0	16444	5.8e-05	0.058	776	AZI_MXF
4 x cmax	11	408.5	7748	16444	4.7e-05	0.047	798	AZI_MXF		4 x cmax	11	365	0	16444	5.8e-05	0.058	776	AZI_MXF
4 x cmax	92	398	7748	16444	5e-05	0.05	790	AZI_MXF		4 x cmax	92	366	0	16444	5.8e-05	0.058	776	AZI_MXF
4 x cmax	72	403.5	7748	16444	4.9e-05	0.049	794	AZI_MXF		4 x cmax	72	363	0	16444	5.8e-05	0.058	776	AZI_MXF
4 x cmax	52	400	7748	16444	4.8e-05	0.048	798	AZI_MXF		4 x cmax	52	360.5	0	16444	5.9e-05	0.059	776	AZI_MXF
4 x cmax	32	399	7748	16444	4.9e-05	0.049	794	AZI_MXF		4 x cmax	32	362.5	0	16444	5.8e-05	0.058	776	AZI_MXF
4 x cmax	12	405.5	7748	16444	4.9e-05	0.049	794	AZI_MXF		4 x cmax	12	370.5	0	16444	5.7e-05	0.057	778	AZI_MXF
4 x cmax	93	407	7748	16444	4.7e-05	0.047	798	AZI_MXF		4 x cmax	93	373.5	0	16444	5.6e-05	0.056	780	AZI_MXF
4 x cmax	73	407.5	7748	16444	4.7e-05	0.047	794	AZI_MXF		4 x cmax	73	372.5	0	16444	5.5e-05	0.055	778	AZI_MXF
4 x cmax	53	390.5	7748	16444	5e-05	0.05	794	AZI_MXF		4 x cmax	53	368.5	0	16444	5.7e-05	0.057	778	AZI_MXF
4 x cmax	33	396	7748	16444	5e-05	0.05	790	AZI_MXF		4 x cmax	33	361.5	0	16444	5.8e-05	0.058	776	AZI_MXF
4 x cmax	13	391	7748	16444	5.1e-05	0.051	790	AZI_MXF		4 x cmax	13	365	0	16444	5.8e-05	0.058	776	AZI_MXF
4 x cmax	94	402.5	7748	16444	4.9e-05	0.049	790	AZI_MXF		4 x cmax	94	367.5	0	16444	5.7e-05	0.057	778	AZI_MXF
4 x cmax	74	413.5	7748	16444	4.6e-05	0.046	798	AZI_MXF		4 x cmax	74	375.5	0	16444	5.5e-05	0.055	780	AZI_MXF
4 x cmax	54	392	7748	16444	5.1e-05	0.051	792	AZI_MXF		4 x cmax	54	362.5	0	16444	5.8e-05	0.058	776	AZI_MXF
4 x cmax	34	403	7748	16444	4.8e-05	0.048	794	AZI_MXF		4 x cmax	34	363	0	16444	5.8e-05	0.058	776	AZI_MXF
4 x cmax	14	404	7748	16444	4.9e-05	0.049	790	AZI_MXF		4 x cmax	14	369.5	0	16444	5.6e-05	0.056	778	AZI_MXF
4 x cmax	95	395.5	7748	16444	5.1e-05	0.051	788	AZI_MXF		4 x cmax	95	367	0	16444	5.7e-05	0.057	778	AZI_MXF
4 x cmax	75	400	7748	16444	4.9e-05	0.049	794	AZI_MXF		4 x cmax	75	360	0	16444	5.9e-05	0.059	776	AZI_MXF
4 x cmax	55	392	7748	16444	5.1e-05	0.051	792	AZI_MXF		4 x cmax	55	371.5	0	16444	5.6e-05	0.056	778	AZI_MXF
4 x cmax	35	401	7748	16444	4.9e-05	0.049	794	AZI_MXF		4 x cmax	35	369.5	0	16444	5.6e-05	0.056	778	AZI_MXF
4 x cmax	15	399	7748	16444	4.9e-05	0.049	794	AZI_MXF		4 x cmax	15	371.5	0	16444	5.6e-05	0.056	778	AZI_MXF
4 x cmax	96	401.5	7748	16444	4.9e-05	0.049	792	AZI_MXF		4 x cmax	96	364.5	0	16444	5.8e-05	0.058	776	AZI_MXF
4 x cmax	76	403.5	7748	16444	4.9e-05	0.049	794	AZI_MXF		4 x cmax	76	369.5	0	16444	5.7e-05	0.057	778	AZI_MXF
4 x cmax	56	393	7748	16444	5e-05	0.05	792	AZI_MXF		4 x cmax	56	365.5	0	16444	5.7e-05	0.057	776	AZI_MXF
4 x cmax	36	420	7748	16444	4.4e-05	0.044	802	AZI_MXF		4 x cmax	36	372.5	0	16444	5.6e-05	0.056	778	AZI_MXF
4 x cmax	16	408	7748	16444	4.8e-05	0.048	798	AZI_MXF		4 x cmax	16	371.5	0	16444	5.7e-05	0.057	778	AZI_MXF
4 x cmax	97	387.5	7748	16444	5.2e-05	0.052	792	AZI_MXF		4 x cmax	97	364	0	16444	5.8e-05	0.058	776	AZI_MXF
4 x cmax	77	410	7748	16444	4.7e-05	0.047	796	AZI_MXF		4 x cmax	77	363	0	16444	5.8e-05	0.058	776	AZI_MXF
4 x cmax	57	394	7748	16444	4.9e-05	0.049	792	AZI_MXF		4 x cmax	57	370	0	16444	5.6e-05	0.056	778	AZI_MXF
4 x cmax	37	418	7748	16444	4.5e-05	0.045	798	AZI_MXF		4 x cmax	37	371.5	0	16444	5.6e-05	0.056	778	AZI_MXF
4 x cmax	17	407.5	7748	16444	4.8e-05	0.048	796	AZI_MXF		4 x cmax	17	367	0	16444	5.7e-05	0.057	778	AZI_MXF
4 x cmax	98	393.5	7748	16444	5.1e-05	0.051	790	AZI_MXF		4 x cmax	98	361	0	16444	5.9e-05	0.059	776	AZI_MXF
4 x cmax	78	412.5	7748	16444	4.6e-05	0.046	798	AZI_MXF		4 x cmax	78	356.5	0	16444	5.9e-05	0.059	774	AZI_MXF
4 x cmax	58	400.5	7748	16444	4.9e-05	0.049	792	AZI_MXF		4 x cmax	58	373	0	16444	5.5e-05	0.055	780	AZI_MXF
4 x cmax	38	422.5	7748	16444	4.5e-05	0.045	798	AZI_MXF		4 x cmax	38	372.5	0	16444	5.6e-05	0.056	778	AZI_MXF
4 x cmax	18	398.5	7748	16444	4.9e-05	0.049	794	AZI_MXF		4 x cmax	18	369.5	0	16444	5.6e-05	0.056	778	AZI_MXF
4 x cmax	99	405	7748	16444	4.9e-05	0.049	794	AZI_MXF		4 x cmax	99	360	0	16444	5.9e-05	0.059	776	AZI_MXF
4 x cmax	79	406	7748	16444	4.8e-05	0.048	798	AZI_MXF		4 x cmax	79	359	0	16444	5.9e-05	0.059	776	AZI_MXF
4 x cmax	59	413	7748	16444	4.6e-05	0.046	800	AZI_MXF		4 x cmax	59	367.5	0	16444	5.7e-05	0.057	778	AZI_MXF
4 x cmax	39	415.5	7748	16444	4.6e-05	0.046	794	AZI_MXF		4 x cmax	39	363.5	0	16444	5.8e-05	0.058	776	AZI_MXF
4 x cmax	19	403.5	7748	16444	4.8e-05	0.048	798	AZI_MXF		4 x cmax	19	366	0	16444	5.7e-05	0.057	776	AZI_MXF

## Sheet: LPV_MXF
Group	Sample_ID	APD90	Conc_a	Conc_b	Qnet	Qnet (uC/uF)	CaD90	Source		Group (LPV)	Sample_ID	APD90	Conc_a	Conc_b	Qnet	Qnet (uC/uF)	CaD90	Source
1 x cmax	80	340.5	704	4111	6.4e-05	0.064	788	LPV_MXF		1 x cmax	80	405	2816	16444	5.1e-05	0.051	844	LPV_MXF
1 x cmax	60	350.5	704	4111	6.1e-05	0.061	782	LPV_MXF		1 x cmax	60	425	2816	16444	4.7e-05	0.047	834	LPV_MXF
1 x cmax	40	341	704	4111	6.4e-05	0.064	784	LPV_MXF		1 x cmax	40	424.5	2816	16444	4.6e-05	0.046	842	LPV_MXF
1 x cmax	20	337	704	4111	6.4e-05	0.064	778	LPV_MXF		1 x cmax	20	414	2816	16444	4.8e-05	0.048	822	LPV_MXF
1 x cmax	0	337.5	704	4111	6.4e-05	0.064	780	LPV_MXF		1 x cmax	0	411	2816	16444	4.9e-05	0.049	832	LPV_MXF
1 x cmax	81	351	704	4111	6.1e-05	0.061	788	LPV_MXF		1 x cmax	81	427.5	2816	16444	4.5e-05	0.045	840	LPV_MXF
1 x cmax	61	338	704	4111	6.4e-05	0.064	780	LPV_MXF		1 x cmax	61	407	2816	16444	5e-05	0.05	826	LPV_MXF
1 x cmax	41	346.5	704	4111	6.2e-05	0.062	780	LPV_MXF		1 x cmax	41	420.5	2816	16444	4.7e-05	0.047	828	LPV_MXF
1 x cmax	21	349.5	704	4111	6.1e-05	0.061	778	LPV_MXF		1 x cmax	21	419.5	2816	16444	4.7e-05	0.047	820	LPV_MXF
1 x cmax	1	351.5	704	4111	6.1e-05	0.061	776	LPV_MXF		1 x cmax	1	420	2816	16444	4.6e-05	0.046	818	LPV_MXF
1 x cmax	82	347	704	4111	6.2e-05	0.062	780	LPV_MXF		1 x cmax	82	419	2816	16444	4.7e-05	0.047	826	LPV_MXF
1 x cmax	62	350.5	704	4111	6.1e-05	0.061	778	LPV_MXF		1 x cmax	62	427	2816	16444	4.5e-05	0.045	822	LPV_MXF
1 x cmax	42	339.5	704	4111	6.4e-05	0.064	776	LPV_MXF		1 x cmax	42	407.5	2816	16444	4.9e-05	0.049	816	LPV_MXF
1 x cmax	22	350.5	704	4111	6.1e-05	0.061	776	LPV_MXF		1 x cmax	22	426	2816	16444	4.5e-05	0.045	820	LPV_MXF
1 x cmax	2	352	704	4111	6.1e-05	0.061	786	LPV_MXF		1 x cmax	2	436	2816	16444	4.4e-05	0.044	842	LPV_MXF
1 x cmax	83	345	704	4111	6.3e-05	0.063	790	LPV_MXF		1 x cmax	83	418	2816	16444	4.8e-05	0.048	848	LPV_MXF
1 x cmax	63	343.5	704	4111	6.3e-05	0.063	778	LPV_MXF		1 x cmax	63	414.5	2816	16444	4.9e-05	0.049	822	LPV_MXF
1 x cmax	43	346	704	4111	6.2e-05	0.062	780	LPV_MXF		1 x cmax	43	418.5	2816	16444	4.7e-05	0.047	830	LPV_MXF
1 x cmax	23	343	704	4111	6.3e-05	0.063	784	LPV_MXF		1 x cmax	23	410.5	2816	16444	4.9e-05	0.049	836	LPV_MXF
1 x cmax	3	350	704	4111	6.1e-05	0.061	780	LPV_MXF		1 x cmax	3	428	2816	16444	4.5e-05	0.045	830	LPV_MXF
1 x cmax	84	344	704	4111	6.3e-05	0.063	780	LPV_MXF		1 x cmax	84	420.5	2816	16444	4.6e-05	0.046	832	LPV_MXF
1 x cmax	64	352.5	704	4111	6.1e-05	0.061	780	LPV_MXF		1 x cmax	64	425	2816	16444	4.6e-05	0.046	826	LPV_MXF
1 x cmax	44	337.5	704	4111	6.4e-05	0.064	776	LPV_MXF		1 x cmax	44	410.5	2816	16444	4.9e-05	0.049	818	LPV_MXF
1 x cmax	24	350	704	4111	6.2e-05	0.062	784	LPV_MXF		1 x cmax	24	428.5	2816	16444	4.6e-05	0.046	840	LPV_MXF
1 x cmax	4	344.5	704	4111	6.2e-05	0.062	776	LPV_MXF		1 x cmax	4	415	2816	16444	4.8e-05	0.048	814	LPV_MXF
1 x cmax	85	334.5	704	4111	6.5e-05	0.065	784	LPV_MXF		1 x cmax	85	406	2816	16444	5e-05	0.05	836	LPV_MXF
1 x cmax	65	355	704	4111	6e-05	0.06	784	LPV_MXF		1 x cmax	65	434	2816	16444	4.3e-05	0.043	832	LPV_MXF
1 x cmax	45	351.5	704	4111	6.1e-05	0.061	790	LPV_MXF		1 x cmax	45	430	2816	16444	4.5e-05	0.045	846	LPV_MXF
1 x cmax	25	354	704	4111	6.1e-05	0.061	786	LPV_MXF		1 x cmax	25	429	2816	16444	4.5e-05	0.045	836	LPV_MXF
1 x cmax	5	343	704	4111	6.3e-05	0.063	782	LPV_MXF		1 x cmax	5	418	2816	16444	4.8e-05	0.048	830	LPV_MXF
1 x cmax	86	346	704	4111	6.2e-05	0.062	778	LPV_MXF		1 x cmax	86	431.5	2816	16444	4.5e-05	0.045	830	LPV_MXF
1 x cmax	66	343	704	4111	6.3e-05	0.063	776	LPV_MXF		1 x cmax	66	420.5	2816	16444	4.6e-05	0.046	820	LPV_MXF
1 x cmax	46	359	704	4111	5.9e-05	0.059	780	LPV_MXF		1 x cmax	46	436.5	2816	16444	4.3e-05	0.043	828	LPV_MXF
1 x cmax	26	342	704	4111	6.3e-05	0.063	776	LPV_MXF		1 x cmax	26	410.5	2816	16444	4.9e-05	0.049	822	LPV_MXF
1 x cmax	6	350.5	704	4111	6.1e-05	0.061	782	LPV_MXF		1 x cmax	6	430.5	2816	16444	4.5e-05	0.045	834	LPV_MXF
1 x cmax	87	347.5	704	4111	6.2e-05	0.062	780	LPV_MXF		1 x cmax	87	414	2816	16444	4.9e-05	0.049	830	LPV_MXF
1 x cmax	67	346.5	704	4111	6.2e-05	0.062	780	LPV_MXF		1 x cmax	67	429	2816	16444	4.5e-05	0.045	834	LPV_MXF
1 x cmax	47	338.5	704	4111	6.4e-05	0.064	778	LPV_MXF		1 x cmax	47	411	2816	16444	4.9e-05	0.049	822	LPV_MXF
1 x cmax	27	346.5	704	4111	6.2e-05	0.062	790	LPV_MXF		1 x cmax	27	420	2816	16444	4.7e-05	0.047	842	LPV_MXF
1 x cmax	7	342	704	4111	6.3e-05	0.063	778	LPV_MXF		1 x cmax	7	417	2816	16444	4.8e-05	0.048	824	LPV_MXF
1 x cmax	88	337	704	4111	6.5e-05	0.065	780	LPV_MXF		1 x cmax	88	404.5	2816	16444	5.1e-05	0.051	824	LPV_MXF
1 x cmax	68	346.5	704	4111	6.2e-05	0.062	786	LPV_MXF		1 x cmax	68	424.5	2816	16444	4.6e-05	0.046	844	LPV_MXF
1 x cmax	48	340	704	4111	6.4e-05	0.064	774	LPV_MXF		1 x cmax	48	413	2816	16444	4.8e-05	0.048	810	LPV_MXF
1 x cmax	28	351	704	4111	6.2e-05	0.062	786	LPV_MXF		1 x cmax	28	427	2816	16444	4.7e-05	0.047	838	LPV_MXF
1 x cmax	8	349	704	4111	6.1e-05	0.061	778	LPV_MXF		1 x cmax	8	425	2816	16444	4.6e-05	0.046	824	LPV_MXF
1 x cmax	89	337	704	4111	6.4e-05	0.064	780	LPV_MXF		1 x cmax	89	411	2816	16444	4.9e-05	0.049	826	LPV_MXF
1 x cmax	69	344.5	704	4111	6.3e-05	0.063	780	LPV_MXF		1 x cmax	69	416	2816	16444	4.8e-05	0.048	832	LPV_MXF
1 x cmax	49	328.5	704	4111	6.7e-05	0.067	774	LPV_MXF		1 x cmax	49	398.5	2816	16444	5.2e-05	0.052	818	LPV_MXF
1 x cmax	29	351	704	4111	6.1e-05	0.061	782	LPV_MXF		1 x cmax	29	419.5	2816	16444	4.7e-05	0.047	826	LPV_MXF
1 x cmax	9	347.5	704	4111	6.2e-05	0.062	794	LPV_MXF		1 x cmax	9	425.5	2816	16444	4.7e-05	0.047	856	LPV_MXF
1 x cmax	90	341.5	704	4111	6.3e-05	0.063	782	LPV_MXF		1 x cmax	90	414.5	2816	16444	4.8e-05	0.048	836	LPV_MXF
1 x cmax	70	342	704	4111	6.3e-05	0.063	780	LPV_MXF		1 x cmax	70	410	2816	16444	4.9e-05	0.049	832	LPV_MXF
1 x cmax	50	344.5	704	4111	6.3e-05	0.063	780	LPV_MXF		1 x cmax	50	424.5	2816	16444	4.6e-05	0.046	828	LPV_MXF
1 x cmax	30	339.5	704	4111	6.4e-05	0.064	776	LPV_MXF		1 x cmax	30	413.5	2816	16444	4.8e-05	0.048	818	LPV_MXF
1 x cmax	10	343	704	4111	6.3e-05	0.063	778	LPV_MXF		1 x cmax	10	414	2816	16444	4.8e-05	0.048	826	LPV_MXF
1 x cmax	91	344	704	4111	6.3e-05	0.063	776	LPV_MXF		1 x cmax	91	424.5	2816	16444	4.6e-05	0.046	826	LPV_MXF
1 x cmax	71	332.5	704	4111	6.6e-05	0.066	778	LPV_MXF		1 x cmax	71	396.5	2816	16444	5.2e-05	0.052	820	LPV_MXF
1 x cmax	51	349.5	704	4111	6.1e-05	0.061	776	LPV_MXF		1 x cmax	51	415	2816	16444	4.7e-05	0.047	812	LPV_MXF
1 x cmax	31	351	704	4111	6.1e-05	0.061	776	LPV_MXF		1 x cmax	31	428	2816	16444	4.5e-05	0.045	816	LPV_MXF
1 x cmax	11	345.5	704	4111	6.2e-05	0.062	780	LPV_MXF		1 x cmax	11	423.5	2816	16444	4.6e-05	0.046	832	LPV_MXF
1 x cmax	92	348	704	4111	6.2e-05	0.062	788	LPV_MXF		1 x cmax	92	427	2816	16444	4.6e-05	0.046	842	LPV_MXF
1 x cmax	72	332.5	704	4111	6.6e-05	0.066	782	LPV_MXF		1 x cmax	72	388.5	2816	16444	5.4e-05	0.054	826	LPV_MXF
1 x cmax	52	333.5	704	4111	6.5e-05	0.065	776	LPV_MXF		1 x cmax	52	397.5	2816	16444	5.2e-05	0.052	822	LPV_MXF
1 x cmax	32	340.5	704	4111	6.4e-05	0.064	778	LPV_MXF		1 x cmax	32	417.5	2816	16444	4.7e-05	0.047	824	LPV_MXF
1 x cmax	12	345.5	704	4111	6.2e-05	0.062	776	LPV_MXF		1 x cmax	12	417	2816	16444	4.8e-05	0.048	816	LPV_MXF
1 x cmax	93	347	704	4111	6.2e-05	0.062	782	LPV_MXF		1 x cmax	93	420	2816	16444	4.7e-05	0.047	836	LPV_MXF
1 x cmax	73	344	704	4111	6.3e-05	0.063	778	LPV_MXF		1 x cmax	73	412.5	2816	16444	4.8e-05	0.048	820	LPV_MXF
1 x cmax	53	337.5	704	4111	6.4e-05	0.064	780	LPV_MXF		1 x cmax	53	415.5	2816	16444	4.8e-05	0.048	832	LPV_MXF
1 x cmax	33	343.5	704	4111	6.3e-05	0.063	782	LPV_MXF		1 x cmax	33	428.5	2816	16444	4.5e-05	0.045	836	LPV_MXF
1 x cmax	13	346.5	704	4111	6.2e-05	0.062	776	LPV_MXF		1 x cmax	13	425.5	2816	16444	4.5e-05	0.045	822	LPV_MXF
1 x cmax	94	344.5	704	4111	6.3e-05	0.063	784	LPV_MXF		1 x cmax	94	417	2816	16444	4.7e-05	0.047	834	LPV_MXF
1 x cmax	74	343.5	704	4111	6.2e-05	0.062	774	LPV_MXF		1 x cmax	74	422.5	2816	16444	4.5e-05	0.045	812	LPV_MXF
1 x cmax	54	344	704	4111	6.3e-05	0.063	780	LPV_MXF		1 x cmax	54	407	2816	16444	5e-05	0.05	824	LPV_MXF
1 x cmax	34	345	704	4111	6.2e-05	0.062	780	LPV_MXF		1 x cmax	34	422	2816	16444	4.6e-05	0.046	828	LPV_MXF
1 x cmax	14	342	704	4111	6.3e-05	0.063	778	LPV_MXF		1 x cmax	14	416.5	2816	16444	4.7e-05	0.047	826	LPV_MXF
1 x cmax	95	343.5	704	4111	6.3e-05	0.063	786	LPV_MXF		1 x cmax	95	414.5	2816	16444	4.8e-05	0.048	832	LPV_MXF
1 x cmax	75	346.5	704	4111	6.2e-05	0.062	774	LPV_MXF		1 x cmax	75	426.5	2816	16444	4.5e-05	0.045	810	LPV_MXF
1 x cmax	55	353.5	704	4111	6e-05	0.06	780	LPV_MXF		1 x cmax	55	429	2816	16444	4.5e-05	0.045	828	LPV_MXF
1 x cmax	35	359	704	4111	6e-05	0.06	794	LPV_MXF		1 x cmax	35	427	2816	16444	4.6e-05	0.046	846	LPV_MXF
1 x cmax	15	339	704	4111	6.4e-05	0.064	776	LPV_MXF		1 x cmax	15	406	2816	16444	5e-05	0.05	820	LPV_MXF
1 x cmax	96	341	704	4111	6.4e-05	0.064	782	LPV_MXF		1 x cmax	96	415	2816	16444	4.8e-05	0.048	830	LPV_MXF
1 x cmax	76	341.5	704	4111	6.3e-05	0.063	778	LPV_MXF		1 x cmax	76	416.5	2816	16444	4.8e-05	0.048	828	LPV_MXF
1 x cmax	56	344	704	4111	6.3e-05	0.063	780	LPV_MXF		1 x cmax	56	417	2816	16444	4.7e-05	0.047	830	LPV_MXF
1 x cmax	36	340	704	4111	6.4e-05	0.064	784	LPV_MXF		1 x cmax	36	398	2816	16444	5.2e-05	0.052	826	LPV_MXF
1 x cmax	16	342	704	4111	6.4e-05	0.064	784	LPV_MXF		1 x cmax	16	417.5	2816	16444	4.8e-05	0.048	836	LPV_MXF
1 x cmax	97	342	704	4111	6.3e-05	0.063	778	LPV_MXF		1 x cmax	97	415.5	2816	16444	4.8e-05	0.048	820	LPV_MXF
1 x cmax	77	352	704	4111	6.1e-05	0.061	780	LPV_MXF		1 x cmax	77	435	2816	16444	4.4e-05	0.044	834	LPV_MXF
1 x cmax	57	346.5	704	4111	6.2e-05	0.062	784	LPV_MXF		1 x cmax	57	432	2816	16444	4.4e-05	0.044	842	LPV_MXF
1 x cmax	37	351	704	4111	6.1e-05	0.061	782	LPV_MXF		1 x cmax	37	426.5	2816	16444	4.5e-05	0.045	830	LPV_MXF
1 x cmax	17	345	704	4111	6.3e-05	0.063	790	LPV_MXF		1 x cmax	17	421.5	2816	16444	4.8e-05	0.048	842	LPV_MXF
1 x cmax	98	344	704	4111	6.3e-05	0.063	782	LPV_MXF		1 x cmax	98	419.5	2816	16444	4.7e-05	0.047	834	LPV_MXF
1 x cmax	78	340.5	704	4111	6.3e-05	0.063	774	LPV_MXF		1 x cmax	78	416	2816	16444	4.7e-05	0.047	816	LPV_MXF
1 x cmax	58	348	704	4111	6.2e-05	0.062	780	LPV_MXF		1 x cmax	58	430	2816	16444	4.5e-05	0.045	828	LPV_MXF
1 x cmax	38	353	704	4111	6.1e-05	0.061	790	LPV_MXF		1 x cmax	38	428	2816	16444	4.6e-05	0.046	840	LPV_MXF
1 x cmax	18	340.5	704	4111	6.3e-05	0.063	778	LPV_MXF		1 x cmax	18	416	2816	16444	4.7e-05	0.047	824	LPV_MXF
1 x cmax	99	345.5	704	4111	6.2e-05	0.062	778	LPV_MXF		1 x cmax	99	424.5	2816	16444	4.6e-05	0.046	822	LPV_MXF
1 x cmax	79	336	704	4111	6.5e-05	0.065	774	LPV_MXF		1 x cmax	79	408	2816	16444	4.9e-05	0.049	810	LPV_MXF
1 x cmax	59	347.5	704	4111	6.2e-05	0.062	782	LPV_MXF		1 x cmax	59	417.5	2816	16444	4.7e-05	0.047	830	LPV_MXF
1 x cmax	39	341.5	704	4111	6.3e-05	0.063	782	LPV_MXF		1 x cmax	39	421.5	2816	16444	4.7e-05	0.047	836	LPV_MXF
1 x cmax	19	335	704	4111	6.5e-05	0.065	782	LPV_MXF		1 x cmax	19	404.5	2816	16444	5e-05	0.05	828	LPV_MXF
2 x cmax	80	364.5	1408	8222	5.9e-05	0.059	808	LPV_MXF		2 x cmax	80	339	1408	0	6.5e-05	0.065	802	LPV_MXF
2 x cmax	60	378.5	1408	8222	5.5e-05	0.055	800	LPV_MXF		2 x cmax	60	340	1408	0	6.4e-05	0.064	790	LPV_MXF
2 x cmax	40	370.5	1408	8222	5.7e-05	0.057	804	LPV_MXF		2 x cmax	40	342	1408	0	6.4e-05	0.064	796	LPV_MXF
2 x cmax	20	364	1408	8222	5.8e-05	0.058	792	LPV_MXF		2 x cmax	20	338.5	1408	0	6.4e-05	0.064	784	LPV_MXF
2 x cmax	0	363	1408	8222	5.9e-05	0.059	798	LPV_MXF		2 x cmax	0	332.5	1408	0	6.6e-05	0.066	790	LPV_MXF
2 x cmax	81	379.5	1408	8222	5.5e-05	0.055	806	LPV_MXF		2 x cmax	81	337	1408	0	6.5e-05	0.065	794	LPV_MXF
2 x cmax	61	363.5	1408	8222	5.9e-05	0.059	796	LPV_MXF		2 x cmax	61	338	1408	0	6.5e-05	0.065	790	LPV_MXF
2 x cmax	41	373.5	1408	8222	5.6e-05	0.056	796	LPV_MXF		2 x cmax	41	335.5	1408	0	6.5e-05	0.065	786	LPV_MXF
2 x cmax	21	377	1408	8222	5.5e-05	0.055	790	LPV_MXF		2 x cmax	21	344	1408	0	6.3e-05	0.063	782	LPV_MXF
2 x cmax	1	378.5	1408	8222	5.5e-05	0.055	790	LPV_MXF		2 x cmax	1	345	1408	0	6.3e-05	0.063	780	LPV_MXF
2 x cmax	82	373.5	1408	8222	5.6e-05	0.056	796	LPV_MXF		2 x cmax	82	336.5	1408	0	6.5e-05	0.065	786	LPV_MXF
2 x cmax	62	379.5	1408	8222	5.5e-05	0.055	792	LPV_MXF		2 x cmax	62	343	1408	0	6.3e-05	0.063	782	LPV_MXF
2 x cmax	42	363.5	1408	8222	5.8e-05	0.058	788	LPV_MXF		2 x cmax	42	329	1408	0	6.7e-05	0.067	778	LPV_MXF
2 x cmax	22	379.5	1408	8222	5.5e-05	0.055	790	LPV_MXF		2 x cmax	22	348.5	1408	0	6.2e-05	0.062	782	LPV_MXF
2 x cmax	2	384	1408	8222	5.4e-05	0.054	806	LPV_MXF		2 x cmax	2	355.5	1408	0	6.1e-05	0.061	798	LPV_MXF
2 x cmax	83	372	1408	8222	5.7e-05	0.057	812	LPV_MXF		2 x cmax	83	334.5	1408	0	6.6e-05	0.066	800	LPV_MXF
2 x cmax	63	369	1408	8222	5.8e-05	0.058	792	LPV_MXF		2 x cmax	63	333.5	1408	0	6.6e-05	0.066	784	LPV_MXF
2 x cmax	43	373	1408	8222	5.6e-05	0.056	796	LPV_MXF		2 x cmax	43	336.5	1408	0	6.5e-05	0.065	788	LPV_MXF
2 x cmax	23	368	1408	8222	5.8e-05	0.058	802	LPV_MXF		2 x cmax	23	335.5	1408	0	6.5e-05	0.065	792	LPV_MXF
2 x cmax	3	378.5	1408	8222	5.5e-05	0.055	796	LPV_MXF		2 x cmax	3	340	1408	0	6.4e-05	0.064	786	LPV_MXF
2 x cmax	84	372	1408	8222	5.6e-05	0.056	798	LPV_MXF		2 x cmax	84	337	1408	0	6.5e-05	0.065	788	LPV_MXF
2 x cmax	64	381	1408	8222	5.5e-05	0.055	796	LPV_MXF		2 x cmax	64	352.5	1408	0	6.1e-05	0.061	788	LPV_MXF
2 x cmax	44	363	1408	8222	5.9e-05	0.059	788	LPV_MXF		2 x cmax	44	336	1408	0	6.5e-05	0.065	782	LPV_MXF
2 x cmax	24	379.5	1408	8222	5.5e-05	0.055	804	LPV_MXF		2 x cmax	24	342.5	1408	0	6.4e-05	0.064	794	LPV_MXF
2 x cmax	4	370.5	1408	8222	5.7e-05	0.057	788	LPV_MXF		2 x cmax	4	332.5	1408	0	6.6e-05	0.066	778	LPV_MXF
2 x cmax	85	359.5	1408	8222	6e-05	0.06	802	LPV_MXF		2 x cmax	85	334	1408	0	6.6e-05	0.066	796	LPV_MXF
2 x cmax	65	386	1408	8222	5.3e-05	0.053	800	LPV_MXF		2 x cmax	65	352	1408	0	6.1e-05	0.061	790	LPV_MXF
2 x cmax	45	381	1408	8222	5.5e-05	0.055	810	LPV_MXF		2 x cmax	45	334.5	1408	0	6.6e-05	0.066	796	LPV_MXF
2 x cmax	25	383	1408	8222	5.4e-05	0.054	804	LPV_MXF		2 x cmax	25	348.5	1408	0	6.2e-05	0.062	794	LPV_MXF
2 x cmax	5	370	1408	8222	5.7e-05	0.057	798	LPV_MXF		2 x cmax	5	335.5	1408	0	6.5e-05	0.065	788	LPV_MXF
2 x cmax	86	378	1408	8222	5.5e-05	0.055	794	LPV_MXF		2 x cmax	86	351	1408	0	6.1e-05	0.061	788	LPV_MXF
2 x cmax	66	371	1408	8222	5.7e-05	0.057	790	LPV_MXF		2 x cmax	66	339	1408	0	6.4e-05	0.064	782	LPV_MXF
2 x cmax	46	389.5	1408	8222	5.2e-05	0.052	796	LPV_MXF		2 x cmax	46	345	1408	0	6.3e-05	0.063	784	LPV_MXF
2 x cmax	26	367	1408	8222	5.8e-05	0.058	790	LPV_MXF		2 x cmax	26	337.5	1408	0	6.5e-05	0.065	784	LPV_MXF
2 x cmax	6	380.5	1408	8222	5.5e-05	0.055	798	LPV_MXF		2 x cmax	6	342	1408	0	6.4e-05	0.064	788	LPV_MXF
2 x cmax	87	373	1408	8222	5.7e-05	0.057	798	LPV_MXF		2 x cmax	87	344.5	1408	0	6.3e-05	0.063	790	LPV_MXF
2 x cmax	67	376	1408	8222	5.6e-05	0.056	798	LPV_MXF		2 x cmax	67	343	1408	0	6.3e-05	0.063	788	LPV_MXF
2 x cmax	47	363.5	1408	8222	5.8e-05	0.058	792	LPV_MXF		2 x cmax	47	326	1408	0	6.7e-05	0.067	782	LPV_MXF
2 x cmax	27	374	1408	8222	5.6e-05	0.056	808	LPV_MXF		2 x cmax	27	336.5	1408	0	6.5e-05	0.065	798	LPV_MXF
2 x cmax	7	368	1408	8222	5.7e-05	0.057	792	LPV_MXF		2 x cmax	7	330	1408	0	6.6e-05	0.066	782	LPV_MXF
2 x cmax	88	360.5	1408	8222	6e-05	0.06	794	LPV_MXF		2 x cmax	88	329	1408	0	6.7e-05	0.067	786	LPV_MXF
2 x cmax	68	374.5	1408	8222	5.6e-05	0.056	806	LPV_MXF		2 x cmax	68	338	1408	0	6.5e-05	0.065	796	LPV_MXF
2 x cmax	48	365	1408	8222	5.8e-05	0.058	784	LPV_MXF		2 x cmax	48	332.5	1408	0	6.6e-05	0.066	776	LPV_MXF
2 x cmax	28	380	1408	8222	5.6e-05	0.056	804	LPV_MXF		2 x cmax	28	347.5	1408	0	6.2e-05	0.062	794	LPV_MXF
2 x cmax	8	377.5	1408	8222	5.5e-05	0.055	792	LPV_MXF		2 x cmax	8	338.5	1408	0	6.4e-05	0.064	782	LPV_MXF
2 x cmax	89	362.5	1408	8222	5.9e-05	0.059	794	LPV_MXF		2 x cmax	89	331.5	1408	0	6.6e-05	0.066	786	LPV_MXF
2 x cmax	69	370	1408	8222	5.7e-05	0.057	796	LPV_MXF		2 x cmax	69	332	1408	0	6.6e-05	0.066	786	LPV_MXF
2 x cmax	49	350	1408	8222	6.2e-05	0.062	786	LPV_MXF		2 x cmax	49	321	1408	0	6.9e-05	0.069	780	LPV_MXF
2 x cmax	29	378	1408	8222	5.5e-05	0.055	796	LPV_MXF		2 x cmax	29	350	1408	0	6.2e-05	0.062	788	LPV_MXF
2 x cmax	9	376	1408	8222	5.6e-05	0.056	816	LPV_MXF		2 x cmax	9	341	1408	0	6.5e-05	0.065	806	LPV_MXF
2 x cmax	90	367.5	1408	8222	5.8e-05	0.058	800	LPV_MXF		2 x cmax	90	332.5	1408	0	6.6e-05	0.066	790	LPV_MXF
2 x cmax	70	366	1408	8222	5.8e-05	0.058	798	LPV_MXF		2 x cmax	70	328.5	1408	0	6.7e-05	0.067	788	LPV_MXF
2 x cmax	50	371	1408	8222	5.7e-05	0.057	794	LPV_MXF		2 x cmax	50	327.5	1408	0	6.7e-05	0.067	782	LPV_MXF
2 x cmax	30	364.5	1408	8222	5.8e-05	0.058	788	LPV_MXF		2 x cmax	30	326.5	1408	0	6.7e-05	0.067	778	LPV_MXF
2 x cmax	10	368	1408	8222	5.7e-05	0.057	792	LPV_MXF		2 x cmax	10	329.5	1408	0	6.7e-05	0.067	782	LPV_MXF
2 x cmax	91	372	1408	8222	5.6e-05	0.056	790	LPV_MXF		2 x cmax	91	333	1408	0	6.6e-05	0.066	780	LPV_MXF
2 x cmax	71	354.5	1408	8222	6.1e-05	0.061	792	LPV_MXF		2 x cmax	71	327	1408	0	6.7e-05	0.067	786	LPV_MXF
2 x cmax	51	374.5	1408	8222	5.6e-05	0.056	786	LPV_MXF		2 x cmax	51	332	1408	0	6.6e-05	0.066	776	LPV_MXF
2 x cmax	31	381	1408	8222	5.4e-05	0.054	788	LPV_MXF		2 x cmax	31	349	1408	0	6.1e-05	0.061	780	LPV_MXF
2 x cmax	11	374.5	1408	8222	5.6e-05	0.056	798	LPV_MXF		2 x cmax	11	341	1408	0	6.4e-05	0.064	788	LPV_MXF
2 x cmax	92	377	1408	8222	5.6e-05	0.056	806	LPV_MXF		2 x cmax	92	345	1408	0	6.3e-05	0.063	798	LPV_MXF
2 x cmax	72	351.5	1408	8222	6.2e-05	0.062	798	LPV_MXF		2 x cmax	72	316.5	1408	0	7e-05	0.07	790	LPV_MXF
2 x cmax	52	355.5	1408	8222	6e-05	0.06	790	LPV_MXF		2 x cmax	52	325	1408	0	6.8e-05	0.068	782	LPV_MXF
2 x cmax	32	367.5	1408	8222	5.8e-05	0.058	792	LPV_MXF		2 x cmax	32	336.5	1408	0	6.5e-05	0.065	784	LPV_MXF
2 x cmax	12	371.5	1408	8222	5.7e-05	0.057	788	LPV_MXF		2 x cmax	12	333.5	1408	0	6.5e-05	0.065	778	LPV_MXF
2 x cmax	93	373.5	1408	8222	5.6e-05	0.056	800	LPV_MXF		2 x cmax	93	334	1408	0	6.6e-05	0.066	790	LPV_MXF
2 x cmax	73	368.5	1408	8222	5.7e-05	0.057	790	LPV_MXF		2 x cmax	73	328	1408	0	6.7e-05	0.067	780	LPV_MXF
2 x cmax	53	361	1408	8222	5.9e-05	0.059	796	LPV_MXF		2 x cmax	53	323	1408	0	6.8e-05	0.068	786	LPV_MXF
2 x cmax	33	373.5	1408	8222	5.6e-05	0.056	798	LPV_MXF		2 x cmax	33	346	1408	0	6.3e-05	0.063	792	LPV_MXF
2 x cmax	13	375.5	1408	8222	5.6e-05	0.056	790	LPV_MXF		2 x cmax	13	344	1408	0	6.3e-05	0.063	782	LPV_MXF
2 x cmax	94	370.5	1408	8222	5.7e-05	0.057	800	LPV_MXF		2 x cmax	94	334.5	1408	0	6.6e-05	0.066	790	LPV_MXF
2 x cmax	74	371.5	1408	8222	5.6e-05	0.056	784	LPV_MXF		2 x cmax	74	330	1408	0	6.6e-05	0.066	774	LPV_MXF
2 x cmax	54	368	1408	8222	5.8e-05	0.058	796	LPV_MXF		2 x cmax	54	336.5	1408	0	6.5e-05	0.065	786	LPV_MXF
2 x cmax	34	374	1408	8222	5.6e-05	0.056	796	LPV_MXF		2 x cmax	34	342	1408	0	6.4e-05	0.064	788	LPV_MXF
2 x cmax	14	368.5	1408	8222	5.7e-05	0.057	792	LPV_MXF		2 x cmax	14	331	1408	0	6.6e-05	0.066	784	LPV_MXF
2 x cmax	95	370	1408	8222	5.7e-05	0.057	802	LPV_MXF		2 x cmax	95	335	1408	0	6.6e-05	0.066	792	LPV_MXF
2 x cmax	75	376.5	1408	8222	5.5e-05	0.055	784	LPV_MXF		2 x cmax	75	348	1408	0	6.2e-05	0.062	776	LPV_MXF
2 x cmax	55	382.5	1408	8222	5.4e-05	0.054	796	LPV_MXF		2 x cmax	55	343.5	1408	0	6.3e-05	0.063	786	LPV_MXF
2 x cmax	35	386.5	1408	8222	5.4e-05	0.054	814	LPV_MXF		2 x cmax	35	350	1408	0	6.2e-05	0.062	802	LPV_MXF
2 x cmax	15	361.5	1408	8222	5.9e-05	0.059	790	LPV_MXF		2 x cmax	15	321	1408	0	6.9e-05	0.069	780	LPV_MXF
2 x cmax	96	367	1408	8222	5.8e-05	0.058	798	LPV_MXF		2 x cmax	96	332.5	1408	0	6.6e-05	0.066	790	LPV_MXF
2 x cmax	76	367	1408	8222	5.8e-05	0.058	794	LPV_MXF		2 x cmax	76	328.5	1408	0	6.7e-05	0.067	784	LPV_MXF
2 x cmax	56	370.5	1408	8222	5.7e-05	0.057	798	LPV_MXF		2 x cmax	56	336.5	1408	0	6.5e-05	0.065	788	LPV_MXF
2 x cmax	36	360	1408	8222	5.9e-05	0.059	798	LPV_MXF		2 x cmax	36	318.5	1408	0	7e-05	0.07	788	LPV_MXF
2 x cmax	16	369	1408	8222	5.8e-05	0.058	802	LPV_MXF		2 x cmax	16	332.5	1408	0	6.6e-05	0.066	792	LPV_MXF
2 x cmax	97	368	1408	8222	5.8e-05	0.058	792	LPV_MXF		2 x cmax	97	334	1408	0	6.5e-05	0.065	784	LPV_MXF
2 x cmax	77	383.5	1408	8222	5.4e-05	0.054	798	LPV_MXF		2 x cmax	77	353	1408	0	6.1e-05	0.061	790	LPV_MXF
2 x cmax	57	377.5	1408	8222	5.5e-05	0.055	804	LPV_MXF		2 x cmax	57	340.5	1408	0	6.4e-05	0.064	794	LPV_MXF
2 x cmax	37	380	1408	8222	5.5e-05	0.055	800	LPV_MXF		2 x cmax	37	343	1408	0	6.3e-05	0.063	788	LPV_MXF
2 x cmax	17	372.5	1408	8222	5.7e-05	0.057	808	LPV_MXF		2 x cmax	17	338	1408	0	6.5e-05	0.065	798	LPV_MXF
2 x cmax	98	371.5	1408	8222	5.7e-05	0.057	800	LPV_MXF		2 x cmax	98	340.5	1408	0	6.4e-05	0.064	790	LPV_MXF
2 x cmax	78	368.5	1408	8222	5.7e-05	0.057	786	LPV_MXF		2 x cmax	78	342.5	1408	0	6.3e-05	0.063	780	LPV_MXF
2 x cmax	58	377.5	1408	8222	5.5e-05	0.055	794	LPV_MXF		2 x cmax	58	339.5	1408	0	6.4e-05	0.064	784	LPV_MXF
2 x cmax	38	381.5	1408	8222	5.5e-05	0.055	808	LPV_MXF		2 x cmax	38	343.5	1408	0	6.4e-05	0.064	796	LPV_MXF
2 x cmax	18	367	1408	8222	5.7e-05	0.057	794	LPV_MXF		2 x cmax	18	330	1408	0	6.7e-05	0.067	784	LPV_MXF
2 x cmax	99	375	1408	8222	5.6e-05	0.056	792	LPV_MXF		2 x cmax	99	346.5	1408	0	6.2e-05	0.062	784	LPV_MXF
2 x cmax	79	361	1408	8222	5.9e-05	0.059	784	LPV_MXF		2 x cmax	79	332	1408	0	6.6e-05	0.066	776	LPV_MXF
2 x cmax	59	373.5	1408	8222	5.6e-05	0.056	798	LPV_MXF		2 x cmax	59	336	1408	0	6.5e-05	0.065	788	LPV_MXF
2 x cmax	39	370	1408	8222	5.7e-05	0.057	800	LPV_MXF		2 x cmax	39	339	1408	0	6.4e-05	0.064	792	LPV_MXF
2 x cmax	19	357	1408	8222	6e-05	0.06	796	LPV_MXF		2 x cmax	19	321	1408	0	6.9e-05	0.069	788	LPV_MXF
3 x cmax	80	386	2112	12333	5.5e-05	0.055	828	LPV_MXF		3 x cmax	80	354	2112	0	6.2e-05	0.062	818	LPV_MXF
3 x cmax	60	403	2112	12333	5.1e-05	0.051	816	LPV_MXF		3 x cmax	60	357	2112	0	6e-05	0.06	802	LPV_MXF
3 x cmax	40	398	2112	12333	5.2e-05	0.052	822	LPV_MXF		3 x cmax	40	362.5	2112	0	6e-05	0.06	812	LPV_MXF
3 x cmax	20	389.5	2112	12333	5.3e-05	0.053	806	LPV_MXF		3 x cmax	20	356	2112	0	6e-05	0.06	796	LPV_MXF
3 x cmax	0	387.5	2112	12333	5.3e-05	0.053	814	LPV_MXF		3 x cmax	0	349	2112	0	6.2e-05	0.062	804	LPV_MXF
3 x cmax	81	404.5	2112	12333	5e-05	0.05	824	LPV_MXF		3 x cmax	81	354	2112	0	6.1e-05	0.061	808	LPV_MXF
3 x cmax	61	386.5	2112	12333	5.4e-05	0.054	810	LPV_MXF		3 x cmax	61	353.5	2112	0	6.1e-05	0.061	800	LPV_MXF
3 x cmax	41	398	2112	12333	5.1e-05	0.051	812	LPV_MXF		3 x cmax	41	352.5	2112	0	6.1e-05	0.061	798	LPV_MXF
3 x cmax	21	399.5	2112	12333	5.1e-05	0.051	806	LPV_MXF		3 x cmax	21	359	2112	0	6e-05	0.06	792	LPV_MXF
3 x cmax	1	401	2112	12333	5e-05	0.05	804	LPV_MXF		3 x cmax	1	359	2112	0	5.9e-05	0.059	790	LPV_MXF
3 x cmax	82	397.5	2112	12333	5.1e-05	0.051	810	LPV_MXF		3 x cmax	82	352.5	2112	0	6.1e-05	0.061	796	LPV_MXF
3 x cmax	62	404.5	2112	12333	5e-05	0.05	806	LPV_MXF		3 x cmax	62	359.5	2112	0	5.9e-05	0.059	792	LPV_MXF
3 x cmax	42	386	2112	12333	5.3e-05	0.053	800	LPV_MXF		3 x cmax	42	343.5	2112	0	6.3e-05	0.063	788	LPV_MXF
3 x cmax	22	404	2112	12333	4.9e-05	0.049	806	LPV_MXF		3 x cmax	22	365	2112	0	5.8e-05	0.058	792	LPV_MXF
3 x cmax	2	411.5	2112	12333	4.8e-05	0.048	824	LPV_MXF		3 x cmax	2	375	2112	0	5.7e-05	0.057	812	LPV_MXF
3 x cmax	83	396	2112	12333	5.2e-05	0.052	830	LPV_MXF		3 x cmax	83	349.5	2112	0	6.3e-05	0.063	814	LPV_MXF
3 x cmax	63	392.5	2112	12333	5.3e-05	0.053	808	LPV_MXF		3 x cmax	63	349.5	2112	0	6.2e-05	0.062	794	LPV_MXF
3 x cmax	43	397	2112	12333	5.1e-05	0.051	814	LPV_MXF		3 x cmax	43	352.5	2112	0	6.1e-05	0.061	800	LPV_MXF
3 x cmax	23	390.5	2112	12333	5.3e-05	0.053	820	LPV_MXF		3 x cmax	23	350	2112	0	6.2e-05	0.062	806	LPV_MXF
3 x cmax	3	404	2112	12333	5e-05	0.05	814	LPV_MXF		3 x cmax	3	359	2112	0	6e-05	0.06	798	LPV_MXF
3 x cmax	84	397	2112	12333	5.1e-05	0.051	814	LPV_MXF		3 x cmax	84	353.5	2112	0	6.1e-05	0.061	802	LPV_MXF
3 x cmax	64	404.5	2112	12333	5e-05	0.05	812	LPV_MXF		3 x cmax	64	368.5	2112	0	5.8e-05	0.058	800	LPV_MXF
3 x cmax	44	387.5	2112	12333	5.4e-05	0.054	804	LPV_MXF		3 x cmax	44	353	2112	0	6.1e-05	0.061	792	LPV_MXF
3 x cmax	24	405.5	2112	12333	5e-05	0.05	822	LPV_MXF		3 x cmax	24	360	2112	0	6e-05	0.06	806	LPV_MXF
3 x cmax	4	393.5	2112	12333	5.2e-05	0.052	800	LPV_MXF		3 x cmax	4	348	2112	0	6.2e-05	0.062	786	LPV_MXF
3 x cmax	85	383.5	2112	12333	5.4e-05	0.054	818	LPV_MXF		3 x cmax	85	349.5	2112	0	6.3e-05	0.063	808	LPV_MXF
3 x cmax	65	411.5	2112	12333	4.8e-05	0.048	816	LPV_MXF		3 x cmax	65	369	2112	0	5.8e-05	0.058	802	LPV_MXF
3 x cmax	45	406.5	2112	12333	5e-05	0.05	828	LPV_MXF		3 x cmax	45	350.5	2112	0	6.2e-05	0.062	810	LPV_MXF
3 x cmax	25	407.5	2112	12333	4.9e-05	0.049	820	LPV_MXF		3 x cmax	25	363.5	2112	0	5.9e-05	0.059	806	LPV_MXF
3 x cmax	5	394.5	2112	12333	5.2e-05	0.052	814	LPV_MXF		3 x cmax	5	352	2112	0	6.2e-05	0.062	800	LPV_MXF
3 x cmax	86	406	2112	12333	5e-05	0.05	812	LPV_MXF		3 x cmax	86	372	2112	0	5.7e-05	0.057	800	LPV_MXF
3 x cmax	66	396.5	2112	12333	5.1e-05	0.051	804	LPV_MXF		3 x cmax	66	357	2112	0	6e-05	0.06	792	LPV_MXF
3 x cmax	46	414.5	2112	12333	4.7e-05	0.047	812	LPV_MXF		3 x cmax	46	362	2112	0	5.9e-05	0.059	794	LPV_MXF
3 x cmax	26	389.5	2112	12333	5.3e-05	0.053	806	LPV_MXF		3 x cmax	26	352	2112	0	6.1e-05	0.061	794	LPV_MXF
3 x cmax	6	406.5	2112	12333	4.9e-05	0.049	816	LPV_MXF		3 x cmax	6	359.5	2112	0	6e-05	0.06	800	LPV_MXF
3 x cmax	87	395	2112	12333	5.3e-05	0.053	814	LPV_MXF		3 x cmax	87	359	2112	0	6e-05	0.06	802	LPV_MXF
3 x cmax	67	403.5	2112	12333	5e-05	0.05	814	LPV_MXF		3 x cmax	67	364	2112	0	5.9e-05	0.059	802	LPV_MXF
3 x cmax	47	387.5	2112	12333	5.3e-05	0.053	806	LPV_MXF		3 x cmax	47	341	2112	0	6.4e-05	0.064	792	LPV_MXF
3 x cmax	27	398	2112	12333	5.1e-05	0.051	826	LPV_MXF		3 x cmax	27	352	2112	0	6.2e-05	0.062	812	LPV_MXF
3 x cmax	7	393	2112	12333	5.2e-05	0.052	808	LPV_MXF		3 x cmax	7	346.5	2112	0	6.3e-05	0.063	794	LPV_MXF
3 x cmax	88	383	2112	12333	5.5e-05	0.055	810	LPV_MXF		3 x cmax	88	344	2112	0	6.4e-05	0.064	798	LPV_MXF
3 x cmax	68	400	2112	12333	5.1e-05	0.051	824	LPV_MXF		3 x cmax	68	357	2112	0	6.1e-05	0.061	810	LPV_MXF
3 x cmax	48	389.5	2112	12333	5.3e-05	0.053	796	LPV_MXF		3 x cmax	48	350.5	2112	0	6.1e-05	0.061	784	LPV_MXF
3 x cmax	28	404.5	2112	12333	5.1e-05	0.051	820	LPV_MXF		3 x cmax	28	366.5	2112	0	5.8e-05	0.058	808	LPV_MXF
3 x cmax	8	402	2112	12333	5e-05	0.05	808	LPV_MXF		3 x cmax	8	355.5	2112	0	6e-05	0.06	792	LPV_MXF
3 x cmax	89	387.5	2112	12333	5.3e-05	0.053	810	LPV_MXF		3 x cmax	89	347.5	2112	0	6.3e-05	0.063	798	LPV_MXF
3 x cmax	69	394	2112	12333	5.2e-05	0.052	814	LPV_MXF		3 x cmax	69	348	2112	0	6.3e-05	0.063	800	LPV_MXF
3 x cmax	49	373.5	2112	12333	5.7e-05	0.057	802	LPV_MXF		3 x cmax	49	336	2112	0	6.5e-05	0.065	790	LPV_MXF
3 x cmax	29	400	2112	12333	5.1e-05	0.051	812	LPV_MXF		3 x cmax	29	365	2112	0	5.9e-05	0.059	800	LPV_MXF
3 x cmax	9	401.5	2112	12333	5.1e-05	0.051	836	LPV_MXF		3 x cmax	9	359	2112	0	6.1e-05	0.061	822	LPV_MXF
3 x cmax	90	392	2112	12333	5.3e-05	0.053	818	LPV_MXF		3 x cmax	90	349	2112	0	6.3e-05	0.063	804	LPV_MXF
3 x cmax	70	388.5	2112	12333	5.4e-05	0.054	814	LPV_MXF		3 x cmax	70	342.5	2112	0	6.4e-05	0.064	800	LPV_MXF
3 x cmax	50	397.5	2112	12333	5.1e-05	0.051	810	LPV_MXF		3 x cmax	50	346	2112	0	6.3e-05	0.063	794	LPV_MXF
3 x cmax	30	389	2112	12333	5.3e-05	0.053	802	LPV_MXF		3 x cmax	30	342.5	2112	0	6.4e-05	0.064	788	LPV_MXF
3 x cmax	10	391.5	2112	12333	5.3e-05	0.053	808	LPV_MXF		3 x cmax	10	345	2112	0	6.3e-05	0.063	796	LPV_MXF
3 x cmax	91	399	2112	12333	5.1e-05	0.051	806	LPV_MXF		3 x cmax	91	351	2112	0	6.2e-05	0.062	792	LPV_MXF
3 x cmax	71	376	2112	12333	5.6e-05	0.056	806	LPV_MXF		3 x cmax	71	340.5	2112	0	6.4e-05	0.064	796	LPV_MXF
3 x cmax	51	396	2112	12333	5.1e-05	0.051	800	LPV_MXF		3 x cmax	51	344	2112	0	6.3e-05	0.063	784	LPV_MXF
3 x cmax	31	406	2112	12333	4.9e-05	0.049	802	LPV_MXF		3 x cmax	31	366.5	2112	0	5.8e-05	0.058	788	LPV_MXF
3 x cmax	11	400	2112	12333	5.1e-05	0.051	814	LPV_MXF		3 x cmax	11	359	2112	0	6e-05	0.06	802	LPV_MXF
3 x cmax	92	403	2112	12333	5.1e-05	0.051	824	LPV_MXF		3 x cmax	92	363.5	2112	0	5.9e-05	0.059	810	LPV_MXF
3 x cmax	72	370	2112	12333	5.8e-05	0.058	812	LPV_MXF		3 x cmax	72	326.5	2112	0	6.8e-05	0.068	800	LPV_MXF
3 x cmax	52	377	2112	12333	5.6e-05	0.056	806	LPV_MXF		3 x cmax	52	338	2112	0	6.5e-05	0.065	794	LPV_MXF
3 x cmax	32	393	2112	12333	5.2e-05	0.052	808	LPV_MXF		3 x cmax	32	354.5	2112	0	6.1e-05	0.061	796	LPV_MXF
3 x cmax	12	395	2112	12333	5.2e-05	0.052	802	LPV_MXF		3 x cmax	12	350	2112	0	6.2e-05	0.062	788	LPV_MXF
3 x cmax	93	397.5	2112	12333	5.1e-05	0.051	818	LPV_MXF		3 x cmax	93	350	2112	0	6.2e-05	0.062	804	LPV_MXF
3 x cmax	73	391.5	2112	12333	5.2e-05	0.052	806	LPV_MXF		3 x cmax	73	342	2112	0	6.4e-05	0.064	790	LPV_MXF
3 x cmax	53	387.5	2112	12333	5.4e-05	0.054	812	LPV_MXF		3 x cmax	53	341.5	2112	0	6.4e-05	0.064	798	LPV_MXF
3 x cmax	33	401.5	2112	12333	5.1e-05	0.051	816	LPV_MXF		3 x cmax	33	367.5	2112	0	5.8e-05	0.058	806	LPV_MXF
3 x cmax	13	401.5	2112	12333	5e-05	0.05	806	LPV_MXF		3 x cmax	13	362	2112	0	5.9e-05	0.059	792	LPV_MXF
3 x cmax	94	394.5	2112	12333	5.2e-05	0.052	816	LPV_MXF		3 x cmax	94	352	2112	0	6.2e-05	0.062	804	LPV_MXF
3 x cmax	74	397.5	2112	12333	5e-05	0.05	798	LPV_MXF		3 x cmax	74	345.5	2112	0	6.2e-05	0.062	782	LPV_MXF
3 x cmax	54	388.5	2112	12333	5.4e-05	0.054	810	LPV_MXF		3 x cmax	54	349.5	2112	0	6.2e-05	0.062	798	LPV_MXF
3 x cmax	34	399	2112	12333	5.1e-05	0.051	812	LPV_MXF		3 x cmax	34	359	2112	0	6e-05	0.06	800	LPV_MXF
3 x cmax	14	393	2112	12333	5.2e-05	0.052	808	LPV_MXF		3 x cmax	14	346.5	2112	0	6.3e-05	0.063	794	LPV_MXF
3 x cmax	95	393.5	2112	12333	5.2e-05	0.052	816	LPV_MXF		3 x cmax	95	350.5	2112	0	6.2e-05	0.062	804	LPV_MXF
3 x cmax	75	402.5	2112	12333	5e-05	0.05	796	LPV_MXF		3 x cmax	75	366.5	2112	0	5.7e-05	0.057	784	LPV_MXF
3 x cmax	55	407.5	2112	12333	4.9e-05	0.049	812	LPV_MXF		3 x cmax	55	360	2112	0	6e-05	0.06	798	LPV_MXF
3 x cmax	35	408.5	2112	12333	4.9e-05	0.049	830	LPV_MXF		3 x cmax	35	364	2112	0	5.9e-05	0.059	816	LPV_MXF
3 x cmax	15	383.5	2112	12333	5.4e-05	0.054	804	LPV_MXF		3 x cmax	15	334.5	2112	0	6.6e-05	0.066	790	LPV_MXF
3 x cmax	96	391.5	2112	12333	5.3e-05	0.053	814	LPV_MXF		3 x cmax	96	349.5	2112	0	6.2e-05	0.062	802	LPV_MXF
3 x cmax	76	392	2112	12333	5.3e-05	0.053	810	LPV_MXF		3 x cmax	76	345.5	2112	0	6.3e-05	0.063	796	LPV_MXF
3 x cmax	56	395	2112	12333	5.2e-05	0.052	814	LPV_MXF		3 x cmax	56	352.5	2112	0	6.2e-05	0.062	800	LPV_MXF
3 x cmax	36	379.5	2112	12333	5.5e-05	0.055	814	LPV_MXF		3 x cmax	36	328.5	2112	0	6.7e-05	0.067	798	LPV_MXF
3 x cmax	16	394	2112	12333	5.3e-05	0.053	820	LPV_MXF		3 x cmax	16	348.5	2112	0	6.3e-05	0.063	804	LPV_MXF
3 x cmax	97	392.5	2112	12333	5.3e-05	0.053	806	LPV_MXF		3 x cmax	97	352	2112	0	6.1e-05	0.061	794	LPV_MXF
3 x cmax	77	410.5	2112	12333	4.8e-05	0.048	816	LPV_MXF		3 x cmax	77	373	2112	0	5.7e-05	0.057	804	LPV_MXF
3 x cmax	57	406	2112	12333	4.9e-05	0.049	822	LPV_MXF		3 x cmax	57	360	2112	0	6e-05	0.06	808	LPV_MXF
3 x cmax	37	404.5	2112	12333	5e-05	0.05	814	LPV_MXF		3 x cmax	37	359	2112	0	6e-05	0.06	800	LPV_MXF
3 x cmax	17	397.5	2112	12333	5.2e-05	0.052	826	LPV_MXF		3 x cmax	17	356.5	2112	0	6.1e-05	0.061	812	LPV_MXF
3 x cmax	98	396.5	2112	12333	5.2e-05	0.052	816	LPV_MXF		3 x cmax	98	358.5	2112	0	6e-05	0.06	804	LPV_MXF
3 x cmax	78	393.5	2112	12333	5.2e-05	0.052	800	LPV_MXF		3 x cmax	78	359.5	2112	0	5.9e-05	0.059	790	LPV_MXF
3 x cmax	58	404.5	2112	12333	5e-05	0.05	810	LPV_MXF		3 x cmax	58	359.5	2112	0	6e-05	0.06	796	LPV_MXF
3 x cmax	38	406	2112	12333	5e-05	0.05	824	LPV_MXF		3 x cmax	38	360	2112	0	6e-05	0.06	810	LPV_MXF
3 x cmax	18	392	2112	12333	5.2e-05	0.052	808	LPV_MXF		3 x cmax	18	346	2112	0	6.3e-05	0.063	794	LPV_MXF
3 x cmax	99	401	2112	12333	5.1e-05	0.051	806	LPV_MXF		3 x cmax	99	366	2112	0	5.8e-05	0.058	794	LPV_MXF
3 x cmax	79	385	2112	12333	5.4e-05	0.054	796	LPV_MXF		3 x cmax	79	349	2112	0	6.2e-05	0.062	786	LPV_MXF
3 x cmax	59	396.5	2112	12333	5.1e-05	0.051	814	LPV_MXF		3 x cmax	59	352	2112	0	6.2e-05	0.062	800	LPV_MXF
3 x cmax	39	396.5	2112	12333	5.2e-05	0.052	818	LPV_MXF		3 x cmax	39	358	2112	0	6e-05	0.06	806	LPV_MXF
3 x cmax	19	380	2112	12333	5.5e-05	0.055	812	LPV_MXF		3 x cmax	19	335.5	2112	0	6.6e-05	0.066	800	LPV_MXF
4 x cmax	80	405	2816	16444	5.1e-05	0.051	844	LPV_MXF		4 x cmax	80	368.5	2816	0	5.9e-05	0.059	832	LPV_MXF
4 x cmax	60	425	2816	16444	4.7e-05	0.047	834	LPV_MXF		4 x cmax	60	373.5	2816	0	5.7e-05	0.057	814	LPV_MXF
4 x cmax	40	424.5	2816	16444	4.6e-05	0.046	842	LPV_MXF		4 x cmax	40	382.5	2816	0	5.5e-05	0.055	826	LPV_MXF
4 x cmax	20	414	2816	16444	4.8e-05	0.048	822	LPV_MXF		4 x cmax	20	373	2816	0	5.7e-05	0.057	808	LPV_MXF
4 x cmax	0	411	2816	16444	4.9e-05	0.049	832	LPV_MXF		4 x cmax	0	366	2816	0	5.9e-05	0.059	816	LPV_MXF
4 x cmax	81	427.5	2816	16444	4.5e-05	0.045	840	LPV_MXF		4 x cmax	81	370.5	2816	0	5.8e-05	0.058	820	LPV_MXF
4 x cmax	61	407	2816	16444	5e-05	0.05	826	LPV_MXF		4 x cmax	61	368.5	2816	0	5.8e-05	0.058	812	LPV_MXF
4 x cmax	41	420.5	2816	16444	4.7e-05	0.047	828	LPV_MXF		4 x cmax	41	369	2816	0	5.8e-05	0.058	810	LPV_MXF
4 x cmax	21	419.5	2816	16444	4.7e-05	0.047	820	LPV_MXF		4 x cmax	21	373	2816	0	5.7e-05	0.057	804	LPV_MXF
4 x cmax	1	420	2816	16444	4.6e-05	0.046	818	LPV_MXF		4 x cmax	1	371.5	2816	0	5.7e-05	0.057	800	LPV_MXF
4 x cmax	82	419	2816	16444	4.7e-05	0.047	826	LPV_MXF		4 x cmax	82	368	2816	0	5.8e-05	0.058	808	LPV_MXF
4 x cmax	62	427	2816	16444	4.5e-05	0.045	822	LPV_MXF		4 x cmax	62	375	2816	0	5.6e-05	0.056	804	LPV_MXF
4 x cmax	42	407.5	2816	16444	4.9e-05	0.049	816	LPV_MXF		4 x cmax	42	358.5	2816	0	6e-05	0.06	800	LPV_MXF
4 x cmax	22	426	2816	16444	4.5e-05	0.045	820	LPV_MXF		4 x cmax	22	380	2816	0	5.5e-05	0.055	804	LPV_MXF
4 x cmax	2	436	2816	16444	4.4e-05	0.044	842	LPV_MXF		4 x cmax	2	392.5	2816	0	5.3e-05	0.053	824	LPV_MXF
4 x cmax	83	418	2816	16444	4.8e-05	0.048	848	LPV_MXF		4 x cmax	83	364	2816	0	6e-05	0.06	828	LPV_MXF
4 x cmax	63	414.5	2816	16444	4.9e-05	0.049	822	LPV_MXF		4 x cmax	63	365	2816	0	5.9e-05	0.059	806	LPV_MXF
4 x cmax	43	418.5	2816	16444	4.7e-05	0.047	830	LPV_MXF		4 x cmax	43	368	2816	0	5.8e-05	0.058	812	LPV_MXF
4 x cmax	23	410.5	2816	16444	4.9e-05	0.049	836	LPV_MXF		4 x cmax	23	364	2816	0	5.9e-05	0.059	820	LPV_MXF
4 x cmax	3	428	2816	16444	4.5e-05	0.045	830	LPV_MXF		4 x cmax	3	377	2816	0	5.6e-05	0.056	812	LPV_MXF
4 x cmax	84	420.5	2816	16444	4.6e-05	0.046	832	LPV_MXF		4 x cmax	84	369	2816	0	5.8e-05	0.058	814	LPV_MXF
4 x cmax	64	425	2816	16444	4.6e-05	0.046	826	LPV_MXF		4 x cmax	64	382.5	2816	0	5.5e-05	0.055	810	LPV_MXF
4 x cmax	44	410.5	2816	16444	4.9e-05	0.049	818	LPV_MXF		4 x cmax	44	370	2816	0	5.7e-05	0.057	804	LPV_MXF
4 x cmax	24	428.5	2816	16444	4.6e-05	0.046	840	LPV_MXF		4 x cmax	24	376.5	2816	0	5.7e-05	0.057	820	LPV_MXF
4 x cmax	4	415	2816	16444	4.8e-05	0.048	814	LPV_MXF		4 x cmax	4	364	2816	0	5.9e-05	0.059	796	LPV_MXF
4 x cmax	85	406	2816	16444	5e-05	0.05	836	LPV_MXF		4 x cmax	85	365.5	2816	0	5.9e-05	0.059	822	LPV_MXF
4 x cmax	65	434	2816	16444	4.3e-05	0.043	832	LPV_MXF		4 x cmax	65	384	2816	0	5.4e-05	0.054	812	LPV_MXF
4 x cmax	45	430	2816	16444	4.5e-05	0.045	846	LPV_MXF		4 x cmax	45	366.5	2816	0	5.9e-05	0.059	822	LPV_MXF
4 x cmax	25	429	2816	16444	4.5e-05	0.045	836	LPV_MXF		4 x cmax	25	376.5	2816	0	5.6e-05	0.056	816	LPV_MXF
4 x cmax	5	418	2816	16444	4.8e-05	0.048	830	LPV_MXF		4 x cmax	5	368.5	2816	0	5.8e-05	0.058	812	LPV_MXF
4 x cmax	86	431.5	2816	16444	4.5e-05	0.045	830	LPV_MXF		4 x cmax	86	392	2816	0	5.3e-05	0.053	814	LPV_MXF
4 x cmax	66	420.5	2816	16444	4.6e-05	0.046	820	LPV_MXF		4 x cmax	66	375	2816	0	5.6e-05	0.056	804	LPV_MXF
4 x cmax	46	436.5	2816	16444	4.3e-05	0.043	828	LPV_MXF		4 x cmax	46	378	2816	0	5.6e-05	0.056	806	LPV_MXF
4 x cmax	26	410.5	2816	16444	4.9e-05	0.049	822	LPV_MXF		4 x cmax	26	365.5	2816	0	5.9e-05	0.059	806	LPV_MXF
4 x cmax	6	430.5	2816	16444	4.5e-05	0.045	834	LPV_MXF		4 x cmax	6	375.5	2816	0	5.6e-05	0.056	814	LPV_MXF
4 x cmax	87	414	2816	16444	4.9e-05	0.049	830	LPV_MXF		4 x cmax	87	372.5	2816	0	5.7e-05	0.057	816	LPV_MXF
4 x cmax	67	429	2816	16444	4.5e-05	0.045	834	LPV_MXF		4 x cmax	67	383.5	2816	0	5.5e-05	0.055	816	LPV_MXF
4 x cmax	47	411	2816	16444	4.9e-05	0.049	822	LPV_MXF		4 x cmax	47	357	2816	0	6.1e-05	0.061	804	LPV_MXF
4 x cmax	27	420	2816	16444	4.7e-05	0.047	842	LPV_MXF		4 x cmax	27	366.5	2816	0	5.9e-05	0.059	824	LPV_MXF
4 x cmax	7	417	2816	16444	4.8e-05	0.048	824	LPV_MXF		4 x cmax	7	364	2816	0	5.9e-05	0.059	804	LPV_MXF
4 x cmax	88	404.5	2816	16444	5.1e-05	0.051	824	LPV_MXF		4 x cmax	88	359.5	2816	0	6e-05	0.06	810	LPV_MXF
4 x cmax	68	424.5	2816	16444	4.6e-05	0.046	844	LPV_MXF		4 x cmax	68	376	2816	0	5.7e-05	0.057	824	LPV_MXF
4 x cmax	48	413	2816	16444	4.8e-05	0.048	810	LPV_MXF		4 x cmax	48	369.5	2816	0	5.7e-05	0.057	794	LPV_MXF
4 x cmax	28	427	2816	16444	4.7e-05	0.047	838	LPV_MXF		4 x cmax	28	383.5	2816	0	5.5e-05	0.055	822	LPV_MXF
4 x cmax	8	425	2816	16444	4.6e-05	0.046	824	LPV_MXF		4 x cmax	8	371.5	2816	0	5.7e-05	0.057	804	LPV_MXF
4 x cmax	89	411	2816	16444	4.9e-05	0.049	826	LPV_MXF		4 x cmax	89	364.5	2816	0	5.9e-05	0.059	810	LPV_MXF
4 x cmax	69	416	2816	16444	4.8e-05	0.048	832	LPV_MXF		4 x cmax	69	364.5	2816	0	5.9e-05	0.059	814	LPV_MXF
4 x cmax	49	398.5	2816	16444	5.2e-05	0.052	818	LPV_MXF		4 x cmax	49	354	2816	0	6.1e-05	0.061	802	LPV_MXF
4 x cmax	29	419.5	2816	16444	4.7e-05	0.047	826	LPV_MXF		4 x cmax	29	377.5	2816	0	5.6e-05	0.056	810	LPV_MXF
4 x cmax	9	425.5	2816	16444	4.7e-05	0.047	856	LPV_MXF		4 x cmax	9	376	2816	0	5.7e-05	0.057	838	LPV_MXF
4 x cmax	90	414.5	2816	16444	4.8e-05	0.048	836	LPV_MXF		4 x cmax	90	365	2816	0	5.9e-05	0.059	818	LPV_MXF
4 x cmax	70	410	2816	16444	4.9e-05	0.049	832	LPV_MXF		4 x cmax	70	357.5	2816	0	6.1e-05	0.061	814	LPV_MXF
4 x cmax	50	424.5	2816	16444	4.6e-05	0.046	828	LPV_MXF		4 x cmax	50	367	2816	0	5.8e-05	0.058	806	LPV_MXF
4 x cmax	30	413.5	2816	16444	4.8e-05	0.048	818	LPV_MXF		4 x cmax	30	360	2816	0	6e-05	0.06	800	LPV_MXF
4 x cmax	10	414	2816	16444	4.8e-05	0.048	826	LPV_MXF		4 x cmax	10	361.5	2816	0	6e-05	0.06	808	LPV_MXF
4 x cmax	91	424.5	2816	16444	4.6e-05	0.046	826	LPV_MXF		4 x cmax	91	369.5	2816	0	5.8e-05	0.058	806	LPV_MXF
4 x cmax	71	396.5	2816	16444	5.2e-05	0.052	820	LPV_MXF		4 x cmax	71	354.5	2816	0	6.1e-05	0.061	806	LPV_MXF
4 x cmax	51	415	2816	16444	4.7e-05	0.047	812	LPV_MXF		4 x cmax	51	355.5	2816	0	6e-05	0.06	792	LPV_MXF
4 x cmax	31	428	2816	16444	4.5e-05	0.045	816	LPV_MXF		4 x cmax	31	382	2816	0	5.4e-05	0.054	798	LPV_MXF
4 x cmax	11	423.5	2816	16444	4.6e-05	0.046	832	LPV_MXF		4 x cmax	11	375.5	2816	0	5.6e-05	0.056	814	LPV_MXF
4 x cmax	92	427	2816	16444	4.6e-05	0.046	842	LPV_MXF		4 x cmax	92	381	2816	0	5.6e-05	0.056	824	LPV_MXF
4 x cmax	72	388.5	2816	16444	5.4e-05	0.054	826	LPV_MXF		4 x cmax	72	339	2816	0	6.5e-05	0.065	810	LPV_MXF
4 x cmax	52	397.5	2816	16444	5.2e-05	0.052	822	LPV_MXF		4 x cmax	52	351.5	2816	0	6.2e-05	0.062	806	LPV_MXF
4 x cmax	32	417.5	2816	16444	4.7e-05	0.047	824	LPV_MXF		4 x cmax	32	373	2816	0	5.7e-05	0.057	808	LPV_MXF
4 x cmax	12	417	2816	16444	4.8e-05	0.048	816	LPV_MXF		4 x cmax	12	366	2816	0	5.8e-05	0.058	798	LPV_MXF
4 x cmax	93	420	2816	16444	4.7e-05	0.047	836	LPV_MXF		4 x cmax	93	366	2816	0	5.9e-05	0.059	816	LPV_MXF
4 x cmax	73	412.5	2816	16444	4.8e-05	0.048	820	LPV_MXF		4 x cmax	73	356.5	2816	0	6.1e-05	0.061	802	LPV_MXF
4 x cmax	53	415.5	2816	16444	4.8e-05	0.048	832	LPV_MXF		4 x cmax	53	363.5	2816	0	5.9e-05	0.059	812	LPV_MXF
4 x cmax	33	428.5	2816	16444	4.5e-05	0.045	836	LPV_MXF		4 x cmax	33	388	2816	0	5.4e-05	0.054	820	LPV_MXF
4 x cmax	13	425.5	2816	16444	4.5e-05	0.045	822	LPV_MXF		4 x cmax	13	378.5	2816	0	5.5e-05	0.055	804	LPV_MXF
4 x cmax	94	417	2816	16444	4.7e-05	0.047	834	LPV_MXF		4 x cmax	94	369	2816	0	5.8e-05	0.058	816	LPV_MXF
4 x cmax	74	422.5	2816	16444	4.5e-05	0.045	812	LPV_MXF		4 x cmax	74	362.5	2816	0	5.9e-05	0.059	792	LPV_MXF
4 x cmax	54	407	2816	16444	5e-05	0.05	824	LPV_MXF		4 x cmax	54	361.5	2816	0	6e-05	0.06	810	LPV_MXF
4 x cmax	34	422	2816	16444	4.6e-05	0.046	828	LPV_MXF		4 x cmax	34	375.5	2816	0	5.6e-05	0.056	812	LPV_MXF
4 x cmax	14	416.5	2816	16444	4.7e-05	0.047	826	LPV_MXF		4 x cmax	14	363	2816	0	5.9e-05	0.059	806	LPV_MXF
4 x cmax	95	414.5	2816	16444	4.8e-05	0.048	832	LPV_MXF		4 x cmax	95	365.5	2816	0	5.9e-05	0.059	814	LPV_MXF
4 x cmax	75	426.5	2816	16444	4.5e-05	0.045	810	LPV_MXF		4 x cmax	75	383.5	2816	0	5.4e-05	0.054	794	LPV_MXF
4 x cmax	55	429	2816	16444	4.5e-05	0.045	828	LPV_MXF		4 x cmax	55	376	2816	0	5.6e-05	0.056	808	LPV_MXF
4 x cmax	35	427	2816	16444	4.6e-05	0.046	846	LPV_MXF		4 x cmax	35	376	2816	0	5.7e-05	0.057	826	LPV_MXF
4 x cmax	15	406	2816	16444	5e-05	0.05	820	LPV_MXF		4 x cmax	15	349.5	2816	0	6.2e-05	0.062	802	LPV_MXF
4 x cmax	96	415	2816	16444	4.8e-05	0.048	830	LPV_MXF		4 x cmax	96	366.5	2816	0	5.9e-05	0.059	812	LPV_MXF
4 x cmax	76	416.5	2816	16444	4.8e-05	0.048	828	LPV_MXF		4 x cmax	76	364	2816	0	5.9e-05	0.059	808	LPV_MXF
4 x cmax	56	417	2816	16444	4.7e-05	0.047	830	LPV_MXF		4 x cmax	56	368.5	2816	0	5.8e-05	0.058	814	LPV_MXF
4 x cmax	36	398	2816	16444	5.2e-05	0.052	826	LPV_MXF		4 x cmax	36	339.5	2816	0	6.5e-05	0.065	808	LPV_MXF
4 x cmax	16	417.5	2816	16444	4.8e-05	0.048	836	LPV_MXF		4 x cmax	16	365	2816	0	5.9e-05	0.059	818	LPV_MXF
4 x cmax	97	415.5	2816	16444	4.8e-05	0.048	820	LPV_MXF		4 x cmax	97	370	2816	0	5.7e-05	0.057	804	LPV_MXF
4 x cmax	77	435	2816	16444	4.4e-05	0.044	834	LPV_MXF		4 x cmax	77	391	2816	0	5.3e-05	0.053	816	LPV_MXF
4 x cmax	57	432	2816	16444	4.4e-05	0.044	842	LPV_MXF		4 x cmax	57	378.5	2816	0	5.6e-05	0.056	820	LPV_MXF
4 x cmax	37	426.5	2816	16444	4.5e-05	0.045	830	LPV_MXF		4 x cmax	37	374.5	2816	0	5.7e-05	0.057	810	LPV_MXF
4 x cmax	17	421.5	2816	16444	4.8e-05	0.048	842	LPV_MXF		4 x cmax	17	374.5	2816	0	5.7e-05	0.057	826	LPV_MXF
4 x cmax	98	419.5	2816	16444	4.7e-05	0.047	834	LPV_MXF		4 x cmax	98	376	2816	0	5.7e-05	0.057	818	LPV_MXF
4 x cmax	78	416	2816	16444	4.7e-05	0.047	816	LPV_MXF		4 x cmax	78	375.5	2816	0	5.6e-05	0.056	802	LPV_MXF
4 x cmax	58	430	2816	16444	4.5e-05	0.045	828	LPV_MXF		4 x cmax	58	378.5	2816	0	5.6e-05	0.056	808	LPV_MXF
4 x cmax	38	428	2816	16444	4.6e-05	0.046	840	LPV_MXF		4 x cmax	38	376	2816	0	5.7e-05	0.057	820	LPV_MXF
4 x cmax	18	416	2816	16444	4.7e-05	0.047	824	LPV_MXF		4 x cmax	18	362.5	2816	0	5.9e-05	0.059	806	LPV_MXF
4 x cmax	99	424.5	2816	16444	4.6e-05	0.046	822	LPV_MXF		4 x cmax	99	384	2816	0	5.4e-05	0.054	806	LPV_MXF
4 x cmax	79	408	2816	16444	4.9e-05	0.049	810	LPV_MXF		4 x cmax	79	366	2816	0	5.8e-05	0.058	796	LPV_MXF
4 x cmax	59	417.5	2816	16444	4.7e-05	0.047	830	LPV_MXF		4 x cmax	59	367	2816	0	5.8e-05	0.058	812	LPV_MXF
4 x cmax	39	421.5	2816	16444	4.7e-05	0.047	836	LPV_MXF		4 x cmax	39	377	2816	0	5.6e-05	0.056	818	LPV_MXF
4 x cmax	19	404.5	2816	16444	5e-05	0.05	828	LPV_MXF		4 x cmax	19	353.5	2816	0	6.2e-05	0.062	812	LPV_MXF

## Sheet: LPV_RTV
Group	Sample_ID	APD90	Conc_a	Conc_b	Qnet	Qnet (uC/uF)	CaD90	Source		Group (RTV)	Sample_ID	APD90	Conc_a	Conc_b	Qnet	Qnet (uC/uF)	CaD90	Source
1 x cmax	80	337	704	437	6.8e-05	0.068	790	LPV_RTV		1 x cmax	80	324	0	437	7e-05	0.07	770	LPV_RTV
1 x cmax	60	334	704	437	6.7e-05	0.067	782	LPV_RTV		1 x cmax	60	320.5	0	437	7e-05	0.07	770	LPV_RTV
1 x cmax	40	316	704	437	7.4e-05	0.074	784	LPV_RTV		1 x cmax	40	302	0	437	7.7e-05	0.077	768	LPV_RTV
1 x cmax	20	331.5	704	437	6.9e-05	0.069	780	LPV_RTV		1 x cmax	20	320	0	437	7.2e-05	0.072	770	LPV_RTV
1 x cmax	0	324.5	704	437	7.2e-05	0.072	780	LPV_RTV		1 x cmax	0	316	0	437	7.3e-05	0.073	768	LPV_RTV
1 x cmax	81	330	704	437	6.8e-05	0.068	788	LPV_RTV		1 x cmax	81	318	0	437	7e-05	0.07	772	LPV_RTV
1 x cmax	61	335.5	704	437	6.7e-05	0.067	784	LPV_RTV		1 x cmax	61	323	0	437	7e-05	0.07	770	LPV_RTV
1 x cmax	41	315	704	437	7.5e-05	0.075	778	LPV_RTV		1 x cmax	41	303.5	0	437	7.7e-05	0.077	770	LPV_RTV
1 x cmax	21	333	704	437	6.9e-05	0.069	778	LPV_RTV		1 x cmax	21	315.5	0	437	7.3e-05	0.073	770	LPV_RTV
1 x cmax	1	324.5	704	437	7.3e-05	0.073	774	LPV_RTV		1 x cmax	1	305	0	437	7.8e-05	0.078	766	LPV_RTV
1 x cmax	82	322.5	704	437	7.1e-05	0.071	780	LPV_RTV		1 x cmax	82	311	0	437	7.4e-05	0.074	770	LPV_RTV
1 x cmax	62	329	704	437	7.2e-05	0.072	774	LPV_RTV		1 x cmax	62	313.5	0	437	7.5e-05	0.075	768	LPV_RTV
1 x cmax	42	315	704	437	7.5e-05	0.075	774	LPV_RTV		1 x cmax	42	307.5	0	437	7.7e-05	0.077	768	LPV_RTV
1 x cmax	22	330	704	437	7e-05	0.07	776	LPV_RTV		1 x cmax	22	309.5	0	437	7.5e-05	0.075	768	LPV_RTV
1 x cmax	2	327.5	704	437	7.2e-05	0.072	786	LPV_RTV		1 x cmax	2	303.5	0	437	7.8e-05	0.078	768	LPV_RTV
1 x cmax	83	325	704	437	7.1e-05	0.071	790	LPV_RTV		1 x cmax	83	314	0	437	7.3e-05	0.073	770	LPV_RTV
1 x cmax	63	330	704	437	6.9e-05	0.069	778	LPV_RTV		1 x cmax	63	320	0	437	7.1e-05	0.071	770	LPV_RTV
1 x cmax	43	326	704	437	7e-05	0.07	780	LPV_RTV		1 x cmax	43	314	0	437	7.2e-05	0.072	768	LPV_RTV
1 x cmax	23	317.5	704	437	7.4e-05	0.074	782	LPV_RTV		1 x cmax	23	305.5	0	437	7.7e-05	0.077	768	LPV_RTV
1 x cmax	3	320.5	704	437	7.2e-05	0.072	784	LPV_RTV		1 x cmax	3	307	0	437	7.6e-05	0.076	774	LPV_RTV
1 x cmax	84	322	704	437	7.2e-05	0.072	780	LPV_RTV		1 x cmax	84	309	0	437	7.5e-05	0.075	768	LPV_RTV
1 x cmax	64	336.5	704	437	7e-05	0.07	784	LPV_RTV		1 x cmax	64	314	0	437	7.5e-05	0.075	772	LPV_RTV
1 x cmax	44	327.5	704	437	7e-05	0.07	780	LPV_RTV		1 x cmax	44	316.5	0	437	7.2e-05	0.072	772	LPV_RTV
1 x cmax	24	326.5	704	437	7e-05	0.07	786	LPV_RTV		1 x cmax	24	310.5	0	437	7.4e-05	0.074	772	LPV_RTV
1 x cmax	4	319.5	704	437	7.1e-05	0.071	776	LPV_RTV		1 x cmax	4	310	0	437	7.4e-05	0.074	770	LPV_RTV
1 x cmax	85	320.5	704	437	7.2e-05	0.072	790	LPV_RTV		1 x cmax	85	310	0	437	7.5e-05	0.075	774	LPV_RTV
1 x cmax	65	336	704	437	6.8e-05	0.068	786	LPV_RTV		1 x cmax	65	313	0	437	7.3e-05	0.073	772	LPV_RTV
1 x cmax	45	328.5	704	437	7e-05	0.07	788	LPV_RTV		1 x cmax	45	318	0	437	7.2e-05	0.072	770	LPV_RTV
1 x cmax	25	333	704	437	6.8e-05	0.068	788	LPV_RTV		1 x cmax	25	310.5	0	437	7.3e-05	0.073	772	LPV_RTV
1 x cmax	5	336.5	704	437	6.7e-05	0.067	782	LPV_RTV		1 x cmax	5	326	0	437	7e-05	0.07	770	LPV_RTV
1 x cmax	86	328	704	437	7.1e-05	0.071	780	LPV_RTV		1 x cmax	86	308.5	0	437	7.5e-05	0.075	770	LPV_RTV
1 x cmax	66	323.5	704	437	7.3e-05	0.073	776	LPV_RTV		1 x cmax	66	311	0	437	7.6e-05	0.076	770	LPV_RTV
1 x cmax	46	341	704	437	6.8e-05	0.068	778	LPV_RTV		1 x cmax	46	325.5	0	437	7.1e-05	0.071	770	LPV_RTV
1 x cmax	26	331.5	704	437	6.8e-05	0.068	778	LPV_RTV		1 x cmax	26	318	0	437	7.1e-05	0.071	770	LPV_RTV
1 x cmax	6	340.5	704	437	6.6e-05	0.066	784	LPV_RTV		1 x cmax	6	326	0	437	6.9e-05	0.069	772	LPV_RTV
1 x cmax	87	327	704	437	7.1e-05	0.071	782	LPV_RTV		1 x cmax	87	308	0	437	7.5e-05	0.075	770	LPV_RTV
1 x cmax	67	325.5	704	437	7e-05	0.07	782	LPV_RTV		1 x cmax	67	310.5	0	437	7.4e-05	0.074	770	LPV_RTV
1 x cmax	47	318	704	437	7.4e-05	0.074	778	LPV_RTV		1 x cmax	47	312.5	0	437	7.5e-05	0.075	770	LPV_RTV
1 x cmax	27	326.5	704	437	7e-05	0.07	788	LPV_RTV		1 x cmax	27	314.5	0	437	7.3e-05	0.073	768	LPV_RTV
1 x cmax	7	321.5	704	437	7.3e-05	0.073	778	LPV_RTV		1 x cmax	7	314	0	437	7.5e-05	0.075	770	LPV_RTV
1 x cmax	88	317.5	704	437	7.4e-05	0.074	780	LPV_RTV		1 x cmax	88	310	0	437	7.5e-05	0.075	770	LPV_RTV
1 x cmax	68	320	704	437	7.3e-05	0.073	784	LPV_RTV		1 x cmax	68	308	0	437	7.5e-05	0.075	768	LPV_RTV
1 x cmax	48	317.5	704	437	7.3e-05	0.073	774	LPV_RTV		1 x cmax	48	308.5	0	437	7.5e-05	0.075	770	LPV_RTV
1 x cmax	28	328.5	704	437	7e-05	0.07	784	LPV_RTV		1 x cmax	28	309.5	0	437	7.4e-05	0.074	770	LPV_RTV
1 x cmax	8	321.5	704	437	7.3e-05	0.073	776	LPV_RTV		1 x cmax	8	308.5	0	437	7.6e-05	0.076	768	LPV_RTV
1 x cmax	89	321	704	437	7.1e-05	0.071	784	LPV_RTV		1 x cmax	89	312	0	437	7.3e-05	0.073	774	LPV_RTV
1 x cmax	69	321	704	437	7.2e-05	0.072	778	LPV_RTV		1 x cmax	69	312	0	437	7.4e-05	0.074	770	LPV_RTV
1 x cmax	49	315.5	704	437	7.3e-05	0.073	778	LPV_RTV		1 x cmax	49	312	0	437	7.4e-05	0.074	772	LPV_RTV
1 x cmax	29	337	704	437	6.8e-05	0.068	784	LPV_RTV		1 x cmax	29	314	0	437	7.3e-05	0.073	772	LPV_RTV
1 x cmax	9	327.5	704	437	7.1e-05	0.071	792	LPV_RTV		1 x cmax	9	313.5	0	437	7.4e-05	0.074	770	LPV_RTV
1 x cmax	90	325	704	437	7e-05	0.07	782	LPV_RTV		1 x cmax	90	315.5	0	437	7.2e-05	0.072	770	LPV_RTV
1 x cmax	70	322	704	437	7.1e-05	0.071	780	LPV_RTV		1 x cmax	70	314.5	0	437	7.3e-05	0.073	770	LPV_RTV
1 x cmax	50	316.5	704	437	7.3e-05	0.073	778	LPV_RTV		1 x cmax	50	310.5	0	437	7.4e-05	0.074	770	LPV_RTV
1 x cmax	30	323.5	704	437	7e-05	0.07	774	LPV_RTV		1 x cmax	30	318	0	437	7.1e-05	0.071	768	LPV_RTV
1 x cmax	10	315.5	704	437	7.4e-05	0.074	774	LPV_RTV		1 x cmax	10	307.5	0	437	7.6e-05	0.076	768	LPV_RTV
1 x cmax	91	324.5	704	437	7.1e-05	0.071	778	LPV_RTV		1 x cmax	91	316	0	437	7.3e-05	0.073	770	LPV_RTV
1 x cmax	71	317	704	437	7.2e-05	0.072	778	LPV_RTV		1 x cmax	71	310	0	437	7.4e-05	0.074	768	LPV_RTV
1 x cmax	51	323	704	437	7.1e-05	0.071	774	LPV_RTV		1 x cmax	51	312	0	437	7.4e-05	0.074	768	LPV_RTV
1 x cmax	31	334	704	437	6.9e-05	0.069	776	LPV_RTV		1 x cmax	31	313.5	0	437	7.4e-05	0.074	770	LPV_RTV
1 x cmax	11	337.5	704	437	6.6e-05	0.066	782	LPV_RTV		1 x cmax	11	323.5	0	437	6.9e-05	0.069	772	LPV_RTV
1 x cmax	92	330.5	704	437	7e-05	0.07	788	LPV_RTV		1 x cmax	92	315	0	437	7.4e-05	0.074	770	LPV_RTV
1 x cmax	72	316.5	704	437	7.4e-05	0.074	786	LPV_RTV		1 x cmax	72	315	0	437	7.4e-05	0.074	772	LPV_RTV
1 x cmax	52	318	704	437	7.2e-05	0.072	776	LPV_RTV		1 x cmax	52	311.5	0	437	7.3e-05	0.073	768	LPV_RTV
1 x cmax	32	325	704	437	7.1e-05	0.071	780	LPV_RTV		1 x cmax	32	314	0	437	7.3e-05	0.073	772	LPV_RTV
1 x cmax	12	318.5	704	437	7.5e-05	0.075	774	LPV_RTV		1 x cmax	12	309	0	437	7.7e-05	0.077	770	LPV_RTV
1 x cmax	93	325	704	437	7e-05	0.07	782	LPV_RTV		1 x cmax	93	314.5	0	437	7.2e-05	0.072	770	LPV_RTV
1 x cmax	73	311	704	437	7.6e-05	0.076	776	LPV_RTV		1 x cmax	73	303.5	0	437	7.7e-05	0.077	770	LPV_RTV
1 x cmax	53	309	704	437	7.5e-05	0.075	774	LPV_RTV		1 x cmax	53	306	0	437	7.6e-05	0.076	764	LPV_RTV
1 x cmax	33	327.5	704	437	7.1e-05	0.071	784	LPV_RTV		1 x cmax	33	311.5	0	437	7.4e-05	0.074	772	LPV_RTV
1 x cmax	13	338.5	704	437	6.6e-05	0.066	784	LPV_RTV		1 x cmax	13	323	0	437	7e-05	0.07	776	LPV_RTV
1 x cmax	94	322	704	437	7.2e-05	0.072	784	LPV_RTV		1 x cmax	94	311.5	0	437	7.4e-05	0.074	770	LPV_RTV
1 x cmax	74	318.5	704	437	7.3e-05	0.073	780	LPV_RTV		1 x cmax	74	310.5	0	437	7.5e-05	0.075	776	LPV_RTV
1 x cmax	54	320.5	704	437	7.3e-05	0.073	780	LPV_RTV		1 x cmax	54	307	0	437	7.6e-05	0.076	770	LPV_RTV
1 x cmax	34	323	704	437	7.2e-05	0.072	782	LPV_RTV		1 x cmax	34	307.5	0	437	7.6e-05	0.076	770	LPV_RTV
1 x cmax	14	322	704	437	7.2e-05	0.072	778	LPV_RTV		1 x cmax	14	314	0	437	7.4e-05	0.074	770	LPV_RTV
1 x cmax	95	324.5	704	437	7.1e-05	0.071	786	LPV_RTV		1 x cmax	95	313	0	437	7.3e-05	0.073	770	LPV_RTV
1 x cmax	75	336	704	437	6.7e-05	0.067	776	LPV_RTV		1 x cmax	75	317	0	437	7.1e-05	0.071	770	LPV_RTV
1 x cmax	55	322.5	704	437	7.2e-05	0.072	776	LPV_RTV		1 x cmax	55	306	0	437	7.6e-05	0.076	766	LPV_RTV
1 x cmax	35	333.5	704	437	6.9e-05	0.069	790	LPV_RTV		1 x cmax	35	310	0	437	7.5e-05	0.075	768	LPV_RTV
1 x cmax	15	311.5	704	437	7.5e-05	0.075	776	LPV_RTV		1 x cmax	15	308	0	437	7.5e-05	0.075	770	LPV_RTV
1 x cmax	96	321.5	704	437	7.2e-05	0.072	782	LPV_RTV		1 x cmax	96	312.5	0	437	7.4e-05	0.074	770	LPV_RTV
1 x cmax	76	324.5	704	437	7e-05	0.07	780	LPV_RTV		1 x cmax	76	318	0	437	7.1e-05	0.071	770	LPV_RTV
1 x cmax	56	326	704	437	6.9e-05	0.069	778	LPV_RTV		1 x cmax	56	314	0	437	7.2e-05	0.072	768	LPV_RTV
1 x cmax	36	316.5	704	437	7.3e-05	0.073	780	LPV_RTV		1 x cmax	36	314	0	437	7.3e-05	0.073	766	LPV_RTV
1 x cmax	16	317.5	704	437	7.3e-05	0.073	782	LPV_RTV		1 x cmax	16	308.5	0	437	7.5e-05	0.075	768	LPV_RTV
1 x cmax	97	320	704	437	7.2e-05	0.072	778	LPV_RTV		1 x cmax	97	310	0	437	7.5e-05	0.075	770	LPV_RTV
1 x cmax	77	334	704	437	7e-05	0.07	782	LPV_RTV		1 x cmax	77	313	0	437	7.4e-05	0.074	772	LPV_RTV
1 x cmax	57	334.5	704	437	6.7e-05	0.067	784	LPV_RTV		1 x cmax	57	322	0	437	7e-05	0.07	768	LPV_RTV
1 x cmax	37	327	704	437	7.1e-05	0.071	780	LPV_RTV		1 x cmax	37	310.5	0	437	7.5e-05	0.075	766	LPV_RTV
1 x cmax	17	329.5	704	437	6.9e-05	0.069	790	LPV_RTV		1 x cmax	17	318.5	0	437	7.2e-05	0.072	770	LPV_RTV
1 x cmax	98	325.5	704	437	7e-05	0.07	782	LPV_RTV		1 x cmax	98	311.5	0	437	7.3e-05	0.073	768	LPV_RTV
1 x cmax	78	324.5	704	437	7.2e-05	0.072	778	LPV_RTV		1 x cmax	78	308.5	0	437	7.6e-05	0.076	772	LPV_RTV
1 x cmax	58	326.5	704	437	7e-05	0.07	784	LPV_RTV		1 x cmax	58	314	0	437	7.3e-05	0.073	776	LPV_RTV
1 x cmax	38	325	704	437	7.1e-05	0.071	786	LPV_RTV		1 x cmax	38	308.5	0	437	7.5e-05	0.075	768	LPV_RTV
1 x cmax	18	319	704	437	7.3e-05	0.073	782	LPV_RTV		1 x cmax	18	311.5	0	437	7.5e-05	0.075	772	LPV_RTV
1 x cmax	99	346.5	704	437	6.5e-05	0.065	782	LPV_RTV		1 x cmax	99	331	0	437	6.9e-05	0.069	774	LPV_RTV
1 x cmax	79	319	704	437	7.3e-05	0.073	774	LPV_RTV		1 x cmax	79	310	0	437	7.5e-05	0.075	770	LPV_RTV
1 x cmax	59	326.5	704	437	6.9e-05	0.069	782	LPV_RTV		1 x cmax	59	314.5	0	437	7.1e-05	0.071	770	LPV_RTV
1 x cmax	39	319	704	437	7.3e-05	0.073	782	LPV_RTV		1 x cmax	39	306.5	0	437	7.6e-05	0.076	770	LPV_RTV
1 x cmax	19	323.5	704	437	7e-05	0.07	782	LPV_RTV		1 x cmax	19	320.5	0	437	7e-05	0.07	770	LPV_RTV
2 x cmax	80	360.5	1408	874	6.4e-05	0.064	814	LPV_RTV		2 x cmax	80	336	0	874	6.9e-05	0.069	778	LPV_RTV
2 x cmax	60	355.5	1408	874	6.5e-05	0.065	802	LPV_RTV		2 x cmax	60	328	0	874	7e-05	0.07	778	LPV_RTV
2 x cmax	40	334.5	1408	874	7.2e-05	0.072	804	LPV_RTV		2 x cmax	40	303	0	874	7.9e-05	0.079	776	LPV_RTV
2 x cmax	20	353.5	1408	874	6.6e-05	0.066	796	LPV_RTV		2 x cmax	20	329	0	874	7.2e-05	0.072	776	LPV_RTV
2 x cmax	0	344.5	1408	874	6.9e-05	0.069	800	LPV_RTV		2 x cmax	0	324	0	874	7.3e-05	0.073	776	LPV_RTV
2 x cmax	81	353.5	1408	874	6.4e-05	0.064	810	LPV_RTV		2 x cmax	81	328	0	874	6.9e-05	0.069	782	LPV_RTV
2 x cmax	61	358.5	1408	874	6.4e-05	0.064	802	LPV_RTV		2 x cmax	61	334	0	874	6.9e-05	0.069	778	LPV_RTV
2 x cmax	41	333	1408	874	7.2e-05	0.072	796	LPV_RTV		2 x cmax	41	307.5	0	874	7.8e-05	0.078	778	LPV_RTV
2 x cmax	21	354.5	1408	874	6.6e-05	0.066	796	LPV_RTV		2 x cmax	21	324	0	874	7.2e-05	0.072	780	LPV_RTV
2 x cmax	1	342	1408	874	7.2e-05	0.072	788	LPV_RTV		2 x cmax	1	309.5	0	874	7.9e-05	0.079	772	LPV_RTV
2 x cmax	82	342.5	1408	874	6.9e-05	0.069	798	LPV_RTV		2 x cmax	82	317.5	0	874	7.4e-05	0.074	780	LPV_RTV
2 x cmax	62	352.5	1408	874	6.8e-05	0.068	790	LPV_RTV		2 x cmax	62	324	0	874	7.5e-05	0.075	774	LPV_RTV
2 x cmax	42	333	1408	874	7.3e-05	0.073	790	LPV_RTV		2 x cmax	42	315	0	874	7.7e-05	0.077	776	LPV_RTV
2 x cmax	22	351.5	1408	874	6.7e-05	0.067	792	LPV_RTV		2 x cmax	22	316	0	874	7.5e-05	0.075	776	LPV_RTV
2 x cmax	2	350.5	1408	874	7e-05	0.07	806	LPV_RTV		2 x cmax	2	308.5	0	874	7.9e-05	0.079	776	LPV_RTV
2 x cmax	83	345	1408	874	6.8e-05	0.068	814	LPV_RTV		2 x cmax	83	322	0	874	7.2e-05	0.072	780	LPV_RTV
2 x cmax	63	353	1408	874	6.6e-05	0.066	798	LPV_RTV		2 x cmax	63	332	0	874	7e-05	0.07	780	LPV_RTV
2 x cmax	43	346.5	1408	874	6.7e-05	0.067	798	LPV_RTV		2 x cmax	43	321.5	0	874	7.2e-05	0.072	776	LPV_RTV
2 x cmax	23	333.5	1408	874	7.3e-05	0.073	802	LPV_RTV		2 x cmax	23	309.5	0	874	7.8e-05	0.078	776	LPV_RTV
2 x cmax	3	340	1408	874	7e-05	0.07	804	LPV_RTV		2 x cmax	3	311	0	874	7.6e-05	0.076	784	LPV_RTV
2 x cmax	84	340.5	1408	874	7e-05	0.07	798	LPV_RTV		2 x cmax	84	314.5	0	874	7.5e-05	0.075	776	LPV_RTV
2 x cmax	64	358.5	1408	874	6.7e-05	0.067	802	LPV_RTV		2 x cmax	64	321.5	0	874	7.5e-05	0.075	782	LPV_RTV
2 x cmax	44	347.5	1408	874	6.7e-05	0.067	798	LPV_RTV		2 x cmax	44	323.5	0	874	7.2e-05	0.072	780	LPV_RTV
2 x cmax	24	346.5	1408	874	6.8e-05	0.068	810	LPV_RTV		2 x cmax	24	315.5	0	874	7.5e-05	0.075	784	LPV_RTV
2 x cmax	4	338	1408	874	6.9e-05	0.069	792	LPV_RTV		2 x cmax	4	316	0	874	7.4e-05	0.074	778	LPV_RTV
2 x cmax	85	339	1408	874	7e-05	0.07	810	LPV_RTV		2 x cmax	85	316	0	874	7.5e-05	0.075	784	LPV_RTV
2 x cmax	65	360	1408	874	6.5e-05	0.065	806	LPV_RTV		2 x cmax	65	321.5	0	874	7.3e-05	0.073	782	LPV_RTV
2 x cmax	45	348.5	1408	874	6.7e-05	0.067	808	LPV_RTV		2 x cmax	45	326	0	874	7.2e-05	0.072	776	LPV_RTV
2 x cmax	25	353.5	1408	874	6.6e-05	0.066	810	LPV_RTV		2 x cmax	25	317	0	874	7.4e-05	0.074	784	LPV_RTV
2 x cmax	5	361	1408	874	6.4e-05	0.064	802	LPV_RTV		2 x cmax	5	339.5	0	874	6.8e-05	0.068	780	LPV_RTV
2 x cmax	86	351	1408	874	6.7e-05	0.067	800	LPV_RTV		2 x cmax	86	313	0	874	7.6e-05	0.076	780	LPV_RTV
2 x cmax	66	344.5	1408	874	7e-05	0.07	794	LPV_RTV		2 x cmax	66	318.5	0	874	7.6e-05	0.076	778	LPV_RTV
2 x cmax	46	364	1408	874	6.5e-05	0.065	794	LPV_RTV		2 x cmax	46	335	0	874	7.1e-05	0.071	776	LPV_RTV
2 x cmax	26	352	1408	874	6.5e-05	0.065	796	LPV_RTV		2 x cmax	26	327	0	874	7.1e-05	0.071	778	LPV_RTV
2 x cmax	6	365.5	1408	874	6.3e-05	0.063	804	LPV_RTV		2 x cmax	6	338	0	874	6.8e-05	0.068	782	LPV_RTV
2 x cmax	87	346	1408	874	6.9e-05	0.069	802	LPV_RTV		2 x cmax	87	314	0	874	7.6e-05	0.076	780	LPV_RTV
2 x cmax	67	347.5	1408	874	6.7e-05	0.067	802	LPV_RTV		2 x cmax	67	316	0	874	7.4e-05	0.074	778	LPV_RTV
2 x cmax	47	337.5	1408	874	7.1e-05	0.071	794	LPV_RTV		2 x cmax	47	323	0	874	7.4e-05	0.074	778	LPV_RTV
2 x cmax	27	347	1408	874	6.8e-05	0.068	808	LPV_RTV		2 x cmax	27	323	0	874	7.3e-05	0.073	776	LPV_RTV
2 x cmax	7	343	1408	874	7e-05	0.07	796	LPV_RTV		2 x cmax	7	324.5	0	874	7.4e-05	0.074	778	LPV_RTV
2 x cmax	88	334	1408	874	7.2e-05	0.072	798	LPV_RTV		2 x cmax	88	316	0	874	7.6e-05	0.076	778	LPV_RTV
2 x cmax	68	339	1408	874	7e-05	0.07	804	LPV_RTV		2 x cmax	68	312	0	874	7.6e-05	0.076	776	LPV_RTV
2 x cmax	48	336	1408	874	7e-05	0.07	790	LPV_RTV		2 x cmax	48	313.5	0	874	7.5e-05	0.075	780	LPV_RTV
2 x cmax	28	350.5	1408	874	6.7e-05	0.067	804	LPV_RTV		2 x cmax	28	315.5	0	874	7.5e-05	0.075	778	LPV_RTV
2 x cmax	8	341.5	1408	874	7e-05	0.07	792	LPV_RTV		2 x cmax	8	315	0	874	7.6e-05	0.076	776	LPV_RTV
2 x cmax	89	339.5	1408	874	6.9e-05	0.069	804	LPV_RTV		2 x cmax	89	318.5	0	874	7.3e-05	0.073	784	LPV_RTV
2 x cmax	69	339	1408	874	7e-05	0.07	798	LPV_RTV		2 x cmax	69	318	0	874	7.4e-05	0.074	776	LPV_RTV
2 x cmax	49	330	1408	874	7.2e-05	0.072	796	LPV_RTV		2 x cmax	49	318	0	874	7.4e-05	0.074	780	LPV_RTV
2 x cmax	29	358	1408	874	6.5e-05	0.065	804	LPV_RTV		2 x cmax	29	321.5	0	874	7.3e-05	0.073	782	LPV_RTV
2 x cmax	9	350	1408	874	6.8e-05	0.068	816	LPV_RTV		2 x cmax	9	322	0	874	7.4e-05	0.074	778	LPV_RTV
2 x cmax	90	345	1408	874	6.7e-05	0.067	804	LPV_RTV		2 x cmax	90	323.5	0	874	7.2e-05	0.072	778	LPV_RTV
2 x cmax	70	339.5	1408	874	6.9e-05	0.069	800	LPV_RTV		2 x cmax	70	322	0	874	7.3e-05	0.073	778	LPV_RTV
2 x cmax	50	335	1408	874	7e-05	0.07	794	LPV_RTV		2 x cmax	50	318	0	874	7.4e-05	0.074	778	LPV_RTV
2 x cmax	30	343.5	1408	874	6.7e-05	0.067	790	LPV_RTV		2 x cmax	30	327.5	0	874	7e-05	0.07	776	LPV_RTV
2 x cmax	10	333	1408	874	7.1e-05	0.071	792	LPV_RTV		2 x cmax	10	313.5	0	874	7.5e-05	0.075	774	LPV_RTV
2 x cmax	91	346	1408	874	6.8e-05	0.068	794	LPV_RTV		2 x cmax	91	324.5	0	874	7.2e-05	0.072	780	LPV_RTV
2 x cmax	71	333.5	1408	874	7e-05	0.07	796	LPV_RTV		2 x cmax	71	316.5	0	874	7.4e-05	0.074	776	LPV_RTV
2 x cmax	51	340	1408	874	6.9e-05	0.069	788	LPV_RTV		2 x cmax	51	318.5	0	874	7.4e-05	0.074	776	LPV_RTV
2 x cmax	31	356.5	1408	874	6.6e-05	0.066	792	LPV_RTV		2 x cmax	31	322	0	874	7.4e-05	0.074	778	LPV_RTV
2 x cmax	11	362.5	1408	874	6.2e-05	0.062	802	LPV_RTV		2 x cmax	11	335	0	874	6.8e-05	0.068	780	LPV_RTV
2 x cmax	92	353	1408	874	6.7e-05	0.067	808	LPV_RTV		2 x cmax	92	322	0	874	7.4e-05	0.074	778	LPV_RTV
2 x cmax	72	329.5	1408	874	7.3e-05	0.073	804	LPV_RTV		2 x cmax	72	323	0	874	7.4e-05	0.074	782	LPV_RTV
2 x cmax	52	334.5	1408	874	7e-05	0.07	792	LPV_RTV		2 x cmax	52	319.5	0	874	7.3e-05	0.073	774	LPV_RTV
2 x cmax	32	346	1408	874	6.8e-05	0.068	800	LPV_RTV		2 x cmax	32	321.5	0	874	7.4e-05	0.074	782	LPV_RTV
2 x cmax	12	338	1408	874	7.2e-05	0.072	790	LPV_RTV		2 x cmax	12	316.5	0	874	7.7e-05	0.077	778	LPV_RTV
2 x cmax	93	346	1408	874	6.7e-05	0.067	802	LPV_RTV		2 x cmax	93	323.5	0	874	7.2e-05	0.072	778	LPV_RTV
2 x cmax	73	325	1408	874	7.4e-05	0.074	794	LPV_RTV		2 x cmax	73	306.5	0	874	7.8e-05	0.078	778	LPV_RTV
2 x cmax	53	324	1408	874	7.4e-05	0.074	788	LPV_RTV		2 x cmax	53	310.5	0	874	7.7e-05	0.077	766	LPV_RTV
2 x cmax	33	350.5	1408	874	6.8e-05	0.068	806	LPV_RTV		2 x cmax	33	318	0	874	7.5e-05	0.075	780	LPV_RTV
2 x cmax	13	362.5	1408	874	6.3e-05	0.063	804	LPV_RTV		2 x cmax	13	332.5	0	874	6.9e-05	0.069	786	LPV_RTV
2 x cmax	94	342.5	1408	874	6.9e-05	0.069	804	LPV_RTV		2 x cmax	94	319.5	0	874	7.4e-05	0.074	780	LPV_RTV
2 x cmax	74	337	1408	874	7.1e-05	0.071	798	LPV_RTV		2 x cmax	74	318	0	874	7.6e-05	0.076	788	LPV_RTV
2 x cmax	54	337	1408	874	7.1e-05	0.071	800	LPV_RTV		2 x cmax	54	311.5	0	874	7.7e-05	0.077	778	LPV_RTV
2 x cmax	34	344	1408	874	6.9e-05	0.069	800	LPV_RTV		2 x cmax	34	314	0	874	7.6e-05	0.076	780	LPV_RTV
2 x cmax	14	341	1408	874	6.9e-05	0.069	796	LPV_RTV		2 x cmax	14	321.5	0	874	7.3e-05	0.073	778	LPV_RTV
2 x cmax	95	344.5	1408	874	6.8e-05	0.068	804	LPV_RTV		2 x cmax	95	320.5	0	874	7.3e-05	0.073	778	LPV_RTV
2 x cmax	75	360.5	1408	874	6.3e-05	0.063	790	LPV_RTV		2 x cmax	75	326	0	874	7.1e-05	0.071	778	LPV_RTV
2 x cmax	55	342.5	1408	874	6.9e-05	0.069	794	LPV_RTV		2 x cmax	55	311	0	874	7.6e-05	0.076	772	LPV_RTV
2 x cmax	35	353	1408	874	6.7e-05	0.067	810	LPV_RTV		2 x cmax	35	317	0	874	7.5e-05	0.075	774	LPV_RTV
2 x cmax	15	325.5	1408	874	7.3e-05	0.073	792	LPV_RTV		2 x cmax	15	313.5	0	874	7.6e-05	0.076	778	LPV_RTV
2 x cmax	96	341.5	1408	874	6.9e-05	0.069	800	LPV_RTV		2 x cmax	96	320.5	0	874	7.4e-05	0.074	778	LPV_RTV
2 x cmax	76	344.5	1408	874	6.7e-05	0.067	798	LPV_RTV		2 x cmax	76	327	0	874	7.1e-05	0.071	778	LPV_RTV
2 x cmax	56	348	1408	874	6.5e-05	0.065	796	LPV_RTV		2 x cmax	56	323	0	874	7e-05	0.07	772	LPV_RTV
2 x cmax	36	330	1408	874	7.2e-05	0.072	794	LPV_RTV		2 x cmax	36	321.5	0	874	7.3e-05	0.073	772	LPV_RTV
2 x cmax	16	337.5	1408	874	7e-05	0.07	802	LPV_RTV		2 x cmax	16	316.5	0	874	7.5e-05	0.075	776	LPV_RTV
2 x cmax	97	341	1408	874	6.9e-05	0.069	796	LPV_RTV		2 x cmax	97	318	0	874	7.4e-05	0.074	778	LPV_RTV
2 x cmax	77	358.5	1408	874	6.6e-05	0.066	804	LPV_RTV		2 x cmax	77	320.5	0	874	7.5e-05	0.075	780	LPV_RTV
2 x cmax	57	359	1408	874	6.3e-05	0.063	802	LPV_RTV		2 x cmax	57	332	0	874	6.9e-05	0.069	774	LPV_RTV
2 x cmax	37	347.5	1408	874	6.8e-05	0.068	796	LPV_RTV		2 x cmax	37	317	0	874	7.5e-05	0.075	772	LPV_RTV
2 x cmax	17	352.5	1408	874	6.6e-05	0.066	812	LPV_RTV		2 x cmax	17	327.5	0	874	7.1e-05	0.071	780	LPV_RTV
2 x cmax	98	348	1408	874	6.7e-05	0.067	802	LPV_RTV		2 x cmax	98	319.5	0	874	7.3e-05	0.073	776	LPV_RTV
2 x cmax	78	345.5	1408	874	6.9e-05	0.069	796	LPV_RTV		2 x cmax	78	315.5	0	874	7.6e-05	0.076	780	LPV_RTV
2 x cmax	58	349.5	1408	874	6.6e-05	0.066	804	LPV_RTV		2 x cmax	58	321.5	0	874	7.3e-05	0.073	786	LPV_RTV
2 x cmax	38	344.5	1408	874	6.9e-05	0.069	804	LPV_RTV		2 x cmax	38	313.5	0	874	7.6e-05	0.076	774	LPV_RTV
2 x cmax	18	337.5	1408	874	7.1e-05	0.071	800	LPV_RTV		2 x cmax	18	319	0	874	7.5e-05	0.075	782	LPV_RTV
2 x cmax	99	370.5	1408	874	6.2e-05	0.062	802	LPV_RTV		2 x cmax	99	340.5	0	874	6.8e-05	0.068	784	LPV_RTV
2 x cmax	79	337	1408	874	7e-05	0.07	790	LPV_RTV		2 x cmax	79	315.5	0	874	7.5e-05	0.075	778	LPV_RTV
2 x cmax	59	347	1408	874	6.6e-05	0.066	802	LPV_RTV		2 x cmax	59	322	0	874	7.1e-05	0.071	780	LPV_RTV
2 x cmax	39	339.5	1408	874	7.1e-05	0.071	804	LPV_RTV		2 x cmax	39	311.5	0	874	7.7e-05	0.077	778	LPV_RTV
2 x cmax	19	341	1408	874	6.8e-05	0.068	800	LPV_RTV		2 x cmax	19	330.5	0	874	7e-05	0.07	776	LPV_RTV
3 x cmax	80	380.5	2112	1311	6.1e-05	0.061	836	LPV_RTV		3 x cmax	80	346	0	1311	6.7e-05	0.067	788	LPV_RTV
3 x cmax	60	372.5	2112	1311	6.4e-05	0.064	820	LPV_RTV		3 x cmax	60	334	0	1311	7.2e-05	0.072	788	LPV_RTV
3 x cmax	40	354.5	2112	1311	6.9e-05	0.069	824	LPV_RTV		3 x cmax	40	306.5	0	1311	8e-05	0.08	784	LPV_RTV
3 x cmax	20	373	2112	1311	6.4e-05	0.064	812	LPV_RTV		3 x cmax	20	336.5	0	1311	7.1e-05	0.071	784	LPV_RTV
3 x cmax	0	363	2112	1311	6.7e-05	0.067	818	LPV_RTV		3 x cmax	0	331	0	1311	7.3e-05	0.073	784	LPV_RTV
3 x cmax	81	375	2112	1311	6e-05	0.06	830	LPV_RTV		3 x cmax	81	337.5	0	1311	6.8e-05	0.068	792	LPV_RTV
3 x cmax	61	377.5	2112	1311	6.2e-05	0.062	820	LPV_RTV		3 x cmax	61	343.5	0	1311	6.9e-05	0.069	788	LPV_RTV
3 x cmax	41	351.5	2112	1311	6.9e-05	0.069	814	LPV_RTV		3 x cmax	41	313.5	0	1311	7.8e-05	0.078	786	LPV_RTV
3 x cmax	21	373	2112	1311	6.3e-05	0.063	814	LPV_RTV		3 x cmax	21	332	0	1311	7.2e-05	0.072	788	LPV_RTV
3 x cmax	1	357	2112	1311	7e-05	0.07	802	LPV_RTV		3 x cmax	1	315.5	0	1311	7.9e-05	0.079	780	LPV_RTV
3 x cmax	82	361.5	2112	1311	6.6e-05	0.066	816	LPV_RTV		3 x cmax	82	324.5	0	1311	7.4e-05	0.074	788	LPV_RTV
3 x cmax	62	373	2112	1311	6.6e-05	0.066	808	LPV_RTV		3 x cmax	62	334.5	0	1311	7.4e-05	0.074	782	LPV_RTV
3 x cmax	42	352	2112	1311	7e-05	0.07	808	LPV_RTV		3 x cmax	42	324	0	1311	7.6e-05	0.076	786	LPV_RTV
3 x cmax	22	370.5	2112	1311	6.4e-05	0.064	810	LPV_RTV		3 x cmax	22	323.5	0	1311	7.5e-05	0.075	784	LPV_RTV
3 x cmax	2	370.5	2112	1311	6.7e-05	0.067	826	LPV_RTV		3 x cmax	2	314.5	0	1311	7.9e-05	0.079	786	LPV_RTV
3 x cmax	83	363.5	2112	1311	6.5e-05	0.065	834	LPV_RTV		3 x cmax	83	329.5	0	1311	7.2e-05	0.072	790	LPV_RTV
3 x cmax	63	373.5	2112	1311	6.3e-05	0.063	816	LPV_RTV		3 x cmax	63	342	0	1311	6.9e-05	0.069	788	LPV_RTV
3 x cmax	43	366	2112	1311	6.4e-05	0.064	814	LPV_RTV		3 x cmax	43	329.5	0	1311	7.2e-05	0.072	782	LPV_RTV
3 x cmax	23	349.5	2112	1311	7.1e-05	0.071	820	LPV_RTV		3 x cmax	23	314.5	0	1311	7.8e-05	0.078	786	LPV_RTV
3 x cmax	3	360	2112	1311	6.7e-05	0.067	822	LPV_RTV		3 x cmax	3	316	0	1311	7.7e-05	0.077	794	LPV_RTV
3 x cmax	84	358.5	2112	1311	6.7e-05	0.067	816	LPV_RTV		3 x cmax	84	321	0	1311	7.5e-05	0.075	784	LPV_RTV
3 x cmax	64	376	2112	1311	6.5e-05	0.065	820	LPV_RTV		3 x cmax	64	329	0	1311	7.5e-05	0.075	790	LPV_RTV
3 x cmax	44	366.5	2112	1311	6.4e-05	0.064	816	LPV_RTV		3 x cmax	44	329	0	1311	7.2e-05	0.072	790	LPV_RTV
3 x cmax	24	365	2112	1311	6.6e-05	0.066	830	LPV_RTV		3 x cmax	24	321.5	0	1311	7.5e-05	0.075	794	LPV_RTV
3 x cmax	4	357	2112	1311	6.6e-05	0.066	808	LPV_RTV		3 x cmax	4	322.5	0	1311	7.3e-05	0.073	788	LPV_RTV
3 x cmax	85	357.5	2112	1311	6.8e-05	0.068	828	LPV_RTV		3 x cmax	85	323	0	1311	7.5e-05	0.075	792	LPV_RTV
3 x cmax	65	380	2112	1311	6.2e-05	0.062	824	LPV_RTV		3 x cmax	65	331	0	1311	7.2e-05	0.072	792	LPV_RTV
3 x cmax	45	366.5	2112	1311	6.5e-05	0.065	826	LPV_RTV		3 x cmax	45	333	0	1311	7.1e-05	0.071	784	LPV_RTV
3 x cmax	25	371.5	2112	1311	6.3e-05	0.063	830	LPV_RTV		3 x cmax	25	324.5	0	1311	7.3e-05	0.073	794	LPV_RTV
3 x cmax	5	382	2112	1311	6.1e-05	0.061	822	LPV_RTV		3 x cmax	5	350	0	1311	6.7e-05	0.067	788	LPV_RTV
3 x cmax	86	372.5	2112	1311	6.4e-05	0.064	820	LPV_RTV		3 x cmax	86	318	0	1311	7.6e-05	0.076	788	LPV_RTV
3 x cmax	66	364.5	2112	1311	6.7e-05	0.067	812	LPV_RTV		3 x cmax	66	325.5	0	1311	7.5e-05	0.075	786	LPV_RTV
3 x cmax	46	382	2112	1311	6.2e-05	0.062	812	LPV_RTV		3 x cmax	46	342.5	0	1311	7e-05	0.07	784	LPV_RTV
3 x cmax	26	370	2112	1311	6.3e-05	0.063	814	LPV_RTV		3 x cmax	26	335	0	1311	7e-05	0.07	788	LPV_RTV
3 x cmax	6	386	2112	1311	6e-05	0.06	824	LPV_RTV		3 x cmax	6	348	0	1311	6.8e-05	0.068	792	LPV_RTV
3 x cmax	87	363	2112	1311	6.7e-05	0.067	822	LPV_RTV		3 x cmax	87	321	0	1311	7.6e-05	0.076	790	LPV_RTV
3 x cmax	67	368.5	2112	1311	6.4e-05	0.064	820	LPV_RTV		3 x cmax	67	321	0	1311	7.4e-05	0.074	788	LPV_RTV
3 x cmax	47	358	2112	1311	6.8e-05	0.068	812	LPV_RTV		3 x cmax	47	333	0	1311	7.3e-05	0.073	786	LPV_RTV
3 x cmax	27	366	2112	1311	6.6e-05	0.066	826	LPV_RTV		3 x cmax	27	331.5	0	1311	7.2e-05	0.072	784	LPV_RTV
3 x cmax	7	364.5	2112	1311	6.7e-05	0.067	814	LPV_RTV		3 x cmax	7	335	0	1311	7.2e-05	0.072	788	LPV_RTV
3 x cmax	88	351	2112	1311	7e-05	0.07	816	LPV_RTV		3 x cmax	88	321.5	0	1311	7.6e-05	0.076	786	LPV_RTV
3 x cmax	68	358	2112	1311	6.8e-05	0.068	822	LPV_RTV		3 x cmax	68	316.5	0	1311	7.6e-05	0.076	782	LPV_RTV
3 x cmax	48	355.5	2112	1311	6.7e-05	0.067	808	LPV_RTV		3 x cmax	48	319.5	0	1311	7.5e-05	0.075	790	LPV_RTV
3 x cmax	28	370.5	2112	1311	6.4e-05	0.064	824	LPV_RTV		3 x cmax	28	321.5	0	1311	7.4e-05	0.074	786	LPV_RTV
3 x cmax	8	360.5	2112	1311	6.8e-05	0.068	808	LPV_RTV		3 x cmax	8	322	0	1311	7.6e-05	0.076	784	LPV_RTV
3 x cmax	89	358.5	2112	1311	6.6e-05	0.066	822	LPV_RTV		3 x cmax	89	325	0	1311	7.3e-05	0.073	794	LPV_RTV
3 x cmax	69	357.5	2112	1311	6.7e-05	0.067	816	LPV_RTV		3 x cmax	69	324.5	0	1311	7.4e-05	0.074	786	LPV_RTV
3 x cmax	49	347.5	2112	1311	6.9e-05	0.069	814	LPV_RTV		3 x cmax	49	324	0	1311	7.4e-05	0.074	790	LPV_RTV
3 x cmax	29	375	2112	1311	6.3e-05	0.063	822	LPV_RTV		3 x cmax	29	329	0	1311	7.3e-05	0.073	792	LPV_RTV
3 x cmax	9	370.5	2112	1311	6.6e-05	0.066	836	LPV_RTV		3 x cmax	9	330.5	0	1311	7.3e-05	0.073	786	LPV_RTV
3 x cmax	90	364.5	2112	1311	6.5e-05	0.065	824	LPV_RTV		3 x cmax	90	331.5	0	1311	7.2e-05	0.072	788	LPV_RTV
3 x cmax	70	357	2112	1311	6.7e-05	0.067	818	LPV_RTV		3 x cmax	70	329	0	1311	7.2e-05	0.072	786	LPV_RTV
3 x cmax	50	356.5	2112	1311	6.7e-05	0.067	812	LPV_RTV		3 x cmax	50	325.5	0	1311	7.4e-05	0.074	786	LPV_RTV
3 x cmax	30	363.5	2112	1311	6.4e-05	0.064	806	LPV_RTV		3 x cmax	30	336.5	0	1311	7e-05	0.07	784	LPV_RTV
3 x cmax	10	352	2112	1311	6.8e-05	0.068	810	LPV_RTV		3 x cmax	10	321	0	1311	7.5e-05	0.075	782	LPV_RTV
3 x cmax	91	367	2112	1311	6.5e-05	0.065	814	LPV_RTV		3 x cmax	91	333	0	1311	7.2e-05	0.072	788	LPV_RTV
3 x cmax	71	350.5	2112	1311	6.8e-05	0.068	812	LPV_RTV		3 x cmax	71	323.5	0	1311	7.3e-05	0.073	784	LPV_RTV
3 x cmax	51	355	2112	1311	6.7e-05	0.067	802	LPV_RTV		3 x cmax	51	325.5	0	1311	7.4e-05	0.074	784	LPV_RTV
3 x cmax	31	376	2112	1311	6.4e-05	0.064	810	LPV_RTV		3 x cmax	31	330	0	1311	7.4e-05	0.074	788	LPV_RTV
3 x cmax	11	383.5	2112	1311	6e-05	0.06	822	LPV_RTV		3 x cmax	11	344.5	0	1311	6.8e-05	0.068	788	LPV_RTV
3 x cmax	92	373	2112	1311	6.5e-05	0.065	826	LPV_RTV		3 x cmax	92	329	0	1311	7.4e-05	0.074	786	LPV_RTV
3 x cmax	72	344	2112	1311	7.1e-05	0.071	820	LPV_RTV		3 x cmax	72	329.5	0	1311	7.4e-05	0.074	790	LPV_RTV
3 x cmax	52	352.5	2112	1311	6.8e-05	0.068	808	LPV_RTV		3 x cmax	52	328.5	0	1311	7.2e-05	0.072	780	LPV_RTV
3 x cmax	32	365.5	2112	1311	6.6e-05	0.066	818	LPV_RTV		3 x cmax	32	328	0	1311	7.4e-05	0.074	792	LPV_RTV
3 x cmax	12	356.5	2112	1311	7e-05	0.07	808	LPV_RTV		3 x cmax	12	324	0	1311	7.7e-05	0.077	788	LPV_RTV
3 x cmax	93	366	2112	1311	6.4e-05	0.064	822	LPV_RTV		3 x cmax	93	332	0	1311	7.1e-05	0.071	788	LPV_RTV
3 x cmax	73	341	2112	1311	7.2e-05	0.072	810	LPV_RTV		3 x cmax	73	311.5	0	1311	7.9e-05	0.079	788	LPV_RTV
3 x cmax	53	344	2112	1311	7.1e-05	0.071	802	LPV_RTV		3 x cmax	53	316.5	0	1311	7.6e-05	0.076	770	LPV_RTV
3 x cmax	33	372.5	2112	1311	6.5e-05	0.065	826	LPV_RTV		3 x cmax	33	324.5	0	1311	7.5e-05	0.075	790	LPV_RTV
3 x cmax	13	382.5	2112	1311	6e-05	0.06	822	LPV_RTV		3 x cmax	13	341	0	1311	6.9e-05	0.069	796	LPV_RTV
3 x cmax	94	363.5	2112	1311	6.6e-05	0.066	822	LPV_RTV		3 x cmax	94	327.5	0	1311	7.3e-05	0.073	788	LPV_RTV
3 x cmax	74	356.5	2112	1311	6.9e-05	0.069	816	LPV_RTV		3 x cmax	74	326.5	0	1311	7.5e-05	0.075	800	LPV_RTV
3 x cmax	54	352	2112	1311	6.9e-05	0.069	816	LPV_RTV		3 x cmax	54	317	0	1311	7.7e-05	0.077	788	LPV_RTV
3 x cmax	34	364	2112	1311	6.7e-05	0.067	820	LPV_RTV		3 x cmax	34	321.5	0	1311	7.6e-05	0.076	790	LPV_RTV
3 x cmax	14	360	2112	1311	6.7e-05	0.067	816	LPV_RTV		3 x cmax	14	329	0	1311	7.3e-05	0.073	788	LPV_RTV
3 x cmax	95	363	2112	1311	6.5e-05	0.065	820	LPV_RTV		3 x cmax	95	328.5	0	1311	7.2e-05	0.072	786	LPV_RTV
3 x cmax	75	381.5	2112	1311	6e-05	0.06	806	LPV_RTV		3 x cmax	75	333.5	0	1311	7e-05	0.07	788	LPV_RTV
3 x cmax	55	361.5	2112	1311	6.6e-05	0.066	810	LPV_RTV		3 x cmax	55	317.5	0	1311	7.6e-05	0.076	780	LPV_RTV
3 x cmax	35	369.5	2112	1311	6.5e-05	0.065	828	LPV_RTV		3 x cmax	35	324	0	1311	7.5e-05	0.075	782	LPV_RTV
3 x cmax	15	342	2112	1311	7.1e-05	0.071	810	LPV_RTV		3 x cmax	15	320	0	1311	7.6e-05	0.076	786	LPV_RTV
3 x cmax	96	362	2112	1311	6.6e-05	0.066	818	LPV_RTV		3 x cmax	96	329	0	1311	7.3e-05	0.073	786	LPV_RTV
3 x cmax	76	364.5	2112	1311	6.5e-05	0.065	816	LPV_RTV		3 x cmax	76	335	0	1311	7.1e-05	0.071	788	LPV_RTV
3 x cmax	56	369.5	2112	1311	6.2e-05	0.062	814	LPV_RTV		3 x cmax	56	332.5	0	1311	6.9e-05	0.069	780	LPV_RTV
3 x cmax	36	344.5	2112	1311	7e-05	0.07	810	LPV_RTV		3 x cmax	36	328.5	0	1311	7.3e-05	0.073	778	LPV_RTV
3 x cmax	16	358.5	2112	1311	6.7e-05	0.067	820	LPV_RTV		3 x cmax	16	325.5	0	1311	7.4e-05	0.074	784	LPV_RTV
3 x cmax	97	362	2112	1311	6.6e-05	0.066	812	LPV_RTV		3 x cmax	97	326	0	1311	7.4e-05	0.074	786	LPV_RTV
3 x cmax	77	379.5	2112	1311	6.4e-05	0.064	824	LPV_RTV		3 x cmax	77	328	0	1311	7.4e-05	0.074	790	LPV_RTV
3 x cmax	57	380.5	2112	1311	6e-05	0.06	822	LPV_RTV		3 x cmax	57	340.5	0	1311	6.8e-05	0.068	780	LPV_RTV
3 x cmax	37	365.5	2112	1311	6.6e-05	0.066	812	LPV_RTV		3 x cmax	37	323.5	0	1311	7.5e-05	0.075	780	LPV_RTV
3 x cmax	17	373.5	2112	1311	6.4e-05	0.064	830	LPV_RTV		3 x cmax	17	335.5	0	1311	7.1e-05	0.071	788	LPV_RTV
3 x cmax	98	369.5	2112	1311	6.4e-05	0.064	822	LPV_RTV		3 x cmax	98	327.5	0	1311	7.2e-05	0.072	786	LPV_RTV
3 x cmax	78	364.5	2112	1311	6.7e-05	0.067	812	LPV_RTV		3 x cmax	78	323	0	1311	7.6e-05	0.076	790	LPV_RTV
3 x cmax	58	371	2112	1311	6.3e-05	0.063	824	LPV_RTV		3 x cmax	58	329	0	1311	7.2e-05	0.072	796	LPV_RTV
3 x cmax	38	362.5	2112	1311	6.7e-05	0.067	822	LPV_RTV		3 x cmax	38	319	0	1311	7.6e-05	0.076	782	LPV_RTV
3 x cmax	18	356.5	2112	1311	6.9e-05	0.069	816	LPV_RTV		3 x cmax	18	326.5	0	1311	7.5e-05	0.075	792	LPV_RTV
3 x cmax	99	390.5	2112	1311	5.9e-05	0.059	820	LPV_RTV		3 x cmax	99	347.5	0	1311	6.8e-05	0.068	792	LPV_RTV
3 x cmax	79	355.5	2112	1311	6.8e-05	0.068	806	LPV_RTV		3 x cmax	79	321.5	0	1311	7.5e-05	0.075	788	LPV_RTV
3 x cmax	59	366	2112	1311	6.3e-05	0.063	820	LPV_RTV		3 x cmax	59	329.5	0	1311	7.1e-05	0.071	790	LPV_RTV
3 x cmax	39	360.5	2112	1311	6.8e-05	0.068	822	LPV_RTV		3 x cmax	39	318.5	0	1311	7.6e-05	0.076	788	LPV_RTV
3 x cmax	19	360	2112	1311	6.6e-05	0.066	816	LPV_RTV		3 x cmax	19	338.5	0	1311	6.9e-05	0.069	784	LPV_RTV
4 x cmax	80	397	2816	1748	5.9e-05	0.059	856	LPV_RTV		4 x cmax	80	354.5	0	1748	6.6e-05	0.066	798	LPV_RTV
4 x cmax	60	386.5	2816	1748	6.4e-05	0.064	838	LPV_RTV		4 x cmax	60	338.5	0	1748	7.3e-05	0.073	796	LPV_RTV
4 x cmax	40	374	2816	1748	6.7e-05	0.067	840	LPV_RTV		4 x cmax	40	310.5	0	1748	8e-05	0.08	792	LPV_RTV
4 x cmax	20	390.5	2816	1748	6.2e-05	0.062	828	LPV_RTV		4 x cmax	20	343	0	1748	7.1e-05	0.071	790	LPV_RTV
4 x cmax	0	380.5	2816	1748	6.4e-05	0.064	838	LPV_RTV		4 x cmax	0	337.5	0	1748	7.3e-05	0.073	792	LPV_RTV
4 x cmax	81	394.5	2816	1748	5.7e-05	0.057	850	LPV_RTV		4 x cmax	81	346	0	1748	6.7e-05	0.067	804	LPV_RTV
4 x cmax	61	393.5	2816	1748	6.1e-05	0.061	838	LPV_RTV		4 x cmax	61	351.5	0	1748	6.9e-05	0.069	796	LPV_RTV
4 x cmax	41	370	2816	1748	6.7e-05	0.067	832	LPV_RTV		4 x cmax	41	320.5	0	1748	7.7e-05	0.077	794	LPV_RTV
4 x cmax	21	388.5	2816	1748	6.1e-05	0.061	832	LPV_RTV		4 x cmax	21	339	0	1748	7.1e-05	0.071	798	LPV_RTV
4 x cmax	1	370.5	2816	1748	6.9e-05	0.069	818	LPV_RTV		4 x cmax	1	321.5	0	1748	7.9e-05	0.079	788	LPV_RTV
4 x cmax	82	379	2816	1748	6.3e-05	0.063	834	LPV_RTV		4 x cmax	82	331.5	0	1748	7.3e-05	0.073	798	LPV_RTV
4 x cmax	62	391	2816	1748	6.3e-05	0.063	824	LPV_RTV		4 x cmax	62	344.5	0	1748	7.2e-05	0.072	792	LPV_RTV
4 x cmax	42	370.5	2816	1748	6.7e-05	0.067	826	LPV_RTV		4 x cmax	42	333	0	1748	7.5e-05	0.075	796	LPV_RTV
4 x cmax	22	387	2816	1748	6.2e-05	0.062	828	LPV_RTV		4 x cmax	22	331	0	1748	7.4e-05	0.074	794	LPV_RTV
4 x cmax	2	388	2816	1748	6.5e-05	0.065	844	LPV_RTV		4 x cmax	2	321.5	0	1748	7.8e-05	0.078	796	LPV_RTV
4 x cmax	83	380.5	2816	1748	6.3e-05	0.063	852	LPV_RTV		4 x cmax	83	336.5	0	1748	7.1e-05	0.071	800	LPV_RTV
4 x cmax	63	392	2816	1748	6e-05	0.06	834	LPV_RTV		4 x cmax	63	351.5	0	1748	6.8e-05	0.068	800	LPV_RTV
4 x cmax	43	383	2816	1748	6.2e-05	0.062	832	LPV_RTV		4 x cmax	43	337	0	1748	7.1e-05	0.071	790	LPV_RTV
4 x cmax	23	364.5	2816	1748	7e-05	0.07	838	LPV_RTV		4 x cmax	23	320	0	1748	7.8e-05	0.078	794	LPV_RTV
4 x cmax	3	378.5	2816	1748	6.5e-05	0.065	840	LPV_RTV		4 x cmax	3	322	0	1748	7.7e-05	0.077	804	LPV_RTV
4 x cmax	84	375	2816	1748	6.5e-05	0.065	834	LPV_RTV		4 x cmax	84	327	0	1748	7.5e-05	0.075	794	LPV_RTV
4 x cmax	64	391	2816	1748	6.3e-05	0.063	838	LPV_RTV		4 x cmax	64	335.5	0	1748	7.4e-05	0.074	800	LPV_RTV
4 x cmax	44	383.5	2816	1748	6.2e-05	0.062	832	LPV_RTV		4 x cmax	44	334.5	0	1748	7.2e-05	0.072	798	LPV_RTV
4 x cmax	24	382	2816	1748	6.4e-05	0.064	848	LPV_RTV		4 x cmax	24	327	0	1748	7.5e-05	0.075	806	LPV_RTV
4 x cmax	4	375	2816	1748	6.3e-05	0.063	826	LPV_RTV		4 x cmax	4	329.5	0	1748	7.3e-05	0.073	798	LPV_RTV
4 x cmax	85	375	2816	1748	6.6e-05	0.066	846	LPV_RTV		4 x cmax	85	330	0	1748	7.4e-05	0.074	800	LPV_RTV
4 x cmax	65	397.5	2816	1748	6e-05	0.06	840	LPV_RTV		4 x cmax	65	340	0	1748	7.2e-05	0.072	800	LPV_RTV
4 x cmax	45	383	2816	1748	6.3e-05	0.063	842	LPV_RTV		4 x cmax	45	338.5	0	1748	7.1e-05	0.071	794	LPV_RTV
4 x cmax	25	387	2816	1748	6.2e-05	0.062	848	LPV_RTV		4 x cmax	25	332	0	1748	7.3e-05	0.073	806	LPV_RTV
4 x cmax	5	401	2816	1748	5.8e-05	0.058	840	LPV_RTV		4 x cmax	5	359.5	0	1748	6.6e-05	0.066	798	LPV_RTV
4 x cmax	86	391.5	2816	1748	6.2e-05	0.062	838	LPV_RTV		4 x cmax	86	323	0	1748	7.6e-05	0.076	798	LPV_RTV
4 x cmax	66	383	2816	1748	6.4e-05	0.064	828	LPV_RTV		4 x cmax	66	332.5	0	1748	7.5e-05	0.075	796	LPV_RTV
4 x cmax	46	397.5	2816	1748	6.1e-05	0.061	828	LPV_RTV		4 x cmax	46	348.5	0	1748	7e-05	0.07	792	LPV_RTV
4 x cmax	26	385	2816	1748	6.2e-05	0.062	832	LPV_RTV		4 x cmax	26	342	0	1748	7e-05	0.07	796	LPV_RTV
4 x cmax	6	403	2816	1748	5.8e-05	0.058	844	LPV_RTV		4 x cmax	6	356	0	1748	6.7e-05	0.067	802	LPV_RTV
4 x cmax	87	378	2816	1748	6.5e-05	0.065	840	LPV_RTV		4 x cmax	87	328	0	1748	7.5e-05	0.075	800	LPV_RTV
4 x cmax	67	388.5	2816	1748	6.2e-05	0.062	840	LPV_RTV		4 x cmax	67	326.5	0	1748	7.4e-05	0.074	796	LPV_RTV
4 x cmax	47	377.5	2816	1748	6.5e-05	0.065	830	LPV_RTV		4 x cmax	47	342.5	0	1748	7.2e-05	0.072	796	LPV_RTV
4 x cmax	27	383	2816	1748	6.4e-05	0.064	844	LPV_RTV		4 x cmax	27	339.5	0	1748	7.2e-05	0.072	794	LPV_RTV
4 x cmax	7	384.5	2816	1748	6.4e-05	0.064	832	LPV_RTV		4 x cmax	7	345	0	1748	7.1e-05	0.071	798	LPV_RTV
4 x cmax	88	367.5	2816	1748	6.8e-05	0.068	832	LPV_RTV		4 x cmax	88	327	0	1748	7.6e-05	0.076	796	LPV_RTV
4 x cmax	68	376.5	2816	1748	6.5e-05	0.065	840	LPV_RTV		4 x cmax	68	321	0	1748	7.6e-05	0.076	790	LPV_RTV
4 x cmax	48	375.5	2816	1748	6.5e-05	0.065	826	LPV_RTV		4 x cmax	48	326	0	1748	7.5e-05	0.075	800	LPV_RTV
4 x cmax	28	388.5	2816	1748	6.2e-05	0.062	840	LPV_RTV		4 x cmax	28	328	0	1748	7.4e-05	0.074	792	LPV_RTV
4 x cmax	8	378	2816	1748	6.5e-05	0.065	826	LPV_RTV		4 x cmax	8	329	0	1748	7.5e-05	0.075	792	LPV_RTV
4 x cmax	89	376	2816	1748	6.4e-05	0.064	838	LPV_RTV		4 x cmax	89	331.5	0	1748	7.3e-05	0.073	802	LPV_RTV
4 x cmax	69	375	2816	1748	6.5e-05	0.065	834	LPV_RTV		4 x cmax	69	330.5	0	1748	7.4e-05	0.074	794	LPV_RTV
4 x cmax	49	366	2816	1748	6.7e-05	0.067	830	LPV_RTV		4 x cmax	49	330	0	1748	7.4e-05	0.074	800	LPV_RTV
4 x cmax	29	389.5	2816	1748	6.2e-05	0.062	838	LPV_RTV		4 x cmax	29	336	0	1748	7.2e-05	0.072	800	LPV_RTV
4 x cmax	9	388.5	2816	1748	6.3e-05	0.063	856	LPV_RTV		4 x cmax	9	338	0	1748	7.2e-05	0.072	796	LPV_RTV
4 x cmax	90	382	2816	1748	6.3e-05	0.063	842	LPV_RTV		4 x cmax	90	339	0	1748	7.1e-05	0.071	798	LPV_RTV
4 x cmax	70	373.5	2816	1748	6.5e-05	0.065	836	LPV_RTV		4 x cmax	70	335.5	0	1748	7.2e-05	0.072	796	LPV_RTV
4 x cmax	50	378.5	2816	1748	6.4e-05	0.064	830	LPV_RTV		4 x cmax	50	332.5	0	1748	7.3e-05	0.073	794	LPV_RTV
4 x cmax	30	383	2816	1748	6.2e-05	0.062	824	LPV_RTV		4 x cmax	30	345	0	1748	6.9e-05	0.069	792	LPV_RTV
4 x cmax	10	370.5	2816	1748	6.5e-05	0.065	828	LPV_RTV		4 x cmax	10	328	0	1748	7.4e-05	0.074	790	LPV_RTV
4 x cmax	91	386.5	2816	1748	6.2e-05	0.062	832	LPV_RTV		4 x cmax	91	341	0	1748	7.1e-05	0.071	798	LPV_RTV
4 x cmax	71	367.5	2816	1748	6.5e-05	0.065	828	LPV_RTV		4 x cmax	71	330.5	0	1748	7.3e-05	0.073	792	LPV_RTV
4 x cmax	51	368.5	2816	1748	6.6e-05	0.066	818	LPV_RTV		4 x cmax	51	331.5	0	1748	7.3e-05	0.073	794	LPV_RTV
4 x cmax	31	392.5	2816	1748	6.2e-05	0.062	826	LPV_RTV		4 x cmax	31	337.5	0	1748	7.3e-05	0.073	798	LPV_RTV
4 x cmax	11	401.5	2816	1748	5.8e-05	0.058	840	LPV_RTV		4 x cmax	11	353	0	1748	6.7e-05	0.067	798	LPV_RTV
4 x cmax	92	390	2816	1748	6.3e-05	0.063	844	LPV_RTV		4 x cmax	92	335.5	0	1748	7.4e-05	0.074	794	LPV_RTV
4 x cmax	72	358.5	2816	1748	7e-05	0.07	836	LPV_RTV		4 x cmax	72	336	0	1748	7.4e-05	0.074	800	LPV_RTV
4 x cmax	52	369.5	2816	1748	6.5e-05	0.065	826	LPV_RTV		4 x cmax	52	337	0	1748	7.2e-05	0.072	790	LPV_RTV
4 x cmax	32	384	2816	1748	6.4e-05	0.064	836	LPV_RTV		4 x cmax	32	334.5	0	1748	7.3e-05	0.073	800	LPV_RTV
4 x cmax	12	374.5	2816	1748	6.8e-05	0.068	826	LPV_RTV		4 x cmax	12	332	0	1748	7.6e-05	0.076	796	LPV_RTV
4 x cmax	93	384.5	2816	1748	6.2e-05	0.062	840	LPV_RTV		4 x cmax	93	340.5	0	1748	7.1e-05	0.071	796	LPV_RTV
4 x cmax	73	357	2816	1748	7e-05	0.07	828	LPV_RTV		4 x cmax	73	317.5	0	1748	7.8e-05	0.078	798	LPV_RTV
4 x cmax	53	366.5	2816	1748	6.7e-05	0.067	818	LPV_RTV		4 x cmax	53	322.5	0	1748	7.6e-05	0.076	774	LPV_RTV
4 x cmax	33	392.5	2816	1748	6.3e-05	0.063	844	LPV_RTV		4 x cmax	33	331	0	1748	7.5e-05	0.075	798	LPV_RTV
4 x cmax	13	399.5	2816	1748	5.9e-05	0.059	840	LPV_RTV		4 x cmax	13	347.5	0	1748	6.9e-05	0.069	806	LPV_RTV
4 x cmax	94	383	2816	1748	6.3e-05	0.063	840	LPV_RTV		4 x cmax	94	336	0	1748	7.2e-05	0.072	798	LPV_RTV
4 x cmax	74	375	2816	1748	6.6e-05	0.066	832	LPV_RTV		4 x cmax	74	335	0	1748	7.5e-05	0.075	810	LPV_RTV
4 x cmax	54	366	2816	1748	6.7e-05	0.067	832	LPV_RTV		4 x cmax	54	322.5	0	1748	7.6e-05	0.076	796	LPV_RTV
4 x cmax	34	382	2816	1748	6.4e-05	0.064	836	LPV_RTV		4 x cmax	34	329	0	1748	7.5e-05	0.075	798	LPV_RTV
4 x cmax	14	377.5	2816	1748	6.4e-05	0.064	832	LPV_RTV		4 x cmax	14	335.5	0	1748	7.3e-05	0.073	798	LPV_RTV
4 x cmax	95	380.5	2816	1748	6.3e-05	0.063	836	LPV_RTV		4 x cmax	95	336.5	0	1748	7.2e-05	0.072	794	LPV_RTV
4 x cmax	75	399.5	2816	1748	5.7e-05	0.057	822	LPV_RTV		4 x cmax	75	341	0	1748	7e-05	0.07	796	LPV_RTV
4 x cmax	55	379	2816	1748	6.4e-05	0.064	826	LPV_RTV		4 x cmax	55	324	0	1748	7.5e-05	0.075	788	LPV_RTV
4 x cmax	35	383.5	2816	1748	6.4e-05	0.064	842	LPV_RTV		4 x cmax	35	331	0	1748	7.4e-05	0.074	790	LPV_RTV
4 x cmax	15	359.5	2816	1748	6.9e-05	0.069	826	LPV_RTV		4 x cmax	15	326.5	0	1748	7.5e-05	0.075	796	LPV_RTV
4 x cmax	96	381	2816	1748	6.4e-05	0.064	834	LPV_RTV		4 x cmax	96	337.5	0	1748	7.2e-05	0.072	794	LPV_RTV
4 x cmax	76	384	2816	1748	6.2e-05	0.062	834	LPV_RTV		4 x cmax	76	342.5	0	1748	7e-05	0.07	796	LPV_RTV
4 x cmax	56	389.5	2816	1748	5.9e-05	0.059	832	LPV_RTV		4 x cmax	56	342.5	0	1748	6.8e-05	0.068	788	LPV_RTV
4 x cmax	36	358.5	2816	1748	6.8e-05	0.068	824	LPV_RTV		4 x cmax	36	335.5	0	1748	7.3e-05	0.073	784	LPV_RTV
4 x cmax	16	378.5	2816	1748	6.4e-05	0.064	838	LPV_RTV		4 x cmax	16	335.5	0	1748	7.3e-05	0.073	794	LPV_RTV
4 x cmax	97	382	2816	1748	6.3e-05	0.063	830	LPV_RTV		4 x cmax	97	334.5	0	1748	7.3e-05	0.073	796	LPV_RTV
4 x cmax	77	397.5	2816	1748	6.1e-05	0.061	844	LPV_RTV		4 x cmax	77	334.5	0	1748	7.4e-05	0.074	800	LPV_RTV
4 x cmax	57	400	2816	1748	5.8e-05	0.058	838	LPV_RTV		4 x cmax	57	347.5	0	1748	6.8e-05	0.068	788	LPV_RTV
4 x cmax	37	381.5	2816	1748	6.4e-05	0.064	828	LPV_RTV		4 x cmax	37	329.5	0	1748	7.4e-05	0.074	788	LPV_RTV
4 x cmax	17	392	2816	1748	6.1e-05	0.061	848	LPV_RTV		4 x cmax	17	343	0	1748	7.1e-05	0.071	798	LPV_RTV
4 x cmax	98	389	2816	1748	6.1e-05	0.061	842	LPV_RTV		4 x cmax	98	336	0	1748	7.1e-05	0.071	796	LPV_RTV
4 x cmax	78	382	2816	1748	6.5e-05	0.065	830	LPV_RTV		4 x cmax	78	330.5	0	1748	7.5e-05	0.075	800	LPV_RTV
4 x cmax	58	391	2816	1748	6.1e-05	0.061	842	LPV_RTV		4 x cmax	58	336	0	1748	7.2e-05	0.072	806	LPV_RTV
4 x cmax	38	378.5	2816	1748	6.5e-05	0.065	836	LPV_RTV		4 x cmax	38	324.5	0	1748	7.6e-05	0.076	790	LPV_RTV
4 x cmax	18	374.5	2816	1748	6.6e-05	0.066	834	LPV_RTV		4 x cmax	18	333.5	0	1748	7.5e-05	0.075	800	LPV_RTV
4 x cmax	99	407.5	2816	1748	5.7e-05	0.057	838	LPV_RTV		4 x cmax	99	353.5	0	1748	6.8e-05	0.068	802	LPV_RTV
4 x cmax	79	373.5	2816	1748	6.5e-05	0.065	822	LPV_RTV		4 x cmax	79	327.5	0	1748	7.5e-05	0.075	796	LPV_RTV
4 x cmax	59	383	2816	1748	6.1e-05	0.061	838	LPV_RTV		4 x cmax	59	336.5	0	1748	7.1e-05	0.071	800	LPV_RTV
4 x cmax	39	380.5	2816	1748	6.5e-05	0.065	842	LPV_RTV		4 x cmax	39	326.5	0	1748	7.6e-05	0.076	798	LPV_RTV
4 x cmax	19	378.5	2816	1748	6.3e-05	0.063	834	LPV_RTV		4 x cmax	19	346	0	1748	6.9e-05	0.069	792	LPV_RTV

## Sheet: QDN_QNN
Group	Sample_ID	APD90	Conc_a	Conc_b	Qnet	Qnet (uC/uF)	CaD90	Source		Group (QDN)	Sample_ID	APD90	Conc_a	Conc_b	Qnet	Qnet (uC/uF)	CaD90	Source		Group (QNN)	Sample_ID	APD90	Conc_a	Conc_b	Qnet	Qnet (uC/uF)	CaD90	Source
1 x cmax	80	619	3237	3957	2.5e-05	0.025	948	QDN_QNN		1 x cmax	80	643	3237	0	9e-06	0.009	964	QDN_QNN		1 x cmax	80	370	0	3957	6.7e-05	0.067	790	QDN_QNN
1 x cmax	60	1403.5	3237	3957	-1.4e-05	-0.014	1610	QDN_QNN		1 x cmax	60	0	3237	0	-0.000124	-0.124	1982	QDN_QNN		1 x cmax	60	366	0	3957	6.7e-05	0.067	786	QDN_QNN
1 x cmax	40	1290.5	3237	3957	-9e-06	-0.009	1520	QDN_QNN		1 x cmax	40	0	3237	0	-0.000116	-0.116	1982	QDN_QNN		1 x cmax	40	365	0	3957	6.9e-05	0.069	800	QDN_QNN
1 x cmax	20	1329	3237	3957	-1.3e-05	-0.013	1544	QDN_QNN		1 x cmax	20	0	3237	0	-0.000123	-0.123	1982	QDN_QNN		1 x cmax	20	389	0	3957	6.3e-05	0.063	796	QDN_QNN
1 x cmax	0	876.5	3237	3957	1.1e-05	0.011	1178	QDN_QNN		1 x cmax	0	1224	3237	0	-3.1e-05	-0.031	1478	QDN_QNN		1 x cmax	0	397	0	3957	6.1e-05	0.061	788	QDN_QNN
1 x cmax	81	748	3237	3957	1.6e-05	0.016	1074	QDN_QNN		1 x cmax	81	828	3237	0	-5e-06	-0.005	1142	QDN_QNN		1 x cmax	81	379	0	3957	6.6e-05	0.066	800	QDN_QNN
1 x cmax	61	931.5	3237	3957	1.1e-05	0.011	1232	QDN_QNN		1 x cmax	61	1197	3237	0	-2.9e-05	-0.029	1410	QDN_QNN		1 x cmax	61	363	0	3957	6.9e-05	0.069	780	QDN_QNN
1 x cmax	41	829.5	3237	3957	1.3e-05	0.013	1140	QDN_QNN		1 x cmax	41	1226	3237	0	-3.1e-05	-0.031	1480	QDN_QNN		1 x cmax	41	370	0	3957	6.7e-05	0.067	786	QDN_QNN
1 x cmax	21	1291.5	3237	3957	-1.1e-05	-0.011	1554	QDN_QNN		1 x cmax	21	1234	3237	0	-2.7e-05	-0.027	1468	QDN_QNN		1 x cmax	21	355.5	0	3957	7.1e-05	0.071	790	QDN_QNN
1 x cmax	1	1285	3237	3957	-1.3e-05	-0.013	1514	QDN_QNN		1 x cmax	1	1223.5	3237	0	-2.6e-05	-0.026	1456	QDN_QNN		1 x cmax	1	373	0	3957	6.5e-05	0.065	768	QDN_QNN
1 x cmax	82	1303	3237	3957	-1.2e-05	-0.012	1528	QDN_QNN		1 x cmax	82	0	3237	0	-0.000119	-0.119	1982	QDN_QNN		1 x cmax	82	345.5	0	3957	7.2e-05	0.072	786	QDN_QNN
1 x cmax	62	1288	3237	3957	-1.2e-05	-0.012	1542	QDN_QNN		1 x cmax	62	1242.5	3237	0	-2.7e-05	-0.027	1476	QDN_QNN		1 x cmax	62	375.5	0	3957	6.6e-05	0.066	786	QDN_QNN
1 x cmax	42	757.5	3237	3957	1.4e-05	0.014	1052	QDN_QNN		1 x cmax	42	883	3237	0	-5e-06	-0.005	1192	QDN_QNN		1 x cmax	42	371	0	3957	6.5e-05	0.065	772	QDN_QNN
1 x cmax	22	1269.5	3237	3957	-1.1e-05	-0.011	1522	QDN_QNN		1 x cmax	22	1214.5	3237	0	-2.7e-05	-0.027	1444	QDN_QNN		1 x cmax	22	385.5	0	3957	6.4e-05	0.064	786	QDN_QNN
1 x cmax	2	1293	3237	3957	-1.2e-05	-0.012	1532	QDN_QNN		1 x cmax	2	1223.5	3237	0	-2.6e-05	-0.026	1456	QDN_QNN		1 x cmax	2	389.5	0	3957	6.2e-05	0.062	778	QDN_QNN
1 x cmax	83	826.5	3237	3957	1e-05	0.01	1142	QDN_QNN		1 x cmax	83	1252	3237	0	-3.4e-05	-0.034	1504	QDN_QNN		1 x cmax	83	385.5	0	3957	6.3e-05	0.063	794	QDN_QNN
1 x cmax	63	1264.5	3237	3957	-1.5e-05	-0.015	1446	QDN_QNN		1 x cmax	63	1328.5	3237	0	-2.9e-05	-0.029	1556	QDN_QNN		1 x cmax	63	383	0	3957	6.3e-05	0.063	780	QDN_QNN
1 x cmax	43	702.5	3237	3957	1.6e-05	0.016	996	QDN_QNN		1 x cmax	43	761.5	3237	0	0	0	1076	QDN_QNN		1 x cmax	43	362.5	0	3957	6.6e-05	0.066	766	QDN_QNN
1 x cmax	23	863	3237	3957	1.5e-05	0.015	1172	QDN_QNN		1 x cmax	23	1203	3237	0	-2.8e-05	-0.028	1422	QDN_QNN		1 x cmax	23	344.5	0	3957	7.4e-05	0.074	784	QDN_QNN
1 x cmax	3	1352.5	3237	3957	-1.5e-05	-0.015	1570	QDN_QNN		1 x cmax	3	0	3237	0	-0.000121	-0.121	1982	QDN_QNN		1 x cmax	3	379	0	3957	6.4e-05	0.064	788	QDN_QNN
1 x cmax	84	727	3237	3957	1.8e-05	0.018	1038	QDN_QNN		1 x cmax	84	803	3237	0	-1e-06	-0.001	1116	QDN_QNN		1 x cmax	84	368	0	3957	6.7e-05	0.067	784	QDN_QNN
1 x cmax	64	813	3237	3957	1.4e-05	0.014	1132	QDN_QNN		1 x cmax	64	1230.5	3237	0	-3.2e-05	-0.032	1486	QDN_QNN		1 x cmax	64	376.5	0	3957	6.6e-05	0.066	796	QDN_QNN
1 x cmax	44	733.5	3237	3957	1.4e-05	0.014	1048	QDN_QNN		1 x cmax	44	754	3237	0	0	0	1070	QDN_QNN		1 x cmax	44	397	0	3957	6e-05	0.06	792	QDN_QNN
1 x cmax	24	1289	3237	3957	-1.4e-05	-0.014	1526	QDN_QNN		1 x cmax	24	1208.5	3237	0	-2.8e-05	-0.028	1430	QDN_QNN		1 x cmax	24	374.5	0	3957	6.6e-05	0.066	776	QDN_QNN
1 x cmax	4	1527.5	3237	3957	-3.4e-05	-0.034	1754	QDN_QNN		1 x cmax	4	1348.5	3237	0	-3.2e-05	-0.032	1576	QDN_QNN		1 x cmax	4	371.5	0	3957	6.7e-05	0.067	808	QDN_QNN
1 x cmax	85	845.5	3237	3957	1.3e-05	0.013	1160	QDN_QNN		1 x cmax	85	1195.5	3237	0	-3e-05	-0.03	1404	QDN_QNN		1 x cmax	85	365	0	3957	6.8e-05	0.068	794	QDN_QNN
1 x cmax	65	859.5	3237	3957	1.3e-05	0.013	1176	QDN_QNN		1 x cmax	65	1220.5	3237	0	-3.2e-05	-0.032	1478	QDN_QNN		1 x cmax	65	394	0	3957	6.3e-05	0.063	800	QDN_QNN
1 x cmax	45	1299.5	3237	3957	-1.4e-05	-0.014	1514	QDN_QNN		1 x cmax	45	1181.5	3237	0	-2e-05	-0.02	1294	QDN_QNN		1 x cmax	45	380	0	3957	6.2e-05	0.062	782	QDN_QNN
1 x cmax	25	741.5	3237	3957	1.6e-05	0.016	1056	QDN_QNN		1 x cmax	25	815.5	3237	0	-4e-06	-0.004	1130	QDN_QNN		1 x cmax	25	383.5	0	3957	6.4e-05	0.064	792	QDN_QNN
1 x cmax	5	1332	3237	3957	-1e-05	-0.01	1542	QDN_QNN		1 x cmax	5	0	3237	0	-0.000121	-0.121	1982	QDN_QNN		1 x cmax	5	372	0	3957	6.6e-05	0.066	782	QDN_QNN
1 x cmax	86	837	3237	3957	1.2e-05	0.012	1156	QDN_QNN		1 x cmax	86	1206.5	3237	0	-3.2e-05	-0.032	1414	QDN_QNN		1 x cmax	86	362	0	3957	6.9e-05	0.069	798	QDN_QNN
1 x cmax	66	766.5	3237	3957	1.5e-05	0.015	1086	QDN_QNN		1 x cmax	66	891	3237	0	-5e-06	-0.005	1200	QDN_QNN		1 x cmax	66	388.5	0	3957	6.3e-05	0.063	802	QDN_QNN
1 x cmax	46	945.5	3237	3957	8e-06	0.008	1246	QDN_QNN		1 x cmax	46	1199.5	3237	0	-3e-05	-0.03	1408	QDN_QNN		1 x cmax	46	380	0	3957	6.4e-05	0.064	786	QDN_QNN
1 x cmax	26	880.5	3237	3957	1.1e-05	0.011	1196	QDN_QNN		1 x cmax	26	1214.5	3237	0	-3.4e-05	-0.034	1416	QDN_QNN		1 x cmax	26	373	0	3957	6.7e-05	0.067	796	QDN_QNN
1 x cmax	6	1339.5	3237	3957	-2.5e-05	-0.025	1558	QDN_QNN		1 x cmax	6	1253.5	3237	0	-3e-05	-0.03	1486	QDN_QNN		1 x cmax	6	379.5	0	3957	6.4e-05	0.064	796	QDN_QNN
1 x cmax	87	859	3237	3957	1.1e-05	0.011	1172	QDN_QNN		1 x cmax	87	1241.5	3237	0	-4e-05	-0.04	1424	QDN_QNN		1 x cmax	87	378.5	0	3957	6.6e-05	0.066	792	QDN_QNN
1 x cmax	67	1284.5	3237	3957	-1.2e-05	-0.012	1544	QDN_QNN		1 x cmax	67	1220.5	3237	0	-2.7e-05	-0.027	1450	QDN_QNN		1 x cmax	67	374.5	0	3957	6.6e-05	0.066	794	QDN_QNN
1 x cmax	47	810.5	3237	3957	1.6e-05	0.016	1120	QDN_QNN		1 x cmax	47	1212	3237	0	-3.5e-05	-0.035	1406	QDN_QNN		1 x cmax	47	379	0	3957	6.6e-05	0.066	790	QDN_QNN
1 x cmax	27	1285.5	3237	3957	-1.9e-05	-0.019	1460	QDN_QNN		1 x cmax	27	1269.5	3237	0	-2.7e-05	-0.027	1504	QDN_QNN		1 x cmax	27	374.5	0	3957	6.5e-05	0.065	782	QDN_QNN
1 x cmax	7	1302	3237	3957	-1.5e-05	-0.015	1574	QDN_QNN		1 x cmax	7	1236	3237	0	-2.7e-05	-0.027	1470	QDN_QNN		1 x cmax	7	370	0	3957	6.6e-05	0.066	798	QDN_QNN
1 x cmax	88	1427	3237	3957	-3.1e-05	-0.031	1628	QDN_QNN		1 x cmax	88	1281	3237	0	-2.9e-05	-0.029	1514	QDN_QNN		1 x cmax	88	369	0	3957	6.6e-05	0.066	772	QDN_QNN
1 x cmax	68	1302.5	3237	3957	-1.1e-05	-0.011	1526	QDN_QNN		1 x cmax	68	0	3237	0	-0.000118	-0.118	1982	QDN_QNN		1 x cmax	68	356.5	0	3957	7e-05	0.07	788	QDN_QNN
1 x cmax	48	1307	3237	3957	-1e-05	-0.01	1526	QDN_QNN		1 x cmax	48	0	3237	0	-0.000115	-0.115	1982	QDN_QNN		1 x cmax	48	388	0	3957	6.4e-05	0.064	794	QDN_QNN
1 x cmax	28	799.5	3237	3957	1.5e-05	0.015	1112	QDN_QNN		1 x cmax	28	1209.5	3237	0	-2.8e-05	-0.028	1460	QDN_QNN		1 x cmax	28	378.5	0	3957	6.5e-05	0.065	790	QDN_QNN
1 x cmax	8	1297.5	3237	3957	-1.9e-05	-0.019	1520	QDN_QNN		1 x cmax	8	1254	3237	0	-2.7e-05	-0.027	1488	QDN_QNN		1 x cmax	8	380.5	0	3957	6.4e-05	0.064	792	QDN_QNN
1 x cmax	89	781	3237	3957	1.8e-05	0.018	1108	QDN_QNN		1 x cmax	89	1200	3237	0	-3.3e-05	-0.033	1390	QDN_QNN		1 x cmax	89	369.5	0	3957	6.9e-05	0.069	808	QDN_QNN
1 x cmax	69	0	3237	3957	-9.9e-05	-0.099	1982	QDN_QNN		1 x cmax	69	0	3237	0	-0.00012	-0.12	1982	QDN_QNN		1 x cmax	69	376	0	3957	6.6e-05	0.066	792	QDN_QNN
1 x cmax	49	805.5	3237	3957	1.3e-05	0.013	1122	QDN_QNN		1 x cmax	49	1248.5	3237	0	-3.3e-05	-0.033	1496	QDN_QNN		1 x cmax	49	398	0	3957	6.1e-05	0.061	802	QDN_QNN
1 x cmax	29	1467	3237	3957	-3e-05	-0.03	1682	QDN_QNN		1 x cmax	29	1248.5	3237	0	-2.5e-05	-0.025	1484	QDN_QNN		1 x cmax	29	379	0	3957	6.5e-05	0.065	792	QDN_QNN
1 x cmax	9	1292	3237	3957	-9e-06	-0.009	1516	QDN_QNN		1 x cmax	9	0	3237	0	-0.000117	-0.117	1982	QDN_QNN		1 x cmax	9	371	0	3957	6.7e-05	0.067	790	QDN_QNN
1 x cmax	90	958	3237	3957	6e-06	0.006	1248	QDN_QNN		1 x cmax	90	1201.5	3237	0	-3.3e-05	-0.033	1404	QDN_QNN		1 x cmax	90	370.5	0	3957	6.5e-05	0.065	774	QDN_QNN
1 x cmax	70	825	3237	3957	1.2e-05	0.012	1142	QDN_QNN		1 x cmax	70	1232	3237	0	-3.2e-05	-0.032	1488	QDN_QNN		1 x cmax	70	378	0	3957	6.5e-05	0.065	794	QDN_QNN
1 x cmax	50	700.5	3237	3957	1.9e-05	0.019	1030	QDN_QNN		1 x cmax	50	755.5	3237	0	0	0	1070	QDN_QNN		1 x cmax	50	363	0	3957	6.8e-05	0.068	798	QDN_QNN
1 x cmax	30	0	3237	3957	-0.000109	-0.109	1982	QDN_QNN		1 x cmax	30	837.5	3237	0	4.3e-05	0.043	314	QDN_QNN		1 x cmax	30	377	0	3957	6.5e-05	0.065	792	QDN_QNN
1 x cmax	10	832	3237	3957	1.2e-05	0.012	1138	QDN_QNN		1 x cmax	10	1228	3237	0	-3.8e-05	-0.038	1414	QDN_QNN		1 x cmax	10	398	0	3957	6.1e-05	0.061	792	QDN_QNN
1 x cmax	91	632	3237	3957	2.7e-05	0.027	972	QDN_QNN		1 x cmax	91	668.5	3237	0	7e-06	0.007	986	QDN_QNN		1 x cmax	91	361.5	0	3957	7e-05	0.07	800	QDN_QNN
1 x cmax	71	752.5	3237	3957	1.3e-05	0.013	1054	QDN_QNN		1 x cmax	71	829	3237	0	-4e-06	-0.004	1142	QDN_QNN		1 x cmax	71	381	0	3957	6.3e-05	0.063	780	QDN_QNN
1 x cmax	51	752	3237	3957	1.5e-05	0.015	1072	QDN_QNN		1 x cmax	51	842.5	3237	0	-4e-06	-0.004	1156	QDN_QNN		1 x cmax	51	378.5	0	3957	6.5e-05	0.065	798	QDN_QNN
1 x cmax	31	1276.5	3237	3957	-1.5e-05	-0.015	1518	QDN_QNN		1 x cmax	31	1199.5	3237	0	-3e-05	-0.03	1410	QDN_QNN		1 x cmax	31	396	0	3957	6e-05	0.06	782	QDN_QNN
1 x cmax	11	785.5	3237	3957	1.4e-05	0.014	1106	QDN_QNN		1 x cmax	11	832	3237	0	-4e-06	-0.004	1144	QDN_QNN		1 x cmax	11	400.5	0	3957	6.1e-05	0.061	802	QDN_QNN
1 x cmax	92	883	3237	3957	1.3e-05	0.013	1202	QDN_QNN		1 x cmax	92	1210.5	3237	0	-3.3e-05	-0.033	1414	QDN_QNN		1 x cmax	92	376.5	0	3957	6.7e-05	0.067	800	QDN_QNN
1 x cmax	72	777.5	3237	3957	1.2e-05	0.012	1104	QDN_QNN		1 x cmax	72	895	3237	0	-6e-06	-0.006	1206	QDN_QNN		1 x cmax	72	375	0	3957	6.5e-05	0.065	802	QDN_QNN
1 x cmax	52	1266	3237	3957	-6e-06	-0.006	1480	QDN_QNN		1 x cmax	52	0	3237	0	-0.000116	-0.116	1982	QDN_QNN		1 x cmax	52	369.5	0	3957	7e-05	0.07	790	QDN_QNN
1 x cmax	32	1290.5	3237	3957	-1.2e-05	-0.012	1506	QDN_QNN		1 x cmax	32	0	3237	0	-0.000115	-0.115	1982	QDN_QNN		1 x cmax	32	410	0	3957	5.9e-05	0.059	798	QDN_QNN
1 x cmax	12	1356	3237	3957	-1.8e-05	-0.018	1596	QDN_QNN		1 x cmax	12	1190.5	3237	0	-2.9e-05	-0.029	1402	QDN_QNN		1 x cmax	12	381.5	0	3957	6.5e-05	0.065	796	QDN_QNN
1 x cmax	93	1272	3237	3957	-1.2e-05	-0.012	1530	QDN_QNN		1 x cmax	93	1223.5	3237	0	-2.7e-05	-0.027	1456	QDN_QNN		1 x cmax	93	376.5	0	3957	6.6e-05	0.066	788	QDN_QNN
1 x cmax	73	802	3237	3957	1.3e-05	0.013	1116	QDN_QNN		1 x cmax	73	1232.5	3237	0	-3.2e-05	-0.032	1488	QDN_QNN		1 x cmax	73	366.5	0	3957	6.7e-05	0.067	790	QDN_QNN
1 x cmax	53	712	3237	3957	1.9e-05	0.019	1028	QDN_QNN		1 x cmax	53	771	3237	0	0	0	1084	QDN_QNN		1 x cmax	53	390	0	3957	6.3e-05	0.063	794	QDN_QNN
1 x cmax	33	1287.5	3237	3957	-1.7e-05	-0.017	1530	QDN_QNN		1 x cmax	33	1215	3237	0	-2.6e-05	-0.026	1446	QDN_QNN		1 x cmax	33	398	0	3957	5.9e-05	0.059	778	QDN_QNN
1 x cmax	13	894	3237	3957	1.1e-05	0.011	1218	QDN_QNN		1 x cmax	13	1208.5	3237	0	-3e-05	-0.03	1422	QDN_QNN		1 x cmax	13	369.5	0	3957	6.8e-05	0.068	806	QDN_QNN
1 x cmax	94	692	3237	3957	1.9e-05	0.019	1010	QDN_QNN		1 x cmax	94	749.5	3237	0	1e-06	0.001	1064	QDN_QNN		1 x cmax	94	370.5	0	3957	6.6e-05	0.066	790	QDN_QNN
1 x cmax	74	1288	3237	3957	-1.1e-05	-0.011	1554	QDN_QNN		1 x cmax	74	1243.5	3237	0	-2.7e-05	-0.027	1478	QDN_QNN		1 x cmax	74	391.5	0	3957	6.3e-05	0.063	802	QDN_QNN
1 x cmax	54	1254	3237	3957	-1.5e-05	-0.015	1452	QDN_QNN		1 x cmax	54	1244.5	3237	0	-2.6e-05	-0.026	1480	QDN_QNN		1 x cmax	54	388.5	0	3957	6.2e-05	0.062	794	QDN_QNN
1 x cmax	34	1266	3237	3957	-1.3e-05	-0.013	1464	QDN_QNN		1 x cmax	34	1297.5	3237	0	-2.9e-05	-0.029	1530	QDN_QNN		1 x cmax	34	368.5	0	3957	6.7e-05	0.067	786	QDN_QNN
1 x cmax	14	1311.5	3237	3957	-1.4e-05	-0.014	1564	QDN_QNN		1 x cmax	14	1219	3237	0	-2.9e-05	-0.029	1444	QDN_QNN		1 x cmax	14	368.5	0	3957	6.8e-05	0.068	790	QDN_QNN
1 x cmax	95	774.5	3237	3957	1.3e-05	0.013	1086	QDN_QNN		1 x cmax	95	902.5	3237	0	-6e-06	-0.006	1212	QDN_QNN		1 x cmax	95	373	0	3957	6.5e-05	0.065	786	QDN_QNN
1 x cmax	75	886	3237	3957	1.3e-05	0.013	1184	QDN_QNN		1 x cmax	75	1196.5	3237	0	-2.9e-05	-0.029	1408	QDN_QNN		1 x cmax	75	379	0	3957	6.6e-05	0.066	782	QDN_QNN
1 x cmax	55	947	3237	3957	9e-06	0.009	1246	QDN_QNN		1 x cmax	55	1193	3237	0	-2.7e-05	-0.027	1414	QDN_QNN		1 x cmax	55	358	0	3957	6.9e-05	0.069	780	QDN_QNN
1 x cmax	35	792	3237	3957	1.5e-05	0.015	1114	QDN_QNN		1 x cmax	35	1257.5	3237	0	-3.2e-05	-0.032	1544	QDN_QNN		1 x cmax	35	366.5	0	3957	6.8e-05	0.068	792	QDN_QNN
1 x cmax	15	1304.5	3237	3957	-1.6e-05	-0.016	1552	QDN_QNN		1 x cmax	15	1205	3237	0	-2.7e-05	-0.027	1428	QDN_QNN		1 x cmax	15	371	0	3957	6.6e-05	0.066	790	QDN_QNN
1 x cmax	96	1281.5	3237	3957	-1.3e-05	-0.013	1540	QDN_QNN		1 x cmax	96	1216.5	3237	0	-2.6e-05	-0.026	1448	QDN_QNN		1 x cmax	96	374.5	0	3957	6.5e-05	0.065	790	QDN_QNN
1 x cmax	76	1287	3237	3957	-1.4e-05	-0.014	1538	QDN_QNN		1 x cmax	76	1212.5	3237	0	-2.7e-05	-0.027	1438	QDN_QNN		1 x cmax	76	381	0	3957	6.3e-05	0.063	790	QDN_QNN
1 x cmax	56	1363	3237	3957	-2.6e-05	-0.026	1520	QDN_QNN		1 x cmax	56	1237	3237	0	-2.7e-05	-0.027	1470	QDN_QNN		1 x cmax	56	391	0	3957	6.2e-05	0.062	786	QDN_QNN
1 x cmax	36	865.5	3237	3957	8e-06	0.008	1160	QDN_QNN		1 x cmax	36	1218.5	3237	0	-3.7e-05	-0.037	1400	QDN_QNN		1 x cmax	36	389	0	3957	6e-05	0.06	778	QDN_QNN
1 x cmax	16	1290.5	3237	3957	-1.4e-05	-0.014	1552	QDN_QNN		1 x cmax	16	1223	3237	0	-2.8e-05	-0.028	1452	QDN_QNN		1 x cmax	16	364.5	0	3957	6.8e-05	0.068	788	QDN_QNN
1 x cmax	97	0	3237	3957	-0.000103	-0.103	1982	QDN_QNN		1 x cmax	97	0	3237	0	-0.000123	-0.123	1982	QDN_QNN		1 x cmax	97	393.5	0	3957	6.1e-05	0.061	770	QDN_QNN
1 x cmax	77	1310	3237	3957	-1.9e-05	-0.019	1550	QDN_QNN		1 x cmax	77	1203	3237	0	-2.7e-05	-0.027	1428	QDN_QNN		1 x cmax	77	381.5	0	3957	6.2e-05	0.062	784	QDN_QNN
1 x cmax	57	1283	3237	3957	-1.3e-05	-0.013	1528	QDN_QNN		1 x cmax	57	1197.5	3237	0	-2.5e-05	-0.025	1424	QDN_QNN		1 x cmax	57	369	0	3957	6.6e-05	0.066	780	QDN_QNN
1 x cmax	37	921.5	3237	3957	1e-05	0.01	1226	QDN_QNN		1 x cmax	37	1195	3237	0	-3.2e-05	-0.032	1398	QDN_QNN		1 x cmax	37	371.5	0	3957	6.6e-05	0.066	786	QDN_QNN
1 x cmax	17	824.5	3237	3957	1.1e-05	0.011	1142	QDN_QNN		1 x cmax	17	1238	3237	0	-3.3e-05	-0.033	1494	QDN_QNN		1 x cmax	17	381.5	0	3957	6.4e-05	0.064	796	QDN_QNN
1 x cmax	98	0	3237	3957	-0.000114	-0.114	1982	QDN_QNN		1 x cmax	98	1017	3237	0	3.2e-05	0.032	326	QDN_QNN		1 x cmax	98	379.5	0	3957	6.2e-05	0.062	760	QDN_QNN
1 x cmax	78	1278.5	3237	3957	-1e-05	-0.01	1490	QDN_QNN		1 x cmax	78	1193.5	3237	0	-2.2e-05	-0.022	1302	QDN_QNN		1 x cmax	78	383.5	0	3957	6.4e-05	0.064	782	QDN_QNN
1 x cmax	58	0	3237	3957	-0.000105	-0.105	1982	QDN_QNN		1 x cmax	58	0	3237	0	-0.000123	-0.123	1982	QDN_QNN		1 x cmax	58	382.5	0	3957	6.4e-05	0.064	784	QDN_QNN
1 x cmax	38	896.5	3237	3957	1.2e-05	0.012	1202	QDN_QNN		1 x cmax	38	1199.5	3237	0	-3.3e-05	-0.033	1394	QDN_QNN		1 x cmax	38	394	0	3957	6.2e-05	0.062	792	QDN_QNN
1 x cmax	18	738.5	3237	3957	1.6e-05	0.016	1062	QDN_QNN		1 x cmax	18	826.5	3237	0	-5e-06	-0.005	1140	QDN_QNN		1 x cmax	18	377	0	3957	6.6e-05	0.066	800	QDN_QNN
1 x cmax	99	1272.5	3237	3957	-1.7e-05	-0.017	1446	QDN_QNN		1 x cmax	99	1318	3237	0	-2.8e-05	-0.028	1548	QDN_QNN		1 x cmax	99	370.5	0	3957	6.5e-05	0.065	772	QDN_QNN
1 x cmax	79	712	3237	3957	1.7e-05	0.017	1026	QDN_QNN		1 x cmax	79	766	3237	0	-1e-06	-0.001	1080	QDN_QNN		1 x cmax	79	378	0	3957	6.5e-05	0.065	788	QDN_QNN
1 x cmax	59	0	3237	3957	-0.000107	-0.107	1982	QDN_QNN		1 x cmax	59	0	3237	0	-0.00013	-0.13	1982	QDN_QNN		1 x cmax	59	391	0	3957	6.2e-05	0.062	800	QDN_QNN
1 x cmax	39	891.5	3237	3957	1.1e-05	0.011	1198	QDN_QNN		1 x cmax	39	1207	3237	0	-3.4e-05	-0.034	1406	QDN_QNN		1 x cmax	39	367	0	3957	6.7e-05	0.067	784	QDN_QNN
1 x cmax	19	1275	3237	3957	-1.3e-05	-0.013	1478	QDN_QNN		1 x cmax	19	0	3237	0	-0.000113	-0.113	1982	QDN_QNN		1 x cmax	19	359	0	3957	7e-05	0.07	788	QDN_QNN
2 x cmax	80	806.5	6474	7913	6e-06	0.006	1130	QDN_QNN		2 x cmax	80	891	6474	0	-1.6e-05	-0.016	1212	QDN_QNN		2 x cmax	80	424.5	0	7913	5.7e-05	0.057	816	QDN_QNN
2 x cmax	60	1950.5	6474	7913	-4.9e-05	-0.049	1412	QDN_QNN		2 x cmax	60	1593	6474	0	-4.3e-05	-0.043	1156	QDN_QNN		2 x cmax	60	422.5	0	7913	5.7e-05	0.057	804	QDN_QNN
2 x cmax	40	1881	6474	7913	-4.4e-05	-0.044	1374	QDN_QNN		2 x cmax	40	1154	6474	0	-4.3e-05	-0.043	1128	QDN_QNN		2 x cmax	40	414	0	7913	6.1e-05	0.061	826	QDN_QNN
2 x cmax	20	1883.5	6474	7913	-4.4e-05	-0.044	1374	QDN_QNN		2 x cmax	20	1139.5	6474	0	-4.3e-05	-0.043	1116	QDN_QNN		2 x cmax	20	426.5	0	7913	5.7e-05	0.057	812	QDN_QNN
2 x cmax	0	1972.5	6474	7913	-5.5e-05	-0.055	1428	QDN_QNN		2 x cmax	0	832	6474	0	4.5e-05	0.045	318	QDN_QNN		2 x cmax	0	456.5	0	7913	5.1e-05	0.051	812	QDN_QNN
2 x cmax	81	0	6474	7913	-0.00011	-0.11	1982	QDN_QNN		2 x cmax	81	0	6474	0	-0.000139	-0.139	1982	QDN_QNN		2 x cmax	81	431	0	7913	5.8e-05	0.058	832	QDN_QNN
2 x cmax	61	1831.5	6474	7913	-4.1e-05	-0.041	1308	QDN_QNN		2 x cmax	61	1984	6474	0	-8.6e-05	-0.086	1462	QDN_QNN		2 x cmax	61	415	0	7913	5.9e-05	0.059	800	QDN_QNN
2 x cmax	41	1881	6474	7913	-4.5e-05	-0.045	1348	QDN_QNN		2 x cmax	41	1758.5	6474	0	-4.8e-05	-0.048	1272	QDN_QNN		2 x cmax	41	431.5	0	7913	5.6e-05	0.056	814	QDN_QNN
2 x cmax	21	1815	6474	7913	-6.6e-05	-0.066	1414	QDN_QNN		2 x cmax	21	1883.5	6474	0	-6.3e-05	-0.063	1362	QDN_QNN		2 x cmax	21	428	0	7913	5.8e-05	0.058	820	QDN_QNN
2 x cmax	1	1822.5	6474	7913	-3.9e-05	-0.039	1302	QDN_QNN		2 x cmax	1	1821	6474	0	-5.5e-05	-0.055	1322	QDN_QNN		2 x cmax	1	434	0	7913	5.4e-05	0.054	778	QDN_QNN
2 x cmax	82	1856.5	6474	7913	-4.4e-05	-0.044	1358	QDN_QNN		2 x cmax	82	1154.5	6474	0	-4.3e-05	-0.043	1130	QDN_QNN		2 x cmax	82	429	0	7913	5.7e-05	0.057	820	QDN_QNN
2 x cmax	62	1989.5	6474	7913	-6e-05	-0.06	1408	QDN_QNN		2 x cmax	62	1642	6474	0	-4.4e-05	-0.044	1194	QDN_QNN		2 x cmax	62	440.5	0	7913	5.5e-05	0.055	816	QDN_QNN
2 x cmax	42	0	6474	7913	-0.000107	-0.107	1982	QDN_QNN		2 x cmax	42	0	6474	0	-0.000125	-0.125	1982	QDN_QNN		2 x cmax	42	435.5	0	7913	5.4e-05	0.054	788	QDN_QNN
2 x cmax	22	1965.5	6474	7913	-5.3e-05	-0.053	1432	QDN_QNN		2 x cmax	22	1761	6474	0	-4.8e-05	-0.048	1288	QDN_QNN		2 x cmax	22	439.5	0	7913	5.5e-05	0.055	812	QDN_QNN
2 x cmax	2	1814	6474	7913	-3.9e-05	-0.039	1286	QDN_QNN		2 x cmax	2	1784	6474	0	-5.2e-05	-0.052	1292	QDN_QNN		2 x cmax	2	449	0	7913	5.2e-05	0.052	796	QDN_QNN
2 x cmax	83	0	6474	7913	-0.000116	-0.116	1982	QDN_QNN		2 x cmax	83	1025.5	6474	0	2.9e-05	0.029	342	QDN_QNN		2 x cmax	83	428.5	0	7913	5.6e-05	0.056	812	QDN_QNN
2 x cmax	63	1779	6474	7913	-6.2e-05	-0.062	1424	QDN_QNN		2 x cmax	63	1651.5	6474	0	-4.5e-05	-0.045	1190	QDN_QNN		2 x cmax	63	439	0	7913	5.3e-05	0.053	800	QDN_QNN
2 x cmax	43	1399	6474	7913	-1.9e-05	-0.019	1634	QDN_QNN		2 x cmax	43	0	6474	0	-0.000123	-0.123	1982	QDN_QNN		2 x cmax	43	422.5	0	7913	5.6e-05	0.056	778	QDN_QNN
2 x cmax	23	1974	6474	7913	-5.1e-05	-0.051	1416	QDN_QNN		2 x cmax	23	1989	6474	0	-8.8e-05	-0.088	1464	QDN_QNN		2 x cmax	23	401	0	7913	6.4e-05	0.064	808	QDN_QNN
2 x cmax	3	1893	6474	7913	-4.6e-05	-0.046	1382	QDN_QNN		2 x cmax	3	1600.5	6474	0	-4.4e-05	-0.044	1170	QDN_QNN		2 x cmax	3	435	0	7913	5.4e-05	0.054	808	QDN_QNN
2 x cmax	84	1395	6474	7913	-1.8e-05	-0.018	1650	QDN_QNN		2 x cmax	84	0	6474	0	-0.000121	-0.121	1982	QDN_QNN		2 x cmax	84	422.5	0	7913	5.7e-05	0.057	800	QDN_QNN
2 x cmax	64	1818.5	6474	7913	-4.4e-05	-0.044	1244	QDN_QNN		2 x cmax	64	1707.5	6474	0	-7.9e-05	-0.079	1480	QDN_QNN		2 x cmax	64	422	0	7913	5.9e-05	0.059	826	QDN_QNN
2 x cmax	44	1452.5	6474	7913	-2.2e-05	-0.022	1656	QDN_QNN		2 x cmax	44	0	6474	0	-0.000133	-0.133	1982	QDN_QNN		2 x cmax	44	454.5	0	7913	5.1e-05	0.051	820	QDN_QNN
2 x cmax	24	1921.5	6474	7913	-5.1e-05	-0.051	1378	QDN_QNN		2 x cmax	24	1919	6474	0	-6.8e-05	-0.068	1390	QDN_QNN		2 x cmax	24	427	0	7913	5.7e-05	0.057	792	QDN_QNN
2 x cmax	4	1989.5	6474	7913	-5.6e-05	-0.056	1432	QDN_QNN		2 x cmax	4	1729.5	6474	0	-4.7e-05	-0.047	1244	QDN_QNN		2 x cmax	4	428	0	7913	5.8e-05	0.058	836	QDN_QNN
2 x cmax	85	1941	6474	7913	-4.8e-05	-0.048	1386	QDN_QNN		2 x cmax	85	1840	6474	0	-5.1e-05	-0.051	1332	QDN_QNN		2 x cmax	85	432.5	0	7913	5.6e-05	0.056	816	QDN_QNN
2 x cmax	65	1833.5	6474	7913	-4.2e-05	-0.042	1292	QDN_QNN		2 x cmax	65	1935	6474	0	-7e-05	-0.07	1400	QDN_QNN		2 x cmax	65	454	0	7913	5.4e-05	0.054	836	QDN_QNN
2 x cmax	45	1901.5	6474	7913	-4.5e-05	-0.045	1388	QDN_QNN		2 x cmax	45	1609.5	6474	0	-4.4e-05	-0.044	1166	QDN_QNN		2 x cmax	45	445	0	7913	5e-05	0.05	804	QDN_QNN
2 x cmax	25	1439	6474	7913	-2.1e-05	-0.021	1642	QDN_QNN		2 x cmax	25	0	6474	0	-0.000139	-0.139	1982	QDN_QNN		2 x cmax	25	431.5	0	7913	5.6e-05	0.056	814	QDN_QNN
2 x cmax	5	1834	6474	7913	-4.3e-05	-0.043	1340	QDN_QNN		2 x cmax	5	1137.5	6474	0	-4.3e-05	-0.043	1112	QDN_QNN		2 x cmax	5	421	0	7913	5.8e-05	0.058	798	QDN_QNN
2 x cmax	86	1945	6474	7913	-4.7e-05	-0.047	1378	QDN_QNN		2 x cmax	86	1850	6474	0	-5.8e-05	-0.058	1336	QDN_QNN		2 x cmax	86	420.5	0	7913	5.8e-05	0.058	818	QDN_QNN
2 x cmax	66	1444	6474	7913	-1.8e-05	-0.018	1654	QDN_QNN		2 x cmax	66	0	6474	0	-0.000136	-0.136	1982	QDN_QNN		2 x cmax	66	447	0	7913	5.4e-05	0.054	830	QDN_QNN
2 x cmax	46	1989.5	6474	7913	-5.9e-05	-0.059	1442	QDN_QNN		2 x cmax	46	1885	6474	0	-5.3e-05	-0.053	1374	QDN_QNN		2 x cmax	46	433	0	7913	5.4e-05	0.054	806	QDN_QNN
2 x cmax	26	1821	6474	7913	-4.2e-05	-0.042	1282	QDN_QNN		2 x cmax	26	1825.5	6474	0	-5.5e-05	-0.055	1314	QDN_QNN		2 x cmax	26	425	0	7913	5.8e-05	0.058	820	QDN_QNN
2 x cmax	6	1816	6474	7913	-6.6e-05	-0.066	1418	QDN_QNN		2 x cmax	6	1893.5	6474	0	-5.4e-05	-0.054	1384	QDN_QNN		2 x cmax	6	427	0	7913	5.6e-05	0.056	822	QDN_QNN
2 x cmax	87	1824.5	6474	7913	-4.4e-05	-0.044	1278	QDN_QNN		2 x cmax	87	1884	6474	0	-6e-05	-0.06	1354	QDN_QNN		2 x cmax	87	417.5	0	7913	5.9e-05	0.059	808	QDN_QNN
2 x cmax	67	0	6474	7913	-0.000114	-0.114	1982	QDN_QNN		2 x cmax	67	1816	6474	0	-5e-05	-0.05	1336	QDN_QNN		2 x cmax	67	469.5	0	7913	5e-05	0.05	840	QDN_QNN
2 x cmax	47	0	6474	7913	-0.000118	-0.118	1982	QDN_QNN		2 x cmax	47	1744	6474	0	-4.8e-05	-0.048	1258	QDN_QNN		2 x cmax	47	429.5	0	7913	5.8e-05	0.058	808	QDN_QNN
2 x cmax	27	1948	6474	7913	-5e-05	-0.05	1418	QDN_QNN		2 x cmax	27	1688.5	6474	0	-4.5e-05	-0.045	1216	QDN_QNN		2 x cmax	27	426.5	0	7913	5.5e-05	0.055	800	QDN_QNN
2 x cmax	7	1873.5	6474	7913	-4.2e-05	-0.042	1332	QDN_QNN		2 x cmax	7	1856.5	6474	0	-6e-05	-0.06	1348	QDN_QNN		2 x cmax	7	429	0	7913	5.6e-05	0.056	828	QDN_QNN
2 x cmax	88	1880.5	6474	7913	-4.5e-05	-0.045	1374	QDN_QNN		2 x cmax	88	1202.5	6474	0	-4.4e-05	-0.044	1176	QDN_QNN		2 x cmax	88	445	0	7913	5.3e-05	0.053	798	QDN_QNN
2 x cmax	68	1940	6474	7913	-4.8e-05	-0.048	1412	QDN_QNN		2 x cmax	68	1184	6474	0	-4.3e-05	-0.043	1154	QDN_QNN		2 x cmax	68	408	0	7913	6e-05	0.06	810	QDN_QNN
2 x cmax	48	1938	6474	7913	-4.8e-05	-0.048	1412	QDN_QNN		2 x cmax	48	1665.5	6474	0	-4.5e-05	-0.045	1198	QDN_QNN		2 x cmax	48	440.5	0	7913	5.5e-05	0.055	822	QDN_QNN
2 x cmax	28	1770.5	6474	7913	-6.1e-05	-0.061	1448	QDN_QNN		2 x cmax	28	1824	6474	0	-5e-05	-0.05	1334	QDN_QNN		2 x cmax	28	427.5	0	7913	5.7e-05	0.057	812	QDN_QNN
2 x cmax	8	1924.5	6474	7913	-4.7e-05	-0.047	1396	QDN_QNN		2 x cmax	8	1202.5	6474	0	-4.4e-05	-0.044	1176	QDN_QNN		2 x cmax	8	436.5	0	7913	5.4e-05	0.054	816	QDN_QNN
2 x cmax	89	0	6474	7913	-0.000111	-0.111	1982	QDN_QNN		2 x cmax	89	1750	6474	0	-4.8e-05	-0.048	1274	QDN_QNN		2 x cmax	89	426.5	0	7913	5.9e-05	0.059	830	QDN_QNN
2 x cmax	69	1863.5	6474	7913	-4.4e-05	-0.044	1358	QDN_QNN		2 x cmax	69	1168.5	6474	0	-4.3e-05	-0.043	1140	QDN_QNN		2 x cmax	69	422.5	0	7913	5.8e-05	0.058	812	QDN_QNN
2 x cmax	49	0	6474	7913	-0.000115	-0.115	1982	QDN_QNN		2 x cmax	49	892	6474	0	3.8e-05	0.038	326	QDN_QNN		2 x cmax	49	445	0	7913	5.5e-05	0.055	828	QDN_QNN
2 x cmax	29	1880.5	6474	7913	-4.7e-05	-0.047	1348	QDN_QNN		2 x cmax	29	1733	6474	0	-9.7e-05	-0.097	1444	QDN_QNN		2 x cmax	29	435	0	7913	5.6e-05	0.056	818	QDN_QNN
2 x cmax	9	1892	6474	7913	-4.5e-05	-0.045	1382	QDN_QNN		2 x cmax	9	1175	6474	0	-4.3e-05	-0.043	1148	QDN_QNN		2 x cmax	9	417.5	0	7913	6e-05	0.06	816	QDN_QNN
2 x cmax	90	1989.5	6474	7913	-5.7e-05	-0.057	1446	QDN_QNN		2 x cmax	90	1800	6474	0	-5e-05	-0.05	1296	QDN_QNN		2 x cmax	90	424.5	0	7913	5.6e-05	0.056	800	QDN_QNN
2 x cmax	70	1844	6474	7913	-6.9e-05	-0.069	1420	QDN_QNN		2 x cmax	70	1782.5	6474	0	-4.8e-05	-0.048	1292	QDN_QNN		2 x cmax	70	418	0	7913	5.8e-05	0.058	812	QDN_QNN
2 x cmax	50	1464	6474	7913	-2.6e-05	-0.026	1660	QDN_QNN		2 x cmax	50	0	6474	0	-0.000136	-0.136	1982	QDN_QNN		2 x cmax	50	411.5	0	7913	6.1e-05	0.061	824	QDN_QNN
2 x cmax	30	1848.5	6474	7913	-4.3e-05	-0.043	1348	QDN_QNN		2 x cmax	30	1128	6474	0	-4.2e-05	-0.042	1108	QDN_QNN		2 x cmax	30	422.5	0	7913	5.8e-05	0.058	812	QDN_QNN
2 x cmax	10	1818.5	6474	7913	-4.2e-05	-0.042	1278	QDN_QNN		2 x cmax	10	1962	6474	0	-7.1e-05	-0.071	1422	QDN_QNN		2 x cmax	10	459.5	0	7913	5.2e-05	0.052	818	QDN_QNN
2 x cmax	91	841.5	6474	7913	1e-05	0.01	1176	QDN_QNN		2 x cmax	91	1285.5	6474	0	-4.5e-05	-0.045	1476	QDN_QNN		2 x cmax	91	409	0	7913	6.3e-05	0.063	828	QDN_QNN
2 x cmax	71	0	6474	7913	-0.000121	-0.121	1982	QDN_QNN		2 x cmax	71	1055.5	6474	0	2.9e-05	0.029	334	QDN_QNN		2 x cmax	71	431.5	0	7913	5.4e-05	0.054	798	QDN_QNN
2 x cmax	51	0	6474	7913	-0.000115	-0.115	1982	QDN_QNN		2 x cmax	51	875	6474	0	4e-05	0.04	322	QDN_QNN		2 x cmax	51	427	0	7913	5.8e-05	0.058	824	QDN_QNN
2 x cmax	31	1954	6474	7913	-5.5e-05	-0.055	1412	QDN_QNN		2 x cmax	31	1891.5	6474	0	-6.4e-05	-0.064	1368	QDN_QNN		2 x cmax	31	453.5	0	7913	5e-05	0.05	802	QDN_QNN
2 x cmax	11	0	6474	7913	-0.000117	-0.117	1982	QDN_QNN		2 x cmax	11	0	6474	0	-0.000141	-0.141	1982	QDN_QNN		2 x cmax	11	452	0	7913	5.3e-05	0.053	830	QDN_QNN
2 x cmax	92	1847	6474	7913	-4.2e-05	-0.042	1308	QDN_QNN		2 x cmax	92	1885.5	6474	0	-6.2e-05	-0.062	1362	QDN_QNN		2 x cmax	92	446	0	7913	5.6e-05	0.056	838	QDN_QNN
2 x cmax	72	1456	6474	7913	-2.1e-05	-0.021	1668	QDN_QNN		2 x cmax	72	0	6474	0	-0.000137	-0.137	1982	QDN_QNN		2 x cmax	72	435	0	7913	5.5e-05	0.055	832	QDN_QNN
2 x cmax	52	1910	6474	7913	-4.9e-05	-0.049	1374	QDN_QNN		2 x cmax	52	1804	6474	0	-5.6e-05	-0.056	1308	QDN_QNN		2 x cmax	52	416.5	0	7913	6.2e-05	0.062	810	QDN_QNN
2 x cmax	32	1980	6474	7913	-5.4e-05	-0.054	1428	QDN_QNN		2 x cmax	32	1867.5	6474	0	-5.5e-05	-0.055	1354	QDN_QNN		2 x cmax	32	465.5	0	7913	5e-05	0.05	822	QDN_QNN
2 x cmax	12	1867	6474	7913	-4.2e-05	-0.042	1338	QDN_QNN		2 x cmax	12	1708	6474	0	-4.9e-05	-0.049	1238	QDN_QNN		2 x cmax	12	418.5	0	7913	5.9e-05	0.059	816	QDN_QNN
2 x cmax	93	1794	6474	7913	-4e-05	-0.04	1280	QDN_QNN		2 x cmax	93	1799	6474	0	-5.3e-05	-0.053	1302	QDN_QNN		2 x cmax	93	433.5	0	7913	5.6e-05	0.056	816	QDN_QNN
2 x cmax	73	1989.5	6474	7913	-5.5e-05	-0.055	1424	QDN_QNN		2 x cmax	73	1743.5	6474	0	-4.8e-05	-0.048	1258	QDN_QNN		2 x cmax	73	430	0	7913	5.6e-05	0.056	816	QDN_QNN
2 x cmax	53	1399.5	6474	7913	-1.6e-05	-0.016	1670	QDN_QNN		2 x cmax	53	0	6474	0	-0.000123	-0.123	1982	QDN_QNN		2 x cmax	53	443.5	0	7913	5.5e-05	0.055	822	QDN_QNN
2 x cmax	33	1978.5	6474	7913	-5.5e-05	-0.055	1418	QDN_QNN		2 x cmax	33	1798.5	6474	0	-5.3e-05	-0.053	1300	QDN_QNN		2 x cmax	33	444	0	7913	5.1e-05	0.051	794	QDN_QNN
2 x cmax	13	1930	6474	7913	-4.6e-05	-0.046	1374	QDN_QNN		2 x cmax	13	1874	6474	0	-6.2e-05	-0.062	1360	QDN_QNN		2 x cmax	13	426.5	0	7913	5.8e-05	0.058	838	QDN_QNN
2 x cmax	94	1402	6474	7913	-1.8e-05	-0.018	1668	QDN_QNN		2 x cmax	94	1379.5	6474	0	-3.7e-05	-0.037	1606	QDN_QNN		2 x cmax	94	417	0	7913	5.8e-05	0.058	812	QDN_QNN
2 x cmax	74	1901.5	6474	7913	-4.7e-05	-0.047	1360	QDN_QNN		2 x cmax	74	1826.5	6474	0	-5.1e-05	-0.051	1320	QDN_QNN		2 x cmax	74	448	0	7913	5.4e-05	0.054	826	QDN_QNN
2 x cmax	54	1795	6474	7913	-4e-05	-0.04	1286	QDN_QNN		2 x cmax	54	1989.5	6474	0	-9.3e-05	-0.093	272	QDN_QNN		2 x cmax	54	432.5	0	7913	5.5e-05	0.055	816	QDN_QNN
2 x cmax	34	1918	6474	7913	-4.9e-05	-0.049	1376	QDN_QNN		2 x cmax	34	1849.5	6474	0	-6e-05	-0.06	1340	QDN_QNN		2 x cmax	34	429	0	7913	5.6e-05	0.056	810	QDN_QNN
2 x cmax	14	1989.5	6474	7913	-5.5e-05	-0.055	1430	QDN_QNN		2 x cmax	14	1864	6474	0	-0.00012	-0.12	1424	QDN_QNN		2 x cmax	14	427	0	7913	5.7e-05	0.057	814	QDN_QNN
2 x cmax	95	0	6474	7913	-0.000119	-0.119	1982	QDN_QNN		2 x cmax	95	842	6474	0	4.4e-05	0.044	318	QDN_QNN		2 x cmax	95	431.5	0	7913	5.5e-05	0.055	812	QDN_QNN
2 x cmax	75	0	6474	7913	-0.000113	-0.113	1982	QDN_QNN		2 x cmax	75	1459	6474	0	7e-06	0.007	310	QDN_QNN		2 x cmax	75	443	0	7913	5.5e-05	0.055	812	QDN_QNN
2 x cmax	55	1743	6474	7913	-4.9e-05	-0.049	312	QDN_QNN		2 x cmax	55	1804	6474	0	-4.9e-05	-0.049	1326	QDN_QNN		2 x cmax	55	416.5	0	7913	5.8e-05	0.058	798	QDN_QNN
2 x cmax	35	1989.5	6474	7913	-5.6e-05	-0.056	1422	QDN_QNN		2 x cmax	35	1874.5	6474	0	-5.6e-05	-0.056	1370	QDN_QNN		2 x cmax	35	435.5	0	7913	5.6e-05	0.056	822	QDN_QNN
2 x cmax	15	1979	6474	7913	-5.4e-05	-0.054	1416	QDN_QNN		2 x cmax	15	1987	6474	0	-7.5e-05	-0.075	1450	QDN_QNN		2 x cmax	15	437.5	0	7913	5.5e-05	0.055	818	QDN_QNN
2 x cmax	96	1950.5	6474	7913	-5.2e-05	-0.052	1396	QDN_QNN		2 x cmax	96	1898	6474	0	-6.5e-05	-0.065	1374	QDN_QNN		2 x cmax	96	442	0	7913	5.3e-05	0.053	814	QDN_QNN
2 x cmax	76	1950.5	6474	7913	-5.1e-05	-0.051	1410	QDN_QNN		2 x cmax	76	1715	6474	0	-4.8e-05	-0.048	1244	QDN_QNN		2 x cmax	76	419	0	7913	5.7e-05	0.057	806	QDN_QNN
2 x cmax	56	1838	6474	7913	-4.5e-05	-0.045	1346	QDN_QNN		2 x cmax	56	1196.5	6474	0	-4.4e-05	-0.044	1172	QDN_QNN		2 x cmax	56	443	0	7913	5.4e-05	0.054	808	QDN_QNN
2 x cmax	36	0	6474	7913	-0.000123	-0.123	1982	QDN_QNN		2 x cmax	36	1503.5	6474	0	3e-06	0.003	314	QDN_QNN		2 x cmax	36	436.5	0	7913	5.2e-05	0.052	794	QDN_QNN
2 x cmax	16	1780.5	6474	7913	-6.3e-05	-0.063	1432	QDN_QNN		2 x cmax	16	1989.5	6474	0	-7.7e-05	-0.077	1452	QDN_QNN		2 x cmax	16	432	0	7913	5.6e-05	0.056	820	QDN_QNN
2 x cmax	97	1773.5	6474	7913	-4.3e-05	-0.043	1300	QDN_QNN		2 x cmax	97	1134.5	6474	0	-4.2e-05	-0.042	1110	QDN_QNN		2 x cmax	97	441	0	7913	5.3e-05	0.053	780	QDN_QNN
2 x cmax	77	1901.5	6474	7913	-4.4e-05	-0.044	1360	QDN_QNN		2 x cmax	77	1906	6474	0	-6.8e-05	-0.068	1392	QDN_QNN		2 x cmax	77	446.5	0	7913	5.1e-05	0.051	808	QDN_QNN
2 x cmax	57	1934	6474	7913	-5e-05	-0.05	1384	QDN_QNN		2 x cmax	57	1718.5	6474	0	-8.9e-05	-0.089	1452	QDN_QNN		2 x cmax	57	420.5	0	7913	5.7e-05	0.057	800	QDN_QNN
2 x cmax	37	1958.5	6474	7913	-5.2e-05	-0.052	1402	QDN_QNN		2 x cmax	37	1919	6474	0	-6.7e-05	-0.067	1388	QDN_QNN		2 x cmax	37	422.5	0	7913	5.7e-05	0.057	806	QDN_QNN
2 x cmax	17	1825.5	6474	7913	-6.2e-05	-0.062	1422	QDN_QNN		2 x cmax	17	1753.5	6474	0	-4.8e-05	-0.048	1264	QDN_QNN		2 x cmax	17	425	0	7913	5.7e-05	0.057	818	QDN_QNN
2 x cmax	98	1812.5	6474	7913	-4.2e-05	-0.042	1326	QDN_QNN		2 x cmax	98	1130	6474	0	-4.2e-05	-0.042	1108	QDN_QNN		2 x cmax	98	447.5	0	7913	5e-05	0.05	780	QDN_QNN
2 x cmax	78	1901.5	6474	7913	-4.6e-05	-0.046	1390	QDN_QNN		2 x cmax	78	1632.5	6474	0	-4.4e-05	-0.044	1178	QDN_QNN		2 x cmax	78	448.5	0	7913	5.3e-05	0.053	810	QDN_QNN
2 x cmax	58	1271.5	6474	7913	-4.3e-05	-0.043	1274	QDN_QNN		2 x cmax	58	1111	6474	0	-4.3e-05	-0.043	1090	QDN_QNN		2 x cmax	58	422.5	0	7913	5.7e-05	0.057	800	QDN_QNN
2 x cmax	38	1862	6474	7913	-4.3e-05	-0.043	1334	QDN_QNN		2 x cmax	38	1783	6474	0	-8.3e-05	-0.083	998	QDN_QNN		2 x cmax	38	441	0	7913	5.4e-05	0.054	818	QDN_QNN
2 x cmax	18	0	6474	7913	-0.000111	-0.111	1982	QDN_QNN		2 x cmax	18	0	6474	0	-0.000139	-0.139	1982	QDN_QNN		2 x cmax	18	445.5	0	7913	5.4e-05	0.054	834	QDN_QNN
2 x cmax	99	1761	6474	7913	-6.3e-05	-0.063	1434	QDN_QNN		2 x cmax	99	1938	6474	0	-7.7e-05	-0.077	1416	QDN_QNN		2 x cmax	99	438.5	0	7913	5.3e-05	0.053	800	QDN_QNN
2 x cmax	79	1438.5	6474	7913	-2.7e-05	-0.027	1632	QDN_QNN		2 x cmax	79	0	6474	0	-0.000131	-0.131	1982	QDN_QNN		2 x cmax	79	425	0	7913	5.7e-05	0.057	806	QDN_QNN
2 x cmax	59	1828	6474	7913	-4.3e-05	-0.043	1344	QDN_QNN		2 x cmax	59	1099.5	6474	0	-4.3e-05	-0.043	1080	QDN_QNN		2 x cmax	59	421	0	7913	5.7e-05	0.057	814	QDN_QNN
2 x cmax	39	1880	6474	7913	-4.4e-05	-0.044	1350	QDN_QNN		2 x cmax	39	1720.5	6474	0	-4.8e-05	-0.048	1246	QDN_QNN		2 x cmax	39	416.5	0	7913	5.8e-05	0.058	802	QDN_QNN
2 x cmax	19	1774	6474	7913	-6.1e-05	-0.061	1430	QDN_QNN		2 x cmax	19	1706	6474	0	-4.6e-05	-0.046	1226	QDN_QNN		2 x cmax	19	405	0	7913	6.2e-05	0.062	806	QDN_QNN
3 x cmax	80	1573.5	9711	11870	-3e-05	-0.03	1850	QDN_QNN		3 x cmax	80	1388	9711	0	-4.8e-05	-0.048	1618	QDN_QNN		3 x cmax	80	468.5	0	11870	5e-05	0.05	840	QDN_QNN
3 x cmax	60	1323	9711	11870	-4.3e-05	-0.043	1324	QDN_QNN		3 x cmax	60	682.5	9711	0	-4.4e-05	-0.044	702	QDN_QNN		3 x cmax	60	469.5	0	11870	4.9e-05	0.049	822	QDN_QNN
3 x cmax	40	786	9711	11870	-4.7e-05	-0.047	810	QDN_QNN		3 x cmax	40	669	9711	0	-5.1e-05	-0.051	712	QDN_QNN		3 x cmax	40	454.5	0	11870	5.4e-05	0.054	846	QDN_QNN
3 x cmax	20	791	9711	11870	-4.6e-05	-0.046	812	QDN_QNN		3 x cmax	20	670.5	9711	0	-4.9e-05	-0.049	708	QDN_QNN		3 x cmax	20	455	0	11870	5.2e-05	0.052	822	QDN_QNN
3 x cmax	0	1901.5	9711	11870	-4.6e-05	-0.046	1380	QDN_QNN		3 x cmax	0	1200	9711	0	-4.4e-05	-0.044	1174	QDN_QNN		3 x cmax	0	501.5	0	11870	4.4e-05	0.044	834	QDN_QNN
3 x cmax	81	1989.5	9711	11870	-5.3e-05	-0.053	1400	QDN_QNN		3 x cmax	81	1887	9711	0	-5.2e-05	-0.052	1380	QDN_QNN		3 x cmax	81	472	0	11870	5.2e-05	0.052	856	QDN_QNN
3 x cmax	61	1848.5	9711	11870	-4.4e-05	-0.044	1358	QDN_QNN		3 x cmax	61	1138	9711	0	-4.4e-05	-0.044	1118	QDN_QNN		3 x cmax	61	458	0	11870	5.2e-05	0.052	818	QDN_QNN
3 x cmax	41	1816	9711	11870	-4.5e-05	-0.045	1352	QDN_QNN		3 x cmax	41	1149.5	9711	0	-4.5e-05	-0.045	1136	QDN_QNN		3 x cmax	41	481	0	11870	4.8e-05	0.048	840	QDN_QNN
3 x cmax	21	1389	9711	11870	-4.4e-05	-0.044	1352	QDN_QNN		3 x cmax	21	1110	9711	0	-4.4e-05	-0.044	1092	QDN_QNN		3 x cmax	21	490.5	0	11870	4.8e-05	0.048	852	QDN_QNN
3 x cmax	1	1877.5	9711	11870	-4.4e-05	-0.044	1370	QDN_QNN		3 x cmax	1	1134.5	9711	0	-4.3e-05	-0.043	1112	QDN_QNN		3 x cmax	1	482	0	11870	4.6e-05	0.046	790	QDN_QNN
3 x cmax	82	780.5	9711	11870	-4.7e-05	-0.047	804	QDN_QNN		3 x cmax	82	673	9711	0	-5e-05	-0.05	712	QDN_QNN		3 x cmax	82	503.5	0	11870	4.6e-05	0.046	860	QDN_QNN
3 x cmax	62	809.5	9711	11870	-4.6e-05	-0.046	824	QDN_QNN		3 x cmax	62	683	9711	0	-5e-05	-0.05	720	QDN_QNN		3 x cmax	62	492	0	11870	4.7e-05	0.047	846	QDN_QNN
3 x cmax	42	0	9711	11870	-0.000118	-0.118	1982	QDN_QNN		3 x cmax	42	1744	9711	0	-4.8e-05	-0.048	1268	QDN_QNN		3 x cmax	42	487	0	11870	4.5e-05	0.045	806	QDN_QNN
3 x cmax	22	1989.5	9711	11870	-5.3e-05	-0.053	1432	QDN_QNN		3 x cmax	22	1583.5	9711	0	-4.4e-05	-0.044	1166	QDN_QNN		3 x cmax	22	481	0	11870	4.9e-05	0.049	838	QDN_QNN
3 x cmax	2	1861	9711	11870	-4.4e-05	-0.044	1360	QDN_QNN		3 x cmax	2	1122.5	9711	0	-4.4e-05	-0.044	1102	QDN_QNN		3 x cmax	2	493	0	11870	4.5e-05	0.045	814	QDN_QNN
3 x cmax	83	1987	9711	11870	-5.2e-05	-0.052	1424	QDN_QNN		3 x cmax	83	1735	9711	0	-4.6e-05	-0.046	1256	QDN_QNN		3 x cmax	83	461.5	0	11870	5.1e-05	0.051	828	QDN_QNN
3 x cmax	63	1261	9711	11870	-4.4e-05	-0.044	1276	QDN_QNN		3 x cmax	63	681.5	9711	0	-4.7e-05	-0.047	706	QDN_QNN		3 x cmax	63	483	0	11870	4.6e-05	0.046	818	QDN_QNN
3 x cmax	43	0	9711	11870	-0.000117	-0.117	1982	QDN_QNN		3 x cmax	43	1752.5	9711	0	-4.8e-05	-0.048	1270	QDN_QNN		3 x cmax	43	472.5	0	11870	4.8e-05	0.048	796	QDN_QNN
3 x cmax	23	1884	9711	11870	-4.6e-05	-0.046	1352	QDN_QNN		3 x cmax	23	1150.5	9711	0	-4.4e-05	-0.044	1128	QDN_QNN		3 x cmax	23	449.5	0	11870	5.6e-05	0.056	832	QDN_QNN
3 x cmax	3	1249	9711	11870	-4.4e-05	-0.044	1266	QDN_QNN		3 x cmax	3	686	9711	0	-4.6e-05	-0.046	708	QDN_QNN		3 x cmax	3	479	0	11870	4.7e-05	0.047	824	QDN_QNN
3 x cmax	84	0	9711	11870	-0.000117	-0.117	1982	QDN_QNN		3 x cmax	84	1853.5	9711	0	-5.3e-05	-0.053	1358	QDN_QNN		3 x cmax	84	466	0	11870	4.9e-05	0.049	814	QDN_QNN
3 x cmax	64	1357.5	9711	11870	-4.6e-05	-0.046	850	QDN_QNN		3 x cmax	64	714	9711	0	-4.8e-05	-0.048	736	QDN_QNN		3 x cmax	64	457	0	11870	5.3e-05	0.053	848	QDN_QNN
3 x cmax	44	1885.5	9711	11870	-6.3e-05	-0.063	1382	QDN_QNN		3 x cmax	44	1877.5	9711	0	-5.2e-05	-0.052	1370	QDN_QNN		3 x cmax	44	497.5	0	11870	4.4e-05	0.044	844	QDN_QNN
3 x cmax	24	1316.5	9711	11870	-4.4e-05	-0.044	1322	QDN_QNN		3 x cmax	24	1099.5	9711	0	-4.4e-05	-0.044	1082	QDN_QNN		3 x cmax	24	468	0	11870	5e-05	0.05	808	QDN_QNN
3 x cmax	4	1340.5	9711	11870	-4.4e-05	-0.044	1324	QDN_QNN		3 x cmax	4	694.5	9711	0	-4.6e-05	-0.046	714	QDN_QNN		3 x cmax	4	473.5	0	11870	5e-05	0.05	856	QDN_QNN
3 x cmax	85	824	9711	11870	-4.6e-05	-0.046	832	QDN_QNN		3 x cmax	85	692.5	9711	0	-4.9e-05	-0.049	724	QDN_QNN		3 x cmax	85	488.5	0	11870	4.6e-05	0.046	830	QDN_QNN
3 x cmax	65	1363	9711	11870	-4.5e-05	-0.045	1324	QDN_QNN		3 x cmax	65	717.5	9711	0	-4.6e-05	-0.046	1112	QDN_QNN		3 x cmax	65	499.5	0	11870	4.7e-05	0.047	868	QDN_QNN
3 x cmax	45	1202	9711	11870	-4.5e-05	-0.045	1248	QDN_QNN		3 x cmax	45	676	9711	0	-4.7e-05	-0.047	702	QDN_QNN		3 x cmax	45	497	0	11870	4.2e-05	0.042	828	QDN_QNN
3 x cmax	25	1927.5	9711	11870	-4.7e-05	-0.047	1370	QDN_QNN		3 x cmax	25	1776.5	9711	0	-4.7e-05	-0.047	1284	QDN_QNN		3 x cmax	25	468.5	0	11870	5e-05	0.05	830	QDN_QNN
3 x cmax	5	766.5	9711	11870	-4.6e-05	-0.046	792	QDN_QNN		3 x cmax	5	667.5	9711	0	-5e-05	-0.05	706	QDN_QNN		3 x cmax	5	458.5	0	11870	5.2e-05	0.052	812	QDN_QNN
3 x cmax	86	1404.5	9711	11870	-4.5e-05	-0.045	1332	QDN_QNN		3 x cmax	86	1119	9711	0	-4.5e-05	-0.045	1106	QDN_QNN		3 x cmax	86	469.5	0	11870	5e-05	0.05	832	QDN_QNN
3 x cmax	66	1972.5	9711	11870	-4.8e-05	-0.048	1404	QDN_QNN		3 x cmax	66	1791.5	9711	0	-4.9e-05	-0.049	1292	QDN_QNN		3 x cmax	66	492	0	11870	4.7e-05	0.047	856	QDN_QNN
3 x cmax	46	804.5	9711	11870	-4.6e-05	-0.046	1266	QDN_QNN		3 x cmax	46	698	9711	0	-4.9e-05	-0.049	728	QDN_QNN		3 x cmax	46	475.5	0	11870	4.7e-05	0.047	824	QDN_QNN
3 x cmax	26	1366.5	9711	11870	-4.5e-05	-0.045	1340	QDN_QNN		3 x cmax	26	1108.5	9711	0	-4.5e-05	-0.045	1108	QDN_QNN		3 x cmax	26	466.5	0	11870	5.1e-05	0.051	838	QDN_QNN
3 x cmax	6	1339.5	9711	11870	-4.5e-05	-0.045	1328	QDN_QNN		3 x cmax	6	710	9711	0	-4.6e-05	-0.046	726	QDN_QNN		3 x cmax	6	465	0	11870	5e-05	0.05	844	QDN_QNN
3 x cmax	87	1360	9711	11870	-4.6e-05	-0.046	1336	QDN_QNN		3 x cmax	87	1127.5	9711	0	-4.6e-05	-0.046	1138	QDN_QNN		3 x cmax	87	446.5	0	11870	5.4e-05	0.054	820	QDN_QNN
3 x cmax	67	1825.5	9711	11870	-5.6e-05	-0.056	1408	QDN_QNN		3 x cmax	67	1656.5	9711	0	-4.5e-05	-0.045	1194	QDN_QNN		3 x cmax	67	545.5	0	11870	4.1e-05	0.041	888	QDN_QNN
3 x cmax	47	1425.5	9711	11870	-4.7e-05	-0.047	1340	QDN_QNN		3 x cmax	47	1159.5	9711	0	-4.5e-05	-0.045	1144	QDN_QNN		3 x cmax	47	467	0	11870	5.1e-05	0.051	820	QDN_QNN
3 x cmax	27	1234	9711	11870	-4.5e-05	-0.045	1262	QDN_QNN		3 x cmax	27	685.5	9711	0	-4.7e-05	-0.047	710	QDN_QNN		3 x cmax	27	467.5	0	11870	4.9e-05	0.049	818	QDN_QNN
3 x cmax	7	1888	9711	11870	-4.6e-05	-0.046	1354	QDN_QNN		3 x cmax	7	1152	9711	0	-4.3e-05	-0.043	1128	QDN_QNN		3 x cmax	7	476	0	11870	4.9e-05	0.049	852	QDN_QNN
3 x cmax	88	771.5	9711	11870	-4.7e-05	-0.047	798	QDN_QNN		3 x cmax	88	681	9711	0	-4.9e-05	-0.049	718	QDN_QNN		3 x cmax	88	508	0	11870	4.3e-05	0.043	830	QDN_QNN
3 x cmax	68	1285.5	9711	11870	-4.4e-05	-0.044	1294	QDN_QNN		3 x cmax	68	679	9711	0	-4.6e-05	-0.046	702	QDN_QNN		3 x cmax	68	451	0	11870	5.2e-05	0.052	830	QDN_QNN
3 x cmax	48	1285.5	9711	11870	-4.4e-05	-0.044	1294	QDN_QNN		3 x cmax	48	685	9711	0	-4.6e-05	-0.046	708	QDN_QNN		3 x cmax	48	481	0	11870	4.9e-05	0.049	846	QDN_QNN
3 x cmax	28	1362.5	9711	11870	-4.5e-05	-0.045	1346	QDN_QNN		3 x cmax	28	1132	9711	0	-4.5e-05	-0.045	1122	QDN_QNN		3 x cmax	28	465.5	0	11870	5e-05	0.05	828	QDN_QNN
3 x cmax	8	792	9711	11870	-4.7e-05	-0.047	812	QDN_QNN		3 x cmax	8	677	9711	0	-5.1e-05	-0.051	722	QDN_QNN		3 x cmax	8	479.5	0	11870	4.7e-05	0.047	838	QDN_QNN
3 x cmax	89	1458	9711	11870	-4.8e-05	-0.048	858	QDN_QNN		3 x cmax	89	1140.5	9711	0	-4.4e-05	-0.044	1120	QDN_QNN		3 x cmax	89	471	0	11870	5.1e-05	0.051	842	QDN_QNN
3 x cmax	69	1220	9711	11870	-4.4e-05	-0.044	1250	QDN_QNN		3 x cmax	69	676.5	9711	0	-4.7e-05	-0.047	704	QDN_QNN		3 x cmax	69	458	0	11870	5.2e-05	0.052	830	QDN_QNN
3 x cmax	49	1989.5	9711	11870	-5.5e-05	-0.055	1392	QDN_QNN		3 x cmax	49	1643.5	9711	0	-4.5e-05	-0.045	1212	QDN_QNN		3 x cmax	49	479	0	11870	5e-05	0.05	852	QDN_QNN
3 x cmax	29	1302	9711	11870	-4.4e-05	-0.044	1310	QDN_QNN		3 x cmax	29	691	9711	0	-4.5e-05	-0.045	708	QDN_QNN		3 x cmax	29	479	0	11870	4.9e-05	0.049	842	QDN_QNN
3 x cmax	9	783.5	9711	11870	-4.5e-05	-0.045	1246	QDN_QNN		3 x cmax	9	676.5	9711	0	-4.8e-05	-0.048	708	QDN_QNN		3 x cmax	9	454	0	11870	5.4e-05	0.054	840	QDN_QNN
3 x cmax	90	1225.5	9711	11870	-4.5e-05	-0.045	1262	QDN_QNN		3 x cmax	90	685	9711	0	-4.7e-05	-0.047	710	QDN_QNN		3 x cmax	90	467	0	11870	4.9e-05	0.049	826	QDN_QNN
3 x cmax	70	1422	9711	11870	-4.7e-05	-0.047	1344	QDN_QNN		3 x cmax	70	1170	9711	0	-4.5e-05	-0.045	1152	QDN_QNN		3 x cmax	70	449.5	0	11870	5.2e-05	0.052	822	QDN_QNN
3 x cmax	50	1989.5	9711	11870	-5.2e-05	-0.052	1392	QDN_QNN		3 x cmax	50	1806.5	9711	0	-4.8e-05	-0.048	1310	QDN_QNN		3 x cmax	50	450.5	0	11870	5.5e-05	0.055	846	QDN_QNN
3 x cmax	30	1265.5	9711	11870	-4.3e-05	-0.043	1280	QDN_QNN		3 x cmax	30	672	9711	0	-4.5e-05	-0.045	696	QDN_QNN		3 x cmax	30	457.5	0	11870	5.2e-05	0.052	826	QDN_QNN
3 x cmax	10	1345.5	9711	11870	-4.5e-05	-0.045	1328	QDN_QNN		3 x cmax	10	711.5	9711	0	-4.6e-05	-0.046	728	QDN_QNN		3 x cmax	10	504	0	11870	4.5e-05	0.045	840	QDN_QNN
3 x cmax	91	0	9711	11870	-0.000108	-0.108	1982	QDN_QNN		3 x cmax	91	0	9711	0	-0.000145	-0.145	1982	QDN_QNN		3 x cmax	91	447.5	0	11870	5.6e-05	0.056	848	QDN_QNN
3 x cmax	71	1437	9711	11870	-4.9e-05	-0.049	1322	QDN_QNN		3 x cmax	71	1216	9711	0	-4.5e-05	-0.045	1200	QDN_QNN		3 x cmax	71	470.5	0	11870	4.8e-05	0.048	814	QDN_QNN
3 x cmax	51	1511	9711	11870	-5.3e-05	-0.053	1380	QDN_QNN		3 x cmax	51	1200.5	9711	0	-4.5e-05	-0.045	1180	QDN_QNN		3 x cmax	51	465	0	11870	5.1e-05	0.051	846	QDN_QNN
3 x cmax	31	1257.5	9711	11870	-4.5e-05	-0.045	1274	QDN_QNN		3 x cmax	31	699	9711	0	-4.6e-05	-0.046	716	QDN_QNN		3 x cmax	31	497	0	11870	4.3e-05	0.043	820	QDN_QNN
3 x cmax	11	1497	9711	11870	-5.4e-05	-0.054	858	QDN_QNN		3 x cmax	11	1763	9711	0	-4.7e-05	-0.047	1278	QDN_QNN		3 x cmax	11	491.5	0	11870	4.7e-05	0.047	850	QDN_QNN
3 x cmax	92	1386.5	9711	11870	-4.5e-05	-0.045	1346	QDN_QNN		3 x cmax	92	1130.5	9711	0	-4.5e-05	-0.045	1118	QDN_QNN		3 x cmax	92	502	0	11870	4.8e-05	0.048	872	QDN_QNN
3 x cmax	72	1981	9711	11870	-4.9e-05	-0.049	1408	QDN_QNN		3 x cmax	72	1795	9711	0	-4.8e-05	-0.048	1296	QDN_QNN		3 x cmax	72	484	0	11870	4.8e-05	0.048	856	QDN_QNN
3 x cmax	52	1878	9711	11870	-4.3e-05	-0.043	1372	QDN_QNN		3 x cmax	52	1131.5	9711	0	-4.2e-05	-0.042	1108	QDN_QNN		3 x cmax	52	454.5	0	11870	5.6e-05	0.056	828	QDN_QNN
3 x cmax	32	1347.5	9711	11870	-4.3e-05	-0.043	1342	QDN_QNN		3 x cmax	32	1072	9711	0	-4.4e-05	-0.044	708	QDN_QNN		3 x cmax	32	506.5	0	11870	4.3e-05	0.043	838	QDN_QNN
3 x cmax	12	1852	9711	11870	-4.4e-05	-0.044	1360	QDN_QNN		3 x cmax	12	1134.5	9711	0	-4.4e-05	-0.044	1114	QDN_QNN		3 x cmax	12	446.5	0	11870	5.4e-05	0.054	830	QDN_QNN
3 x cmax	93	1868	9711	11870	-4.4e-05	-0.044	1366	QDN_QNN		3 x cmax	93	1134.5	9711	0	-4.4e-05	-0.044	1112	QDN_QNN		3 x cmax	93	479	0	11870	5e-05	0.05	846	QDN_QNN
3 x cmax	73	1402.5	9711	11870	-4.6e-05	-0.046	1344	QDN_QNN		3 x cmax	73	1148.5	9711	0	-4.5e-05	-0.045	1136	QDN_QNN		3 x cmax	73	482	0	11870	4.8e-05	0.048	838	QDN_QNN
3 x cmax	53	0	9711	11870	-0.000114	-0.114	1982	QDN_QNN		3 x cmax	53	1797.5	9711	0	-4.8e-05	-0.048	1304	QDN_QNN		3 x cmax	53	484.5	0	11870	4.9e-05	0.049	848	QDN_QNN
3 x cmax	33	1827	9711	11870	-4.4e-05	-0.044	1352	QDN_QNN		3 x cmax	33	1126.5	9711	0	-4.4e-05	-0.044	1106	QDN_QNN		3 x cmax	33	477.5	0	11870	4.6e-05	0.046	810	QDN_QNN
3 x cmax	13	1421.5	9711	11870	-4.6e-05	-0.046	1342	QDN_QNN		3 x cmax	13	1137.5	9711	0	-4.4e-05	-0.044	1118	QDN_QNN		3 x cmax	13	472.5	0	11870	5.1e-05	0.051	864	QDN_QNN
3 x cmax	94	0	9711	11870	-0.000116	-0.116	1982	QDN_QNN		3 x cmax	94	1755.5	9711	0	-4.9e-05	-0.049	1264	QDN_QNN		3 x cmax	94	452	0	11870	5.3e-05	0.053	832	QDN_QNN
3 x cmax	74	1327.5	9711	11870	-4.4e-05	-0.044	1320	QDN_QNN		3 x cmax	74	691	9711	0	-4.6e-05	-0.046	712	QDN_QNN		3 x cmax	74	491.5	0	11870	4.7e-05	0.047	844	QDN_QNN
3 x cmax	54	1890	9711	11870	-4.4e-05	-0.044	1376	QDN_QNN		3 x cmax	54	1160.5	9711	0	-4.3e-05	-0.043	1134	QDN_QNN		3 x cmax	54	465.5	0	11870	5e-05	0.05	834	QDN_QNN
3 x cmax	34	1856.5	9711	11870	-4.4e-05	-0.044	1362	QDN_QNN		3 x cmax	34	1123	9711	0	-4.3e-05	-0.043	1102	QDN_QNN		3 x cmax	34	478	0	11870	4.8e-05	0.048	832	QDN_QNN
3 x cmax	14	1368	9711	11870	-4.5e-05	-0.045	1344	QDN_QNN		3 x cmax	14	1102.5	9711	0	-4.5e-05	-0.045	1096	QDN_QNN		3 x cmax	14	475	0	11870	4.9e-05	0.049	836	QDN_QNN
3 x cmax	95	1430.5	9711	11870	-4.8e-05	-0.048	1350	QDN_QNN		3 x cmax	95	1196.5	9711	0	-4.5e-05	-0.045	1178	QDN_QNN		3 x cmax	95	478	0	11870	4.8e-05	0.048	838	QDN_QNN
3 x cmax	75	1875	9711	11870	-5.6e-05	-0.056	1392	QDN_QNN		3 x cmax	75	1196.5	9711	0	-4.4e-05	-0.044	1168	QDN_QNN		3 x cmax	75	493.5	0	11870	4.8e-05	0.048	840	QDN_QNN
3 x cmax	55	1922.5	9711	11870	-4.8e-05	-0.048	1360	QDN_QNN		3 x cmax	55	1177.5	9711	0	-4.3e-05	-0.043	1150	QDN_QNN		3 x cmax	55	466	0	11870	5e-05	0.05	818	QDN_QNN
3 x cmax	35	1386.5	9711	11870	-4.6e-05	-0.046	1354	QDN_QNN		3 x cmax	35	1183	9711	0	-4.5e-05	-0.045	1168	QDN_QNN		3 x cmax	35	493	0	11870	4.7e-05	0.047	846	QDN_QNN
3 x cmax	15	1326.5	9711	11870	-4.5e-05	-0.045	1320	QDN_QNN		3 x cmax	15	703	9711	0	-4.6e-05	-0.046	720	QDN_QNN		3 x cmax	15	492	0	11870	4.6e-05	0.046	846	QDN_QNN
3 x cmax	96	1331	9711	11870	-4.4e-05	-0.044	1330	QDN_QNN		3 x cmax	96	702.5	9711	0	-4.5e-05	-0.045	718	QDN_QNN		3 x cmax	96	496.5	0	11870	4.4e-05	0.044	836	QDN_QNN
3 x cmax	76	1929.5	9711	11870	-4.7e-05	-0.047	1382	QDN_QNN		3 x cmax	76	1172	9711	0	-4.3e-05	-0.043	1146	QDN_QNN		3 x cmax	76	447.5	0	11870	5.2e-05	0.052	818	QDN_QNN
3 x cmax	56	759.5	9711	11870	-4.9e-05	-0.049	792	QDN_QNN		3 x cmax	56	674.5	9711	0	-5.2e-05	-0.052	726	QDN_QNN		3 x cmax	56	482	0	11870	4.8e-05	0.048	828	QDN_QNN
3 x cmax	36	1920.5	9711	11870	-4.7e-05	-0.047	1372	QDN_QNN		3 x cmax	36	1181.5	9711	0	-4.4e-05	-0.044	1154	QDN_QNN		3 x cmax	36	472.5	0	11870	4.6e-05	0.046	808	QDN_QNN
3 x cmax	16	1330	9711	11870	-4.4e-05	-0.044	1328	QDN_QNN		3 x cmax	16	704.5	9711	0	-4.5e-05	-0.045	720	QDN_QNN		3 x cmax	16	488.5	0	11870	4.8e-05	0.048	852	QDN_QNN
3 x cmax	97	759.5	9711	11870	-4.6e-05	-0.046	786	QDN_QNN		3 x cmax	97	667.5	9711	0	-4.9e-05	-0.049	704	QDN_QNN		3 x cmax	97	476.5	0	11870	4.7e-05	0.047	790	QDN_QNN
3 x cmax	77	1881	9711	11870	-4.5e-05	-0.045	1366	QDN_QNN		3 x cmax	77	1138	9711	0	-4.4e-05	-0.044	1116	QDN_QNN		3 x cmax	77	497.5	0	11870	4.3e-05	0.043	832	QDN_QNN
3 x cmax	57	1310	9711	11870	-4.4e-05	-0.044	1312	QDN_QNN		3 x cmax	57	697.5	9711	0	-4.6e-05	-0.046	718	QDN_QNN		3 x cmax	57	461	0	11870	5e-05	0.05	820	QDN_QNN
3 x cmax	37	1314.5	9711	11870	-4.5e-05	-0.045	1306	QDN_QNN		3 x cmax	37	702	9711	0	-4.7e-05	-0.047	724	QDN_QNN		3 x cmax	37	465	0	11870	4.9e-05	0.049	824	QDN_QNN
3 x cmax	17	1427.5	9711	11870	-4.7e-05	-0.047	1308	QDN_QNN		3 x cmax	17	1166	9711	0	-4.5e-05	-0.045	1148	QDN_QNN		3 x cmax	17	459	0	11870	5.1e-05	0.051	832	QDN_QNN
3 x cmax	98	1245	9711	11870	-4.4e-05	-0.044	1266	QDN_QNN		3 x cmax	98	671.5	9711	0	-4.6e-05	-0.046	696	QDN_QNN		3 x cmax	98	501.5	0	11870	4.2e-05	0.042	804	QDN_QNN
3 x cmax	78	1233.5	9711	11870	-4.4e-05	-0.044	1254	QDN_QNN		3 x cmax	78	681.5	9711	0	-4.6e-05	-0.046	704	QDN_QNN		3 x cmax	78	499.5	0	11870	4.6e-05	0.046	838	QDN_QNN
3 x cmax	58	753.5	9711	11870	-4.8e-05	-0.048	784	QDN_QNN		3 x cmax	58	657.5	9711	0	-5.1e-05	-0.051	704	QDN_QNN		3 x cmax	58	453	0	11870	5.2e-05	0.052	816	QDN_QNN
3 x cmax	38	1362	9711	11870	-4.5e-05	-0.045	1348	QDN_QNN		3 x cmax	38	1120.5	9711	0	-4.5e-05	-0.045	1110	QDN_QNN		3 x cmax	38	479	0	11870	4.8e-05	0.048	840	QDN_QNN
3 x cmax	18	1350	9711	11870	-4.3e-05	-0.043	804	QDN_QNN		3 x cmax	18	1815.5	9711	0	-4.9e-05	-0.049	1314	QDN_QNN		3 x cmax	18	499.5	0	11870	4.6e-05	0.046	862	QDN_QNN
3 x cmax	99	1866.5	9711	11870	-4.3e-05	-0.043	1366	QDN_QNN		3 x cmax	99	1127.5	9711	0	-4.3e-05	-0.043	1106	QDN_QNN		3 x cmax	99	494	0	11870	4.5e-05	0.045	832	QDN_QNN
3 x cmax	79	1908	9711	11870	-4.5e-05	-0.045	1298	QDN_QNN		3 x cmax	79	1715.5	9711	0	-7.8e-05	-0.078	1464	QDN_QNN		3 x cmax	79	463	0	11870	5.1e-05	0.051	824	QDN_QNN
3 x cmax	59	788.5	9711	11870	-4.6e-05	-0.046	810	QDN_QNN		3 x cmax	59	661	9711	0	-5e-05	-0.05	702	QDN_QNN		3 x cmax	59	444.5	0	11870	5.3e-05	0.053	824	QDN_QNN
3 x cmax	39	1870.5	9711	11870	-4.5e-05	-0.045	1368	QDN_QNN		3 x cmax	39	1151	9711	0	-4.4e-05	-0.044	1128	QDN_QNN		3 x cmax	39	457	0	11870	5.1e-05	0.051	816	QDN_QNN
3 x cmax	19	1308.5	9711	11870	-4.4e-05	-0.044	1314	QDN_QNN		3 x cmax	19	690	9711	0	-4.6e-05	-0.046	710	QDN_QNN		3 x cmax	19	442	0	11870	5.5e-05	0.055	820	QDN_QNN
4 x cmax	80	0	12948	15827	-0.000127	-0.127	1982	QDN_QNN		4 x cmax	80	1945.5	12948	0	-6.3e-05	-0.063	1374	QDN_QNN		4 x cmax	80	506.5	0	15827	4.4e-05	0.044	862	QDN_QNN
4 x cmax	60	808	12948	15827	-4.5e-05	-0.045	822	QDN_QNN		4 x cmax	60	668.5	12948	0	-4.8e-05	-0.048	698	QDN_QNN		4 x cmax	60	511.5	0	15827	4.2e-05	0.042	840	QDN_QNN
4 x cmax	40	762	12948	15827	-5.2e-05	-0.052	802	QDN_QNN		4 x cmax	40	255	12948	0	-5.8e-05	-0.058	732	QDN_QNN		4 x cmax	40	489.5	0	15827	4.8e-05	0.048	862	QDN_QNN
4 x cmax	20	774	12948	15827	-5e-05	-0.05	802	QDN_QNN		4 x cmax	20	248	12948	0	-5.6e-05	-0.056	718	QDN_QNN		4 x cmax	20	479	0	15827	4.8e-05	0.048	830	QDN_QNN
4 x cmax	0	1321	12948	15827	-4.5e-05	-0.045	1300	QDN_QNN		4 x cmax	0	698.5	12948	0	-4.7e-05	-0.047	720	QDN_QNN		4 x cmax	0	538.5	0	15827	3.9e-05	0.039	854	QDN_QNN
4 x cmax	81	1558.5	12948	15827	-5e-05	-0.05	894	QDN_QNN		4 x cmax	81	1195.5	12948	0	-4.6e-05	-0.046	1188	QDN_QNN		4 x cmax	81	507	0	15827	4.7e-05	0.047	878	QDN_QNN
4 x cmax	41	816	12948	15827	-4.7e-05	-0.047	828	QDN_QNN		4 x cmax	61	683.5	12948	0	-4.8e-05	-0.048	714	QDN_QNN		4 x cmax	61	495	0	15827	4.6e-05	0.046	836	QDN_QNN
4 x cmax	21	842.5	12948	15827	-4.5e-05	-0.045	838	QDN_QNN		4 x cmax	41	689	12948	0	-5e-05	-0.05	726	QDN_QNN		4 x cmax	41	523	0	15827	4.2e-05	0.042	866	QDN_QNN
4 x cmax	1	1303	12948	15827	-4.4e-05	-0.044	1294	QDN_QNN		4 x cmax	21	679.5	12948	0	-4.9e-05	-0.049	710	QDN_QNN		4 x cmax	21	544.5	0	15827	4e-05	0.04	882	QDN_QNN
4 x cmax	82	764.5	12948	15827	-5.1e-05	-0.051	800	QDN_QNN		4 x cmax	1	683	12948	0	-4.7e-05	-0.047	708	QDN_QNN		4 x cmax	1	522.5	0	15827	3.9e-05	0.039	802	QDN_QNN
4 x cmax	62	794	12948	15827	-5e-05	-0.05	814	QDN_QNN		4 x cmax	82	251.5	12948	0	-5.7e-05	-0.057	728	QDN_QNN		4 x cmax	82	567.5	0	15827	3.8e-05	0.038	898	QDN_QNN
4 x cmax	42	1343.5	12948	15827	-3.9e-05	-0.039	802	QDN_QNN		4 x cmax	62	254.5	12948	0	-5.7e-05	-0.057	738	QDN_QNN		4 x cmax	62	534.5	0	15827	4.1e-05	0.041	874	QDN_QNN
4 x cmax	22	1397	12948	15827	-4.4e-05	-0.044	1344	QDN_QNN		4 x cmax	42	1793.5	12948	0	-4.9e-05	-0.049	1292	QDN_QNN		4 x cmax	42	530.5	0	15827	3.8e-05	0.038	826	QDN_QNN
4 x cmax	2	1301.5	12948	15827	-4.5e-05	-0.045	840	QDN_QNN		4 x cmax	22	1091.5	12948	0	-4.4e-05	-0.044	1066	QDN_QNN		4 x cmax	22	515.5	0	15827	4.4e-05	0.044	860	QDN_QNN
4 x cmax	83	1410	12948	15827	-4.6e-05	-0.046	860	QDN_QNN		4 x cmax	2	680.5	12948	0	-4.8e-05	-0.048	710	QDN_QNN		4 x cmax	2	529	0	15827	3.9e-05	0.039	830	QDN_QNN
4 x cmax	63	780.5	12948	15827	-4.8e-05	-0.048	806	QDN_QNN		4 x cmax	83	1123.5	12948	0	-4.6e-05	-0.046	1126	QDN_QNN		4 x cmax	83	490.5	0	15827	4.6e-05	0.046	840	QDN_QNN
4 x cmax	43	1989.5	12948	15827	-4.7e-05	-0.047	1414	QDN_QNN		4 x cmax	63	651	12948	0	-5.3e-05	-0.053	712	QDN_QNN		4 x cmax	63	521.5	0	15827	4e-05	0.04	838	QDN_QNN
4 x cmax	23	1348.5	12948	15827	-4.5e-05	-0.045	846	QDN_QNN		4 x cmax	43	1732.5	12948	0	-4.7e-05	-0.047	1248	QDN_QNN		4 x cmax	43	515	0	15827	4.2e-05	0.042	812	QDN_QNN
4 x cmax	3	778.5	12948	15827	-4.7e-05	-0.047	802	QDN_QNN		4 x cmax	23	687.5	12948	0	-4.7e-05	-0.047	714	QDN_QNN		4 x cmax	23	492	0	15827	4.9e-05	0.049	856	QDN_QNN
4 x cmax	84	1957	12948	15827	-5.4e-05	-0.054	1360	QDN_QNN		4 x cmax	3	664	12948	0	-5.1e-05	-0.051	712	QDN_QNN		4 x cmax	3	517	0	15827	4e-05	0.04	836	QDN_QNN
4 x cmax	64	845	12948	15827	-4.9e-05	-0.049	838	QDN_QNN		4 x cmax	84	1822	12948	0	-5e-05	-0.05	1318	QDN_QNN		4 x cmax	84	503.5	0	15827	4.3e-05	0.043	826	QDN_QNN
4 x cmax	44	1416	12948	15827	-4.6e-05	-0.046	860	QDN_QNN		4 x cmax	64	662.5	12948	0	-5.5e-05	-0.055	752	QDN_QNN		4 x cmax	64	486.5	0	15827	4.9e-05	0.049	868	QDN_QNN
4 x cmax	24	792	12948	15827	-4.6e-05	-0.046	812	QDN_QNN		4 x cmax	44	1152	12948	0	-4.5e-05	-0.045	1138	QDN_QNN		4 x cmax	44	532.5	0	15827	3.9e-05	0.039	866	QDN_QNN
4 x cmax	4	815	12948	15827	-4.7e-05	-0.047	824	QDN_QNN		4 x cmax	24	677.5	12948	0	-4.9e-05	-0.049	714	QDN_QNN		4 x cmax	24	502	0	15827	4.5e-05	0.045	824	QDN_QNN
4 x cmax	85	792.5	12948	15827	-5.1e-05	-0.051	816	QDN_QNN		4 x cmax	4	671	12948	0	-5.1e-05	-0.051	716	QDN_QNN		4 x cmax	4	513.5	0	15827	4.3e-05	0.043	870	QDN_QNN
4 x cmax	65	827.5	12948	15827	-4.8e-05	-0.048	828	QDN_QNN		4 x cmax	85	257	12948	0	-5.7e-05	-0.057	748	QDN_QNN		4 x cmax	85	536	0	15827	3.8e-05	0.038	844	QDN_QNN
4 x cmax	45	772	12948	15827	-4.9e-05	-0.049	800	QDN_QNN		4 x cmax	65	681	12948	0	-5.3e-05	-0.053	736	QDN_QNN		4 x cmax	65	536	0	15827	4.2e-05	0.042	894	QDN_QNN
4 x cmax	25	1435	12948	15827	-4.7e-05	-0.047	858	QDN_QNN		4 x cmax	45	643	12948	0	-5.3e-05	-0.053	710	QDN_QNN		4 x cmax	45	541	0	15827	3.5e-05	0.035	852	QDN_QNN
4 x cmax	5	748.5	12948	15827	-5.1e-05	-0.051	790	QDN_QNN		4 x cmax	25	1127	12948	0	-4.6e-05	-0.046	1128	QDN_QNN		4 x cmax	25	499.5	0	15827	4.5e-05	0.045	844	QDN_QNN
4 x cmax	86	838.5	12948	15827	-4.6e-05	-0.046	836	QDN_QNN		4 x cmax	5	249.5	12948	0	-5.7e-05	-0.057	718	QDN_QNN		4 x cmax	5	490.5	0	15827	4.7e-05	0.047	826	QDN_QNN
4 x cmax	66	1441	12948	15827	-4.7e-05	-0.047	858	QDN_QNN		4 x cmax	86	682.5	12948	0	-5e-05	-0.05	720	QDN_QNN		4 x cmax	86	512.5	0	15827	4.2e-05	0.042	844	QDN_QNN
4 x cmax	46	778.5	12948	15827	-5.1e-05	-0.051	810	QDN_QNN		4 x cmax	66	1136.5	12948	0	-4.5e-05	-0.045	1120	QDN_QNN		4 x cmax	66	530.5	0	15827	4.2e-05	0.042	876	QDN_QNN
4 x cmax	26	820	12948	15827	-4.7e-05	-0.047	828	QDN_QNN		4 x cmax	46	256.5	12948	0	-5.6e-05	-0.056	748	QDN_QNN		4 x cmax	46	512.5	0	15827	4.1e-05	0.041	840	QDN_QNN
4 x cmax	6	814	12948	15827	-4.7e-05	-0.047	826	QDN_QNN		4 x cmax	26	683	12948	0	-5.1e-05	-0.051	724	QDN_QNN		4 x cmax	26	502	0	15827	4.5e-05	0.045	856	QDN_QNN
4 x cmax	87	817.5	12948	15827	-4.8e-05	-0.048	826	QDN_QNN		4 x cmax	6	683	12948	0	-5.1e-05	-0.051	726	QDN_QNN		4 x cmax	6	497	0	15827	4.5e-05	0.045	862	QDN_QNN
4 x cmax	67	1435.5	12948	15827	-4.6e-05	-0.046	862	QDN_QNN		4 x cmax	87	692.5	12948	0	-5.2e-05	-0.052	738	QDN_QNN		4 x cmax	87	471	0	15827	5e-05	0.05	828	QDN_QNN
4 x cmax	47	847.5	12948	15827	-4.6e-05	-0.046	842	QDN_QNN		4 x cmax	67	1122	12948	0	-4.3e-05	-0.043	1102	QDN_QNN		4 x cmax	67	606.5	0	15827	3.4e-05	0.034	932	QDN_QNN
4 x cmax	27	773	12948	15827	-4.9e-05	-0.049	802	QDN_QNN		4 x cmax	47	693	12948	0	-4.9e-05	-0.049	726	QDN_QNN		4 x cmax	47	498	0	15827	4.6e-05	0.046	830	QDN_QNN
4 x cmax	7	1364.5	12948	15827	-4.4e-05	-0.044	848	QDN_QNN		4 x cmax	27	646.5	12948	0	-5.4e-05	-0.054	722	QDN_QNN		4 x cmax	27	501.5	0	15827	4.3e-05	0.043	834	QDN_QNN
4 x cmax	88	746	12948	15827	-5.2e-05	-0.052	792	QDN_QNN		4 x cmax	7	688.5	12948	0	-4.6e-05	-0.046	710	QDN_QNN		4 x cmax	7	515	0	15827	4.4e-05	0.044	874	QDN_QNN
4 x cmax	68	797.5	12948	15827	-4.7e-05	-0.047	814	QDN_QNN		4 x cmax	88	252.5	12948	0	-5.6e-05	-0.056	734	QDN_QNN		4 x cmax	88	561.5	0	15827	3.6e-05	0.036	862	QDN_QNN
4 x cmax	48	798	12948	15827	-4.7e-05	-0.047	814	QDN_QNN		4 x cmax	68	655.5	12948	0	-5.2e-05	-0.052	708	QDN_QNN		4 x cmax	68	490	0	15827	4.6e-05	0.046	846	QDN_QNN
4 x cmax	28	807.5	12948	15827	-4.8e-05	-0.048	822	QDN_QNN		4 x cmax	48	660.5	12948	0	-5.2e-05	-0.052	712	QDN_QNN		4 x cmax	48	514.5	0	15827	4.4e-05	0.044	866	QDN_QNN
4 x cmax	8	758.5	12948	15827	-5.3e-05	-0.053	808	QDN_QNN		4 x cmax	28	681.5	12948	0	-5.2e-05	-0.052	732	QDN_QNN		4 x cmax	28	497	0	15827	4.5e-05	0.045	842	QDN_QNN
4 x cmax	89	858.5	12948	15827	-4.5e-05	-0.045	842	QDN_QNN		4 x cmax	8	261	12948	0	-5.9e-05	-0.059	754	QDN_QNN		4 x cmax	8	515.5	0	15827	4.2e-05	0.042	856	QDN_QNN
4 x cmax	69	775	12948	15827	-4.8e-05	-0.048	800	QDN_QNN		4 x cmax	89	682.5	12948	0	-4.9e-05	-0.049	716	QDN_QNN		4 x cmax	89	508	0	15827	4.5e-05	0.045	850	QDN_QNN
4 x cmax	49	1390	12948	15827	-4.6e-05	-0.046	852	QDN_QNN		4 x cmax	69	651.5	12948	0	-5.2e-05	-0.052	708	QDN_QNN		4 x cmax	69	488	0	15827	4.7e-05	0.047	844	QDN_QNN
4 x cmax	29	786	12948	15827	-4.7e-05	-0.047	808	QDN_QNN		4 x cmax	49	712	12948	0	-4.7e-05	-0.047	730	QDN_QNN		4 x cmax	49	507.5	0	15827	4.6e-05	0.046	870	QDN_QNN
4 x cmax	9	777	12948	15827	-4.9e-05	-0.049	802	QDN_QNN		4 x cmax	29	666.5	12948	0	-5.1e-05	-0.051	712	QDN_QNN		4 x cmax	29	516.5	0	15827	4.3e-05	0.043	862	QDN_QNN
4 x cmax	90	771	12948	15827	-5e-05	-0.05	802	QDN_QNN		4 x cmax	9	623.5	12948	0	-5.5e-05	-0.055	718	QDN_QNN		4 x cmax	9	484	0	15827	4.9e-05	0.049	860	QDN_QNN
4 x cmax	70	849	12948	15827	-4.6e-05	-0.046	842	QDN_QNN		4 x cmax	90	638	12948	0	-5.5e-05	-0.055	722	QDN_QNN		4 x cmax	90	502	0	15827	4.4e-05	0.044	852	QDN_QNN
4 x cmax	50	1517.5	12948	15827	-4.8e-05	-0.048	884	QDN_QNN		4 x cmax	70	694.5	12948	0	-4.9e-05	-0.049	726	QDN_QNN		4 x cmax	70	475.5	0	15827	4.7e-05	0.047	830	QDN_QNN
4 x cmax	30	788.5	12948	15827	-4.6e-05	-0.046	810	QDN_QNN		4 x cmax	50	727.5	12948	0	-4.7e-05	-0.047	1134	QDN_QNN		4 x cmax	50	483.5	0	15827	5e-05	0.05	864	QDN_QNN
4 x cmax	10	808	12948	15827	-4.8e-05	-0.048	822	QDN_QNN		4 x cmax	10	676	12948	0	-5.3e-05	-0.053	732	QDN_QNN		4 x cmax	30	488	0	15827	4.7e-05	0.047	840	QDN_QNN
4 x cmax	91	0	12948	15827	-0.000123	-0.123	1980	QDN_QNN		4 x cmax	91	1975.5	12948	0	-6.6e-05	-0.066	1440	QDN_QNN		4 x cmax	10	539.5	0	15827	4e-05	0.04	860	QDN_QNN
4 x cmax	71	851.5	12948	15827	-4.7e-05	-0.047	842	QDN_QNN		4 x cmax	71	708	12948	0	-4.9e-05	-0.049	736	QDN_QNN		4 x cmax	91	480	0	15827	5.1e-05	0.051	864	QDN_QNN
4 x cmax	51	893.5	12948	15827	-4.6e-05	-0.046	852	QDN_QNN		4 x cmax	51	701.5	12948	0	-4.9e-05	-0.049	730	QDN_QNN		4 x cmax	71	503.5	0	15827	4.2e-05	0.042	832	QDN_QNN
4 x cmax	31	770.5	12948	15827	-4.9e-05	-0.049	800	QDN_QNN		4 x cmax	31	668	12948	0	-5.2e-05	-0.052	720	QDN_QNN		4 x cmax	51	497	0	15827	4.7e-05	0.047	864	QDN_QNN
4 x cmax	11	1372.5	12948	15827	-4.6e-05	-0.046	852	QDN_QNN		4 x cmax	11	727	12948	0	-4.7e-05	-0.047	1134	QDN_QNN		4 x cmax	31	533.5	0	15827	3.7e-05	0.037	838	QDN_QNN
4 x cmax	92	836.5	12948	15827	-4.6e-05	-0.046	836	QDN_QNN		4 x cmax	92	685.5	12948	0	-5e-05	-0.05	722	QDN_QNN		4 x cmax	11	524	0	15827	4.1e-05	0.041	866	QDN_QNN
4 x cmax	72	1454	12948	15827	-4.7e-05	-0.047	858	QDN_QNN		4 x cmax	72	1140.5	12948	0	-4.5e-05	-0.045	1126	QDN_QNN		4 x cmax	92	549	0	15827	4.1e-05	0.041	902	QDN_QNN
4 x cmax	52	1335	12948	15827	-4.3e-05	-0.043	1328	QDN_QNN		4 x cmax	52	682	12948	0	-4.5e-05	-0.045	702	QDN_QNN		4 x cmax	72	525.5	0	15827	4.1e-05	0.041	874	QDN_QNN
4 x cmax	32	821	12948	15827	-4.5e-05	-0.045	830	QDN_QNN		4 x cmax	32	674	12948	0	-4.8e-05	-0.048	706	QDN_QNN		4 x cmax	52	487	0	15827	5e-05	0.05	842	QDN_QNN
4 x cmax	12	814	12948	15827	-4.6e-05	-0.046	826	QDN_QNN		4 x cmax	12	681.5	12948	0	-4.9e-05	-0.049	714	QDN_QNN		4 x cmax	32	540.5	0	15827	3.8e-05	0.038	850	QDN_QNN
4 x cmax	93	1307	12948	15827	-4.5e-05	-0.045	1282	QDN_QNN		4 x cmax	93	684	12948	0	-4.8e-05	-0.048	710	QDN_QNN		4 x cmax	12	470	0	15827	5e-05	0.05	840	QDN_QNN
4 x cmax	53	1366	12948	15827	-4.2e-05	-0.042	808	QDN_QNN		4 x cmax	73	689	12948	0	-5e-05	-0.05	726	QDN_QNN		4 x cmax	93	518	0	15827	4.4e-05	0.044	874	QDN_QNN
4 x cmax	33	818	12948	15827	-4.5e-05	-0.045	830	QDN_QNN		4 x cmax	53	1758	12948	0	-4.7e-05	-0.047	1268	QDN_QNN		4 x cmax	73	525	0	15827	4.1e-05	0.041	860	QDN_QNN
4 x cmax	13	1329	12948	15827	-4.5e-05	-0.045	842	QDN_QNN		4 x cmax	33	682	12948	0	-4.8e-05	-0.048	712	QDN_QNN		4 x cmax	53	519	0	15827	4.3e-05	0.043	868	QDN_QNN
4 x cmax	94	1351.5	12948	15827	-4.3e-05	-0.043	802	QDN_QNN		4 x cmax	13	685	12948	0	-4.8e-05	-0.048	714	QDN_QNN		4 x cmax	33	503.5	0	15827	4.2e-05	0.042	826	QDN_QNN
4 x cmax	74	806.5	12948	15827	-4.7e-05	-0.047	820	QDN_QNN		4 x cmax	94	1698.5	12948	0	-4.6e-05	-0.046	1232	QDN_QNN		4 x cmax	13	511	0	15827	4.5e-05	0.045	884	QDN_QNN
4 x cmax	54	1328	12948	15827	-4.4e-05	-0.044	1318	QDN_QNN		4 x cmax	74	663	12948	0	-5.2e-05	-0.052	718	QDN_QNN		4 x cmax	94	481.5	0	15827	4.8e-05	0.048	848	QDN_QNN
4 x cmax	34	1320	12948	15827	-4.4e-05	-0.044	1288	QDN_QNN		4 x cmax	54	688.5	12948	0	-4.5e-05	-0.045	708	QDN_QNN		4 x cmax	74	528.5	0	15827	4.1e-05	0.041	856	QDN_QNN
4 x cmax	14	829	12948	15827	-4.6e-05	-0.046	832	QDN_QNN		4 x cmax	34	680.5	12948	0	-4.7e-05	-0.047	704	QDN_QNN		4 x cmax	54	493.5	0	15827	4.6e-05	0.046	848	QDN_QNN
4 x cmax	95	1306	12948	15827	-4.6e-05	-0.046	842	QDN_QNN		4 x cmax	14	681.5	12948	0	-5e-05	-0.05	718	QDN_QNN		4 x cmax	34	520	0	15827	4.1e-05	0.041	852	QDN_QNN
4 x cmax	75	1400.5	12948	15827	-4.4e-05	-0.044	856	QDN_QNN		4 x cmax	95	700.5	12948	0	-4.9e-05	-0.049	730	QDN_QNN		4 x cmax	14	515.5	0	15827	4.3e-05	0.043	856	QDN_QNN
4 x cmax	55	1361	12948	15827	-4.4e-05	-0.044	1298	QDN_QNN		4 x cmax	75	696	12948	0	-4.5e-05	-0.045	712	QDN_QNN		4 x cmax	95	517.5	0	15827	4.2e-05	0.042	864	QDN_QNN
4 x cmax	35	823	12948	15827	-4.7e-05	-0.047	832	QDN_QNN		4 x cmax	55	692	12948	0	-4.6e-05	-0.046	712	QDN_QNN		4 x cmax	75	535.5	0	15827	4.2e-05	0.042	870	QDN_QNN
4 x cmax	15	802.5	12948	15827	-4.8e-05	-0.048	818	QDN_QNN		4 x cmax	35	699	12948	0	-5e-05	-0.05	734	QDN_QNN		4 x cmax	55	508.5	0	15827	4.3e-05	0.043	836	QDN_QNN
4 x cmax	96	799	12948	15827	-4.7e-05	-0.047	818	QDN_QNN		4 x cmax	15	670	12948	0	-5.3e-05	-0.053	726	QDN_QNN		4 x cmax	35	542	0	15827	3.9e-05	0.039	866	QDN_QNN
4 x cmax	76	1361.5	12948	15827	-4.4e-05	-0.044	1330	QDN_QNN		4 x cmax	96	676	12948	0	-5e-05	-0.05	718	QDN_QNN		4 x cmax	15	538.5	0	15827	4e-05	0.04	872	QDN_QNN
4 x cmax	56	279.5	12948	15827	-5.5e-05	-0.055	798	QDN_QNN		4 x cmax	76	692.5	12948	0	-4.5e-05	-0.045	712	QDN_QNN		4 x cmax	96	542	0	15827	3.7e-05	0.037	856	QDN_QNN
4 x cmax	36	1351.5	12948	15827	-4.5e-05	-0.045	1284	QDN_QNN		4 x cmax	56	264	12948	0	-6e-05	-0.06	766	QDN_QNN		4 x cmax	76	471	0	15827	4.8e-05	0.048	828	QDN_QNN
4 x cmax	16	810	12948	15827	-4.7e-05	-0.047	822	QDN_QNN		4 x cmax	36	692.5	12948	0	-4.6e-05	-0.046	714	QDN_QNN		4 x cmax	56	514	0	15827	4.3e-05	0.043	848	QDN_QNN
4 x cmax	97	748.5	12948	15827	-5.1e-05	-0.051	788	QDN_QNN		4 x cmax	16	678.5	12948	0	-5e-05	-0.05	718	QDN_QNN		4 x cmax	36	502	0	15827	4e-05	0.04	822	QDN_QNN
4 x cmax	77	1305	12948	15827	-4.5e-05	-0.045	838	QDN_QNN		4 x cmax	97	246.5	12948	0	-5.6e-05	-0.056	714	QDN_QNN		4 x cmax	16	537	0	15827	4.1e-05	0.041	882	QDN_QNN
4 x cmax	57	793	12948	15827	-4.8e-05	-0.048	812	QDN_QNN		4 x cmax	77	684.5	12948	0	-4.8e-05	-0.048	714	QDN_QNN		4 x cmax	97	505	0	15827	4.2e-05	0.042	800	QDN_QNN
4 x cmax	37	812.5	12948	15827	-4.9e-05	-0.049	824	QDN_QNN		4 x cmax	57	663.5	12948	0	-5.3e-05	-0.053	724	QDN_QNN		4 x cmax	77	539.5	0	15827	3.8e-05	0.038	856	QDN_QNN
4 x cmax	17	855.5	12948	15827	-4.6e-05	-0.046	842	QDN_QNN		4 x cmax	37	657.5	12948	0	-5.4e-05	-0.054	736	QDN_QNN		4 x cmax	57	495	0	15827	4.5e-05	0.045	838	QDN_QNN
4 x cmax	98	790.5	12948	15827	-4.6e-05	-0.046	810	QDN_QNN		4 x cmax	17	695	12948	0	-4.9e-05	-0.049	728	QDN_QNN		4 x cmax	37	504	0	15827	4.3e-05	0.043	842	QDN_QNN
4 x cmax	78	768.5	12948	15827	-4.8e-05	-0.048	796	QDN_QNN		4 x cmax	98	655.5	12948	0	-5.1e-05	-0.051	700	QDN_QNN		4 x cmax	17	488.5	0	15827	4.6e-05	0.046	844	QDN_QNN
4 x cmax	58	718	12948	15827	-5.3e-05	-0.053	784	QDN_QNN		4 x cmax	78	659.5	12948	0	-5.1e-05	-0.051	706	QDN_QNN		4 x cmax	98	546.5	0	15827	3.6e-05	0.036	830	QDN_QNN
4 x cmax	38	821.5	12948	15827	-4.7e-05	-0.047	828	QDN_QNN		4 x cmax	58	253.5	12948	0	-5.9e-05	-0.059	722	QDN_QNN		4 x cmax	78	542.5	0	15827	4e-05	0.04	864	QDN_QNN
4 x cmax	18	1570.5	12948	15827	-4.9e-05	-0.049	900	QDN_QNN		4 x cmax	38	680.5	12948	0	-5.1e-05	-0.051	722	QDN_QNN		4 x cmax	58	477.5	0	15827	4.8e-05	0.048	828	QDN_QNN
4 x cmax	99	1307	12948	15827	-4.4e-05	-0.044	1302	QDN_QNN		4 x cmax	18	1152	12948	0	-4.6e-05	-0.046	1144	QDN_QNN		4 x cmax	38	513	0	15827	4.3e-05	0.043	862	QDN_QNN
4 x cmax	79	1886.5	12948	15827	-6.2e-05	-0.062	924	QDN_QNN		4 x cmax	99	679.5	12948	0	-4.6e-05	-0.046	704	QDN_QNN		4 x cmax	18	545	0	15827	3.9e-05	0.039	888	QDN_QNN
4 x cmax	59	778.5	12948	15827	-5e-05	-0.05	804	QDN_QNN		4 x cmax	79	1229.5	12948	0	-4.6e-05	-0.046	1212	QDN_QNN		4 x cmax	99	541.5	0	15827	3.8e-05	0.038	864	QDN_QNN
4 x cmax	39	1284.5	12948	15827	-4.5e-05	-0.045	1280	QDN_QNN		4 x cmax	59	247.5	12948	0	-5.6e-05	-0.056	714	QDN_QNN		4 x cmax	79	497	0	15827	4.5e-05	0.045	840	QDN_QNN
4 x cmax	19	800.5	12948	15827	-4.7e-05	-0.047	818	QDN_QNN		4 x cmax	39	687	12948	0	-4.8e-05	-0.048	712	QDN_QNN		4 x cmax	59	464.5	0	15827	5e-05	0.05	832	QDN_QNN
										4 x cmax	19	666.5	12948	0	-5.1e-05	-0.051	712	QDN_QNN		4 x cmax	39	491.5	0	15827	4.5e-05	0.045	828	QDN_QNN
																				4 x cmax	19	474	0	15827	5e-05	0.05	828	QDN_QNN

## Sheet: QNN_RTV
Group	Sample_ID	APD90	Conc_a	Conc_b	Qnet	Qnet (uC/uF)	CaD90	Source		Group (RTV)	Sample_ID	APD90	Conc_a	Conc_b	Qnet	Qnet (uC/uF)	CaD90	Source
1 x cmax	80	380	3957	437	6.6e-05	0.066	796	QNN_RTV		1 x cmax	80	324	0	437	7e-05	0.07	770	QNN_RTV
1 x cmax	60	374	3957	437	6.6e-05	0.066	792	QNN_RTV		1 x cmax	60	320.5	0	437	7e-05	0.07	770	QNN_RTV
1 x cmax	40	362.5	3957	437	7.1e-05	0.071	804	QNN_RTV		1 x cmax	40	302	0	437	7.7e-05	0.077	768	QNN_RTV
1 x cmax	20	395	3957	437	6.3e-05	0.063	802	QNN_RTV		1 x cmax	20	320	0	437	7.2e-05	0.072	770	QNN_RTV
1 x cmax	0	401	3957	437	6.2e-05	0.062	792	QNN_RTV		1 x cmax	0	316	0	437	7.3e-05	0.073	768	QNN_RTV
1 x cmax	81	384.5	3957	437	6.5e-05	0.065	808	QNN_RTV		1 x cmax	81	318	0	437	7e-05	0.07	772	QNN_RTV
1 x cmax	61	373	3957	437	6.8e-05	0.068	786	QNN_RTV		1 x cmax	61	323	0	437	7e-05	0.07	770	QNN_RTV
1 x cmax	41	368	3957	437	6.9e-05	0.069	790	QNN_RTV		1 x cmax	41	303.5	0	437	7.7e-05	0.077	770	QNN_RTV
1 x cmax	21	361.5	3957	437	7.1e-05	0.071	794	QNN_RTV		1 x cmax	21	315.5	0	437	7.3e-05	0.073	770	QNN_RTV
1 x cmax	1	372.5	3957	437	6.8e-05	0.068	770	QNN_RTV		1 x cmax	1	305	0	437	7.8e-05	0.078	766	QNN_RTV
1 x cmax	82	349	3957	437	7.3e-05	0.073	792	QNN_RTV		1 x cmax	82	311	0	437	7.4e-05	0.074	770	QNN_RTV
1 x cmax	62	379	3957	437	6.7e-05	0.067	790	QNN_RTV		1 x cmax	62	313.5	0	437	7.5e-05	0.075	768	QNN_RTV
1 x cmax	42	372	3957	437	6.7e-05	0.067	776	QNN_RTV		1 x cmax	42	307.5	0	437	7.7e-05	0.077	768	QNN_RTV
1 x cmax	22	386.5	3957	437	6.5e-05	0.065	790	QNN_RTV		1 x cmax	22	309.5	0	437	7.5e-05	0.075	768	QNN_RTV
1 x cmax	2	388	3957	437	6.5e-05	0.065	784	QNN_RTV		1 x cmax	2	303.5	0	437	7.8e-05	0.078	768	QNN_RTV
1 x cmax	83	388.5	3957	437	6.4e-05	0.064	800	QNN_RTV		1 x cmax	83	314	0	437	7.3e-05	0.073	770	QNN_RTV
1 x cmax	63	389.5	3957	437	6.3e-05	0.063	786	QNN_RTV		1 x cmax	63	320	0	437	7.1e-05	0.071	770	QNN_RTV
1 x cmax	43	367	3957	437	6.6e-05	0.066	770	QNN_RTV		1 x cmax	43	314	0	437	7.2e-05	0.072	768	QNN_RTV
1 x cmax	23	346	3957	437	7.5e-05	0.075	788	QNN_RTV		1 x cmax	23	305.5	0	437	7.7e-05	0.077	768	QNN_RTV
1 x cmax	3	378.5	3957	437	6.6e-05	0.066	798	QNN_RTV		1 x cmax	3	307	0	437	7.6e-05	0.076	774	QNN_RTV
1 x cmax	84	370	3957	437	6.8e-05	0.068	788	QNN_RTV		1 x cmax	84	309	0	437	7.5e-05	0.075	768	QNN_RTV
1 x cmax	64	380.5	3957	437	6.7e-05	0.067	804	QNN_RTV		1 x cmax	64	314	0	437	7.5e-05	0.075	772	QNN_RTV
1 x cmax	44	401	3957	437	6.1e-05	0.061	798	QNN_RTV		1 x cmax	44	316.5	0	437	7.2e-05	0.072	772	QNN_RTV
1 x cmax	24	376.5	3957	437	6.6e-05	0.066	784	QNN_RTV		1 x cmax	24	310.5	0	437	7.4e-05	0.074	772	QNN_RTV
1 x cmax	4	373	3957	437	6.8e-05	0.068	812	QNN_RTV		1 x cmax	4	310	0	437	7.4e-05	0.074	770	QNN_RTV
1 x cmax	85	367	3957	437	6.9e-05	0.069	802	QNN_RTV		1 x cmax	85	310	0	437	7.5e-05	0.075	774	QNN_RTV
1 x cmax	65	396.5	3957	437	6.3e-05	0.063	808	QNN_RTV		1 x cmax	65	313	0	437	7.3e-05	0.073	772	QNN_RTV
1 x cmax	45	386.5	3957	437	6.2e-05	0.062	786	QNN_RTV		1 x cmax	45	318	0	437	7.2e-05	0.072	770	QNN_RTV
1 x cmax	25	385	3957	437	6.5e-05	0.065	800	QNN_RTV		1 x cmax	25	310.5	0	437	7.3e-05	0.073	772	QNN_RTV
1 x cmax	5	383	3957	437	6.5e-05	0.065	788	QNN_RTV		1 x cmax	5	326	0	437	7e-05	0.07	770	QNN_RTV
1 x cmax	86	363.5	3957	437	7e-05	0.07	804	QNN_RTV		1 x cmax	86	308.5	0	437	7.5e-05	0.075	770	QNN_RTV
1 x cmax	66	389.5	3957	437	6.5e-05	0.065	806	QNN_RTV		1 x cmax	66	311	0	437	7.6e-05	0.076	770	QNN_RTV
1 x cmax	46	390	3957	437	6.4e-05	0.064	792	QNN_RTV		1 x cmax	46	325.5	0	437	7.1e-05	0.071	770	QNN_RTV
1 x cmax	26	379.5	3957	437	6.6e-05	0.066	800	QNN_RTV		1 x cmax	26	318	0	437	7.1e-05	0.071	770	QNN_RTV
1 x cmax	6	390	3957	437	6.3e-05	0.063	804	QNN_RTV		1 x cmax	6	326	0	437	6.9e-05	0.069	772	QNN_RTV
1 x cmax	87	379	3957	437	6.7e-05	0.067	798	QNN_RTV		1 x cmax	87	308	0	437	7.5e-05	0.075	770	QNN_RTV
1 x cmax	67	376	3957	437	6.7e-05	0.067	800	QNN_RTV		1 x cmax	67	310.5	0	437	7.4e-05	0.074	770	QNN_RTV
1 x cmax	47	382.5	3957	437	6.7e-05	0.067	796	QNN_RTV		1 x cmax	47	312.5	0	437	7.5e-05	0.075	770	QNN_RTV
1 x cmax	27	379	3957	437	6.5e-05	0.065	786	QNN_RTV		1 x cmax	27	314.5	0	437	7.3e-05	0.073	768	QNN_RTV
1 x cmax	7	374.5	3957	437	6.7e-05	0.067	804	QNN_RTV		1 x cmax	7	314	0	437	7.5e-05	0.075	770	QNN_RTV
1 x cmax	88	371.5	3957	437	6.7e-05	0.067	778	QNN_RTV		1 x cmax	88	310	0	437	7.5e-05	0.075	770	QNN_RTV
1 x cmax	68	358	3957	437	7.1e-05	0.071	792	QNN_RTV		1 x cmax	68	308	0	437	7.5e-05	0.075	768	QNN_RTV
1 x cmax	48	388.5	3957	437	6.5e-05	0.065	800	QNN_RTV		1 x cmax	48	308.5	0	437	7.5e-05	0.075	770	QNN_RTV
1 x cmax	28	380	3957	437	6.6e-05	0.066	796	QNN_RTV		1 x cmax	28	309.5	0	437	7.4e-05	0.074	770	QNN_RTV
1 x cmax	8	381	3957	437	6.6e-05	0.066	796	QNN_RTV		1 x cmax	8	308.5	0	437	7.6e-05	0.076	768	QNN_RTV
1 x cmax	89	372.5	3957	437	6.9e-05	0.069	816	QNN_RTV		1 x cmax	89	312	0	437	7.3e-05	0.073	774	QNN_RTV
1 x cmax	69	378.5	3957	437	6.7e-05	0.067	796	QNN_RTV		1 x cmax	69	312	0	437	7.4e-05	0.074	770	QNN_RTV
1 x cmax	49	399.5	3957	437	6.2e-05	0.062	808	QNN_RTV		1 x cmax	49	312	0	437	7.4e-05	0.074	772	QNN_RTV
1 x cmax	29	382.5	3957	437	6.5e-05	0.065	798	QNN_RTV		1 x cmax	29	314	0	437	7.3e-05	0.073	772	QNN_RTV
1 x cmax	9	375	3957	437	6.8e-05	0.068	794	QNN_RTV		1 x cmax	9	313.5	0	437	7.4e-05	0.074	770	QNN_RTV
1 x cmax	90	375.5	3957	437	6.5e-05	0.065	780	QNN_RTV		1 x cmax	90	315.5	0	437	7.2e-05	0.072	770	QNN_RTV
1 x cmax	70	382	3957	437	6.5e-05	0.065	800	QNN_RTV		1 x cmax	70	314.5	0	437	7.3e-05	0.073	770	QNN_RTV
1 x cmax	50	366	3957	437	6.9e-05	0.069	802	QNN_RTV		1 x cmax	50	310.5	0	437	7.4e-05	0.074	770	QNN_RTV
1 x cmax	30	383	3957	437	6.5e-05	0.065	796	QNN_RTV		1 x cmax	30	318	0	437	7.1e-05	0.071	768	QNN_RTV
1 x cmax	10	397.5	3957	437	6.3e-05	0.063	796	QNN_RTV		1 x cmax	10	307.5	0	437	7.6e-05	0.076	768	QNN_RTV
1 x cmax	91	367	3957	437	7e-05	0.07	806	QNN_RTV		1 x cmax	91	316	0	437	7.3e-05	0.073	770	QNN_RTV
1 x cmax	71	382.5	3957	437	6.4e-05	0.064	784	QNN_RTV		1 x cmax	71	310	0	437	7.4e-05	0.074	768	QNN_RTV
1 x cmax	51	381	3957	437	6.6e-05	0.066	802	QNN_RTV		1 x cmax	51	312	0	437	7.4e-05	0.074	768	QNN_RTV
1 x cmax	31	399	3957	437	6.1e-05	0.061	790	QNN_RTV		1 x cmax	31	313.5	0	437	7.4e-05	0.074	770	QNN_RTV
1 x cmax	11	408.5	3957	437	6e-05	0.06	810	QNN_RTV		1 x cmax	11	323.5	0	437	6.9e-05	0.069	772	QNN_RTV
1 x cmax	92	381	3957	437	6.8e-05	0.068	806	QNN_RTV		1 x cmax	92	315	0	437	7.4e-05	0.074	770	QNN_RTV
1 x cmax	72	379	3957	437	6.6e-05	0.066	808	QNN_RTV		1 x cmax	72	315	0	437	7.4e-05	0.074	772	QNN_RTV
1 x cmax	52	372.5	3957	437	7e-05	0.07	792	QNN_RTV		1 x cmax	52	311.5	0	437	7.3e-05	0.073	768	QNN_RTV
1 x cmax	32	412.5	3957	437	6e-05	0.06	806	QNN_RTV		1 x cmax	32	314	0	437	7.3e-05	0.073	772	QNN_RTV
1 x cmax	12	382.5	3957	437	6.7e-05	0.067	802	QNN_RTV		1 x cmax	12	309	0	437	7.7e-05	0.077	770	QNN_RTV
1 x cmax	93	380.5	3957	437	6.6e-05	0.066	792	QNN_RTV		1 x cmax	93	314.5	0	437	7.2e-05	0.072	770	QNN_RTV
1 x cmax	73	365	3957	437	7e-05	0.07	796	QNN_RTV		1 x cmax	73	303.5	0	437	7.7e-05	0.077	770	QNN_RTV
1 x cmax	53	389.5	3957	437	6.5e-05	0.065	794	QNN_RTV		1 x cmax	53	306	0	437	7.6e-05	0.076	764	QNN_RTV
1 x cmax	33	400	3957	437	6e-05	0.06	786	QNN_RTV		1 x cmax	33	311.5	0	437	7.4e-05	0.074	772	QNN_RTV
1 x cmax	13	378.5	3957	437	6.7e-05	0.067	816	QNN_RTV		1 x cmax	13	323	0	437	7e-05	0.07	776	QNN_RTV
1 x cmax	94	373.5	3957	437	6.7e-05	0.067	796	QNN_RTV		1 x cmax	94	311.5	0	437	7.4e-05	0.074	770	QNN_RTV
1 x cmax	74	392.5	3957	437	6.5e-05	0.065	812	QNN_RTV		1 x cmax	74	310.5	0	437	7.5e-05	0.075	776	QNN_RTV
1 x cmax	54	387.5	3957	437	6.4e-05	0.064	800	QNN_RTV		1 x cmax	54	307	0	437	7.6e-05	0.076	770	QNN_RTV
1 x cmax	34	369.5	3957	437	6.9e-05	0.069	792	QNN_RTV		1 x cmax	34	307.5	0	437	7.6e-05	0.076	770	QNN_RTV
1 x cmax	14	373	3957	437	6.8e-05	0.068	794	QNN_RTV		1 x cmax	14	314	0	437	7.4e-05	0.074	770	QNN_RTV
1 x cmax	95	376	3957	437	6.6e-05	0.066	792	QNN_RTV		1 x cmax	95	313	0	437	7.3e-05	0.073	770	QNN_RTV
1 x cmax	75	384.5	3957	437	6.5e-05	0.065	788	QNN_RTV		1 x cmax	75	317	0	437	7.1e-05	0.071	770	QNN_RTV
1 x cmax	55	358	3957	437	7e-05	0.07	782	QNN_RTV		1 x cmax	55	306	0	437	7.6e-05	0.076	766	QNN_RTV
1 x cmax	35	369	3957	437	6.9e-05	0.069	798	QNN_RTV		1 x cmax	35	310	0	437	7.5e-05	0.075	768	QNN_RTV
1 x cmax	15	371.5	3957	437	6.8e-05	0.068	796	QNN_RTV		1 x cmax	15	308	0	437	7.5e-05	0.075	770	QNN_RTV
1 x cmax	96	377.5	3957	437	6.6e-05	0.066	794	QNN_RTV		1 x cmax	96	312.5	0	437	7.4e-05	0.074	770	QNN_RTV
1 x cmax	76	387	3957	437	6.3e-05	0.063	796	QNN_RTV		1 x cmax	76	318	0	437	7.1e-05	0.071	770	QNN_RTV
1 x cmax	56	394.5	3957	437	6.2e-05	0.062	788	QNN_RTV		1 x cmax	56	314	0	437	7.2e-05	0.072	768	QNN_RTV
1 x cmax	36	392	3957	437	6.1e-05	0.061	780	QNN_RTV		1 x cmax	36	314	0	437	7.3e-05	0.073	766	QNN_RTV
1 x cmax	16	366	3957	437	6.9e-05	0.069	792	QNN_RTV		1 x cmax	16	308.5	0	437	7.5e-05	0.075	768	QNN_RTV
1 x cmax	97	394.5	3957	437	6.2e-05	0.062	776	QNN_RTV		1 x cmax	97	310	0	437	7.5e-05	0.075	770	QNN_RTV
1 x cmax	77	384	3957	437	6.3e-05	0.063	790	QNN_RTV		1 x cmax	77	313	0	437	7.4e-05	0.074	772	QNN_RTV
1 x cmax	57	378	3957	437	6.5e-05	0.065	784	QNN_RTV		1 x cmax	57	322	0	437	7e-05	0.07	768	QNN_RTV
1 x cmax	37	374	3957	437	6.7e-05	0.067	788	QNN_RTV		1 x cmax	37	310.5	0	437	7.5e-05	0.075	766	QNN_RTV
1 x cmax	17	387	3957	437	6.4e-05	0.064	804	QNN_RTV		1 x cmax	17	318.5	0	437	7.2e-05	0.072	770	QNN_RTV
1 x cmax	98	382	3957	437	6.3e-05	0.063	764	QNN_RTV		1 x cmax	98	311.5	0	437	7.3e-05	0.073	768	QNN_RTV
1 x cmax	78	384	3957	437	6.6e-05	0.066	790	QNN_RTV		1 x cmax	78	308.5	0	437	7.6e-05	0.076	772	QNN_RTV
1 x cmax	58	386	3957	437	6.4e-05	0.064	794	QNN_RTV		1 x cmax	58	314	0	437	7.3e-05	0.073	776	QNN_RTV
1 x cmax	38	394	3957	437	6.3e-05	0.063	796	QNN_RTV		1 x cmax	38	308.5	0	437	7.5e-05	0.075	768	QNN_RTV
1 x cmax	18	379	3957	437	6.7e-05	0.067	808	QNN_RTV		1 x cmax	18	311.5	0	437	7.5e-05	0.075	772	QNN_RTV
1 x cmax	99	385	3957	437	6.3e-05	0.063	780	QNN_RTV		1 x cmax	99	331	0	437	6.9e-05	0.069	774	QNN_RTV
1 x cmax	79	379.5	3957	437	6.6e-05	0.066	792	QNN_RTV		1 x cmax	79	310	0	437	7.5e-05	0.075	770	QNN_RTV
1 x cmax	59	394	3957	437	6.2e-05	0.062	804	QNN_RTV		1 x cmax	59	314.5	0	437	7.1e-05	0.071	770	QNN_RTV
1 x cmax	39	367	3957	437	6.9e-05	0.069	790	QNN_RTV		1 x cmax	39	306.5	0	437	7.6e-05	0.076	770	QNN_RTV
1 x cmax	19	367.5	3957	437	6.9e-05	0.069	794	QNN_RTV		1 x cmax	19	320.5	0	437	7e-05	0.07	770	QNN_RTV
2 x cmax	80	436	7913	874	5.7e-05	0.057	828	QNN_RTV		2 x cmax	80	336	0	874	6.9e-05	0.069	778	QNN_RTV
2 x cmax	60	431	7913	874	5.7e-05	0.057	816	QNN_RTV		2 x cmax	60	328	0	874	7e-05	0.07	778	QNN_RTV
2 x cmax	40	412	7913	874	6.3e-05	0.063	834	QNN_RTV		2 x cmax	40	303	0	874	7.9e-05	0.079	776	QNN_RTV
2 x cmax	20	435	7913	874	5.7e-05	0.057	820	QNN_RTV		2 x cmax	20	329	0	874	7.2e-05	0.072	776	QNN_RTV
2 x cmax	0	460.5	7913	874	5.3e-05	0.053	822	QNN_RTV		2 x cmax	0	324	0	874	7.3e-05	0.073	776	QNN_RTV
2 x cmax	81	438.5	7913	874	5.8e-05	0.058	844	QNN_RTV		2 x cmax	81	328	0	874	6.9e-05	0.069	782	QNN_RTV
2 x cmax	61	427.5	7913	874	5.9e-05	0.059	812	QNN_RTV		2 x cmax	61	334	0	874	6.9e-05	0.069	778	QNN_RTV
2 x cmax	41	429.5	7913	874	5.9e-05	0.059	824	QNN_RTV		2 x cmax	41	307.5	0	874	7.8e-05	0.078	778	QNN_RTV
2 x cmax	21	434	7913	874	5.8e-05	0.058	832	QNN_RTV		2 x cmax	21	324	0	874	7.2e-05	0.072	780	QNN_RTV
2 x cmax	1	433.5	7913	874	5.7e-05	0.057	784	QNN_RTV		2 x cmax	1	309.5	0	874	7.9e-05	0.079	772	QNN_RTV
2 x cmax	82	432	7913	874	5.9e-05	0.059	832	QNN_RTV		2 x cmax	82	317.5	0	874	7.4e-05	0.074	780	QNN_RTV
2 x cmax	62	445	7913	874	5.6e-05	0.056	824	QNN_RTV		2 x cmax	62	324	0	874	7.5e-05	0.075	774	QNN_RTV
2 x cmax	42	437	7913	874	5.6e-05	0.056	798	QNN_RTV		2 x cmax	42	315	0	874	7.7e-05	0.077	776	QNN_RTV
2 x cmax	22	441	7913	874	5.7e-05	0.057	822	QNN_RTV		2 x cmax	22	316	0	874	7.5e-05	0.075	776	QNN_RTV
2 x cmax	2	447	7913	874	5.5e-05	0.055	806	QNN_RTV		2 x cmax	2	308.5	0	874	7.9e-05	0.079	776	QNN_RTV
2 x cmax	83	432.5	7913	874	5.7e-05	0.057	826	QNN_RTV		2 x cmax	83	322	0	874	7.2e-05	0.072	780	QNN_RTV
2 x cmax	63	447	7913	874	5.4e-05	0.054	812	QNN_RTV		2 x cmax	63	332	0	874	7e-05	0.07	780	QNN_RTV
2 x cmax	43	428.5	7913	874	5.6e-05	0.056	788	QNN_RTV		2 x cmax	43	321.5	0	874	7.2e-05	0.072	776	QNN_RTV
2 x cmax	23	403.5	7913	874	6.5e-05	0.065	818	QNN_RTV		2 x cmax	23	309.5	0	874	7.8e-05	0.078	776	QNN_RTV
2 x cmax	3	434	7913	874	5.7e-05	0.057	824	QNN_RTV		2 x cmax	3	311	0	874	7.6e-05	0.076	784	QNN_RTV
2 x cmax	84	425	7913	874	5.8e-05	0.058	810	QNN_RTV		2 x cmax	84	314.5	0	874	7.5e-05	0.075	776	QNN_RTV
2 x cmax	64	427.5	7913	874	6e-05	0.06	838	QNN_RTV		2 x cmax	64	321.5	0	874	7.5e-05	0.075	782	QNN_RTV
2 x cmax	44	458.5	7913	874	5.2e-05	0.052	832	QNN_RTV		2 x cmax	44	323.5	0	874	7.2e-05	0.072	780	QNN_RTV
2 x cmax	24	429	7913	874	5.8e-05	0.058	810	QNN_RTV		2 x cmax	24	315.5	0	874	7.5e-05	0.075	784	QNN_RTV
2 x cmax	4	430.5	7913	874	5.9e-05	0.059	846	QNN_RTV		2 x cmax	4	316	0	874	7.4e-05	0.074	778	QNN_RTV
2 x cmax	85	435	7913	874	5.7e-05	0.057	830	QNN_RTV		2 x cmax	85	316	0	874	7.5e-05	0.075	784	QNN_RTV
2 x cmax	65	458	7913	874	5.5e-05	0.055	848	QNN_RTV		2 x cmax	65	321.5	0	874	7.3e-05	0.073	782	QNN_RTV
2 x cmax	45	451	7913	874	5.1e-05	0.051	814	QNN_RTV		2 x cmax	45	326	0	874	7.2e-05	0.072	776	QNN_RTV
2 x cmax	25	434	7913	874	5.7e-05	0.057	828	QNN_RTV		2 x cmax	25	317	0	874	7.4e-05	0.074	784	QNN_RTV
2 x cmax	5	433.5	7913	874	5.7e-05	0.057	810	QNN_RTV		2 x cmax	5	339.5	0	874	6.8e-05	0.068	780	QNN_RTV
2 x cmax	86	422.5	7913	874	6e-05	0.06	828	QNN_RTV		2 x cmax	86	313	0	874	7.6e-05	0.076	780	QNN_RTV
2 x cmax	66	448	7913	874	5.6e-05	0.056	840	QNN_RTV		2 x cmax	66	318.5	0	874	7.6e-05	0.076	778	QNN_RTV
2 x cmax	46	443	7913	874	5.5e-05	0.055	816	QNN_RTV		2 x cmax	46	335	0	874	7.1e-05	0.071	776	QNN_RTV
2 x cmax	26	433	7913	874	5.8e-05	0.058	830	QNN_RTV		2 x cmax	26	327	0	874	7.1e-05	0.071	778	QNN_RTV
2 x cmax	6	439.5	7913	874	5.6e-05	0.056	836	QNN_RTV		2 x cmax	6	338	0	874	6.8e-05	0.068	782	QNN_RTV
2 x cmax	87	420	7913	874	6.1e-05	0.061	820	QNN_RTV		2 x cmax	87	314	0	874	7.6e-05	0.076	780	QNN_RTV
2 x cmax	67	469.5	7913	874	5.2e-05	0.052	850	QNN_RTV		2 x cmax	67	316	0	874	7.4e-05	0.074	778	QNN_RTV
2 x cmax	47	434.5	7913	874	5.9e-05	0.059	818	QNN_RTV		2 x cmax	47	323	0	874	7.4e-05	0.074	778	QNN_RTV
2 x cmax	27	432.5	7913	874	5.6e-05	0.056	810	QNN_RTV		2 x cmax	27	323	0	874	7.3e-05	0.073	776	QNN_RTV
2 x cmax	7	435.5	7913	874	5.8e-05	0.058	838	QNN_RTV		2 x cmax	7	324.5	0	874	7.4e-05	0.074	780	QNN_RTV
2 x cmax	88	446.5	7913	874	5.5e-05	0.055	810	QNN_RTV		2 x cmax	88	316	0	874	7.6e-05	0.076	778	QNN_RTV
2 x cmax	68	409.5	7913	874	6.2e-05	0.062	820	QNN_RTV		2 x cmax	68	312	0	874	7.6e-05	0.076	776	QNN_RTV
2 x cmax	48	442	7913	874	5.7e-05	0.057	834	QNN_RTV		2 x cmax	48	313.5	0	874	7.5e-05	0.075	780	QNN_RTV
2 x cmax	28	430	7913	874	5.8e-05	0.058	822	QNN_RTV		2 x cmax	28	315.5	0	874	7.5e-05	0.075	778	QNN_RTV
2 x cmax	8	437.5	7913	874	5.7e-05	0.057	824	QNN_RTV		2 x cmax	8	315	0	874	7.6e-05	0.076	776	QNN_RTV
2 x cmax	89	430	7913	874	6e-05	0.06	844	QNN_RTV		2 x cmax	89	318.5	0	874	7.3e-05	0.073	784	QNN_RTV
2 x cmax	69	426.5	7913	874	5.9e-05	0.059	824	QNN_RTV		2 x cmax	69	318	0	874	7.4e-05	0.074	776	QNN_RTV
2 x cmax	49	446.5	7913	874	5.6e-05	0.056	840	QNN_RTV		2 x cmax	49	318	0	874	7.4e-05	0.074	780	QNN_RTV
2 x cmax	29	439	7913	874	5.7e-05	0.057	832	QNN_RTV		2 x cmax	29	321.5	0	874	7.3e-05	0.073	782	QNN_RTV
2 x cmax	9	423	7913	874	6.1e-05	0.061	826	QNN_RTV		2 x cmax	9	322	0	874	7.4e-05	0.074	778	QNN_RTV
2 x cmax	90	431.5	7913	874	5.6e-05	0.056	812	QNN_RTV		2 x cmax	90	323.5	0	874	7.2e-05	0.072	778	QNN_RTV
2 x cmax	70	424.5	7913	874	5.8e-05	0.058	822	QNN_RTV		2 x cmax	70	322	0	874	7.3e-05	0.073	778	QNN_RTV
2 x cmax	50	416	7913	874	6.2e-05	0.062	834	QNN_RTV		2 x cmax	50	318	0	874	7.4e-05	0.074	778	QNN_RTV
2 x cmax	30	430.5	7913	874	5.8e-05	0.058	820	QNN_RTV		2 x cmax	30	327.5	0	874	7e-05	0.07	776	QNN_RTV
2 x cmax	10	459	7913	874	5.4e-05	0.054	826	QNN_RTV		2 x cmax	10	313.5	0	874	7.5e-05	0.075	774	QNN_RTV
2 x cmax	91	416.5	7913	874	6.3e-05	0.063	838	QNN_RTV		2 x cmax	91	324.5	0	874	7.2e-05	0.072	780	QNN_RTV
2 x cmax	71	433.5	7913	874	5.5e-05	0.055	806	QNN_RTV		2 x cmax	71	316.5	0	874	7.4e-05	0.074	776	QNN_RTV
2 x cmax	51	431.5	7913	874	5.8e-05	0.058	832	QNN_RTV		2 x cmax	51	318.5	0	874	7.4e-05	0.074	776	QNN_RTV
2 x cmax	31	457	7913	874	5.2e-05	0.052	814	QNN_RTV		2 x cmax	31	322	0	874	7.4e-05	0.074	778	QNN_RTV
2 x cmax	11	462	7913	874	5.3e-05	0.053	844	QNN_RTV		2 x cmax	11	335	0	874	6.8e-05	0.068	780	QNN_RTV
2 x cmax	92	450	7913	874	5.7e-05	0.057	848	QNN_RTV		2 x cmax	92	322.5	0	874	7.4e-05	0.074	778	QNN_RTV
2 x cmax	72	439	7913	874	5.7e-05	0.057	844	QNN_RTV		2 x cmax	72	323	0	874	7.4e-05	0.074	782	QNN_RTV
2 x cmax	52	422	7913	874	6.2e-05	0.062	818	QNN_RTV		2 x cmax	52	319.5	0	874	7.3e-05	0.073	774	QNN_RTV
2 x cmax	32	467.5	7913	874	5.2e-05	0.052	834	QNN_RTV		2 x cmax	32	321.5	0	874	7.4e-05	0.074	782	QNN_RTV
2 x cmax	12	422	7913	874	6.1e-05	0.061	828	QNN_RTV		2 x cmax	12	316.5	0	874	7.7e-05	0.077	778	QNN_RTV
2 x cmax	93	438.5	7913	874	5.7e-05	0.057	828	QNN_RTV		2 x cmax	93	323.5	0	874	7.2e-05	0.072	778	QNN_RTV
2 x cmax	73	428	7913	874	5.9e-05	0.059	826	QNN_RTV		2 x cmax	73	306.5	0	874	7.8e-05	0.078	778	QNN_RTV
2 x cmax	53	443.5	7913	874	5.7e-05	0.057	824	QNN_RTV		2 x cmax	53	310.5	0	874	7.7e-05	0.077	766	QNN_RTV
2 x cmax	33	446.5	7913	874	5.3e-05	0.053	808	QNN_RTV		2 x cmax	33	318	0	874	7.5e-05	0.075	780	QNN_RTV
2 x cmax	13	436.5	7913	874	5.8e-05	0.058	854	QNN_RTV		2 x cmax	13	332.5	0	874	6.9e-05	0.069	786	QNN_RTV
2 x cmax	94	421	7913	874	5.9e-05	0.059	824	QNN_RTV		2 x cmax	94	319.5	0	874	7.4e-05	0.074	780	QNN_RTV
2 x cmax	74	449.5	7913	874	5.6e-05	0.056	844	QNN_RTV		2 x cmax	74	318	0	874	7.6e-05	0.076	788	QNN_RTV
2 x cmax	54	432	7913	874	5.8e-05	0.058	828	QNN_RTV		2 x cmax	54	311.5	0	874	7.7e-05	0.077	778	QNN_RTV
2 x cmax	34	430.5	7913	874	5.8e-05	0.058	822	QNN_RTV		2 x cmax	34	314	0	874	7.6e-05	0.076	780	QNN_RTV
2 x cmax	14	432.5	7913	874	5.8e-05	0.058	826	QNN_RTV		2 x cmax	14	321.5	0	874	7.3e-05	0.073	778	QNN_RTV
2 x cmax	95	435.5	7913	874	5.6e-05	0.056	822	QNN_RTV		2 x cmax	95	320.5	0	874	7.3e-05	0.073	778	QNN_RTV
2 x cmax	75	449	7913	874	5.5e-05	0.055	822	QNN_RTV		2 x cmax	75	326	0	874	7.1e-05	0.071	778	QNN_RTV
2 x cmax	55	418	7913	874	6e-05	0.06	806	QNN_RTV		2 x cmax	55	311	0	874	7.6e-05	0.076	772	QNN_RTV
2 x cmax	35	438.5	7913	874	5.8e-05	0.058	830	QNN_RTV		2 x cmax	35	317	0	874	7.5e-05	0.075	774	QNN_RTV
2 x cmax	15	438	7913	874	5.7e-05	0.057	828	QNN_RTV		2 x cmax	15	313.5	0	874	7.6e-05	0.076	778	QNN_RTV
2 x cmax	96	445.5	7913	874	5.4e-05	0.054	824	QNN_RTV		2 x cmax	96	320.5	0	874	7.4e-05	0.074	778	QNN_RTV
2 x cmax	76	426.5	7913	874	5.7e-05	0.057	818	QNN_RTV		2 x cmax	76	327	0	874	7.1e-05	0.071	778	QNN_RTV
2 x cmax	56	448	7913	874	5.4e-05	0.054	816	QNN_RTV		2 x cmax	56	323	0	874	7e-05	0.07	772	QNN_RTV
2 x cmax	36	441	7913	874	5.3e-05	0.053	800	QNN_RTV		2 x cmax	36	321.5	0	874	7.3e-05	0.073	772	QNN_RTV
2 x cmax	16	435	7913	874	5.8e-05	0.058	830	QNN_RTV		2 x cmax	16	316.5	0	874	7.5e-05	0.075	776	QNN_RTV
2 x cmax	97	443.5	7913	874	5.4e-05	0.054	790	QNN_RTV		2 x cmax	97	318	0	874	7.4e-05	0.074	778	QNN_RTV
2 x cmax	77	449	7913	874	5.3e-05	0.053	820	QNN_RTV		2 x cmax	77	320.5	0	874	7.5e-05	0.075	780	QNN_RTV
2 x cmax	57	431.5	7913	874	5.6e-05	0.056	810	QNN_RTV		2 x cmax	57	332	0	874	6.9e-05	0.069	774	QNN_RTV
2 x cmax	37	426	7913	874	5.8e-05	0.058	812	QNN_RTV		2 x cmax	37	317	0	874	7.5e-05	0.075	772	QNN_RTV
[truncated: 211 more rows]

## Sheet: MXF_HCQ
Group	Sample_ID	APD90	Conc_a	Conc_b	Qnet	Qnet (uC/uF)	CaD90	Source
[truncated: 400 more rows]
