# Supplementary material for: In silico assessment on TdP risks of drug combinations under CiPA paradigm
Source: Sci Rep. 2023 Feb 20;13:2924. doi: 10.1038/s41598-023-29208-5 (PMC9940090; doi:10.1038/s41598-023-29208-5)
Supplement: Supplementary file 1 — Supplementary Information 1. [file 41598_2023_29208_MOESM1_ESM.zip › 1_Supplementary_Data/drugs_Whittaker/lopinavir/IC50_samples100.csv]

ICaL_IC50	ICaL_h	IK1_IC50	IK1_h	IKs_IC50	IKs_h	INa _IC50	INa _h	INaL_IC50	INaL_h	Ito_IC50	Ito_h	hERG_IC50	hERG_h
11880	1.06	NA	NA	NA	NA	NA	NA	NA	NA	NA	NA	5086	1.346
14610	1.364	NA	NA	NA	NA	NA	NA	NA	NA	NA	NA	6416	0.9018
16840	0.8681	NA	NA	NA	NA	NA	NA	NA	NA	NA	NA	4119	0.9842
17130	1.015	NA	NA	NA	NA	NA	NA	NA	NA	NA	NA	4633	1.251
18920	1.21	NA	NA	NA	NA	NA	NA	NA	NA	NA	NA	5540	1.308
16130	0.9623	NA	NA	NA	NA	NA	NA	NA	NA	NA	NA	5232	1.235
13630	1.088	NA	NA	NA	NA	NA	NA	NA	NA	NA	NA	4977	1.124
18020	1.038	NA	NA	NA	NA	NA	NA	NA	NA	NA	NA	5143	1.434
18010	1.111	NA	NA	NA	NA	NA	NA	NA	NA	NA	NA	5210	1.184
9939	0.8487	NA	NA	NA	NA	NA	NA	NA	NA	NA	NA	4708	1.142
10460	1.328	NA	NA	NA	NA	NA	NA	NA	NA	NA	NA	5301	1.428
14260	1.056	NA	NA	NA	NA	NA	NA	NA	NA	NA	NA	4884	1.163
14510	1.349	NA	NA	NA	NA	NA	NA	NA	NA	NA	NA	5356	1.308
16710	1.198	NA	NA	NA	NA	NA	NA	NA	NA	NA	NA	4854	1.127
15560	1.084	NA	NA	NA	NA	NA	NA	NA	NA	NA	NA	5398	1.359
15240	1.125	NA	NA	NA	NA	NA	NA	NA	NA	NA	NA	5695	1.669
14430	0.9125	NA	NA	NA	NA	NA	NA	NA	NA	NA	NA	5268	1.303
17400	0.7475	NA	NA	NA	NA	NA	NA	NA	NA	NA	NA	4694	1.245
19420	0.9765	NA	NA	NA	NA	NA	NA	NA	NA	NA	NA	5292	1.408
15930	0.91	NA	NA	NA	NA	NA	NA	NA	NA	NA	NA	5101	1.773
18150	1.033	NA	NA	NA	NA	NA	NA	NA	NA	NA	NA	4973	1.228
14160	1.292	NA	NA	NA	NA	NA	NA	NA	NA	NA	NA	5752	0.9898
14870	1.323	NA	NA	NA	NA	NA	NA	NA	NA	NA	NA	5182	0.9813
11570	1.003	NA	NA	NA	NA	NA	NA	NA	NA	NA	NA	5888	1.12
13330	0.9759	NA	NA	NA	NA	NA	NA	NA	NA	NA	NA	4912	1.109
18070	0.8826	NA	NA	NA	NA	NA	NA	NA	NA	NA	NA	5724	0.874
14230	1.176	NA	NA	NA	NA	NA	NA	NA	NA	NA	NA	6098	1.076
15080	0.8005	NA	NA	NA	NA	NA	NA	NA	NA	NA	NA	5637	1.11
15590	0.9156	NA	NA	NA	NA	NA	NA	NA	NA	NA	NA	4511	1.073
19120	0.9732	NA	NA	NA	NA	NA	NA	NA	NA	NA	NA	5863	0.8445
14480	1.254	NA	NA	NA	NA	NA	NA	NA	NA	NA	NA	5132	1.586
16890	1.405	NA	NA	NA	NA	NA	NA	NA	NA	NA	NA	5025	0.9961
16230	1.096	NA	NA	NA	NA	NA	NA	NA	NA	NA	NA	4806	1.314
15260	0.9774	NA	NA	NA	NA	NA	NA	NA	NA	NA	NA	4028	1.244
16690	1.017	NA	NA	NA	NA	NA	NA	NA	NA	NA	NA	5015	1.125
17560	0.7361	NA	NA	NA	NA	NA	NA	NA	NA	NA	NA	6087	0.7959
17040	0.8577	NA	NA	NA	NA	NA	NA	NA	NA	NA	NA	7304	1.472
22210	0.8848	NA	NA	NA	NA	NA	NA	NA	NA	NA	NA	5373	1.04
20750	0.7538	NA	NA	NA	NA	NA	NA	NA	NA	NA	NA	5121	1.047
14790	0.9487	NA	NA	NA	NA	NA	NA	NA	NA	NA	NA	4557	1.272
13790	0.8917	NA	NA	NA	NA	NA	NA	NA	NA	NA	NA	4197	1.278
15410	1.064	NA	NA	NA	NA	NA	NA	NA	NA	NA	NA	5167	1.256
14830	1.252	NA	NA	NA	NA	NA	NA	NA	NA	NA	NA	5723	1.386
14950	1.031	NA	NA	NA	NA	NA	NA	NA	NA	NA	NA	5431	1.179
17080	1.118	NA	NA	NA	NA	NA	NA	NA	NA	NA	NA	5058	1.286
15480	0.8037	NA	NA	NA	NA	NA	NA	NA	NA	NA	NA	5368	1.203
18330	1.11	NA	NA	NA	NA	NA	NA	NA	NA	NA	NA	5014	1.074
16720	1.062	NA	NA	NA	NA	NA	NA	NA	NA	NA	NA	5460	1.515
20160	1.289	NA	NA	NA	NA	NA	NA	NA	NA	NA	NA	4832	1.465
14250	1.161	NA	NA	NA	NA	NA	NA	NA	NA	NA	NA	5104	1.81
17290	1.035	NA	NA	NA	NA	NA	NA	NA	NA	NA	NA	4550	1.674
14390	1.456	NA	NA	NA	NA	NA	NA	NA	NA	NA	NA	7554	1.086
12280	1.175	NA	NA	NA	NA	NA	NA	NA	NA	NA	NA	6267	1.399
14830	0.9819	NA	NA	NA	NA	NA	NA	NA	NA	NA	NA	4428	1.886
15030	1.034	NA	NA	NA	NA	NA	NA	NA	NA	NA	NA	6797	1.018
17000	1.062	NA	NA	NA	NA	NA	NA	NA	NA	NA	NA	5146	1.077
14410	1.021	NA	NA	NA	NA	NA	NA	NA	NA	NA	NA	5317	1.203
14890	0.9146	NA	NA	NA	NA	NA	NA	NA	NA	NA	NA	4504	1.24
17440	1.069	NA	NA	NA	NA	NA	NA	NA	NA	NA	NA	4467	1.309
14290	1.05	NA	NA	NA	NA	NA	NA	NA	NA	NA	NA	5504	1.181
14260	1.024	NA	NA	NA	NA	NA	NA	NA	NA	NA	NA	5050	1.157
19250	0.8925	NA	NA	NA	NA	NA	NA	NA	NA	NA	NA	5550	1.126
14370	1.304	NA	NA	NA	NA	NA	NA	NA	NA	NA	NA	5273	1.078
16230	1.09	NA	NA	NA	NA	NA	NA	NA	NA	NA	NA	5488	1.261
17210	1.068	NA	NA	NA	NA	NA	NA	NA	NA	NA	NA	5161	0.8898
22120	0.914	NA	NA	NA	NA	NA	NA	NA	NA	NA	NA	4918	0.9241
18630	1.126	NA	NA	NA	NA	NA	NA	NA	NA	NA	NA	4842	1.249
14630	1.059	NA	NA	NA	NA	NA	NA	NA	NA	NA	NA	4234	1.261
11990	0.9544	NA	NA	NA	NA	NA	NA	NA	NA	NA	NA	4518	1.297
11150	1.167	NA	NA	NA	NA	NA	NA	NA	NA	NA	NA	5220	1.347
11480	1.094	NA	NA	NA	NA	NA	NA	NA	NA	NA	NA	5762	1.346
18800	0.9376	NA	NA	NA	NA	NA	NA	NA	NA	NA	NA	6137	1.348
15560	0.8636	NA	NA	NA	NA	NA	NA	NA	NA	NA	NA	6619	1.66
14370	1.195	NA	NA	NA	NA	NA	NA	NA	NA	NA	NA	5909	1.374
18110	1.375	NA	NA	NA	NA	NA	NA	NA	NA	NA	NA	5375	1.439
18750	1.558	NA	NA	NA	NA	NA	NA	NA	NA	NA	NA	4724	1.08
14910	1.064	NA	NA	NA	NA	NA	NA	NA	NA	NA	NA	4925	1.53
14040	1.114	NA	NA	NA	NA	NA	NA	NA	NA	NA	NA	4117	1.063
15140	1.319	NA	NA	NA	NA	NA	NA	NA	NA	NA	NA	5170	1.106
20010	1.223	NA	NA	NA	NA	NA	NA	NA	NA	NA	NA	5168	1.397
9817	0.9187	NA	NA	NA	NA	NA	NA	NA	NA	NA	NA	5632	1.046
17080	0.8229	NA	NA	NA	NA	NA	NA	NA	NA	NA	NA	5122	1.2
19470	0.9658	NA	NA	NA	NA	NA	NA	NA	NA	NA	NA	5401	1.199
12330	0.8171	NA	NA	NA	NA	NA	NA	NA	NA	NA	NA	5710	1.142
13500	1.052	NA	NA	NA	NA	NA	NA	NA	NA	NA	NA	5351	1.175
13340	0.8896	NA	NA	NA	NA	NA	NA	NA	NA	NA	NA	5399	1.224
17000	1.076	NA	NA	NA	NA	NA	NA	NA	NA	NA	NA	3986	1.148
12410	1.108	NA	NA	NA	NA	NA	NA	NA	NA	NA	NA	5889	0.9402
15940	0.9808	NA	NA	NA	NA	NA	NA	NA	NA	NA	NA	5551	1.377
17980	0.9515	NA	NA	NA	NA	NA	NA	NA	NA	NA	NA	5306	1.339
12320	1.008	NA	NA	NA	NA	NA	NA	NA	NA	NA	NA	5257	1.3
12410	1.329	NA	NA	NA	NA	NA	NA	NA	NA	NA	NA	4780	1.436
16660	0.8199	NA	NA	NA	NA	NA	NA	NA	NA	NA	NA	4551	1.116
13120	1.007	NA	NA	NA	NA	NA	NA	NA	NA	NA	NA	5331	1.249
15500	0.9279	NA	NA	NA	NA	NA	NA	NA	NA	NA	NA	5030	1.29
23230	0.7595	NA	NA	NA	NA	NA	NA	NA	NA	NA	NA	5732	1.15
20130	0.8457	NA	NA	NA	NA	NA	NA	NA	NA	NA	NA	5171	1.322
26720	0.8985	NA	NA	NA	NA	NA	NA	NA	NA	NA	NA	4924	1.354
12920	1.026	NA	NA	NA	NA	NA	NA	NA	NA	NA	NA	4753	1.196
18760	1.119	NA	NA	NA	NA	NA	NA	NA	NA	NA	NA	4483	1.14
