# Supplementary material for: In silico assessment on TdP risks of drug combinations under CiPA paradigm
Source: Sci Rep. 2023 Feb 20;13:2924. doi: 10.1038/s41598-023-29208-5 (PMC9940090; doi:10.1038/s41598-023-29208-5)
Supplement: Supplementary file 1 — Supplementary Information 1. [file 41598_2023_29208_MOESM1_ESM.zip › 1_Supplementary_Data/drugs_Whittaker/moxifloxacin/IC50_samples100.csv]

ICaL_IC50	ICaL_h	IK1_IC50	IK1_h	IKs_IC50	IKs_h	INa _IC50	INa _h	INaL_IC50	INaL_h	Ito_IC50	Ito_h	hERG_IC50	hERG_h
NA	NA	NA	NA	51830	1.101	NA	NA	340000	1.474	NA	NA	94380	0.6783
NA	NA	NA	NA	65030	0.7808	NA	NA	347000	1.194	NA	NA	90260	0.6543
NA	NA	NA	NA	39700	1.217	NA	NA	341100	1.313	NA	NA	103200	0.6604
NA	NA	NA	NA	56910	1.043	NA	NA	333700	1.312	NA	NA	93070	0.5537
NA	NA	NA	NA	74170	0.7852	NA	NA	357100	1.138	NA	NA	88790	0.6043
NA	NA	NA	NA	41170	1.017	NA	NA	333800	1.102	NA	NA	100300	0.618
NA	NA	NA	NA	42520	0.8611	NA	NA	473000	1.048	NA	NA	83210	0.6235
NA	NA	NA	NA	43980	0.8652	NA	NA	361200	1.028	NA	NA	89860	0.6215
NA	NA	NA	NA	49370	0.9467	NA	NA	390100	1.155	NA	NA	89130	0.5847
NA	NA	NA	NA	43470	1.066	NA	NA	409100	1.134	NA	NA	100800	0.5883
NA	NA	NA	NA	53920	1.035	NA	NA	372300	1.159	NA	NA	88300	0.5837
NA	NA	NA	NA	53500	0.875	NA	NA	345700	1.174	NA	NA	91360	0.6581
NA	NA	NA	NA	69570	0.9989	NA	NA	415200	1.06	NA	NA	78160	0.6027
NA	NA	NA	NA	39440	1.266	NA	NA	424500	1.112	NA	NA	93580	0.6452
NA	NA	NA	NA	38160	0.8985	NA	NA	386400	1.133	NA	NA	93280	0.6306
NA	NA	NA	NA	42430	0.9734	NA	NA	351600	1.093	NA	NA	87580	0.6023
NA	NA	NA	NA	42630	1.037	NA	NA	413500	0.8775	NA	NA	71760	0.6585
NA	NA	NA	NA	48740	1.228	NA	NA	379800	1.047	NA	NA	95890	0.5796
NA	NA	NA	NA	45720	0.8243	NA	NA	334900	1.208	NA	NA	83480	0.665
NA	NA	NA	NA	49470	0.8831	NA	NA	376900	1.154	NA	NA	95270	0.6402
NA	NA	NA	NA	47010	1.055	NA	NA	442500	1.24	NA	NA	99750	0.7538
NA	NA	NA	NA	65490	0.8122	NA	NA	443800	1.005	NA	NA	93780	0.6424
NA	NA	NA	NA	48680	1.064	NA	NA	363700	1.186	NA	NA	87870	0.667
NA	NA	NA	NA	58880	1.036	NA	NA	356500	1.225	NA	NA	92470	0.6379
NA	NA	NA	NA	55470	0.958	NA	NA	371800	1.123	NA	NA	69370	0.6534
NA	NA	NA	NA	35690	1.084	NA	NA	336600	1.08	NA	NA	80680	0.6573
NA	NA	NA	NA	39740	1.5	NA	NA	417400	1.108	NA	NA	87160	0.6838
NA	NA	NA	NA	41230	0.72	NA	NA	496500	1.061	NA	NA	94170	0.6461
NA	NA	NA	NA	60330	1.233	NA	NA	515600	0.7609	NA	NA	76330	0.6127
NA	NA	NA	NA	49830	0.9645	NA	NA	424600	1.161	NA	NA	120400	0.6589
NA	NA	NA	NA	41390	0.8479	NA	NA	385000	1.094	NA	NA	93050	0.6324
NA	NA	NA	NA	74010	0.7279	NA	NA	362000	1.141	NA	NA	83300	0.7037
NA	NA	NA	NA	54600	1.039	NA	NA	335100	1.168	NA	NA	89020	0.6781
NA	NA	NA	NA	44960	1.527	NA	NA	334900	1.31	NA	NA	87090	0.6852
NA	NA	NA	NA	60150	0.7808	NA	NA	471400	1.225	NA	NA	95060	0.6833
NA	NA	NA	NA	51500	0.7957	NA	NA	482900	1.038	NA	NA	103700	0.5724
NA	NA	NA	NA	43690	0.992	NA	NA	395700	1.189	NA	NA	96710	0.5633
NA	NA	NA	NA	67240	0.7659	NA	NA	414000	1.171	NA	NA	76780	0.6484
NA	NA	NA	NA	50560	0.9939	NA	NA	382100	1.15	NA	NA	93350	0.5562
NA	NA	NA	NA	59370	0.9837	NA	NA	396500	1.266	NA	NA	86930	0.6866
NA	NA	NA	NA	56240	1.152	NA	NA	374100	1.257	NA	NA	83460	0.7119
NA	NA	NA	NA	60560	0.9571	NA	NA	381700	1.166	NA	NA	83150	0.6022
NA	NA	NA	NA	56840	0.9473	NA	NA	357900	1.172	NA	NA	96510	0.6242
NA	NA	NA	NA	54910	0.811	NA	NA	354800	1.239	NA	NA	100900	0.6057
NA	NA	NA	NA	48850	1.085	NA	NA	453700	0.9553	NA	NA	111200	0.674
NA	NA	NA	NA	56970	0.7432	NA	NA	439800	1.024	NA	NA	57040	0.6255
NA	NA	NA	NA	62270	0.7389	NA	NA	356600	1.128	NA	NA	77940	0.5458
NA	NA	NA	NA	41070	0.8947	NA	NA	374600	1.075	NA	NA	86440	0.6504
NA	NA	NA	NA	56460	1.177	NA	NA	369600	1.13	NA	NA	110900	0.5905
NA	NA	NA	NA	40600	0.9322	NA	NA	402900	0.9758	NA	NA	92090	0.7683
NA	NA	NA	NA	49970	0.9324	NA	NA	449400	0.9705	NA	NA	73940	0.5832
NA	NA	NA	NA	55110	1.007	NA	NA	401500	1.128	NA	NA	65550	0.6084
NA	NA	NA	NA	46450	1.013	NA	NA	391600	1.132	NA	NA	93040	0.7124
NA	NA	NA	NA	35340	1.12	NA	NA	382300	1.078	NA	NA	112900	0.564
NA	NA	NA	NA	48420	1.211	NA	NA	465300	1.01	NA	NA	105500	0.6089
NA	NA	NA	NA	54740	0.7499	NA	NA	376200	1.137	NA	NA	96720	0.5737
NA	NA	NA	NA	51740	0.9395	NA	NA	377700	1.381	NA	NA	103300	0.6151
NA	NA	NA	NA	40370	0.7833	NA	NA	331500	1.573	NA	NA	91730	0.6544
NA	NA	NA	NA	55140	1.185	NA	NA	398100	1.339	NA	NA	74060	0.609
NA	NA	NA	NA	56530	0.8361	NA	NA	345600	1.351	NA	NA	121700	0.5478
NA	NA	NA	NA	56620	0.9157	NA	NA	318300	1.032	NA	NA	83400	0.5811
NA	NA	NA	NA	73350	0.7661	NA	NA	361400	0.9999	NA	NA	96940	0.7636
NA	NA	NA	NA	45930	0.8501	NA	NA	500600	0.9255	NA	NA	87470	0.6262
NA	NA	NA	NA	47720	1.107	NA	NA	334100	0.918	NA	NA	82980	0.6185
NA	NA	NA	NA	56840	0.9983	NA	NA	309000	1.071	NA	NA	89580	0.6833
NA	NA	NA	NA	53980	0.8621	NA	NA	363800	1.502	NA	NA	83780	0.6667
NA	NA	NA	NA	52300	1.229	NA	NA	366900	1.414	NA	NA	86850	0.6543
NA	NA	NA	NA	51200	1.044	NA	NA	388100	1.049	NA	NA	1.00E+05	0.6057
NA	NA	NA	NA	54500	0.9043	NA	NA	373100	1.225	NA	NA	123500	0.5413
NA	NA	NA	NA	61730	0.8426	NA	NA	270900	1.187	NA	NA	91170	0.5902
NA	NA	NA	NA	41210	1.059	NA	NA	300800	1.136	NA	NA	104900	0.5689
NA	NA	NA	NA	62490	0.8622	NA	NA	335400	1.196	NA	NA	98000	0.7445
NA	NA	NA	NA	75120	0.687	NA	NA	320200	1.039	NA	NA	90620	0.6717
NA	NA	NA	NA	57050	0.8186	NA	NA	370400	1.323	NA	NA	87060	0.5954
NA	NA	NA	NA	32460	0.8805	NA	NA	358300	1.16	NA	NA	78600	0.6437
NA	NA	NA	NA	53890	0.9838	NA	NA	362800	1.111	NA	NA	93140	0.6994
NA	NA	NA	NA	58080	0.7432	NA	NA	471400	0.9931	NA	NA	88270	0.6232
NA	NA	NA	NA	57160	0.9372	NA	NA	416900	1.157	NA	NA	100100	0.6415
NA	NA	NA	NA	67930	0.8695	NA	NA	422700	1.231	NA	NA	82340	0.8129
NA	NA	NA	NA	67050	1.063	NA	NA	402300	1.099	NA	NA	85890	0.7177
NA	NA	NA	NA	59520	1.458	NA	NA	328300	1.298	NA	NA	101500	0.6806
NA	NA	NA	NA	44180	0.6362	NA	NA	378400	1.238	NA	NA	109900	0.5525
NA	NA	NA	NA	65650	0.6729	NA	NA	401500	1.173	NA	NA	105600	0.595
NA	NA	NA	NA	49510	0.837	NA	NA	368800	1.083	NA	NA	74960	0.663
NA	NA	NA	NA	45230	0.7673	NA	NA	398000	1.194	NA	NA	83940	0.7057
NA	NA	NA	NA	44380	0.9898	NA	NA	319700	1.425	NA	NA	108300	0.7575
NA	NA	NA	NA	63740	0.852	NA	NA	359800	1.089	NA	NA	101700	0.7075
NA	NA	NA	NA	46710	1.002	NA	NA	400700	0.8747	NA	NA	115800	0.6337
NA	NA	NA	NA	66200	0.839	NA	NA	354600	0.9203	NA	NA	89720	0.6775
NA	NA	NA	NA	48630	1.216	NA	NA	425400	1.297	NA	NA	77660	0.7205
NA	NA	NA	NA	57730	0.8295	NA	NA	311900	1.155	NA	NA	86990	0.6539
NA	NA	NA	NA	48110	0.8576	NA	NA	383100	1.18	NA	NA	78380	0.6406
NA	NA	NA	NA	54490	1.052	NA	NA	437300	1.022	NA	NA	87240	0.6368
NA	NA	NA	NA	47930	1.106	NA	NA	381700	1.156	NA	NA	82660	0.5774
NA	NA	NA	NA	65670	1.031	NA	NA	377300	1.407	NA	NA	96920	0.5814
NA	NA	NA	NA	61480	0.8517	NA	NA	390000	1.104	NA	NA	83330	0.6594
NA	NA	NA	NA	52910	0.7574	NA	NA	417600	1.028	NA	NA	98600	0.6476
NA	NA	NA	NA	57190	1.069	NA	NA	427100	0.9584	NA	NA	100800	0.5923
NA	NA	NA	NA	61970	0.9153	NA	NA	402800	1.087	NA	NA	107800	0.6282
NA	NA	NA	NA	57410	1.123	NA	NA	377700	1.003	NA	NA	92620	0.667
