# Supplementary material for: In silico assessment on TdP risks of drug combinations under CiPA paradigm
Source: Sci Rep. 2023 Feb 20;13:2924. doi: 10.1038/s41598-023-29208-5 (PMC9940090; doi:10.1038/s41598-023-29208-5)
Supplement: Supplementary file 1 — Supplementary Information 1. [file 41598_2023_29208_MOESM1_ESM.zip › 1_Supplementary_Data/drugs_Whittaker/quinidine/IC50_samples100.csv]

ICaL_IC50	ICaL_h	IK1_IC50	IK1_h	IKs_IC50	IKs_h	INa _IC50	INa _h	INaL_IC50	INaL_h	Ito_IC50	Ito_h	hERG_IC50	hERG_h
NA	NA	NA	NA	5244	1.338	NA	NA	NA	NA	3907	1.315	344.8	0.9524
NA	NA	NA	NA	5371	1.22	NA	NA	NA	NA	3647	1.365	339.8	1.092
NA	NA	NA	NA	5320	1.317	NA	NA	NA	NA	3570	1.261	310.7	1.059
NA	NA	NA	NA	4187	1.18	NA	NA	NA	NA	3551	1.172	269.4	1.108
NA	NA	NA	NA	4170	1.223	NA	NA	NA	NA	3599	1.237	279.8	1.037
NA	NA	NA	NA	4652	1.581	NA	NA	NA	NA	3583	1.312	339.6	1.355
NA	NA	NA	NA	3638	1.247	NA	NA	NA	NA	3636	1.03	247.6	0.889
NA	NA	NA	NA	5018	1.101	NA	NA	NA	NA	3131	1.417	287.8	1.002
NA	NA	NA	NA	4504	1.97	NA	NA	NA	NA	3257	1.256	259	1.017
NA	NA	NA	NA	4786	1.568	NA	NA	NA	NA	3182	1.429	266.4	1.166
NA	NA	NA	NA	4284	1.587	NA	NA	NA	NA	3422	1.367	368.1	0.9777
NA	NA	NA	NA	4375	1.468	NA	NA	NA	NA	3514	1.539	234.4	0.7227
NA	NA	NA	NA	5565	1.476	NA	NA	NA	NA	3696	1.47	376.5	1.084
NA	NA	NA	NA	4749	1.224	NA	NA	NA	NA	3633	1.233	423.8	1.099
NA	NA	NA	NA	4343	1.279	NA	NA	NA	NA	3234	1.281	345.2	1.018
NA	NA	NA	NA	4646	1.609	NA	NA	NA	NA	3555	1.291	286.2	0.9629
NA	NA	NA	NA	4453	1.315	NA	NA	NA	NA	3475	1.201	334.3	1.029
NA	NA	NA	NA	4299	1.382	NA	NA	NA	NA	3179	1.425	337	0.9152
NA	NA	NA	NA	4307	1.187	NA	NA	NA	NA	3742	1.249	333	0.8181
NA	NA	NA	NA	4479	1.271	NA	NA	NA	NA	3311	1.464	320.8	1.125
NA	NA	NA	NA	4099	1.383	NA	NA	NA	NA	3410	1.428	388.4	1.339
NA	NA	NA	NA	4957	1.243	NA	NA	NA	NA	3255	1.059	350.2	1.1
NA	NA	NA	NA	5822	0.9716	NA	NA	NA	NA	3071	1.274	341.9	1.063
NA	NA	NA	NA	5145	1.255	NA	NA	NA	NA	3530	0.969	357.6	1.048
NA	NA	NA	NA	4788	1.272	NA	NA	NA	NA	3318	1.134	476.1	1.194
NA	NA	NA	NA	4373	1.193	NA	NA	NA	NA	3513	1.498	394.1	0.8771
NA	NA	NA	NA	4390	1.431	NA	NA	NA	NA	3480	1.11	355.1	0.9842
NA	NA	NA	NA	4707	1.557	NA	NA	NA	NA	3507	1.224	358.8	1.167
NA	NA	NA	NA	5417	1.993	NA	NA	NA	NA	3536	1.737	266.4	0.88
NA	NA	NA	NA	5499	1.498	NA	NA	NA	NA	3655	1.19	360.3	1.2
NA	NA	NA	NA	4893	1.072	NA	NA	NA	NA	3928	1.138	415.5	1.783
NA	NA	NA	NA	4890	1.543	NA	NA	NA	NA	4087	1.47	455.8	1.162
NA	NA	NA	NA	5005	1.142	NA	NA	NA	NA	3416	1.501	297.8	1.147
NA	NA	NA	NA	5134	1.285	NA	NA	NA	NA	3598	1.06	338.9	1.068
NA	NA	NA	NA	5305	1.079	NA	NA	NA	NA	3346	1.514	354.5	1.171
NA	NA	NA	NA	4640	1.655	NA	NA	NA	NA	3145	1.303	273.7	0.8268
NA	NA	NA	NA	5594	1.313	NA	NA	NA	NA	3008	1.282	410.8	1.06
NA	NA	NA	NA	4882	1.868	NA	NA	NA	NA	3309	1.49	317.4	0.9797
NA	NA	NA	NA	5180	1.673	NA	NA	NA	NA	3732	1.108	318.6	0.9716
NA	NA	NA	NA	5097	1.274	NA	NA	NA	NA	3436	1.535	432.9	1.099
NA	NA	NA	NA	4551	1.739	NA	NA	NA	NA	3549	1.337	272.7	1.161
NA	NA	NA	NA	4792	1.572	NA	NA	NA	NA	3792	1.269	339.6	0.9403
NA	NA	NA	NA	7152	0.8287	NA	NA	NA	NA	3475	1.318	324.3	0.8761
NA	NA	NA	NA	6332	0.9255	NA	NA	NA	NA	3414	1.392	481.7	0.9439
NA	NA	NA	NA	4957	1.154	NA	NA	NA	NA	3315	1.07	580.9	1.013
NA	NA	NA	NA	5447	1.594	NA	NA	NA	NA	4237	1.037	438.7	1.471
NA	NA	NA	NA	4511	1.934	NA	NA	NA	NA	3861	1.18	297.3	0.9505
NA	NA	NA	NA	4673	1.498	NA	NA	NA	NA	3366	1.568	249.4	0.8525
NA	NA	NA	NA	4975	1.416	NA	NA	NA	NA	3305	1.469	236.4	1.088
NA	NA	NA	NA	4402	1.351	NA	NA	NA	NA	3891	1.237	252.9	0.7931
NA	NA	NA	NA	4665	1.523	NA	NA	NA	NA	3387	1.377	384.9	0.8275
NA	NA	NA	NA	4574	1.491	NA	NA	NA	NA	3130	1.311	407.4	0.9318
NA	NA	NA	NA	5668	0.9148	NA	NA	NA	NA	3579	1.46	332.6	1.222
NA	NA	NA	NA	6149	1.133	NA	NA	NA	NA	3497	1.296	288.1	0.7652
NA	NA	NA	NA	5879	1.148	NA	NA	NA	NA	3434	1.233	252.9	1.006
NA	NA	NA	NA	5860	1.286	NA	NA	NA	NA	3229	1.569	296.8	0.9902
NA	NA	NA	NA	4288	1.994	NA	NA	NA	NA	3370	1.333	305.6	1.048
NA	NA	NA	NA	5092	1.701	NA	NA	NA	NA	3454	1.339	309.7	1.033
NA	NA	NA	NA	4739	1.71	NA	NA	NA	NA	3218	1.136	366.4	1.51
NA	NA	NA	NA	4429	1.434	NA	NA	NA	NA	3489	1.292	396.6	1.605
NA	NA	NA	NA	5135	1.02	NA	NA	NA	NA	3310	1.327	396.4	1.469
NA	NA	NA	NA	5284	1.375	NA	NA	NA	NA	3721	1.077	389.1	1.084
NA	NA	NA	NA	4297	1.703	NA	NA	NA	NA	3832	1.324	364.1	1.12
NA	NA	NA	NA	4976	1.48	NA	NA	NA	NA	3545	1.125	429.3	1.331
NA	NA	NA	NA	4237	1.95	NA	NA	NA	NA	3432	1.269	272.8	0.8493
NA	NA	NA	NA	4704	1.81	NA	NA	NA	NA	3109	1.061	267.1	0.8669
NA	NA	NA	NA	5458	1.174	NA	NA	NA	NA	4085	1.285	364.6	0.9219
NA	NA	NA	NA	5801	0.8845	NA	NA	NA	NA	3848	1.132	299.9	1.004
NA	NA	NA	NA	4958	1.343	NA	NA	NA	NA	3770	1.156	358.1	1.334
NA	NA	NA	NA	4867	1.342	NA	NA	NA	NA	3554	1.476	363.9	1.368
NA	NA	NA	NA	4595	1.42	NA	NA	NA	NA	3356	1.366	338.1	0.9258
NA	NA	NA	NA	4372	1.603	NA	NA	NA	NA	3334	1.386	329.6	0.8331
NA	NA	NA	NA	5170	1.182	NA	NA	NA	NA	3320	1.004	328.6	0.8733
NA	NA	NA	NA	4547	1.481	NA	NA	NA	NA	3257	1.152	372.6	0.9649
NA	NA	NA	NA	4826	1.46	NA	NA	NA	NA	3114	1.202	369.7	1.154
NA	NA	NA	NA	5832	1.162	NA	NA	NA	NA	3951	1.631	337	1.019
NA	NA	NA	NA	5179	1.062	NA	NA	NA	NA	4035	1.649	339.8	1.035
NA	NA	NA	NA	5198	1.311	NA	NA	NA	NA	3155	1.631	343.3	1.047
NA	NA	NA	NA	4988	1.313	NA	NA	NA	NA	3098	1.384	434.7	1.383
NA	NA	NA	NA	4671	1.232	NA	NA	NA	NA	4078	1.113	301.7	0.7434
NA	NA	NA	NA	4529	1.691	NA	NA	NA	NA	3483	1.535	238.7	0.5067
NA	NA	NA	NA	4055	1.322	NA	NA	NA	NA	3417	1.203	188.3	0.6504
NA	NA	NA	NA	4095	1.498	NA	NA	NA	NA	2925	1.441	339.4	1.209
NA	NA	NA	NA	4103	1.118	NA	NA	NA	NA	3670	1.132	246.6	0.7779
NA	NA	NA	NA	6537	1.091	NA	NA	NA	NA	3654	1.089	216.5	0.7155
NA	NA	NA	NA	4646	1.976	NA	NA	NA	NA	3449	1.111	356.4	1.037
NA	NA	NA	NA	4689	1.422	NA	NA	NA	NA	3677	1.228	364.6	1.018
NA	NA	NA	NA	3971	1.604	NA	NA	NA	NA	3503	0.9974	240.8	0.8007
NA	NA	NA	NA	4200	1.593	NA	NA	NA	NA	3275	1.248	371.5	1.154
NA	NA	NA	NA	5567	1.567	NA	NA	NA	NA	3492	1.408	389.4	1.065
NA	NA	NA	NA	4831	1.609	NA	NA	NA	NA	3669	1.499	702	1.468
NA	NA	NA	NA	4887	1.359	NA	NA	NA	NA	3663	1.193	363.4	0.6578
NA	NA	NA	NA	4559	1.424	NA	NA	NA	NA	3503	1.472	329.1	0.9612
NA	NA	NA	NA	5002	1.189	NA	NA	NA	NA	2987	1.114	339.7	1.064
NA	NA	NA	NA	5706	1.239	NA	NA	NA	NA	3825	1.18	328.4	0.7804
NA	NA	NA	NA	4676	1.485	NA	NA	NA	NA	3176	1.399	351.6	0.9015
NA	NA	NA	NA	5012	1.465	NA	NA	NA	NA	3798	1.329	282.1	1.003
NA	NA	NA	NA	4756	1.534	NA	NA	NA	NA	2902	1.241	308	1.358
NA	NA	NA	NA	5018	1.169	NA	NA	NA	NA	4005	1.108	363	1.684
NA	NA	NA	NA	5963	1.132	NA	NA	NA	NA	3214	1.503	346	1.209
