# Supplementary material for: In silico assessment on TdP risks of drug combinations under CiPA paradigm
Source: Sci Rep. 2023 Feb 20;13:2924. doi: 10.1038/s41598-023-29208-5 (PMC9940090; doi:10.1038/s41598-023-29208-5)
Supplement: Supplementary file 1 — Supplementary Information 1. [file 41598_2023_29208_MOESM1_ESM.zip › 1_Supplementary_Data/drugs_Whittaker/quinine/IC50_samples100.csv]

ICaL_IC50	ICaL_h	IK1_IC50	IK1_h	IKs_IC50	IKs_h	INa_IC50	INa_h	INaL_IC50	INaL_h	Ito_IC50	Ito_h	hERG_IC50	hERG_h
28860	1.195	NA	NA	40100	0.9158	22950	1.21	8511	0.5472	76760	0.9869	4215	0.9578
30260	0.9903	NA	NA	39920	1.328	14970	1.004	6683	0.5308	83950	1.003	5284	1.105
24570	1.008	NA	NA	44380	0.9385	16110	0.9825	6098	0.5087	72580	0.981	4380	0.9751
30720	1.076	NA	NA	35680	1.278	21000	1.367	10370	0.5048	80000	0.8571	5147	0.9887
28660	0.8259	NA	NA	31800	1.202	24360	1.581	8982	0.5072	79050	0.9519	5382	1.019
29720	0.9836	NA	NA	41240	1.509	22580	0.9882	6026	0.5399	72810	0.7331	5313	0.9534
29940	0.9843	NA	NA	34070	1.255	33230	1.177	12470	0.5794	69580	1.097	5466	0.9011
26520	0.8891	NA	NA	49530	0.7943	28230	1.164	9142	0.6006	75450	0.944	5701	1.115
24870	1.036	NA	NA	43310	1.014	22630	1.195	10020	0.5165	68350	1.153	5085	0.9963
24380	1.234	NA	NA	42860	1.421	30870	1.274	8261	0.5032	69830	0.9886	5574	0.9358
30540	0.9029	NA	NA	53870	1.382	24810	0.97	7468	0.5088	81070	1.027	3777	1.017
29010	1.082	NA	NA	29450	0.9002	24370	1.554	8356	0.5245	83310	0.9233	4019	0.8112
30460	0.9753	NA	NA	37650	0.9866	28130	1.253	8350	0.5058	91250	0.819	5374	0.6964
24550	0.9378	NA	NA	38440	1.092	27720	1.553	8837	0.5038	74230	0.9829	5480	1.061
25530	1.049	NA	NA	31900	1.08	23120	1.238	7241	0.5016	79630	0.9438	5631	1.074
28790	0.9778	NA	NA	36050	1.249	26210	1.151	9142	0.5869	81370	0.9472	5359	1.22
26990	1.107	NA	NA	30740	0.9314	29280	1.214	7723	0.5498	70380	0.9076	5846	1.246
25670	0.9673	NA	NA	29470	1.25	23200	1.235	8819	0.5533	81190	0.97	5170	0.7984
21450	0.9514	NA	NA	37580	1.401	22990	1.197	8432	0.5186	75680	1.02	4777	1.2
27800	1.019	NA	NA	42390	1.17	21940	1.405	7098	0.5613	80740	1.01	6611	0.9781
29200	0.7842	NA	NA	36670	1.191	23140	0.933	6715	0.5273	69080	0.8983	4391	0.6809
23120	1.047	NA	NA	31370	1.142	23360	1.259	6836	0.5178	84630	0.9712	5937	1.38
25780	1.211	NA	NA	37040	1.361	27720	1.098	7477	0.5254	75680	0.9125	4562	0.957
25350	0.9707	NA	NA	38670	1.171	28860	0.9973	4407	0.5258	69130	0.9059	6757	1.239
31570	1.115	NA	NA	41970	1.152	23480	1.037	6992	0.5838	82880	0.9808	5404	0.9894
27840	0.9434	NA	NA	38830	1.253	23800	1.089	7570	0.5173	75520	0.9184	4721	0.8683
29320	0.9322	NA	NA	31700	1.088	26580	1.234	7552	0.5281	81420	0.9807	5493	0.9515
30000	1.009	NA	NA	40880	1.01	23690	1.014	9649	0.5246	75640	0.9588	5673	0.9684
30440	1.002	NA	NA	38290	1.01	24940	1.225	8559	0.5491	81910	0.983	5343	0.8946
31020	1.006	NA	NA	37220	1.223	30440	1.126	8939	0.562	84400	0.8812	5081	1.017
29880	0.8702	NA	NA	36320	1.314	25930	1.022	7671	0.5298	75680	0.929	5223	0.8562
31980	1.15	NA	NA	29940	0.9058	21550	1.111	9475	0.5547	76260	0.8035	4496	0.9032
25690	1.018	NA	NA	34550	1.056	18650	1.255	8015	0.5121	70800	1.158	3362	0.8305
28110	1.064	NA	NA	48570	0.7375	21090	0.8812	8666	0.5263	72810	0.8774	4379	0.7691
24950	1.155	NA	NA	33870	1.09	21550	1.343	8147	0.503	73980	1.076	5656	1.109
31690	0.9868	NA	NA	37350	0.8649	22770	1.544	7601	0.5004	93300	0.8952	5609	1.237
26240	1.097	NA	NA	34020	1.082	19140	0.977	11850	0.524	71080	0.8842	5029	0.8212
21960	1.335	NA	NA	21770	1.532	19180	1.44	8175	0.6214	70060	0.7894	5826	0.9605
23970	1.291	NA	NA	24480	1.74	25180	1.298	9427	0.5226	89060	0.8718	4193	0.8034
29970	1.081	NA	NA	33930	1.268	22120	1.311	8554	0.5459	102700	0.8887	6101	0.9754
24810	0.9702	NA	NA	30370	1.165	25350	1.488	7641	0.5374	81320	0.9207	6073	0.969
26830	1.266	NA	NA	38290	1.231	27030	1.334	9022	0.514	80350	0.9093	5516	1.146
23970	1.051	NA	NA	36490	1.075	15340	1.001	6902	0.5617	77780	0.9332	5467	1.165
27120	1.004	NA	NA	39580	1.251	15850	0.9259	6815	0.7644	66750	0.8718	6043	1.242
27750	1.179	NA	NA	50600	0.8368	27100	1.191	12360	0.5044	83870	1.029	4353	0.9416
26450	1.1	NA	NA	32540	1.017	20390	1.087	13810	0.5518	68470	1.011	5387	1.118
27590	1.107	NA	NA	30060	1.478	21370	1.248	10870	0.516	74780	0.9916	5181	0.9528
27580	0.9223	NA	NA	57670	1.299	20100	1.132	5218	0.5024	74350	0.8833	4625	0.9329
25290	1.064	NA	NA	31430	0.9463	27910	1.099	6657	0.5137	83220	0.9054	4566	0.8838
25780	1.043	NA	NA	42440	1.356	30810	1.152	8645	0.5254	76190	1.036	3816	0.8113
22140	1.002	NA	NA	39090	1.069	26570	1.271	7785	0.6396	83240	0.9876	6246	1.013
22000	0.9822	NA	NA	28780	1.012	25490	1.085	6718	0.5848	75860	0.8427	5228	0.8867
28700	1.109	NA	NA	33810	1.537	25620	1.404	4398	0.5019	95260	1.017	5244	0.9173
21360	1.103	NA	NA	33750	1.306	23840	1.109	7104	0.5373	97280	1.027	4246	0.9198
29530	1.109	NA	NA	34730	1.066	26740	1.29	9561	0.6156	71870	0.7596	4889	0.7923
28050	0.9423	NA	NA	36050	1.012	21430	1.019	7840	0.564	74090	1.084	6477	1.182
28350	1.205	NA	NA	37690	1.065	25670	1.145	8069	0.532	92660	0.9386	4458	0.8764
28910	1.007	NA	NA	42310	0.925	25960	0.9538	8169	0.5274	71320	0.9045	6014	0.994
26210	1.075	NA	NA	33470	0.8676	23490	1.042	7628	0.5341	86970	1.109	5503	0.7396
23360	0.8768	NA	NA	31470	1.264	21730	1.036	8805	0.5842	83090	1.103	4621	0.5817
28620	0.8585	NA	NA	26240	1.383	21210	0.9879	6936	0.5218	75840	0.9034	5771	1.051
28480	1.072	NA	NA	32140	1.103	24650	1.102	6441	0.5054	80800	1.019	6228	1.024
22380	1.104	NA	NA	40710	1.314	24280	1.02	7411	0.5065	75920	0.9969	4945	1.172
27530	1.05	NA	NA	31370	1.56	20560	1.014	8563	0.5149	79430	0.9484	4791	0.9864
21170	1.116	NA	NA	34570	1.06	28240	1.196	7394	0.5092	87530	0.8487	5352	0.8537
24690	1.078	NA	NA	40070	0.8022	33310	1.165	7274	0.5107	69160	1.154	4224	0.97
27800	0.9523	NA	NA	35990	1.459	27320	1.249	9150	0.551	89290	0.9725	4360	1.01
26510	1.021	NA	NA	49920	1.266	30280	1.148	9238	0.5207	79740	0.9221	4737	1.593
24680	1.05	NA	NA	29350	1.504	22750	1.307	8893	0.5057	91750	0.836	6655	1.067
27900	1.08	NA	NA	44700	0.9664	25800	1.277	8091	0.5092	66950	0.9638	5489	0.8755
26610	1.005	NA	NA	36360	1.035	21160	1.346	9439	0.5033	67450	0.876	5675	0.7553
28040	1.051	NA	NA	35080	1.432	22190	0.9532	9873	0.5209	85340	0.7718	5117	0.9199
26550	0.9427	NA	NA	35250	1.175	24110	1.522	11540	0.6272	87810	1.134	5391	1.106
28050	0.9148	NA	NA	42560	1.004	24040	1.114	8144	0.5451	88010	0.893	5642	1.187
26820	0.9205	NA	NA	34490	1.255	20780	1.314	7091	0.5104	74000	0.9343	4110	0.9314
24660	1.069	NA	NA	35560	1.241	26310	0.9174	5639	0.5153	78430	1.046	4713	1.114
29920	1.004	NA	NA	47270	1.168	25730	1.106	10980	0.5023	79460	0.9144	5442	0.7333
28260	0.9197	NA	NA	43870	1.06	22490	0.9085	11110	0.6451	75650	1.088	5081	1.155
31230	1.084	NA	NA	35980	1.164	28570	0.991	7245	0.5074	75240	1.041	4655	1.095
28310	0.9639	NA	NA	27190	1.614	24510	1.041	8481	0.5336	82910	1.156	5232	0.8749
22210	1.043	NA	NA	32730	1.531	24740	1.094	8884	0.5107	94130	0.9979	5489	1.045
23470	1.061	NA	NA	35250	1.334	28270	1.358	6899	0.596	85810	0.8668	4836	0.9715
26680	1.01	NA	NA	46100	1.008	25970	1.288	8104	0.5305	79680	1.119	6219	1.675
29790	1.015	NA	NA	34470	1.53	24960	1.263	10120	0.5533	90690	1.033	4840	0.8036
27960	0.945	NA	NA	37810	1.012	18930	1.148	7564	0.5134	76940	0.9608	5859	1.02
25800	0.8815	NA	NA	36360	1.079	17140	1.399	7232	0.5056	74430	1.006	5520	1.216
27510	0.8069	NA	NA	32460	1.202	19490	1.318	7450	0.5759	76840	0.9117	5916	1.128
33250	0.9309	NA	NA	46070	0.8363	26290	1.168	6944	0.5363	76400	0.989	5565	0.7461
33400	0.974	NA	NA	34570	1.044	24530	0.8436	6669	0.5433	75050	0.8496	5355	1.335
25080	0.7662	NA	NA	55770	0.9441	19640	1.43	5541	0.5002	76600	1.008	5145	1.042
28630	1.037	NA	NA	60420	0.6358	39170	0.6891	9072	0.5252	76740	0.9583	6148	1.057
23150	1.054	NA	NA	43200	1.162	25170	1.646	6530	0.5187	75710	0.9744	6081	0.9879
24640	1.07	NA	NA	33500	1.166	27140	1.547	6630	0.5033	79920	0.971	4785	1.183
26380	1.166	NA	NA	33800	1.48	33670	1.06	7989	0.5349	69490	0.9249	5061	1.057
22840	0.9976	NA	NA	51580	1.208	24480	1.038	8552	0.5285	65910	1.047	5685	0.9296
27690	1.037	NA	NA	37700	1.205	29560	0.9867	9147	0.54	66070	0.886	5431	1.087
32270	0.9315	NA	NA	43910	0.8792	22130	1.192	9625	0.5232	69450	0.8558	5329	1.183
28330	1.108	NA	NA	43360	1.08	16190	0.978	7049	0.5274	88790	1.041	4352	0.8104
25220	1.038	NA	NA	33440	1.086	14960	0.7782	7082	0.5647	93970	0.773	5078	1.17
30890	0.9589	NA	NA	35780	1.194	32520	0.6769	9134	0.5168	77030	0.8296	5478	1.239
