# Supplementary material for: In silico assessment on TdP risks of drug combinations under CiPA paradigm
Source: Sci Rep. 2023 Feb 20;13:2924. doi: 10.1038/s41598-023-29208-5 (PMC9940090; doi:10.1038/s41598-023-29208-5)
Supplement: Supplementary file 1 — Supplementary Information 1. [file 41598_2023_29208_MOESM1_ESM.zip › 1_Supplementary_Data/drugs_Whittaker/ritonavir/IC50_samples100.csv]

ICaL_IC50	ICaL_h	IK1_IC50	IK1_h	IKs_IC50	IKs_h	INa _IC50	INa _h	INaL_IC50	INaL_h	Ito_IC50	Ito_h	hERG_IC50	hERG_h
7897	1.394	NA	NA	NA	NA	NA	NA	7813	0.6184	NA	NA	5854	0.8525
8360	1.385	NA	NA	NA	NA	NA	NA	3626	0.6175	NA	NA	5614	1.072
7438	1.253	NA	NA	NA	NA	NA	NA	4514	0.6076	NA	NA	5002	1.198
7346	1.075	NA	NA	NA	NA	NA	NA	6255	0.7147	NA	NA	5705	1.145
7467	1.264	NA	NA	NA	NA	NA	NA	13880	0.6421	NA	NA	5697	1.133
7242	1.477	NA	NA	NA	NA	NA	NA	10660	0.7074	NA	NA	3891	0.8504
7503	1.323	NA	NA	NA	NA	NA	NA	7529	0.8246	NA	NA	4152	0.8272
9101	1.192	NA	NA	NA	NA	NA	NA	8095	0.5559	NA	NA	3962	1.017
7993	1.332	NA	NA	NA	NA	NA	NA	5919	0.6151	NA	NA	5145	1.07
8748	1.239	NA	NA	NA	NA	NA	NA	6774	0.6698	NA	NA	4797	0.9879
8909	1.286	NA	NA	NA	NA	NA	NA	12950	0.524	NA	NA	5543	1.131
8531	1.305	NA	NA	NA	NA	NA	NA	6289	1.027	NA	NA	4282	0.9048
8108	1.207	NA	NA	NA	NA	NA	NA	4376	0.5728	NA	NA	4714	1.001
8514	1.059	NA	NA	NA	NA	NA	NA	6895	0.9105	NA	NA	4912	0.837
7272	1.299	NA	NA	NA	NA	NA	NA	9236	0.6167	NA	NA	5521	0.9382
7528	1.26	NA	NA	NA	NA	NA	NA	6596	0.6737	NA	NA	5207	1.15
8032	1.318	NA	NA	NA	NA	NA	NA	8493	0.6311	NA	NA	4138	1.262
8196	1.26	NA	NA	NA	NA	NA	NA	5897	0.8756	NA	NA	4689	0.9469
8908	1.066	NA	NA	NA	NA	NA	NA	5313	0.6754	NA	NA	4836	1.002
9168	1.343	NA	NA	NA	NA	NA	NA	5301	1.037	NA	NA	4722	0.9246
10730	1.253	NA	NA	NA	NA	NA	NA	7183	0.6873	NA	NA	5551	0.8086
7321	1.307	NA	NA	NA	NA	NA	NA	8811	0.6784	NA	NA	5162	0.945
7548	1.346	NA	NA	NA	NA	NA	NA	7164	0.6662	NA	NA	4980	1.126
7778	1.249	NA	NA	NA	NA	NA	NA	4431	0.652	NA	NA	5860	1.09
6295	1.185	NA	NA	NA	NA	NA	NA	5828	0.8062	NA	NA	5536	1.069
6539	1.18	NA	NA	NA	NA	NA	NA	7417	0.8295	NA	NA	4670	1.205
7374	1.382	NA	NA	NA	NA	NA	NA	5641	1.005	NA	NA	4724	0.9958
8419	1.342	NA	NA	NA	NA	NA	NA	5948	0.8046	NA	NA	4533	1.05
10030	1.143	NA	NA	NA	NA	NA	NA	8381	0.6763	NA	NA	5940	1.067
7996	1.16	NA	NA	NA	NA	NA	NA	6653	0.7807	NA	NA	5094	0.9967
7956	1.456	NA	NA	NA	NA	NA	NA	7503	0.8566	NA	NA	4598	0.9987
8177	1.237	NA	NA	NA	NA	NA	NA	4847	0.7786	NA	NA	4511	1.02
8488	1.116	NA	NA	NA	NA	NA	NA	5640	0.7762	NA	NA	5278	0.9543
8469	1.13	NA	NA	NA	NA	NA	NA	4333	0.8333	NA	NA	4988	1.036
8155	1.15	NA	NA	NA	NA	NA	NA	8720	0.5589	NA	NA	5022	1.122
9978	1.255	NA	NA	NA	NA	NA	NA	6063	0.7138	NA	NA	5152	1.086
9258	1.56	NA	NA	NA	NA	NA	NA	6631	0.7128	NA	NA	5608	0.9595
7608	1.535	NA	NA	NA	NA	NA	NA	7905	0.6205	NA	NA	6044	0.9955
8922	1.298	NA	NA	NA	NA	NA	NA	6154	0.7131	NA	NA	6036	1.09
7813	1.193	NA	NA	NA	NA	NA	NA	5202	0.7183	NA	NA	4566	1.261
8255	1.221	NA	NA	NA	NA	NA	NA	5100	0.6905	NA	NA	6203	1.346
8078	1.197	NA	NA	NA	NA	NA	NA	7781	0.5599	NA	NA	5245	1.283
7446	1.315	NA	NA	NA	NA	NA	NA	5684	0.575	NA	NA	4217	1.163
8931	1.346	NA	NA	NA	NA	NA	NA	7642	0.8123	NA	NA	5131	1.054
8225	1.191	NA	NA	NA	NA	NA	NA	11110	0.6923	NA	NA	7351	0.8257
7513	1.428	NA	NA	NA	NA	NA	NA	8558	0.7235	NA	NA	6293	0.8334
8141	1.514	NA	NA	NA	NA	NA	NA	6783	0.6254	NA	NA	5473	0.6901
8635	1.258	NA	NA	NA	NA	NA	NA	9675	0.5129	NA	NA	4243	1.015
7057	1.225	NA	NA	NA	NA	NA	NA	6778	0.7366	NA	NA	5422	1.149
7367	1.209	NA	NA	NA	NA	NA	NA	6029	0.8005	NA	NA	5617	1.02
8514	1.248	NA	NA	NA	NA	NA	NA	9693	0.6241	NA	NA	5292	1.063
7367	1.383	NA	NA	NA	NA	NA	NA	9260	0.6206	NA	NA	6043	0.9659
7387	1.566	NA	NA	NA	NA	NA	NA	6736	0.7979	NA	NA	4375	1.194
9271	1.999	NA	NA	NA	NA	NA	NA	6149	0.6612	NA	NA	5841	1.212
8238	1.164	NA	NA	NA	NA	NA	NA	10220	0.517	NA	NA	6803	1.014
7986	1.417	NA	NA	NA	NA	NA	NA	8738	0.5863	NA	NA	5380	1.228
8660	1.547	NA	NA	NA	NA	NA	NA	15160	0.7832	NA	NA	4558	1.194
8505	1.605	NA	NA	NA	NA	NA	NA	8547	0.8777	NA	NA	5333	0.8638
8305	1.015	NA	NA	NA	NA	NA	NA	7456	0.8252	NA	NA	5221	1.005
6995	1.314	NA	NA	NA	NA	NA	NA	5795	1.162	NA	NA	4825	1.147
7836	1.321	NA	NA	NA	NA	NA	NA	3115	1.44	NA	NA	4863	0.9404
8469	1.33	NA	NA	NA	NA	NA	NA	4311	1.126	NA	NA	3973	0.935
8804	1.395	NA	NA	NA	NA	NA	NA	5625	0.547	NA	NA	3934	0.9889
7249	1.391	NA	NA	NA	NA	NA	NA	7740	0.7823	NA	NA	3933	0.9738
7957	1.158	NA	NA	NA	NA	NA	NA	6040	0.5738	NA	NA	5403	0.8622
9131	1.088	NA	NA	NA	NA	NA	NA	6118	0.8224	NA	NA	4106	1.142
8134	1.247	NA	NA	NA	NA	NA	NA	7175	0.5378	NA	NA	5504	0.9364
8074	1.199	NA	NA	NA	NA	NA	NA	6608	0.83	NA	NA	6076	1.071
8285	1.3	NA	NA	NA	NA	NA	NA	6374	0.7021	NA	NA	7131	1.032
8845	1.238	NA	NA	NA	NA	NA	NA	8013	0.6731	NA	NA	6132	0.9733
7217	1.387	NA	NA	NA	NA	NA	NA	7093	0.7752	NA	NA	5426	0.9788
8704	1.297	NA	NA	NA	NA	NA	NA	8641	0.746	NA	NA	5316	1.158
8502	1.129	NA	NA	NA	NA	NA	NA	7300	0.5871	NA	NA	5801	0.838
7628	1.162	NA	NA	NA	NA	NA	NA	5286	0.6451	NA	NA	5467	1.248
7163	0.9995	NA	NA	NA	NA	NA	NA	4715	0.7275	NA	NA	4188	1.082
8206	1.285	NA	NA	NA	NA	NA	NA	8059	0.8978	NA	NA	5215	0.9774
7991	1.306	NA	NA	NA	NA	NA	NA	7089	0.8321	NA	NA	4980	0.934
7501	1.202	NA	NA	NA	NA	NA	NA	6211	0.6484	NA	NA	5231	0.9367
8347	1.124	NA	NA	NA	NA	NA	NA	5597	0.6517	NA	NA	4811	1.09
7754	1.239	NA	NA	NA	NA	NA	NA	7036	0.6627	NA	NA	6074	1.003
7571	1.425	NA	NA	NA	NA	NA	NA	17060	0.6016	NA	NA	4512	0.8326
7425	1.226	NA	NA	NA	NA	NA	NA	11730	0.9883	NA	NA	4817	1.031
8028	1.2	NA	NA	NA	NA	NA	NA	10030	0.6312	NA	NA	5486	1.05
7316	1.264	NA	NA	NA	NA	NA	NA	10020	0.725	NA	NA	5259	1.019
7227	1.393	NA	NA	NA	NA	NA	NA	6206	0.7225	NA	NA	5485	1.11
10300	0.967	NA	NA	NA	NA	NA	NA	6432	0.722	NA	NA	5241	1.069
7386	1.218	NA	NA	NA	NA	NA	NA	6741	0.668	NA	NA	6436	1.034
6958	1.258	NA	NA	NA	NA	NA	NA	5626	0.702	NA	NA	4838	1.159
7922	1.233	NA	NA	NA	NA	NA	NA	6058	0.6467	NA	NA	6184	0.9604
9461	0.9813	NA	NA	NA	NA	NA	NA	6869	0.8327	NA	NA	5494	1.041
7723	1.303	NA	NA	NA	NA	NA	NA	5743	0.9385	NA	NA	4736	1.042
8821	1.192	NA	NA	NA	NA	NA	NA	6510	0.7578	NA	NA	4646	0.9799
8795	1.248	NA	NA	NA	NA	NA	NA	5442	0.7185	NA	NA	5453	0.9056
8816	1.235	NA	NA	NA	NA	NA	NA	6534	0.897	NA	NA	4437	1.101
8421	1.189	NA	NA	NA	NA	NA	NA	8371	0.7037	NA	NA	4705	1.111
9249	1.231	NA	NA	NA	NA	NA	NA	8933	0.709	NA	NA	5082	1.052
8950	1.248	NA	NA	NA	NA	NA	NA	6774	0.7216	NA	NA	4604	1.077
7582	1.31	NA	NA	NA	NA	NA	NA	7616	0.6599	NA	NA	4561	1.138
7085	1.394	NA	NA	NA	NA	NA	NA	10010	0.7139	NA	NA	4693	1.162
8187	1.222	NA	NA	NA	NA	NA	NA	11320	0.661	NA	NA	6004	0.6228
