# Supplementary material for: In silico assessment on TdP risks of drug combinations under CiPA paradigm
Source: Sci Rep. 2023 Feb 20;13:2924. doi: 10.1038/s41598-023-29208-5 (PMC9940090; doi:10.1038/s41598-023-29208-5)
Supplement: Supplementary file 1 — Supplementary Information 1. [file 41598_2023_29208_MOESM1_ESM.zip › 1_Supplementary_Data/source_code/bin/exec.sh]

#PBS -N Marcell_DrugSim
#PBS -l nodes=1:ppn=10
#PBS -l walltime=20000:00:00
#PBS -e stderr.log
#PBS -o stdout.log
#Specific the shell types
#PBS -S /bin/bash
#Specific the queue type
#PBS -q dque

cd $PBS_O_WORKDIR
NPROCS=`wc -l < $PBS_NODEFILE`
echo This job has allocated $NPROCS nodes

# Use this to export the library path
export LD_LIBRARY_PATH=/opt/prog/sundial/lib64:$LD_LIBRARY_PATH

find . -name "*.plt" -type f -delete
rm -rf *.log
mpirun -machinefile $PBS_NODEFILE -np $NPROCS ./drug_sim
