# Supplementary material for: In silico assessment on TdP risks of drug combinations under CiPA paradigm
Source: Sci Rep. 2023 Feb 20;13:2924. doi: 10.1038/s41598-023-29208-5 (PMC9940090; doi:10.1038/s41598-023-29208-5)
Supplement: Supplementary file 1 — Supplementary Information 1. [file 41598_2023_29208_MOESM1_ESM.zip › 1_Supplementary_Data/source_code/bin/stderr.log]

Loading icc version 2022.0.2
Loading compiler-rt version 2022.0.2
Loading mkl version 2022.0.2
Loading tbb version 2021.5.1
Loading mpi version 2021.5.1
