# Supplementary material for: In silico assessment on TdP risks of drug combinations under CiPA paradigm
Source: Sci Rep. 2023 Feb 20;13:2924. doi: 10.1038/s41598-023-29208-5 (PMC9940090; doi:10.1038/s41598-023-29208-5)
Supplement: Supplementary file 1 — Supplementary Information 1. [file 41598_2023_29208_MOESM1_ESM.zip › 1_Supplementary_Data/source_code/bin/stdout.log]

This job has allocated 10 nodes
Sample_ID:0  Count:10 Rank:0 
Data: Using Endo type cell
Before 0.000100 0.190800 0.003400 0.007500 0.046000
Trying to use Dutta...
After 0.000101 0.323978 0.006358 0.019957 0.046598
Before drug 0.000101 0.323978 0.006358 75.000000 0.019957 0.020000 0.046598
Applying Drug Effect...
Sample_ID:1  Count:10 Rank:1 
Data: Sample_ID:2  Count:10 Rank:2 
Data: Sample_ID:3  Count:10 Rank:3 
Data: Sample_ID:4  Count:10 Rank:4 
Data: Sample_ID:5  Count:10 Rank:5 
Data: Sample_ID:6  Count:10 Rank:6 
Data: Sample_ID:7  Count:10 Rank:7 
Data: Sample_ID:8  Count:10 Rank:8 
Data: Sample_ID:9  Count:10 Rank:9 
Data: After drug 0.000101 0.323978 0.006358 75.000000 0.019957 0.020000 0.046598
Using Endo type cell
Before 0.000100 0.190800 0.003400 0.007500 0.046000
Trying to use Dutta...
After 0.000101 0.323978 0.006358 0.019957 0.046598
Before drug 0.000101 0.323978 0.006358 75.000000 0.019957 0.020000 0.046598
Applying Drug Effect...
After drug 0.000096 0.323978 0.006295 74.984446 0.019908 0.020000 0.029129
Using Endo type cell
Before 0.000100 0.190800 0.003400 0.007500 0.046000
Trying to use Dutta...
After 0.000101 0.323978 0.006358 0.019957 0.046598
Before drug 0.000101 0.323978 0.006358 75.000000 0.019957 0.020000 0.046598
Applying Drug Effect...
After drug 0.000088 0.323978 0.006188 74.622866 0.019445 0.020000 0.010631
Using Endo type cell
Before 0.000100 0.190800 0.003400 0.007500 0.046000
Trying to use Dutta...
After 0.000101 0.323978 0.006358 0.019957 0.046598
Before drug 0.000101 0.323978 0.006358 75.000000 0.019957 0.020000 0.046598
Applying Drug Effect...
After drug 0.000082 0.323978 0.006099 73.529951 0.018596 0.019999 0.005734
Computation Time: 5.389780 minutes
