# Supplementary material for: In silico assessment on TdP risks of drug combinations under CiPA paradigm
Source: Sci Rep. 2023 Feb 20;13:2924. doi: 10.1038/s41598-023-29208-5 (PMC9940090; doi:10.1038/s41598-023-29208-5)
Supplement: Supplementary file 1 — Supplementary Information 1. [file 41598_2023_29208_MOESM1_ESM.zip › 1_Supplementary_Data/source_code/cellmodels/cellmodel.hpp]

#ifndef PATCH_CLAMP_HPP
#define PATCH_CLAMP_HPP

class Cellmodel
{
protected:
  Cellmodel(){}
public:
  bool isEctopic;
  bool isS1;
  unsigned int algebraic_size;
  unsigned int constants_size;
  unsigned int states_size;
  double *ALGEBRAIC;
  double *CONSTANTS;
  double *RATES;
  double *STATES;
  virtual ~Cellmodel() {}
  virtual void initConsts() = 0;
  virtual void initConsts(double type){}
  virtual void initConsts(bool is_dutta){}
  virtual void initConsts(double type, bool is_dutta){}
  virtual void initConsts(double type, double conc, double *hill){}
  virtual void initConsts(double type, double conc, double *hill, bool is_dutta){}
  virtual void initConsts (double type, double conc_a, double conc_b, double *ic50_a, double *ic50_b, double ddis_effect, bool is_dutta, bool is_ddis, bool is_syntopic){}
  virtual void computeRates(double TIME, double *CONSTANTS, double *RATES, double *STATES, double *ALGEBRAIC) = 0;
  virtual void solveAnalytical(double dt) {};
};

#endif
