# Supplementary material for: In silico assessment on TdP risks of drug combinations under CiPA paradigm
Source: Sci Rep. 2023 Feb 20;13:2924. doi: 10.1038/s41598-023-29208-5 (PMC9940090; doi:10.1038/s41598-023-29208-5)
Supplement: Supplementary file 1 — Supplementary Information 1. [file 41598_2023_29208_MOESM1_ESM.zip › 1_Supplementary_Data/source_code/enums/enum_ten_tusscher_model_2006.hpp]

#ifndef EN_TEN_TUSSCHER_MODEL_2006_HPP
#define EN_TEN_TUSSCHER_MODEL_2006_HPP

enum E_ALGEBRAIC_T{
  xr1_inf = 0,
  xr2_inf = 1,
  xs_inf = 2,
  m_inf = 3,
  h_inf = 4,
  j_inf = 5,
  d_inf = 6,
  f_inf = 7,
  f2_inf = 8,
  fCass_inf = 9,
  s_inf = 10,
  r_inf = 11,
  i_Stim = 12,
  alpha_xr1 = 13,
  alpha_xr2 = 14,
  alpha_xs = 15,
  alpha_m = 16,
  alpha_h = 17,
  alpha_j = 18,
  alpha_d = 19,
  tau_f = 20,
  tau_f2 = 21,
  tau_fCass = 22,
  tau_s = 23,
  tau_r = 24,
  E_Na = 25,
  beta_xr1 = 26,
  beta_xr2 = 27,
  beta_xs = 28,
  beta_m = 29,
  beta_h = 30,
  beta_j = 31,
  beta_d = 32,
  E_K = 33,
  tau_xr1 = 34,
  tau_xr2 = 35,
  tau_xs = 36,
  tau_m = 37,
  tau_h = 38,
  tau_j = 39,
  gmma_d = 40,
  E_Ks = 41,
  tau_d = 42,
  E_Ca = 43,
  alpha_K1 = 44,
  beta_K1 = 45,
  xK1_inf = 46,
  i_K1 = 47,
  i_Kr = 48,
  i_Ks = 49,
  i_Na = 50,
  i_b_Na = 51,
  i_CaL = 52,
  i_b_Ca = 53,
  i_to = 54,
  i_NaK = 55,
  i_NaCa = 56,
  i_p_Ca = 57,
  i_p_K = 58,
  i_up = 59,
  i_leak = 60,
  i_xfer = 61,
  kcasr = 62,
  Ca_i_bufc = 63,
  k1 = 64,
  k2 = 65,
  O = 66,
  i_rel = 67,
  Ca_sr_bufsr = 68,
  Ca_ss_bufss = 69,
};

enum E_CONSTANTS_T{
  R = 0,
  T = 1,
  F = 2,
  Cm = 3,
  V_c = 4,
  stim_start = 5,
  stim_period = 6,
  stim_duration = 7,
  stim_amplitude = 8,
  P_kna = 9,
  K_o = 10,
  Na_o = 11,
  Ca_o = 12,
  g_K1 = 13,
  g_Kr = 14,
  g_Ks = 15,
  g_Na = 16,
  g_bna = 17,
  g_CaL = 18,
  g_bca = 19,
  g_to = 20,
  P_NaK = 21,
  K_mk = 22,
  K_mNa = 23,
  K_NaCa = 24,
  K_sat = 25,
  alpha = 26,
  gmma = 27,
  Km_Ca = 28,
  Km_Nai = 29,
  g_pCa = 30,
  K_pCa = 31,
  g_pK = 32,
  k1_prime = 33,
  k2_prime = 34,
  k3 = 35,
  k4 = 36,
  EC = 37,
  max_sr = 38,
  min_sr = 39,
  V_rel = 40,
  V_xfer = 41,
  K_up = 42,
  V_leak = 43,
  Vmax_up = 44,
  Buf_c = 45,
  K_buf_c = 46,
  Buf_sr = 47,
  K_buf_sr = 48,
  Buf_ss = 49,
  K_buf_ss = 50,
  V_sr = 51,
  V_ss = 52,
};

enum E_STATES_T{
  V = 0,
  K_i = 1,
  Na_i = 2,
  Ca_i = 3,
  Xr1 = 4,
  Xr2 = 5,
  Xs = 6,
  m = 7,
  h = 8,
  j = 9,
  Ca_ss = 10,
  d = 11,
  f = 12,
  f2 = 13,
  fCass = 14,
  s = 15,
  r = 16,
  Ca_SR = 17,
  R_prime = 18,
};

#endif
