# Supplementary material for: In silico assessment on TdP risks of drug combinations under CiPA paradigm
Source: Sci Rep. 2023 Feb 20;13:2924. doi: 10.1038/s41598-023-29208-5 (PMC9940090; doi:10.1038/s41598-023-29208-5)
Supplement: Supplementary file 1 — Supplementary Information 1. [file 41598_2023_29208_MOESM1_ESM.zip › 1_Supplementary_Data/source_code/enums/enum_Tomek_model.hpp]

#ifndef EN_TOMEK_MODEL_ENDO_HPP
#define EN_TOMEK_MODEL_ENDO_HPP

enum E_ALGEBRAIC_T{
  mss = 0,
  hss = 1,
  mLss = 2,
  hLss = 3,
  hLssp = 4,
  ass = 5,
  iss = 6,
  dss = 7,
  fss = 8,
  jcass = 9,
  km2n = 10,
  Istim = 11,
  xs1ss = 12,
  tm = 13,
  ah = 14,
  aj = 15,
  tmL = 16,
  ta = 17,
  delta_epi = 18,
  fcass = 19,
  anca_ss = 20,
  anca_i = 21,
  td = 22,
  tff = 23,
  tfs = 24,
  vffrt = 25,
  xs2ss = 26,
  txs1 = 27,
  vfrt = 28,
  bh = 29,
  bj = 30,
  tiF_b = 31,
  assp = 32,
  tfcaf = 33,
  tfcas = 34,
  tffp = 35,
  txs2 = 36,
  th = 37,
  jss = 38,
  tiS_b = 39,
  tfcafp = 40,
  alpha = 41,
  alpha_2 = 42,
  CaMKb = 43,
  tj = 44,
  hssp = 45,
  tiF = 46,
  beta = 47,
  beta_2 = 48,
  CaMKa = 49,
  tjp = 50,
  tiS = 51,
  alpha_i = 52,
  Bcai = 53,
  dti_develop = 54,
  beta_i = 55,
  Bcass = 56,
  dti_recover = 57,
  alpha_C2ToI = 58,
  Bcajsr = 59,
  tiFp = 60,
  tiSp = 61,
  beta_ItoC2 = 62,
  ENa = 63,
  EK = 64,
  EKs = 65,
  I_katp = 66,
  fINap = 67,
  INa = 68,
  fINaLp = 69,
  INaL = 70,
  AiF = 71,
  AiS = 72,
  i = 73,
  ip = 74,
  fItop = 75,
  Ito = 76,
  f = 77,
  Afcaf = 78,
  Afcas = 79,
  fca = 80,
  fp = 81,
  fcap = 82,
  Iss = 83,
  gamma_cass = 84,
  gamma_nass = 85,
  gamma_kss = 86,
  PhiCaL_ss = 87,
  PhiCaNa_ss = 88,
  PhiCaK_ss = 89,
  fICaLp = 90,
  ICaL_ss = 91,
  ICaNa_ss = 92,
  Jrel_inf_b = 93,
  Jrel_infp_b = 94,
  ICaK_ss = 95,
  Jrel_inf = 96,
  Jrel_infp = 97,
  Ii = 98,
  tau_rel_b = 99,
  tau_relp_b = 100,
  gamma_cai = 101,
  tau_rel = 102,
  tau_relp = 103,
  gamma_nai = 104,
  gamma_ki = 105,
  PhiCaL_i = 106,
  PhiCaNa_i = 107,
  PhiCaK_i = 108,
  ICaL_i = 109,
  ICaNa_i = 110,
  ICaK_i = 111,
  ICaL = 112,
  ICaNa = 113,
  ICaK = 114,
  IKr = 115,
  KsCa = 116,
  IKs = 117,
  aK1 = 118,
  bK1 = 119,
  K1ss = 120,
  IK1 = 121,
  hca = 122,
  hna = 123,
  h1_i = 124,
  h2_i = 125,
  h3_i = 126,
  h4_i = 127,
  h5_i = 128,
  h6_i = 129,
  h7_i = 130,
  h8_i = 131,
  h9_i = 132,
  k3p_i = 133,
  k3pp_i = 134,
  k3_i = 135,
  k4p_i = 136,
  k4pp_i = 137,
  k4_i = 138,
  k6_i = 139,
  k7_i = 140,
  k8_i = 141,
  x1_i = 142,
  x2_i = 143,
  x3_i = 144,
  x4_i = 145,
  E1_i = 146,
  E2_i = 147,
  E3_i = 148,
  E4_i = 149,
  allo_i = 150,
  JncxNa_i = 151,
  JncxCa_i = 152,
  INaCa_i = 153,
  h1_ss = 154,
  h2_ss = 155,
  h3_ss = 156,
  h4_ss = 157,
  h5_ss = 158,
  h6_ss = 159,
  h7_ss = 160,
  h8_ss = 161,
  h9_ss = 162,
  k3p_ss = 163,
  k3pp_ss = 164,
  k3_ss = 165,
  k4p_ss = 166,
  k4pp_ss = 167,
  k4_ss = 168,
  k6_ss = 169,
  k7_ss = 170,
  k8_ss = 171,
  x1_ss = 172,
  x2_ss = 173,
  x3_ss = 174,
  x4_ss = 175,
  E1_ss = 176,
  E2_ss = 177,
  E3_ss = 178,
  E4_ss = 179,
  allo_ss = 180,
  JncxNa_ss = 181,
  JncxCa_ss = 182,
  INaCa_ss = 183,
  Knai = 184,
  Knao = 185,
  P = 186,
  a1 = 187,
  b2 = 188,
  a3 = 189,
  b3 = 190,
  b4 = 191,
  x1 = 192,
  x2 = 193,
  x3 = 194,
  x4 = 195,
  E1 = 196,
  E2 = 197,
  E3 = 198,
  E4 = 199,
  JnakNa = 200,
  JnakK = 201,
  INaK = 202,
  xkb = 203,
  IKb = 204,
  INab = 205,
  JdiffK = 206,
  ICab = 207,
  JdiffNa = 208,
  IpCa = 209,
  IClCa_junc = 210,
  Jdiff = 211,
  IClCa_sl = 212,
  fJrelp = 213,
  IClCa = 214,
  Jrel = 215,
  IClb = 216,
  Jupnp = 217,
  Jupp = 218,
  fJupp = 219,
  Jleak = 220,
  Jup = 221,
  Jtr = 222,
};

enum E_CONSTANTS_T{
  celltype = 0,
  nao = 1,
  cao = 2,
  ko = 3,
  clo = 4,
  R = 5,
  T = 6,
  F = 7,
  zna = 8,
  zca = 9,
  zk = 10,
  zcl = 11,
  L = 12,
  rad = 13,
  stim_start = 14,
  i_Stim_End = 15,
  i_Stim_Amplitude = 16,
  BCL = 17,
  i_Stim_PulseDuration = 18,
  KmCaMK = 19,
  aCaMK = 20,
  bCaMK = 21,
  CaMKo = 22,
  KmCaM = 23,
  cmdnmax_b = 24,
  kmcmdn = 25,
  trpnmax = 26,
  kmtrpn = 27,
  BSRmax = 28,
  KmBSR = 29,
  BSLmax = 30,
  KmBSL = 31,
  csqnmax = 32,
  kmcsqn = 33,
  cli = 34,
  PKNa = 35,
  gkatp = 36,
  fkatp = 37,
  K_o_n = 38,
  A_atp = 39,
  K_atp = 40,
  GNa = 41,
  thL = 42,
  GNaL_b = 43,
  Gto_b = 44,
  EKshift = 45,
  Kmn = 46,
  k2n = 47,
  PCa_b = 48,
  Aff = 49,
  tjca = 50,
  vShift = 51,
  offset = 52,
  dielConstant = 53,
  ICaL_fractionSS = 54,
  GKr_b = 55,
  alpha_1 = 56,
  beta_1 = 57,
  GKs_b = 58,
  GK1_b = 59,
  INaCa_fractionSS = 60,
  kna1 = 61,
  kna2 = 62,
  kna3 = 63,
  kasymm = 64,
  wna = 65,
  wca = 66,
  wnaca = 67,
  kcaon = 68,
  kcaoff = 69,
  qna = 70,
  qca = 71,
  KmCaAct = 72,
  Gncx_b = 73,
  k1p = 74,
  k1m = 75,
  k2p = 76,
  k2m = 77,
  k3p = 78,
  k3m = 79,
  k4p = 80,
  k4m = 81,
  Knai0 = 82,
  Knao0 = 83,
  delta = 84,
  Kki = 85,
  Kko = 86,
  MgADP = 87,
  MgATP = 88,
  Kmgatp = 89,
  H = 90,
  eP = 91,
  Khp = 92,
  Knap = 93,
  Kxkur = 94,
  Pnak_b = 95,
  GKb_b = 96,
  PNab = 97,
  PCab = 98,
  GpCa = 99,
  KmCap = 100,
  GClCa = 101,
  GClb = 102,
  KdClCa = 103,
  Fjunc = 104,
  tauNa = 105,
  tauK = 106,
  tauCa = 107,
  bt = 108,
  cajsr_half = 109,
  Jrel_b = 110,
  Jup_b = 111,
  vcell = 112,
  cmdnmax = 113,
  ECl = 114,
  akik = 115,
  bkik = 116,
  thLp = 117,
  GNaL = 118,
  Gto = 119,
  Afs = 120,
  PCa = 121,
  Io = 122,
  GKr = 123,
  GKs = 124,
  GK1 = 125,
  GKb = 126,
  a_rel = 127,
  btp = 128,
  upScale = 129,
  Ageo = 130,
  PCap = 131,
  PCaNa = 132,
  PCaK = 133,
  constA = 134,
  a_relp = 135,
  Acap = 136,
  PCaNap = 137,
  PCaKp = 138,
  gamma_cao = 139,
  gamma_nao = 140,
  gamma_ko = 141,
  vmyo = 142,
  vnsr = 143,
  vjsr = 144,
  vss = 145,
  h10_i = 146,
  h11_i = 147,
  h12_i = 148,
  k1_i = 149,
  k2_i = 150,
  k5_i = 151,
  Gncx = 152,
  h10_ss = 153,
  h11_ss = 154,
  h12_ss = 155,
  k1_ss = 156,
  k2_ss = 157,
  k5_ss = 158,
  b1 = 159,
  a2 = 160,
  a4 = 161,
  Pnak = 162,
};


enum E_STATES_T{
  V = 0,
  CaMKt = 1,
  cass = 2,
  nai = 3,
  nass = 4,
  ki = 5,
  kss = 6,
  cansr = 7,
  cajsr = 8,
  cai = 9,
  m = 10,
  h = 11,
  j = 12,
  hp = 13,
  jp = 14,
  mL = 15,
  hL = 16,
  hLp = 17,
  a = 18,
  iF = 19,
  iS = 20,
  ap = 21,
  iFp = 22,
  iSp = 23,
  d = 24,
  ff = 25,
  fs = 26,
  fcaf = 27,
  fcas = 28,
  jca = 29,
  ffp = 30,
  fcafp = 31,
  nca_ss = 32,
  nca_i = 33,
  C1 = 34,
  C2 = 35,
  C3 = 36,
  I = 37,
  O = 38,
  xs1 = 39,
  xs2 = 40,
  Jrel_np = 41,
  Jrel_p = 42,
};

#endif
