# Supplementary material for: In silico assessment on TdP risks of drug combinations under CiPA paradigm
Source: Sci Rep. 2023 Feb 20;13:2924. doi: 10.1038/s41598-023-29208-5 (PMC9940090; doi:10.1038/s41598-023-29208-5)
Supplement: Supplementary file 1 — Supplementary Information 1. [file 41598_2023_29208_MOESM1_ESM.zip › 1_Supplementary_Data/source_code/modules/cipa_t.hpp]

#ifndef CIPA_T_HPP
#define CIPA_T_HPP

#include <map>

using std::multimap;
using std::string;

struct cipa_t{
  double qnet;
  double inal_auc;
  double ical_auc;
  double dvmdt_repol;
  double dvmdt_max;
  double vm_peak;
  double vm_valley;
  double vm_dia;
  double apd90;
  double apd50;
  double apd_tri;
  double ca_peak;
  double ca_valley;
  double ca_dia;
  double cad90;
  double cad50;
  double cad_tri;
  multimap<double, double> vm_data;
  multimap<double, double> dvmdt_data;
  multimap<double, double> cai_data;
  multimap<double, string> ires_data;

  cipa_t();
  cipa_t( const cipa_t &source );
  cipa_t& operator=(const cipa_t & source);
  void copy(const cipa_t &source);
  void init(const double vm_val, const double ca_val);


};


#endif
