# Supplementary material for: In silico assessment on TdP risks of drug combinations under CiPA paradigm
Source: Sci Rep. 2023 Feb 20;13:2924. doi: 10.1038/s41598-023-29208-5 (PMC9940090; doi:10.1038/s41598-023-29208-5)
Supplement: Supplementary file 1 — Supplementary Information 1. [file 41598_2023_29208_MOESM1_ESM.zip › 1_Supplementary_Data/source_code/modules/drug_sim.hpp]

#ifndef DRUG_SIM_HPP
#define DRUG_SIM_HPP

#include "cipa_t.hpp"
#include "param.hpp"
#include "globals.hpp"
#include "../cellmodels/cellmodel.hpp"

// main simulation function for drug simulation 
void do_drug_sim(const double conc_a, const double conc_b,
std::array<double, 14> ic50_a, std::array<double, 14> ic50_b, std::array<double, 6> ddis,
const param_t *p_param, const unsigned short sample_id, 
Cellmodel *p_cell, cvode_t *p_cvode_t, bool is_firsttime);

#endif
