# Supplementary material for: In silico assessment on TdP risks of drug combinations under CiPA paradigm
Source: Sci Rep. 2023 Feb 20;13:2924. doi: 10.1038/s41598-023-29208-5 (PMC9940090; doi:10.1038/s41598-023-29208-5)
Supplement: Supplementary file 1 — Supplementary Information 1. [file 41598_2023_29208_MOESM1_ESM.zip › 1_Supplementary_Data/source_code/modules/globals.hpp]

#ifndef GLOBALS_HPP
#define GLOBALS_HPP

#include <array>
#include <vector>
#include <cvode/cvode.h>
#include <nvector/nvector_serial.h>
#include <sunmatrix/sunmatrix_dense.h>
#include <sunlinsol/sunlinsol_dense.h>


// global variable for MPI.
struct mympi
{
  static char host_name[255];
  static int host_name_len;
  static int rank;
  static int size;
};

// CVode struct
// (made by Ali)
typedef struct {
    void* cvode_mem;
    N_Vector states_vec;
    SUNMatrix matrix;
    SUNLinearSolver solver;
} cvode_t;


// data structure for IC50
typedef std::vector< std::array<double,14> > drug_t;

/*==============*/
/* Added by ALI */
/*==============*/
// data structure for DDIs-LA
typedef std::vector< std::array<double,6> > ddis_t;

#endif
