# Supplementary material for: In silico assessment on TdP risks of drug combinations under CiPA paradigm
Source: Sci Rep. 2023 Feb 20;13:2924. doi: 10.1038/s41598-023-29208-5 (PMC9940090; doi:10.1038/s41598-023-29208-5)
Supplement: Supplementary file 1 — Supplementary Information 1. [file 41598_2023_29208_MOESM1_ESM.zip › 1_Supplementary_Data/source_code/modules/param.hpp]

#ifndef PARAM_HPP
#define PARAM_HPP

struct param_t
{
  bool is_dutta; // TRUE if using Dutta scaling
  bool is_using_output; // TRUE if using last output file
  double bcl; // basic cycle length
  unsigned short pace_max; // maximum pace
  double celltype;  // cell types
  double dt;        // time step
  double dt_write;  // writing step
  double inet_vm_threshold; // Vm threshold for calculating inet
  void init();
  void show_val();
  
  /*==============*/
  /* Added by ALI */
  /*==============*/
  char ddis_file[1024];
  char hill_file_a[1024];
  char hill_file_b[1024];
  char drug_name_a[100];
  char drug_name_b[100];
  char concs_a[100];
  char concs_b[100];
  bool is_ddis_la; // TRUE if using ddis file
  bool is_syntopic; // TRUE if using syntopic model, FALSE if using allotopic model
};

#endif
